# Supplementary material for: Evolutionary dynamics in the Anthropocene: Life history and intensity of human contact shape antipredator responses
Source: PLoS Biol. 2020 Sep 22;18(9):e3000818. doi: 10.1371/journal.pbio.3000818 (PMC7508406; doi:10.1371/journal.pbio.3000818)
Supplement: S1 Table — Inverse and Weibull models are presented for all contexts together and also analyzed separately: domestication, captivity, and urbanization. Inverse models are presented for all contexts together and also analyzed separately: domestication, captivity, and urbanization. Parameters for the model were obtained using the covariance matrix adapting evolutionary strategy (cma-es package) [67]. Estimates with 95% CIs not spanning zero are considered statistically significant (significance codes: <0 “***,” 0.001< “**,” 0.01< “*,” 0.05< “.,” 0.1< blank). Only the intercept of the “urbanization” model was significant (posterior mean value = 0.91, p-value = 0.004). CI, credible interval; cma-es, covariance matrix adapting evolutionary strategy; CV, coefficient of variation; MCMCglmm, Markov chain Monte Carlo generalized linear mixed model. (XLSX) [file pbio.3000818.s006.xlsx]

## Sheet: Feuil1
			Posterior Mean	l-95% CI	u-95% CI	pMCMC	Intercept
		Model Generation
Mean	All Contexts	Inverse Parameters max= -0.52 a= 0.94 b= 0.55	1.12	0.84	1.4	<0.001***	0.34
	Domesticated	Inverse Parameters max= -0.35 a= 0.8 b= 0.96	0.47	0.2	0.7	0,001**	0.001
	Captivity	Inverse Parameters max= -1.5 a= 0.98 b= 1.69	0.9	-0.21793	2.1	0.13	-0.11
	Urbanization	Inverse Parameters max= -0.59 a= 0.95 b= 0.42	2.2	1.71	2.7	<0.001***	0.94
		Model Generation
CV	All Contexts	Weibull parameters: tmin= 0.74 a=335.75 k= 1.57 teta=149 maxi= 0.6	0.61	-0.12	1.31	0.1	0.23
	Domesticated	Weibull parameters: tmin= -17.3 a=444 k= 2.24 teta=102 maxi= 1.5e-04	1.06	0.05	2.03	0.04*	0.1
	Captivity	Weibull parameters: tmin= -15.1 a=50.32 k= 5.77 teta=10.9 maxi= 0.7	0.77	-0.95	2.57	0.38	0.75
	Urbanization	Weibull parameters: tmin= 4.27 a=6.44 k= 1.51 teta=28.9maxi= 0.25	-0.01	-0.52	0.46	0.94	0.42
