# Supplementary material for: Evolutionary dynamics in the Anthropocene: Life history and intensity of human contact shape antipredator responses
Source: PLoS Biol. 2020 Sep 22;18(9):e3000818. doi: 10.1371/journal.pbio.3000818 (PMC7508406; doi:10.1371/journal.pbio.3000818)
Supplement: S2 Table — These models were compared based on their DIC using the MuMIn package [68], which also provides the weight of each model. DIC, Deviance Information Criterion. (XLSX) [file pbio.3000818.s007.xlsx]

## Sheet: Feuil1
Mean: Inverse Models	Life History Traits:	Social Level	Foraging Guild	Longevity max	DIC	dDIC	weight
Domesticated	model 1d	●	●		1119.3	0.00	0.536
	model 2d	●	●	●	1119.7	0.42	0.435
	model 3d	●			1126.3	7.06	0.016
	model 4d	●		●	1126.8	7.58	0.012
	model 5d		●	●	1131.3	12.05	0.001
	model 6d		●		1137.3	18.04	0.000
	model 7d			●	1138.4	19.17	0.000
Urbanization	model 1u	●	●		978.6	0.00	0.624
	model 2u	●	●	●	981.6	2.96	0.142
	model 3u	●		●	981.9	3.33	0.118
	model 4u		●		982.4	3.85	0.091
	model 5u		●	●	985.1	6.48	0.024
	model 6u			●	1029.1	50.47	0.000
	model 7u	●			1029.6	51.00	0.000
