# Supplementary material for: Evolutionary dynamics in the Anthropocene: Life history and intensity of human contact shape antipredator responses
Source: PLoS Biol. 2020 Sep 22;18(9):e3000818. doi: 10.1371/journal.pbio.3000818 (PMC7508406; doi:10.1371/journal.pbio.3000818)
Supplement: S3 Table — For both domesticated and urbanized contexts, the interaction between generation (inverse parameters) and 2 life-history traits, “foraging guild” and “social level,” are described. The number (n) of estimates and species for each category is also provided. MCMCglmm, Markov chain Monte Carlo generalized linear mixed model. (XLSX) [file pbio.3000818.s008.xlsx]

## Sheet: Feuil1
		Posterior Mean	l-95% CI	u-95% CI	pMCMC	n (estimates)	n (species)
	model 1d:
Domesticated	(Intercept): Herbivore and Gregarious	0.07	-0.4	0.55	0.76	27 Herbivore / 374 Gregarious	3 Herbivore / 14 Gregarious
	Omnivore	-0.03	-0.52	0.45	0.9	124	5
	Carnivore	-0.06	-0.57	0.44	0.81	286	8
	INVdom	1.4	0.68	2.16	<0.001***
	Solitary	0.1	-0.4	0.56	0.65	63	2
	INVdom : Omnivore	-1.02	-1.88	-0.11	0.02*
	INVdom : Carnivore	-1.6	-2.47	-0.75	<0.001***
	INVdom : Solitary	1.82	1.03	2.63	<0.001***
	model1u:
Urbanized	(Intercept): Herbivore and Gregarious	1.62	0.75	2.52	0.001**	41 Herbivore / 301 Gregarious	3 Herbivore / 31 Gregarious
	Omnivore	-0.6	-1.45	0.24	0.17	269	27
	Granivore	-1.01	-1.97	-0.045	0.04*	31	5
	Insectivore	-1.11	-2.06	-0.13	0.02*	56	13
	INVurb	4.07	2.44	5.76	<0.001***
	Solitary	-0.55	-1.02	-0.08	0.02*	96	17
	INVurb : Omnivore	-1.54	-3.38	0.19	0.087
	INVurb : Granivore	-2.07	-4.20	0.16	0.06 .
	INVurb : Insectivore	-2.87	-5.01	-0.61	0.01*
	INVurb : Solitary	-1.34	-2.48	-0.2	0.02*
