# Supplementary material for: Evolutionary dynamics in the Anthropocene: Life history and intensity of human contact shape antipredator responses
Source: PLoS Biol. 2020 Sep 22;18(9):e3000818. doi: 10.1371/journal.pbio.3000818 (PMC7508406; doi:10.1371/journal.pbio.3000818)
Supplement: S4 Table — (CSV) [file pbio.3000818.s009.csv]

context	type
captivity	Activity index - quadrant changes frequency (sec)
captivity	Alert behavior (% of time spent in activity)
captivity	Defense behavior (% of time spent in activity)
captivity	Digging behavior - frequency (sec)
captivity	Display duration (sec)
captivity	Entering burrow - frequency of behavior (%)
captivity	Escape to shelter time (min)
captivity	Facing (the stimulus) behavior - frequency (sec)
captivity	Foraging efficiency (g/min)
captivity	Freezing behavior - frequency of behavior (%)
captivity	GUD (in grams, higher means less food eaten)
captivity	Latency before escape (s)
captivity	Near-surface habitat use (proportion of time)
captivity	Number of consumed prey items (in a 4 min period)
captivity	Number of moves (in a 4 min period)
captivity	Number of strikes
captivity	Pause following detection of predator (sec)
captivity	Pause following removal of partitioning between fish and predator (sec, log transformed)
captivity	Porportion of time spent foraging
captivity	Porportion of time spent vigilant in burrow
captivity	Posting behavior - frequency of behavior (%)
captivity	Precetage of individuals displaying (%)
captivity	Re-emergence time - food available (min)
captivity	Re-emergence time - no food (min)
captivity	Reaction grade (0-8 from no reaction to a strong reaction)
captivity	refuge use
captivity	Relative activity (post/pre stimulus activity)
captivity	Response duration (sec)
captivity	Response rate (%)
captivity	Running to burrow - frequency of behavior (%)
captivity	seconds to enter the burrow after exposure to a predator
captivity	Thygmotaxis
captivity	Time spent inactive
captivity	Time spent vigilant (%)
captivity	Time to first investigation of predator (sec)
captivity	Time to resume normal behavior (sec)
captivity	Total time foraging (sec)
captivity	Ventilation rate (number of flaps per min)
captivity	Walking behavior (% of time spent in activity)
domestication	Basal Cortisol
domestication	5-HIAA levels in hypothalamus
domestication	Activity
domestication	Aerial Predator : Exploration
domestication	Aerial Predator : Freeze
domestication	Aerial Predator : Stand alert
domestication	Agitation
domestication	Agressivness
domestication	Alert
domestication	Approach
domestication	Approach to predator
domestication	Attack latency
domestication	Attacks
domestication	Avoidance
domestication	Boldness
domestication	Boldness: time first entered stimulus zone
domestication	Boldness: time in stimulus zone
domestication	Chases
domestication	Contact latency
domestication	Contact time
domestication	Corticosterone after stress
domestication	Cortisol after restraint
domestication	Cortisol after social confrontation
domestication	Cortisol control
domestication	Dispersion
domestication	Distance from bottom (cm)
domestication	Distance to predator (cm)
domestication	Domestication index
domestication	Escape
domestication	Exploring time (s)
domestication	Expression of a gene of the vision (GUCA1A)
domestication	Expression of a gene of the vision (NR2E3)
domestication	Expression of a gene of the vision (PDE6B)
domestication	Expression of a gene of the vision (RHO)
domestication	Fear
domestication	Feeding latency (transformed s-1)
domestication	FID
domestication	Fighting
domestication	fleeing time (s)
domestication	Flight
domestication	Freezing
domestication	Freezing duration (s)
domestication	Gene 1 involved in fear response
domestication	Gene 3 involved in fear response
domestication	Gene 4 involved in fear response
domestication	Horizontal position in tank
domestication	Kicks
domestication	Lateral threats
domestication	Leaving shoal
domestication	Mean score of change in time moving (poststimulus - prestimulus)
domestication	Mean score of change in time spent in foraging attempts. (poststimulus - prestimulus)
domestication	Mean score of change in time spent on substrate (poststimulus - prestimulus)
domestication	Mean score of latency to resume. (poststimulus - prestimulus)
domestication	Number of individual caught by artificial predator
domestication	opercular beats
domestication	Percentage cover
domestication	Plasma corticosterone basal level
domestication	Reaction time (s)
domestication	Refuge use
domestication	Serotonin levels in hypothalamus
domestication	Shoaling tendency
domestication	Spatial distribution (%)
domestication	Tameness
domestication	Time freezing with alarm cue (s)
domestication	Time in hidden area (s)
domestication	Time in shoaling area with visible predator (s)
domestication	Time of immobility (on the back)
domestication	Time of immobility (on the front)
domestication	Time of immobility (on the side)
domestication	Time of immobility (sitting)
domestication	Time spent immobile
domestication	Time spent in risk zone (s)
domestication	Time spent low in the water column
domestication	Time to come to food
domestication	Tonic immibilty (s)
domestication	Total aggression
domestication	Upright postures
domestication	Vertical position in tank
domestication	Vigilance
urban	Baseline CORT (ng/ml)
urban	FID
urban	Stress-induced CORT 15 min (ng/ml)
urban	Stress-induced CORT 30 min (ng/ml)
urban	Vigilance
