# Supplementary material for: Evolutionary dynamics in the Anthropocene: Life history and intensity of human contact shape antipredator responses
Source: PLoS Biol. 2020 Sep 22;18(9):e3000818. doi: 10.1371/journal.pbio.3000818 (PMC7508406; doi:10.1371/journal.pbio.3000818)
Supplement: S5 Table — (XLSX) [file pbio.3000818.s010.xlsx]

## Sheet: Feuil1
Species	Context	Estimated age (days) at maturity	Mean size (lenght, cm)	Mean weight (kg)	Longevity Max in captivity (Years)	Trophic Level (predator/prey)	Taxonomic type	Social level (gregarious or solitary)	Ecosystem type	Start Domestication	Sources M/L/W/L	Sources Domestication						Social level
Anastrepha ludens	Captivity	10	0.9	na	1.333	herbivore	Insect	solitary	Urban/Rural (next to fruit trees)		Wikipedia							Low <3
Charadrius melodus	Captivity	365	17	0.057	14	omnivore	Birds	solitary	Coastal beaches and mudflats		http://animaldiversity.org							moderate < 15
Colinus virginianus	Captivity	365	22.5	0.155	6	omnivore	Birds	gregarious	Forest, rangeland		http://animaldiversity.org							high > 15
Dipodomys heermanni arenae	Captivity	53	28.15	0.075	8.3	granivore	Mammals	solitary	Most natural habitats below altitude of 900 m		http://animaldiversity.org
Etheostoma caeruleum	Captivity	47	6.2	0.003	5	insectivore	Fish	solitary	Freshwater streams		http://animaldiversity.org, http://academics.cehd.umn.edu/hatch/research/fish/fishes/rainbow_darter.html
Eurycea nana	Captivity	250	5	na	3.7	carnivore	Amphibian	solitary	Shallow limestone springs		http://animaldiversity.org, https://amphibiaweb.org
Haliotis kamtschatkana	Captivity	1460	11.5	na	15	herbivore	Mollusca	solitary	Rocky shores, kelp forests		http://animaldiversity.org, https://inverts.wallawalla.edu/
Jasus edwardsii	Captivity	3285	50.5	8	na	carnivore	Crustacea	solitary	Reefs (5-200 m deep)		Wikipedia
Marmota vancouverensis	Captivity	1000.27	67.5	5	12.1	herbivore	Mammals	gregarious	Tree-less mountain slopes		http://animaldiversity.org
Menidia menidia	Captivity	na	11.5	na	2	carnivore	Fish	gregarious	River mouths		https://www.fishbase.de/
Notechis scutatus	Captivity	1095	120	2	15	carnivore	Reptile	solitary	Coasts and wetlands		Wikipedia, https://www.snakesociety.nl/jaargangen/1995e
Peromyscus polionotus subgriseus	Captivity	30	13	0.0125	5.5	granivore	Mammals	solitary	Abandoned fields and scrub habitat		http://animaldiversity.org
Physella	Captivity	50	1	na	na	detrivore	Mollusca	solitary	Shallow standing freshwater		http://www.animalbase.uni-goettingen.de/
Pterophyllum scalare	Captivity	300	15	0.026	10	omnivore	Fish	solitary	Swamps and rivers		https://meethepet.com/angelfish-pterophyllum-scalare/
Rhabdomys dilectus chakae	Captivity	49	11.25	0.068	na	omnivore	Mammals	solitary	Mountain savannas, agricultural fields, urban		Wikipedia
Urocitellus beldingi	Captivity	388	26.5	0.29	7	omnivore	Mammals	solitary	meadow		http://animaldiversity.org
Alectoris rufa	Domestication	280	33	0.5	6.2	omnivore	Birds	gregariouss	meadow		http://wildpro.twycrosszoo.org/S/0AvGallif/Phasianidae/Alectoris/Alectoris_rufa/Alectoris_rufa.htm, https://pdfs.semanticscholar.org/946b/88ddf7289d5799b94f607fd8d58e1eaae1e2.pdf
Anas crecca	Domestication	180	36	0.3438	27.1	omnivore	Birds	gregariouss	wet areas		genomics.senescence.info, http://www.luontoportti.com/suomi/en
Anas platyrhynchos	Domestication	365	55	1.048	29.1	omnivore	Birds	gregariouss	wet areas	4000	http://animaldiversity.org, http://www.luontoportti.com/suomi/en	https://en.wikipedia.org/wiki/American_Pekin
Astacus astacus	Domestication	1352.5	14	0.1	7300	omnivore	Crustacea	solitary	wet areas		http://www.bio.vu.nl/thb/deb/deblab/add_my_pet/entries_web/Astacus_astacus/Astacus_astacus_res.html, http://citeseerx.ist.psu.edu/viewdoc/download?doi=10.1.1.430.7155&rep=rep1&type=pdf,
Bos taurus	Domestication	548	135	750	20	herbivore	Mammals	gregariouss	meadow	6000	http://genomics.senescence.info/species/entry.php?species=Bos_taurus, wikipedia	Jared Diamond Guns, Germs and Steel
Canis familiaris	Domestication	699.833	110	39.6667	24	carnivore	Mammals	gregariouss	meadow	10000	http://animaldiversity.org	Jared Diamond Guns, Germs and Steel
Canis lupus	Domestication	669	110	26.625	20.6	carnivore	Mammals	gregariouss	forest	0	http://animaldiversity.org, http://genomics.senescence.info/species/entry.php?species=Canis_lupus
Canis mesomelas	Domestication	309	75	7.5	14	carnivore	Mammals	gregariouss	forest		http://animaldiversity.org
Cavia porcellus	Domestication	66	22.5	728	12	herbivore	Mammals	gregariouss	meadow	7000	http://genomics.senescence.info/species/entry.php?species=Cavia_porcellus, wikipedia	wikipedia; https://www.livescience.com/50658-guinea-pig-facts.html
Columba livia	Domestication	140	32	0.3587	35	granivore	Birds	gregariouss	Forest	10000	http://animaldiversity.org, http://www.luontoportti.com/suomi/en/linnut/feral-pigeon	wikipedia
Coturnix japonica	Domestication	56	na	0.1025	6	omnivore	Birds	gregariouss	meadow	868	http://animaldiversity.org	wikipedia
Danio rerio	Domestication	91.4651	2.5	0.0003	5.5	omnivore	Fish	gregariouss	pond	58	http://animaldiversity.org	https://www.yourgenome.org/stories/tiny-fish-big-splash-the-story-of-the-zebrafish
Dicentrarchus labrax	Domestication	1095	103	6.6	20	carnivore	Fish	gregariouss	costal areas	58	http://animaldiversity.org, http://www.bio.vu.nl/thb/deb/deblab/add_my_pet/entries_web/Dicentrarchus_labrax/Dicentrarchus_labrax_res.html, http://genomics.senescence.info/species/entry.php?species=Dicentrarchus_labrax	http://www.fao.org/fishery/culturedspecies/Dicentrarchus_labrax/en
Equus caballus	Domestication	914	160	300	57	herbivore	Mammals	gregariouss	meadow	4000	http://genomics.senescence.info/species/entry.php?species=Equus_caballus, wikipedia	Jared Diamond Guns, Germs and Steel
Equus ferus przewalskii	Domestication	1095	160	250	20	herbivore	Mammals	gregariouss	meadow	0	https://fr.wikipedia.org/wiki/Cheval_de_Przewalski	https://www.nationalgeographic.com/animals/mammals/p/przewalskis-horse/
Felix catus	Domestication	213.5	76.2	4.5	30	Predator	Mammals	solitary	meadow	4000	http://animaldiversity.org	https://www.nationalgeographic.com/animals/mammals/d/domestic-cat/
Gallus gallus	Domestication	152.5	20	2.5802	30	carnivore	Birds	gregariouss	meadow	8000	http://animaldiversity.org, http://genomics.senescence.info/species/entry.php?species=Gallus_gallus	https://www.thoughtco.com/the-domestication-history-of-chickens-170653; http://cobb-vantress.com/about-cobb/career-profiles/our-history
Gryllus pennsylvanicus	Domestication	244	1.5	0.0004		insectivore	Insect	solitary	meadow		https://www.insectidentification.org/insect-description.asp?identification=Field-Cricket, http://academic.macewan.ca/judgek3/reprints/Judge2011.pdf
Mus castaneus	Domestication	59.1667	17	0.018	4	omnivore	Mammals	gregariouss	meadow	150	http://slmammals.blogspot.fr/2012/02/southeastern-asian-house-mouse-mus.html	https://pdfs.semanticscholar.org/58ce/565bd134bf376ad65a5d3d681c6a8935820c.pdf
Mus domesticus	Domestication	59.1667	17.8333	0.0733333	4	omnivore	Mammals	gregariouss	meadow	150	http://animaldiversity.org, wikipedia	https://pdfs.semanticscholar.org/58ce/565bd134bf376ad65a5d3d681c6a8935820c.pdf
Mus musculus	Domestication	42	17	0.021	4	omnivore	Mammals	gregariouss	meadow	150	http://genomics.senescence.info/species/entry.php?species=Mus_musculus	https://pdfs.semanticscholar.org/58ce/565bd134bf376ad65a5d3d681c6a8935820c.pdf
Neovison vison	Domestication	334	65	0.925	11.4	carnivore	Mammals	solitary	forest	100	http://genomics.senescence.info/species/entry.php?species	https://fr.wikipedia.org/wiki/Vison_d%27Amérique
Oncorhynchus kisutch	Domestication	1095	60	0.45	11	carnivore	Fish	gregariouss	pond	24	http://animaldiversity.org and wikipedia	https://www.ncbi.nlm.nih.gov/pmc/articles/PMC2651260/
Oncorhynchus mykiss	Domestication	730	120	0.4	11	carnivore	Fish	gregariouss	pond	138	http://animaldiversity.org and wikipedia	http://www.nrcresearchpress.com/doi/abs/10.1139/f71-098#.Wk-E6WVOBGg
Oryctolagus cuniculus	Domestication	119	45	1.05	15	herbivore	Mammals	gregariouss	meadow	1000	https://fr.wikipedia.org/wiki/Lapin_domestique
Ovis aries	Domestication	548	150	80	22.8	herbivore	Mammals	gregariouss	meadow	8000	http://genomics.senescence.info/species/entry.php?species=Ovis_aries	Jared Diamond Guns, Germs and Steel
Peromyscus polionotus subgriseus	Domestication	30	12.7	0.01	5.5	omnivore	Mammals	gregariouss	meadow	0	wikipedia
Poecilia reticulata	Domestication	183	1.55	0.0001	5	omnivore	Fish	gregariouss	pond	90	http://animaldiversity.org and wikipedia	https://ac.els-cdn.com/004484868590239X/1-s2.0-004484868590239X-main.pdf?_tid=ca8cd0ec-f223-11e7-84c4-00000aab0f27&acdnat=1515162299_dee91390d1504b625e39df73b8362cc9
Rangifer tarandus	Domestication	730	170	200	21.8	herbivore	Mammals	gregariouss	meadow	1500	http://www.theanimalfiles.com/mammals/hoofed_mammals/reindeer.html	http://theses.vet-alfort.fr/telecharger.php?id=1976
Rattus norvegicus	Domestication	100.785	39.5172	0.347501	3.8	omnivore	Mammals	gregariouss	meadow	190	http://animaldiversity.org	https://fr.wikipedia.org/wiki/Rat_domestique
Rhabdomys dilectus chakae	Domestication	49	11.5	60	4.5	omnivore	Mammals	gregariouss	meadow	0	wikipedia
Rhabdomys pumilio	Domestication	49	11.5	60	4.5	omnivore	Mammals	gregariouss	meadow	0	wikipedia
Salmo salar	Domestication	547.5	100	2	13	carnivore	Fish	gregariouss	pond	58	http://animaldiversity.org	https://www.ncbi.nlm.nih.gov/pmc/articles/PMC4310584/
Salmo trutta	Domestication	365	72	1	38	carnivore	Fish	gregariouss	pond	177	http://genomics.senescence.info/species/entry.php?species=Salmo_trutta	http://www.fao.org/fishery/culturedspecies/Salmo_trutta/en#tcNA0064
Struthio camelus	Domestication	900	na	111	50	herbivore	Mammals	gregariouss	meadow	2500	http://genomics.senescence.info/species/entry.php?species=Struthio_camelus	Jared Diamond Guns, Germs and Steel
Sus scrofa domesticus	Domestication	289.25	na	255	27	omnivore	Mammals	gregariouss	meadow	8000	https://www.rbst.org.uk/layout/set/print/Rare-and-Native-Breeds/Pigs/Large-White	Jared Diamond Guns, Germs and Steel
Trinomys albispinus	Domestication	106.75	40	0.4	na	omnivore	Mammals	solitary	forest	0	http://animaldiversity.org; https://www.ncbi.nlm.nih.gov/pubmed/12834782
Trinomys Iheringi	Domestication	106.75	40	0.4	na	omnivore	Mammals	solitary	forest	0	http://animaldiversity.org; https://www.ncbi.nlm.nih.gov/pubmed/12834782
Trinomys yonenagae	Domestication	106.75	40	0.4	na	omnivore	Mammals	gregariouss	meadow	0	http://animaldiversity.org; https://www.ncbi.nlm.nih.gov/pubmed/12834782
Vulpes vulpes	Domestication	304	55	3.5	21.3	carnivore	Mammals	solitary	forest	59	MCINTOsh 1963 REPRODUCTION AND GROWTH OF THE FOX IN THE CANBERRA
Acridotheres tristis	Urbanization	365	24.5	0.114	6	omnivore	Birds	gregarious	forest, grassland		Amniote Database and ADW
Aegithalos caudatus	Urbanization	365	14	0.009	11	insectivore	Birds	gregarious	forest, shrubland		Amniote Database and ADW
Anas platyrhynchos	Urbanization	365	57.5	1.121	29	omnivore	Birds	gregarious	wetlands		Amniote Database
Anthus spinoletta	Urbanization	365	17.45	0.021	9	insectivore	Birds	gregarious	grasslands, rocky areas, wetlands		Amniote Database and ADW
Ardea cinerea	Urbanization	730	94	1.443	37.5	carnivore	Birds	solitary	wetlands, grasslands		Amniote Database
Carduelis carduelis	Urbanization	365	12.5	0.016	27	granivore	Birds	gregarious	forest, shrubland		Amniote Database and ADW
Carduelis chloris	Urbanization	365	15	0.028	13.5	granivore	Birds	gregarious	forest, shrubland		Amniote Database and Wikipedia
Certhia brachydactyla	Urbanization	365	12.5	0.008	6	insectivore	Birds	solitary	forest, shrubland		Amniote Database and Wikipedia
Columba livia	Urbanization	140	33	0.32	35	granivore	Birds	gregarious	rocky areas, urban		Amniote Database and ADW
Columba palumbus	Urbanization	365	42	0.49	17.5	herbivore	Birds	gregarious	forest, shrubland		Amniote Database and Wikipedia
Corvus corone	Urbanization	910	52	0.545	19	omnivore	Birds	gregarious	marshland, forest, shrubland, rocky areas		Amniote Database and ADW
Corvus frugilegus	Urbanization	546	47	0.454	23	omnivore	Birds	gregarious	forest, grassland		Amniote Database and ADW
Corvus monedula	Urbanization	637	36.5	0.246	20	omnivore	Birds	gregarious	forest, grassland, rocky areas		Amniote Database and Wikipedia
Cynomys ludovicianus	Urbanization	798	33	1.125	18	herbivore	Mammals	gregarious	grassland, savanna		Amniote Database and ADW
Dendrocopos major	Urbanization	365	22	0.077	12.7	omnivore	Birds	solitary	forest		Amniote Database and Wikipedia
Erithacus rubecula	Urbanization	365	13	0.018	19	omnivore	Birds	solitary	forest, shurbland, grassland		Amniote Database and Wikipedia
Fringilla coelebs	Urbanization	365	14.5	0.023	29	omnivore	Birds	gregarious	forest, shrubland		Amniote Database and Wikipedia
Gallinula chloropus	Urbanization	365	34	0.377	18.6	omnivore	Birds	solitary	marshland, wetlands		Amniote Database and ADW
Garrulus glandarius	Urbanization	365	34	0.16	18	omnivore	Birds	gregarious	forest		Amniote Database and Wikipedia
Hippolais icterina	Urbanization	365	13	0.013	10.8	insectivore	Birds	solitary	forest		Amniote Database and Wikipedia
Hirundo rustica	Urbanization	365	17.25	0.019	16	insectivore	Birds	gregarious	grassland, savanna, shrubland		Amniote Database and ADW
Junco hyemalis	Urbanization	365	14.5	0.019	11.3	omnivore	Birds	gregarious	forest		Amniote Database and ADW
Larus argentatus	Urbanization	1457	61	1.085	49	omnivore	Birds	gregarious	coasts, marine		Amniote Database and ADW
Larus marinus	Urbanization	1639	71.5	1.659	29	omnivore	Birds	gregarious	coasts, marine		Amniote Database and Wikipedia
Motacilla alba	Urbanization	365	17.75	0.024	13.7	insectivore	Birds	gregarious	grassland, wetlands, open areas		Amniote Database and Wikipedia
Motacilla cinerea	Urbanization	365	18.5	0.017	8	insectivore	Birds	gregarious	grassland, wetlands, open areas		Amniote Database and Wikipedia
Parus major	Urbanization	365	13.25	0.018	15.4	omnivore	Birds	gregarious	forest, shrubland, grassland		Amniote Database and Wikipedia
Passer domesticus	Urbanization	182	16	0.028	23	omnivore	Birds	gregarious	all		Amniote Database, ADW and Wikipedia
Passer montanus	Urbanization	341	13.25	0.022	13	granivore	Birds	gregarious	forest, shrubland		Amniote Database and Wikipedia
Phoenicurus ochruros	Urbanization	365	13.75	0.017	10.2	omnivore	Birds	solitary	shrubland, rocky areas, grassland		Amniote Database and Wikipedia
Phoenicurus phoenicurus	Urbanization	365	13.75	0.015	10.25	omnivore	Birds	solitary	forest, shrubland		Amniote Database and Wikipedia
Phylloscopus collybita	Urbanization	365	11	0.008	8	insectivore	Birds	solitary	forest, savanna, shrubland		Amniote Database and Wikipedia
Phylloscopus trochilus	Urbanization	365	11.75	0.009	11.8	insectivore	Birds	solitary	forest, savanna, shrubland		Amniote Database and Wikipedia
Pica pica	Urbanization	637	46.5	0.213	21.7	omnivore	Birds	gregarious	shrubland, forest, grassland		Amniote Database and Wikipedia
Picus viridis	Urbanization	365	32	0.185	15.2	insectivore	Birds	solitary	forest, shrubland		Amniote Database and Wikipedia
Prunella modularis	Urbanization	365	13.75	0.02	20.8	omnivore	Birds	gregarious	forest, shrubland		Amniote Database and Wikipedia
Pyrrhula pyrrhula	Urbanization	365	15	0.026	17.5	herbivore	Birds	gregarious	forest		Amniote Database and ADW
Regulus	Urbanization	365	9.5	0.007	6.3	insectivore	Birds	gregarious	forest		wikipedia
Serinus serinus	Urbanization	365	11.5	0.012	13	granivore	Birds	solitary	forest, shrubland		Amniote Database and Wikipedia
Sitta europaea	Urbanization	365	14	0.022	13	insectivore	Birds	solitary	forest		Amniote Database and Wikipedia
Streptopelia decaocto	Urbanization	365	32	0.155	18	granivore	Birds	gregarious	shrubland		Amniote Database and Wikipedia
Sturnus vulgaris	Urbanization	455	21.5	0.078	23	omnivore	Birds	gregarious	shrubland, grassland		Amniote Database and ADW
Sylvia atricapilla	Urbanization	365	13	0.018	13.8	omnivore	Birds	solitary	forest, woodland		Amniote Database and Wikipedia
Sylvia borin	Urbanization	365	14	0.02	24	omnivore	Birds	solitary	forest, savanna, shrubland		Amniote Database and Wikipedia
Sylvia communis	Urbanization	365	14	0.016	9	omnivore	Birds	solitary	savanna, shrubland, grassland		Amniote Database and Wikipedia
Troglodytes troglodytes	Urbanization	365	10	0.009	7	insectivore	Birds	gregarious	forest, shrubland		Amniote Database and ADW
Turdus merula	Urbanization	365	26.5	0.102	21.8	omnivore	Birds	solitary	forest, shrubland		Amniote Database and ADW
Turdus philomelos	Urbanization	365	21.75	0.069	17.7	omnivore	Birds	solitary	forest, shrubland		Amniote Database and Wikipedia
Turdus pilaris	Urbanization	365	25.75	0.105	18.1	omnivore	Birds	gregarious	forest, shrubland		Amniote Database and Wikipedia
Turdus viscivorus	Urbanization	365	27.5	0.118	21.25	omnivore	Birds	gregarious	forest, shrubland		Amniote Database and Wikipedia

## Sheet: Feuil3
Étiquettes de lignes
captivity
Alectoris rufa
Anastrepha ludens
Charadrius melodus
Colinus virginianus
Dipodomys heermanni arenae
Etheostoma caeruleum
Eurycea nana
Haliotis kamtschatkana
Jasus edwardsii
Marmota vancouverensis
Menidia menidia
Notechis scutatus
Peromyscus polionotus subgriseus
Physella
Pterophyllum scalare
Rhabdomys dilectus chakae
Urocitellus beldingi
domestication
Alectoris rufa
Danio rerio
Dicentrarchus labrax
Gallus gallus
Mus musculus
Neovison vison
Oncorhynchus kisutch
Oncorhynchus mykiss
Oryctolagus cuniculus
Ovis aries
Poecilia reticulata
Rangifer tarandus
Rattus norvegicus
Salmo salar
Salmo trutta
Vulpes vulpes
urban
Acridotheres tristis
Aegithalos caudatus
Anas platyrhynchos
Anthus spinoletta
Ardea cinerea
Carduelis carduelis
Carduelis chloris
Certhia brachydactyla
Columba livia
Columba palumbus
Corvus corone
Corvus frugilegus
Corvus monedula
Cynomys ludovicianus
Dendrocopos major
Erithacus rubecula
Fringilla coelebs
Gallinula chloropus
Garrulus glandarius
Hippolais icterina
Hirundo rustica
Junco hyemalis
Larus argentatus
Larus marinus
Motacilla alba
Motacilla cinerea
Parus major
Passer domesticus
Passer montanus
Phoenicurus ochruros
Phoenicurus phoenicurus
Phylloscopus collybita
Phylloscopus trochilus
Pica pica
Picus viridis
Prunella modularis
Pyrrhula pyrrhula
Regulus
Serinus serinus
Sitta europaea
Streptopelia decaocto
Sturnus vulgaris
Sylvia atricapilla
Sylvia borin
Sylvia communis
Troglodytes troglodytes
Turdus merula
Turdus philomelos
Turdus pilaris
Turdus viscivorus
(vide)
(vide)
Total général

## Sheet: Feuil4
Étiquettes de lignes	Moyenne de Maturity
captivity	370.588
Alectoris rufa	280
Anastrepha ludens	10
Charadrius melodus	365
Colinus virginianus	365
Dipodomys heermanni arenae	53
Etheostoma caeruleum	47
Eurycea nana	#DIV/0!
Haliotis kamtschatkana	#DIV/0!
Jasus edwardsii	3285
Marmota vancouverensis	1000.27
Menidia menidia	#DIV/0!
Notechis scutatus	#DIV/0!
Peromyscus polionotus subgriseus	30
Physella	50
Pterophyllum scalare	#DIV/0!
Rhabdomys dilectus chakae	49
Urocitellus beldingi	388
domestication	466.269
Alectoris rufa	280
Danio rerio	#DIV/0!
Dicentrarchus labrax	1095
Gallus gallus	150
Mus musculus	42
Neovison vison	334
Oncorhynchus kisutch	1095
Oncorhynchus mykiss	730
Oryctolagus cuniculus	119
Ovis aries	548
Poecilia reticulata	183
Rangifer tarandus	730
Rattus norvegicus	#DIV/0!
Salmo salar	545
Salmo trutta	365
Vulpes vulpes	304
urban	455.12
Acridotheres tristis	365
Aegithalos caudatus	365
Anas platyrhynchos	365
Anthus spinoletta	365
Ardea cinerea	365
Carduelis carduelis	365
Carduelis chloris	365
Certhia brachydactyla	365
Columba livia	140
Columba palumbus	365
Corvus corone	1095
Corvus frugilegus	730
Corvus monedula	730
Cynomys ludovicianus	730
Dendrocopos major	365
Erithacus rubecula	365
Fringilla coelebs	365
Gallinula chloropus	365
Garrulus glandarius	730
Hippolais icterina	365
Hirundo rustica	365
Junco hyemalis	365
Larus argentatus	1003.75
Larus marinus	1825
Motacilla alba	365
Motacilla cinerea	365
Parus major	365
Passer domesticus	152
Passer montanus	319
Phoenicurus ochruros	365
Phoenicurus phoenicurus	365
Phylloscopus collybita	365
Phylloscopus trochilus	365
Pica pica	730
Picus viridis	365
Prunella modularis	365
Pyrrhula pyrrhula	365
Regulus	365
Serinus serinus	365
Sitta europaea	365
Streptopelia decaocto	365
Sturnus vulgaris	365
Sylvia atricapilla	365
Sylvia borin	365
Sylvia communis	365
Troglodytes troglodytes	365
Turdus merula	365
Turdus philomelos	365
Turdus pilaris	365
Turdus viscivorus	365
(vide)
(vide)
Total général	443.982

## Sheet: Feuil2
context	Species.L.name	Generation	Maturity
domestication	Alectoris rufa	1	280
domestication	Alectoris rufa	46	280
captivity	Alectoris rufa	0	280
captivity	Alectoris rufa	0	280
captivity	Alectoris rufa	46	280
captivity	Alectoris rufa	46	280
domestication	Danio rerio	30	91.46511628
domestication	Danio rerio	5	91.46511628
domestication	Danio rerio	5	91.46511628
domestication	Danio rerio	24	91.46511628
domestication	Danio rerio	24	91.46511628
domestication	Danio rerio	30	91.46511628
domestication	Danio rerio	24	91.46511628
domestication	Danio rerio	26	91.46511628
domestication	Danio rerio	26	91.46511628
domestication	Danio rerio	25	91.46511628
domestication	Danio rerio	25	91.46511628
domestication	Danio rerio	32	91.46511628
domestication	Danio rerio	31	91.46511628
domestication	Danio rerio	31	91.46511628
domestication	Danio rerio	30	91.46511628
domestication	Danio rerio	32	91.46511628
domestication	Danio rerio	30	91.46511628
domestication	Danio rerio	32	91.46511628
domestication	Danio rerio	31	91.46511628
domestication	Danio rerio	25	91.46511628
domestication	Danio rerio	26	91.46511628
domestication	Danio rerio	31	91.46511628
domestication	Danio rerio	32	91.46511628
domestication	Danio rerio	26	91.46511628
domestication	Danio rerio	25	91.46511628
domestication	Danio rerio	24	91.46511628
domestication	Danio rerio	32	91.46511628
domestication	Danio rerio	30	91.46511628
domestication	Danio rerio	31	91.46511628
domestication	Danio rerio	24	91.46511628
domestication	Danio rerio	26	91.46511628
domestication	Danio rerio	32	91.46511628
domestication	Danio rerio	31	91.46511628
domestication	Danio rerio	25	91.46511628
domestication	Danio rerio	25	91.46511628
domestication	Danio rerio	26	91.46511628
domestication	Danio rerio	54	91.46511628
domestication	Danio rerio	1	91.46511628
domestication	Danio rerio	54	91.46511628
domestication	Danio rerio	1	91.46511628
domestication	Danio rerio	54	91.46511628
domestication	Danio rerio	1	91.46511628
domestication	Dicentrarchus labrax	5	1095
domestication	Dicentrarchus labrax	0	1095
domestication	Dicentrarchus labrax	0	1095
domestication	Dicentrarchus labrax	5	1095
domestication	Dicentrarchus labrax	2	1095
domestication	Dicentrarchus labrax	0	1095
domestication	Dicentrarchus labrax	2	1095
domestication	Dicentrarchus labrax	0	1095
domestication	Dicentrarchus labrax	2	1095
domestication	Dicentrarchus labrax	0	1095
domestication	Dicentrarchus labrax	2	1095
domestication	Dicentrarchus labrax	0	1095
domestication	Dicentrarchus labrax	0	1095
domestication	Dicentrarchus labrax	2	1095
domestication	Dicentrarchus labrax	0	1095
domestication	Dicentrarchus labrax	2	1095
domestication	Dicentrarchus labrax	1.5	1095
domestication	Dicentrarchus labrax	2	1095
domestication	Dicentrarchus labrax	2	1095
domestication	Dicentrarchus labrax	1.5	1095
domestication	Dicentrarchus labrax	2	1095
domestication	Dicentrarchus labrax	2	1095
domestication	Dicentrarchus labrax	1.5	1095
domestication	Dicentrarchus labrax	1.5	1095
domestication	Dicentrarchus labrax	1.5	1095
domestication	Dicentrarchus labrax	2	1095
domestication	Dicentrarchus labrax	2	1095
domestication	Dicentrarchus labrax	1.5	1095
domestication	Dicentrarchus labrax	2	1095
domestication	Dicentrarchus labrax	2	1095
domestication	Dicentrarchus labrax	1.5	1095
domestication	Gallus gallus	147	152.5
domestication	Gallus gallus	141	152.5
domestication	Gallus gallus	147	152.5
domestication	Gallus gallus	141	152.5
domestication	Gallus gallus	141	152.5
domestication	Gallus gallus	147	152.5
domestication	Gallus gallus	144	152.5
domestication	Gallus gallus	146	152.5
domestication	Gallus gallus	141	152.5
domestication	Gallus gallus	146	152.5
domestication	Gallus gallus	141	152.5
domestication	Gallus gallus	144	152.5
domestication	Gallus gallus	146	152.5
domestication	Gallus gallus	141	152.5
domestication	Gallus gallus	144	152.5
domestication	Gallus gallus	144	152.5
domestication	Gallus gallus	146	152.5
domestication	Gallus gallus	141	152.5
domestication	Gallus gallus	140	152.5
domestication	Gallus gallus	140	152.5
domestication	Gallus gallus	145	152.5
domestication	Gallus gallus	145	152.5
domestication	Gallus gallus	140	152.5
domestication	Gallus gallus	145	152.5
domestication	Gallus gallus	10	152.5
domestication	Gallus gallus	10	152.5
domestication	Gallus gallus	10	152.5
domestication	Gallus gallus	438	152.5
domestication	Gallus gallus	438	152.5
domestication	Gallus gallus	438	152.5
domestication	Gallus gallus	438	152.5
domestication	Gallus gallus	438	152.5
domestication	Gallus gallus	438	152.5
domestication	Gallus gallus	438	152.5
domestication	Gallus gallus	10	152.5
domestication	Gallus gallus	438	152.5
domestication	Gallus gallus	10	152.5
domestication	Gallus gallus	10	152.5
domestication	Gallus gallus	10	152.5
domestication	Gallus gallus	10	152.5
domestication	Gallus gallus	280	152.5
domestication	Gallus gallus	136	152.5
domestication	Gallus gallus	41	152.5
domestication	Gallus gallus	41	152.5
domestication	Gallus gallus	136	152.5
domestication	Gallus gallus	280	152.5
domestication	Gallus gallus	9	152.5
domestication	Gallus gallus	24	152.5
domestication	Gallus gallus	126	152.5
domestication	Gallus gallus	17	152.5
domestication	Gallus gallus	24	152.5
domestication	Gallus gallus	24	152.5
domestication	Gallus gallus	24	152.5
domestication	Gallus gallus	126	152.5
domestication	Gallus gallus	24	152.5
domestication	Gallus gallus	126	152.5
domestication	Gallus gallus	126	152.5
domestication	Gallus gallus	126	152.5
domestication	Gallus gallus	126	152.5
domestication	Gallus gallus	24	152.5
domestication	Gallus gallus	24	152.5
domestication	Gallus gallus	126	152.5
domestication	Gallus gallus	126	152.5
domestication	Gallus gallus	24	152.5
domestication	Gallus gallus	24	152.5
domestication	Gallus gallus	126	152.5
domestication	Gallus gallus	24	152.5
domestication	Gallus gallus	126	152.5
domestication	Gallus gallus	24	152.5
domestication	Gallus gallus	126	152.5
domestication	Gallus gallus	24	152.5
domestication	Gallus gallus	126	152.5
domestication	Gallus gallus	26	152.5
domestication	Gallus gallus	28	152.5
domestication	Gallus gallus	128	152.5
domestication	Gallus gallus	133	152.5
domestication	Gallus gallus	130	152.5
domestication	Gallus gallus	31	152.5
domestication	Gallus gallus	77	152.5
domestication	Gallus gallus	30	152.5
domestication	Gallus gallus	493	152.5
domestication	Gallus gallus	493	152.5
domestication	Gallus gallus	493	152.5
domestication	Gallus gallus	0	152.5
domestication	Gallus gallus	0	152.5
domestication	Gallus gallus	0	152.5
domestication	Gallus gallus	493	152.5
domestication	Gallus gallus	0	152.5
domestication	Mus musculus	4	59.16666667
domestication	Mus musculus	389	59.16666667
domestication	Mus musculus	389	59.16666667
domestication	Mus musculus	4	59.16666667
domestication	Mus musculus	4	59.16666667
domestication	Mus musculus	389	59.16666667
domestication	Mus musculus	389	59.16666667
domestication	Mus musculus	389	59.16666667
domestication	Mus musculus	4	59.16666667
domestication	Mus musculus	4	59.16666667
domestication	Mus musculus	3	59.16666667
domestication	Mus musculus	3	59.16666667
domestication	Mus musculus	2	59.16666667
domestication	Mus musculus	1	59.16666667
domestication	Mus musculus	2	59.16666667
domestication	Mus musculus	0	59.16666667
domestication	Mus musculus	1	59.16666667
domestication	Mus musculus	0	59.16666667
domestication	Mus musculus	4	59.16666667
domestication	Mus musculus	4	59.16666667
domestication	Mus musculus	65	42
domestication	Mus musculus	84	42
domestication	Mus musculus	77	59.16666667
domestication	Mus musculus	76	42
domestication	Mus musculus	79	42
domestication	Mus musculus	64	59.16666667
domestication	Mus musculus	108	59.16666667
domestication	Mus musculus	76	42
domestication	Mus musculus	89	42
domestication	Mus musculus	96	59.16666667
domestication	Mus musculus	475	59.16666667
domestication	Mus musculus	382	59.16666667
domestication	Mus musculus	469	59.16666667
domestication	Mus musculus	543	59.16666667
domestication	Mus musculus	469	59.16666667
domestication	Neovison vison	0	334
domestication	Neovison vison	0	334
domestication	Neovison vison	1	334
domestication	Neovison vison	7	334
domestication	Neovison vison	1	334
domestication	Neovison vison	5	334
domestication	Neovison vison	2	334
domestication	Neovison vison	2	334
domestication	Neovison vison	4	334
domestication	Neovison vison	3	334
domestication	Neovison vison	8	334
domestication	Neovison vison	3	334
domestication	Neovison vison	4	334
domestication	Neovison vison	12	334
domestication	Neovison vison	13	334
domestication	Neovison vison	13	334
domestication	Neovison vison	15	334
domestication	Neovison vison	8	334
domestication	Neovison vison	9	334
domestication	Neovison vison	14	334
domestication	Neovison vison	9	334
domestication	Neovison vison	11	334
domestication	Neovison vison	6	334
domestication	Neovison vison	14	334
domestication	Neovison vison	11	334
domestication	Neovison vison	10	334
domestication	Neovison vison	16	334
domestication	Neovison vison	10	334
domestication	Neovison vison	12	334
domestication	Neovison vison	16	334
domestication	Neovison vison	5	334
domestication	Neovison vison	7	334
domestication	Neovison vison	18	334
domestication	Neovison vison	18	334
domestication	Neovison vison	17	334
domestication	Neovison vison	17	334
domestication	Neovison vison	15	334
domestication	Neovison vison	6	334
domestication	Neovison vison	7	334
domestication	Neovison vison	6	334
domestication	Neovison vison	0	334
domestication	Neovison vison	1	334
domestication	Neovison vison	6	334
domestication	Neovison vison	0	334
domestication	Neovison vison	10	334
domestication	Neovison vison	7	334
domestication	Neovison vison	1	334
domestication	Neovison vison	10	334
domestication	Neovison vison	11	334
domestication	Neovison vison	12	334
domestication	Neovison vison	14	334
domestication	Neovison vison	9	334
domestication	Neovison vison	13	334
domestication	Neovison vison	4	334
domestication	Neovison vison	9	334
domestication	Neovison vison	11	334
domestication	Neovison vison	13	334
domestication	Neovison vison	4	334
domestication	Neovison vison	12	334
domestication	Neovison vison	3	334
domestication	Neovison vison	14	334
domestication	Neovison vison	2	334
domestication	Neovison vison	16	334
domestication	Neovison vison	15	334
domestication	Neovison vison	16	334
domestication	Neovison vison	3	334
domestication	Neovison vison	2	334
domestication	Neovison vison	17	334
domestication	Neovison vison	17	334
domestication	Neovison vison	5	334
domestication	Neovison vison	15	334
domestication	Neovison vison	8	334
domestication	Neovison vison	18	334
domestication	Neovison vison	18	334
domestication	Neovison vison	5	334
domestication	Neovison vison	8	334
domestication	Oncorhynchus kisutch	28	1095
domestication	Oncorhynchus kisutch	1	1095
domestication	Oncorhynchus mykiss	57	730
domestication	Oncorhynchus mykiss	57	730
domestication	Oncorhynchus mykiss	57	730
domestication	Oncorhynchus mykiss	8	730
domestication	Oncorhynchus mykiss	8	730
domestication	Oncorhynchus mykiss	3	730
domestication	Oncorhynchus mykiss	3	730
domestication	Oncorhynchus mykiss	57	730
domestication	Oncorhynchus mykiss	8	730
domestication	Oncorhynchus mykiss	3	730
domestication	Oncorhynchus mykiss	3	730
domestication	Oncorhynchus mykiss	57	730
domestication	Oncorhynchus mykiss	18.2	730
domestication	Oncorhynchus mykiss	2	730
domestication	Oncorhynchus mykiss	18.2	730
domestication	Oncorhynchus mykiss	2	730
domestication	Oncorhynchus mykiss	18.2	730
domestication	Oncorhynchus mykiss	18.2	730
domestication	Oncorhynchus mykiss	2	730
domestication	Oncorhynchus mykiss	2	730
domestication	Oncorhynchus mykiss	6.5	730
domestication	Oncorhynchus mykiss	12	730
domestication	Oncorhynchus mykiss	3.75	730
domestication	Oncorhynchus mykiss	2.375	730
domestication	Oncorhynchus mykiss	1	730
domestication	Oryctolagus cuniculus	393	119
domestication	Oryctolagus cuniculus	0	119
domestication	Oryctolagus cuniculus	393	119
domestication	Oryctolagus cuniculus	0	119
domestication	Oryctolagus cuniculus	393	119
domestication	Oryctolagus cuniculus	0	119
domestication	Oryctolagus cuniculus	0	119
domestication	Oryctolagus cuniculus	393	119
domestication	Ovis aries	12	548
domestication	Ovis aries	15	548
domestication	Ovis aries	15	548
captivity	Peromyscus polionotus subgriseus	35	30
captivity	Peromyscus polionotus subgriseus	14	30
captivity	Peromyscus polionotus subgriseus	0	30
captivity	Peromyscus polionotus subgriseus	2	30
captivity	Peromyscus polionotus subgriseus	35	30
captivity	Peromyscus polionotus subgriseus	14	30
captivity	Peromyscus polionotus subgriseus	2	30
captivity	Peromyscus polionotus subgriseus	0	30
captivity	Peromyscus polionotus subgriseus	0	30
captivity	Peromyscus polionotus subgriseus	14	30
captivity	Peromyscus polionotus subgriseus	35	30
captivity	Peromyscus polionotus subgriseus	2	30
domestication	Poecilia reticulata	0	183
domestication	Poecilia reticulata	12.5	183
domestication	Poecilia reticulata	12.5	183
domestication	Poecilia reticulata	0	183
domestication	Poecilia reticulata	12.5	183
domestication	Poecilia reticulata	0	183
domestication	Rangifer tarandus	995.5	730
domestication	Rangifer tarandus	0	730
domestication	Rangifer tarandus	995.5	730
domestication	Rangifer tarandus	977.5	730
domestication	Rangifer tarandus	995.5	730
domestication	Rangifer tarandus	995.5	730
domestication	Rangifer tarandus	987	730
domestication	Rangifer tarandus	0	730
domestication	Rangifer tarandus	995.5	730
domestication	Rangifer tarandus	995.5	730
domestication	Rangifer tarandus	0	730
domestication	Rangifer tarandus	995.5	730
domestication	Rangifer tarandus	995.5	730
domestication	Rangifer tarandus	987	730
domestication	Rangifer tarandus	0	730
domestication	Rangifer tarandus	977.5	730
domestication	Rattus norvegicus	67	100.7853535
domestication	Rattus norvegicus	73	100.7853535
domestication	Rattus norvegicus	72	100.7853535
domestication	Rattus norvegicus	71	100.7853535
domestication	Rattus norvegicus	69	100.7853535
domestication	Rattus norvegicus	70	100.7853535
domestication	Rattus norvegicus	74	100.7853535
domestication	Rattus norvegicus	5	100.7853535
domestication	Rattus norvegicus	74	100.7853535
domestication	Rattus norvegicus	74	100.7853535
domestication	Rattus norvegicus	74	100.7853535
domestication	Rattus norvegicus	5	100.7853535
domestication	Rattus norvegicus	74	100.7853535
domestication	Rattus norvegicus	74	100.7853535
domestication	Rattus norvegicus	5	100.7853535
domestication	Rattus norvegicus	319	100.7853535
domestication	Rattus norvegicus	351	100.7853535
domestication	Rattus norvegicus	351	100.7853535
domestication	Rattus norvegicus	319	100.7853535
domestication	Rattus norvegicus	9	100.7853535
domestication	Rattus norvegicus	9	100.7853535
domestication	Rattus norvegicus	21	100.7853535
domestication	Rattus norvegicus	11.5	100.7853535
domestication	Rattus norvegicus	13.5	100.7853535
domestication	Rattus norvegicus	15.5	100.7853535
domestication	Rattus norvegicus	2	100.7853535
domestication	Rattus norvegicus	11.5	100.7853535
domestication	Rattus norvegicus	13.5	100.7853535
domestication	Rattus norvegicus	15.5	100.7853535
domestication	Rattus norvegicus	21	100.7853535
domestication	Rattus norvegicus	4	100.7853535
domestication	Rattus norvegicus	19	100.7853535
domestication	Rattus norvegicus	20	100.7853535
domestication	Rattus norvegicus	16	100.7853535
domestication	Rattus norvegicus	9	100.7853535
domestication	Rattus norvegicus	19	100.7853535
domestication	Rattus norvegicus	13	100.7853535
domestication	Rattus norvegicus	4	100.7853535
domestication	Rattus norvegicus	16	100.7853535
domestication	Rattus norvegicus	7	100.7853535
domestication	Rattus norvegicus	15	100.7853535
domestication	Rattus norvegicus	9	100.7853535
domestication	Rattus norvegicus	11	100.7853535
domestication	Rattus norvegicus	20	100.7853535
domestication	Rattus norvegicus	11	100.7853535
domestication	Rattus norvegicus	13	100.7853535
domestication	Rattus norvegicus	7	100.7853535
domestication	Rattus norvegicus	13	100.7853535
domestication	Rattus norvegicus	13	100.7853535
domestication	Rattus norvegicus	22	100.7853535
domestication	Rattus norvegicus	15	100.7853535
domestication	Rattus norvegicus	19	100.7853535
domestication	Rattus norvegicus	19	100.7853535
domestication	Rattus norvegicus	11	100.7853535
domestication	Rattus norvegicus	22	100.7853535
domestication	Rattus norvegicus	11	100.7853535
domestication	Rattus norvegicus	71.5	100.7853535
domestication	Rattus norvegicus	1	100.7853535
domestication	Rattus norvegicus	71.5	100.7853535
domestication	Rattus norvegicus	71.5	100.7853535
domestication	Rattus norvegicus	1	100.7853535
domestication	Rattus norvegicus	71.5	100.7853535
domestication	Rattus norvegicus	71.5	100.7853535
domestication	Rattus norvegicus	71.5	100.7853535
domestication	Rattus norvegicus	1	100.7853535
domestication	Rattus norvegicus	71.5	100.7853535
domestication	Rattus norvegicus	71.5	100.7853535
domestication	Rattus norvegicus	1	100.7853535
domestication	Rattus norvegicus	1	100.7853535
domestication	Rattus norvegicus	71.5	100.7853535
domestication	Rattus norvegicus	71.5	100.7853535
domestication	Rattus norvegicus	71.5	100.7853535
domestication	Rattus norvegicus	1	100.7853535
domestication	Rattus norvegicus	71.5	100.7853535
domestication	Rattus norvegicus	71.5	100.7853535
domestication	Rattus norvegicus	71.5	100.7853535
domestication	Rattus norvegicus	1	100.7853535
domestication	Rattus norvegicus	71.5	100.7853535
domestication	Rattus norvegicus	71.5	100.7853535
domestication	Rattus norvegicus	1	100.7853535
domestication	Rattus norvegicus	71.5	100.7853535
domestication	Rattus norvegicus	71.5	100.7853535
domestication	Rattus norvegicus	1	100.7853535
domestication	Rattus norvegicus	1	100.7853535
domestication	Rattus norvegicus	25	100.7853535
domestication	Rattus norvegicus	1	100.7853535
domestication	Rattus norvegicus	25	100.7853535
domestication	Rattus norvegicus	78	100.7853535
domestication	Rattus norvegicus	78	100.7853535
domestication	Rattus norvegicus	6.5	100.7853535
captivity	Rhabdomys dilectus chakae	1	49
captivity	Rhabdomys dilectus chakae	2	49
captivity	Rhabdomys dilectus chakae	2	49
captivity	Rhabdomys dilectus chakae	1	49
captivity	Rhabdomys dilectus chakae	1	49
captivity	Rhabdomys dilectus chakae	1	49
captivity	Rhabdomys dilectus chakae	1	49
captivity	Rhabdomys dilectus chakae	1	49
captivity	Rhabdomys dilectus chakae	1	49
captivity	Rhabdomys dilectus chakae	1	49
captivity	Rhabdomys dilectus chakae	2	49
captivity	Rhabdomys dilectus chakae	2	49
domestication	Salmo salar	1	547.5
domestication	Salmo salar	0	547.5
domestication	Salmo salar	2	547.5
domestication	Salmo salar	3	547.5
domestication	Salmo salar	0	547.5
domestication	Salmo salar	1	547.5
domestication	Salmo salar	1	547.5
domestication	Salmo salar	0	547.5
domestication	Salmo salar	1	547.5
domestication	Salmo salar	0	547.5
domestication	Salmo salar	4	547.5
domestication	Salmo salar	4	547.5
domestication	Salmo salar	1	547.5
domestication	Salmo salar	1	547.5
domestication	Salmo salar	2	547.5
domestication	Salmo salar	2	547.5
domestication	Salmo salar	2	547.5
domestication	Salmo salar	1	547.5
domestication	Salmo salar	1	547.5
domestication	Salmo salar	1	547.5
domestication	Salmo salar	1	547.5
domestication	Salmo salar	1	547.5
domestication	Salmo salar	2	547.5
domestication	Salmo salar	1	547.5
domestication	Salmo salar	12.75	547.5
domestication	Salmo salar	6.875	547.5
domestication	Salmo salar	1	547.5
domestication	Salmo trutta	0	365
domestication	Salmo trutta	0	365
domestication	Salmo trutta	0	365
domestication	Salmo trutta	2	365
domestication	Salmo trutta	1	365
domestication	Salmo trutta	1	365
domestication	Salmo trutta	10	365
domestication	Salmo trutta	5	365
domestication	Salmo trutta	5	365
domestication	Salmo trutta	1	365
domestication	Salmo trutta	5	365
domestication	Salmo trutta	5	365
domestication	Salmo trutta	10	365
domestication	Salmo trutta	1	365
domestication	Salmo trutta	5	365
domestication	Salmo trutta	5	365
domestication	Salmo trutta	10	365
domestication	Salmo trutta	5	365
domestication	Salmo trutta	5	365
domestication	Salmo trutta	1	365
domestication	Salmo trutta	10	365
domestication	Salmo trutta	1	365
domestication	Salmo trutta	5	365
domestication	Salmo trutta	10	365
domestication	Salmo trutta	5	365
domestication	Salmo trutta	5	365
domestication	Salmo trutta	1	365
domestication	Salmo trutta	5	365
domestication	Salmo trutta	10	365
domestication	Vulpes vulpes	0	304
domestication	Vulpes vulpes	2	304
domestication	Vulpes vulpes	10	304
domestication	Vulpes vulpes	18	304
domestication	Vulpes vulpes	40	304
domestication	Vulpes vulpes	39	304
domestication	Vulpes vulpes	10.80592105	304
domestication	Vulpes vulpes	30.80592105	304
domestication	Vulpes vulpes	50.80592105	304
domestication	Vulpes vulpes	30.80592105	304
domestication	Vulpes vulpes	10.80592105	304
domestication	Vulpes vulpes	50.80592105	304
domestication	Vulpes vulpes	30.80592105	304
domestication	Vulpes vulpes	10.80592105	304
domestication	Vulpes vulpes	50.80592105	304
domestication	Vulpes vulpes	30.80592105	304
domestication	Vulpes vulpes	10.80592105	304
domestication	Vulpes vulpes	50.80592105	304
domestication	Vulpes vulpes	30	304
domestication	Vulpes vulpes	0	304
domestication	Vulpes vulpes	30	304
domestication	Vulpes vulpes	0	304
domestication	Vulpes vulpes	15	304
domestication	Vulpes vulpes	0	304
domestication	Vulpes vulpes	15	304
domestication	Vulpes vulpes	0	304
captivity	Anastrepha ludens	0	10
captivity	Anastrepha ludens	120	10
captivity	Anastrepha ludens	0	10
captivity	Anastrepha ludens	120	10
captivity	Anastrepha ludens	120	10
captivity	Charadrius melodus	1	365
captivity	Charadrius melodus	0	365
captivity	Charadrius melodus	1	365
captivity	Charadrius melodus	0	365
captivity	Colinus virginianus	0	365
captivity	Colinus virginianus	5	365
captivity	Colinus virginianus	0	365
captivity	Colinus virginianus	5	365
captivity	Colinus virginianus	0	365
captivity	Colinus virginianus	5	365
captivity	Colinus virginianus	0	365
captivity	Colinus virginianus	5	365
captivity	Colinus virginianus	0	365
captivity	Colinus virginianus	5	365
captivity	Colinus virginianus	0	365
captivity	Colinus virginianus	5	365
captivity	Colinus virginianus	0	365
captivity	Colinus virginianus	5	365
captivity	Colinus virginianus	0	365
captivity	Colinus virginianus	5	365
captivity	Dipodomys heermanni arenae	0	53
captivity	Dipodomys heermanni arenae	0	53
captivity	Dipodomys heermanni arenae	0	53
captivity	Dipodomys heermanni arenae	0	53
captivity	Dipodomys heermanni arenae	0	53
captivity	Dipodomys heermanni arenae	0	53
captivity	Dipodomys heermanni arenae	1	53
captivity	Dipodomys heermanni arenae	1	53
captivity	Dipodomys heermanni arenae	1	53
captivity	Dipodomys heermanni arenae	1	53
captivity	Dipodomys heermanni arenae	1	53
captivity	Dipodomys heermanni arenae	1	53
captivity	Dipodomys heermanni arenae	1	53
captivity	Dipodomys heermanni arenae	1	53
captivity	Dipodomys heermanni arenae	1	53
captivity	Dipodomys heermanni arenae	1	53
captivity	Dipodomys heermanni arenae	1	53
captivity	Dipodomys heermanni arenae	1	53
captivity	Etheostoma caeruleum	0	47
captivity	Etheostoma caeruleum	1	47
captivity	Etheostoma caeruleum	0	47
captivity	Etheostoma caeruleum	1	47
captivity	Etheostoma caeruleum	0	47
captivity	Etheostoma caeruleum	1	47
captivity	Etheostoma caeruleum	0	47
captivity	Etheostoma caeruleum	1	47
captivity	Etheostoma caeruleum	0	47
captivity	Etheostoma caeruleum	1	47
captivity	Etheostoma caeruleum	0	47
captivity	Etheostoma caeruleum	1	47
captivity	Etheostoma caeruleum	0	47
captivity	Etheostoma caeruleum	1	47
captivity	Etheostoma caeruleum	0	47
captivity	Etheostoma caeruleum	1	47
captivity	Etheostoma caeruleum	0	47
captivity	Etheostoma caeruleum	1	47
captivity	Eurycea nana	0	NA
captivity	Eurycea nana	1	NA
captivity	Eurycea nana	0	NA
captivity	Eurycea nana	1	NA
captivity	Eurycea nana	0	NA
captivity	Eurycea nana	1	NA
captivity	Eurycea nana	0	NA
captivity	Eurycea nana	1	NA
domestication	Gallus gallus	100	150
domestication	Gallus gallus	8	150
domestication	Gallus gallus	14	150
domestication	Gallus gallus	20	150
domestication	Gallus gallus	100	150
domestication	Gallus gallus	8	150
domestication	Gallus gallus	14	150
domestication	Gallus gallus	20	150
domestication	Gallus gallus	100	150
domestication	Gallus gallus	100	150
domestication	Gallus gallus	20	150
domestication	Gallus gallus	20	150
domestication	Gallus gallus	100	150
domestication	Gallus gallus	100	150
domestication	Gallus gallus	20	150
domestication	Gallus gallus	20	150
domestication	Gallus gallus	100	150
domestication	Gallus gallus	100	150
domestication	Gallus gallus	20	150
domestication	Gallus gallus	20	150
domestication	Gallus gallus	100	150
domestication	Gallus gallus	20	150
domestication	Gallus gallus	100	150
domestication	Gallus gallus	20	150
domestication	Gallus gallus	100	150
domestication	Gallus gallus	20	150
domestication	Gallus gallus	100	150
domestication	Gallus gallus	20	150
captivity	Haliotis kamtschatkana	0	NA
captivity	Haliotis kamtschatkana	1	NA
captivity	Haliotis kamtschatkana	1	NA
captivity	Haliotis kamtschatkana	1	NA
captivity	Haliotis kamtschatkana	0	NA
captivity	Haliotis kamtschatkana	1	NA
captivity	Haliotis kamtschatkana	1	NA
captivity	Haliotis kamtschatkana	1	NA
captivity	Haliotis kamtschatkana	0	NA
captivity	Haliotis kamtschatkana	1	NA
captivity	Haliotis kamtschatkana	1	NA
captivity	Haliotis kamtschatkana	1	NA
captivity	Jasus edwardsii	0	3285
captivity	Jasus edwardsii	1	3285
captivity	Jasus edwardsii	0	3285
captivity	Jasus edwardsii	1	3285
captivity	Jasus edwardsii	0	3285
captivity	Jasus edwardsii	1	3285
captivity	Marmota vancouverensis	1	1000
captivity	Marmota vancouverensis	1	1000
captivity	Marmota vancouverensis	1	1001
captivity	Marmota vancouverensis	0	1000
captivity	Marmota vancouverensis	0	1000
captivity	Marmota vancouverensis	0	1001
captivity	Marmota vancouverensis	1	1000
captivity	Marmota vancouverensis	1	1000
captivity	Marmota vancouverensis	0	1000
captivity	Marmota vancouverensis	0	1000
captivity	Marmota vancouverensis	0	1001
captivity	Menidia menidia	3	NA
captivity	Menidia menidia	3	NA
captivity	Menidia menidia	6	NA
captivity	Menidia menidia	6	NA
captivity	Menidia menidia	3	NA
captivity	Menidia menidia	3	NA
captivity	Menidia menidia	6	NA
captivity	Menidia menidia	6	NA
captivity	Menidia menidia	3	NA
captivity	Menidia menidia	3	NA
captivity	Menidia menidia	6	NA
captivity	Menidia menidia	6	NA
captivity	Notechis scutatus	0	NA
captivity	Notechis scutatus	0	NA
captivity	Notechis scutatus	0	NA
captivity	Notechis scutatus	0	NA
captivity	Notechis scutatus	0	NA
captivity	Notechis scutatus	0	NA
captivity	Notechis scutatus	1	NA
captivity	Notechis scutatus	1	NA
captivity	Notechis scutatus	1	NA
captivity	Notechis scutatus	1	NA
captivity	Notechis scutatus	1	NA
captivity	Notechis scutatus	1	NA
captivity	Notechis scutatus	1	NA
captivity	Notechis scutatus	1	NA
captivity	Notechis scutatus	0	NA
captivity	Notechis scutatus	0	NA
captivity	Notechis scutatus	0	NA
captivity	Notechis scutatus	0	NA
captivity	Physella	0	50
captivity	Physella	1	50
captivity	Physella	0	50
captivity	Physella	1	50
captivity	Physella	0	50
captivity	Physella	1	50
captivity	Physella	0	50
captivity	Physella	1	50
captivity	Physella	0	50
captivity	Physella	1	50
captivity	Pterophyllum scalare	0	NA
captivity	Pterophyllum scalare	3	NA
captivity	Pterophyllum scalare	0	NA
captivity	Pterophyllum scalare	3	NA
captivity	Pterophyllum scalare	0	NA
captivity	Pterophyllum scalare	3	NA
captivity	Pterophyllum scalare	0	NA
captivity	Pterophyllum scalare	3	NA
domestication	Salmo salar	0	545
domestication	Salmo salar	0	545
domestication	Salmo salar	1	545
domestication	Salmo salar	1	545
domestication	Salmo salar	2	545
domestication	Salmo salar	2	545
domestication	Salmo salar	0	545
domestication	Salmo salar	0	545
domestication	Salmo salar	1	545
domestication	Salmo salar	1	545
domestication	Salmo salar	2	545
domestication	Salmo salar	2	545
domestication	Salmo salar	0	545
domestication	Salmo salar	0	545
domestication	Salmo salar	1	545
domestication	Salmo salar	1	545
domestication	Salmo salar	2	545
domestication	Salmo salar	2	545
domestication	Salmo salar	0	545
domestication	Salmo salar	1	545
domestication	Salmo salar	2	545
captivity	Urocitellus beldingi	0	388
captivity	Urocitellus beldingi	1	388
captivity	Urocitellus beldingi	0	388
captivity	Urocitellus beldingi	1	388
captivity	Urocitellus beldingi	0	388
captivity	Urocitellus beldingi	1	388
captivity	Urocitellus beldingi	0	388
captivity	Urocitellus beldingi	1	388
captivity	Urocitellus beldingi	0	388
captivity	Urocitellus beldingi	1	388
captivity	Urocitellus beldingi	0	388
captivity	Urocitellus beldingi	1	388
captivity	Urocitellus beldingi	0	388
captivity	Urocitellus beldingi	1	388
captivity	Urocitellus beldingi	0	388
captivity	Urocitellus beldingi	1	388
captivity	Urocitellus beldingi	0	388
captivity	Urocitellus beldingi	1	388
captivity	Urocitellus beldingi	0	388
captivity	Urocitellus beldingi	1	388
captivity	Urocitellus beldingi	0	388
captivity	Urocitellus beldingi	1	388
captivity	Urocitellus beldingi	0	388
captivity	Urocitellus beldingi	1	388
captivity	Urocitellus beldingi	0	388
captivity	Urocitellus beldingi	1	388
captivity	Urocitellus beldingi	0	388
captivity	Urocitellus beldingi	1	388
captivity	Urocitellus beldingi	0	388
captivity	Urocitellus beldingi	1	388
captivity	Urocitellus beldingi	0	388
captivity	Urocitellus beldingi	1	388
urban	Junco hyemalis	24	365
urban	Junco hyemalis	24	365
urban	Junco hyemalis	24	365
urban	Junco hyemalis	24	365
urban	Junco hyemalis	24	365
urban	Junco hyemalis	24	365
urban	Junco hyemalis	24	365
urban	Junco hyemalis	24	365
urban	Junco hyemalis	24	365
urban	Junco hyemalis	24	365
urban	Junco hyemalis	24	365
urban	Junco hyemalis	0	365
urban	Junco hyemalis	0	365
urban	Junco hyemalis	0	365
urban	Junco hyemalis	0	365
urban	Junco hyemalis	0	365
urban	Junco hyemalis	0	365
urban	Junco hyemalis	0	365
urban	Junco hyemalis	0	365
urban	Junco hyemalis	0	365
urban	Junco hyemalis	0	365
urban	Junco hyemalis	0	365
urban	Cynomys ludovicianus	24	730
urban	Cynomys ludovicianus	36.5	730
urban	Cynomys ludovicianus	23.5	730
urban	Cynomys ludovicianus	23.5	730
urban	Cynomys ludovicianus	23	730
urban	Cynomys ludovicianus	58.5	730
urban	Cynomys ludovicianus	21	730
urban	Cynomys ludovicianus	17.5	730
urban	Cynomys ludovicianus	11.5	730
urban	Cynomys ludovicianus	8.5	730
urban	Cynomys ludovicianus	14.5	730
urban	Cynomys ludovicianus	21.5	730
urban	Cynomys ludovicianus	17	730
urban	Cynomys ludovicianus	28.5	730
urban	Cynomys ludovicianus	20	730
urban	Cynomys ludovicianus	15	730
urban	Cynomys ludovicianus	12	730
urban	Cynomys ludovicianus	9	730
urban	Cynomys ludovicianus	2.5	730
urban	Cynomys ludovicianus	5	730
urban	Cynomys ludovicianus	11	730
urban	Acridotheres tristis	0	365
urban	Acridotheres tristis	0	365
urban	Acridotheres tristis	143	365
urban	Acridotheres tristis	143	365
urban	Aegithalos caudatus	0	365
urban	Aegithalos caudatus	17	365
urban	Anas platyrhynchos	0	365
urban	Anas platyrhynchos	107	365
urban	Anthus spinoletta	0	365
urban	Anthus spinoletta	77	365
urban	Ardea cinerea	0	365
urban	Ardea cinerea	57	365
urban	Carduelis carduelis	0	365
urban	Carduelis carduelis	17	365
urban	Certhia brachydactyla	0	365
urban	Certhia brachydactyla	17	365
urban	Columba livia	0	140
urban	Columba livia	388.4642857	140
urban	Columba palumbus	0	365
urban	Columba palumbus	57	365
urban	Corvus corone	0	1095
urban	Corvus corone	12.33333333	1095
urban	Corvus frugilegus	0	730
urban	Corvus frugilegus	28.5	730
urban	Corvus monedula	0	730
urban	Corvus monedula	63.5	730
urban	Dendrocopos major	0	365
urban	Dendrocopos major	17	365
urban	Erithacus rubecula	0	365
urban	Erithacus rubecula	27	365
urban	Fringilla coelebs	0	365
urban	Fringilla coelebs	57	365
urban	Gallinula chloropus	0	365
urban	Gallinula chloropus	57	365
urban	Garrulus glandarius	0	730
urban	Garrulus glandarius	18.5	730
urban	Hippolais icterina	0	365
urban	Hippolais icterina	7	365
urban	Motacilla alba	0	365
urban	Motacilla alba	57	365
urban	Motacilla cinerea	0	365
urban	Motacilla cinerea	17	365
urban	Parus major	0	365
urban	Parus major	27	365
urban	Parus major	0	365
urban	Parus major	2	365
urban	Parus major	0	365
urban	Parus major	57	365
urban	Parus major	0	365
urban	Parus major	7	365
urban	Passer domesticus	304.9671053	152
urban	Passer domesticus	0	152
urban	Passer montanus	65.21943574	319
urban	Passer montanus	0	319
urban	Phoenicurus ochruros	57	365
urban	Phoenicurus ochruros	0	365
urban	Phoenicurus phoenicurus	27	365
urban	Phoenicurus phoenicurus	0	365
urban	Phylloscopus collybita	17	365
urban	Phylloscopus collybita	0	365
urban	Phylloscopus trochilus	2	365
urban	Phylloscopus trochilus	0	365
urban	Pica pica	28.5	730
urban	Pica pica	0	730
urban	Picus viridis	17	365
urban	Picus viridis	0	365
urban	Prunella modularis	27	365
urban	Prunella modularis	0	365
urban	Pyrrhula pyrrhula	17	365
urban	Pyrrhula pyrrhula	0	365
urban	Regulus	7	365
urban	Regulus	0	365
urban	Serinus serinus	77	365
urban	Serinus serinus	0	365
urban	Sitta europaea	17	365
urban	Sitta europaea	0	365
urban	Streptopelia decaocto	57	365
urban	Streptopelia decaocto	0	365
urban	Sturnus vulgaris	107	365
urban	Sturnus vulgaris	0	365
urban	Sylvia atricapilla	17	365
urban	Sylvia atricapilla	0	365
urban	Sylvia borin	7	365
urban	Sylvia borin	0	365
urban	Sylvia communis	2	365
urban	Sylvia communis	0	365
urban	Troglodytes troglodytes	77	365
urban	Troglodytes troglodytes	0	365
urban	Turdus merula	107	365
urban	Turdus merula	0	365
urban	Turdus philomelos	47	365
urban	Turdus philomelos	0	365
urban	Turdus pilaris	27	365
urban	Turdus pilaris	0	365
urban	Turdus viscivorus	2	365
urban	Turdus viscivorus	0	365
urban	Anas platyrhynchos	109	365
urban	Anas platyrhynchos	29	365
urban	Anas platyrhynchos	110	365
urban	Anas platyrhynchos	30	365
urban	Anas platyrhynchos	0	365
urban	Anas platyrhynchos	0	365
urban	Anas platyrhynchos	0	365
urban	Anas platyrhynchos	0	365
urban	Ardea cinerea	59	365
urban	Ardea cinerea	60	365
urban	Ardea cinerea	0	365
urban	Ardea cinerea	0	365
urban	Ardea cinerea	0	365
urban	Carduelis chloris	39	365
urban	Carduelis chloris	39	365
urban	Carduelis chloris	40	365
urban	Carduelis chloris	40	365
urban	Carduelis chloris	40	365
urban	Carduelis chloris	0	365
urban	Carduelis chloris	0	365
urban	Carduelis chloris	0	365
urban	Carduelis chloris	0	365
urban	Carduelis chloris	0	365
urban	Carduelis chloris	0	365
urban	Carduelis chloris	0	365
urban	Carduelis chloris	0	365
urban	Columba palumbus	59	365
urban	Columba palumbus	159	365
urban	Columba palumbus	59	365
urban	Columba palumbus	60	365
urban	Columba palumbus	160	365
urban	Columba palumbus	60	365
urban	Columba palumbus	0	365
urban	Columba palumbus	0	365
urban	Columba palumbus	0	365
urban	Columba palumbus	0	365
urban	Columba palumbus	0	365
urban	Columba palumbus	0	365
urban	Columba palumbus	0	365
urban	Columba palumbus	0	365
urban	Columba palumbus	0	365
urban	Columba palumbus	0	365
urban	Corvus corone	13	1095
urban	Corvus corone	13	1095
urban	Corvus corone	13	1095
urban	Corvus corone	13.33333333	1095
urban	Corvus corone	13.33333333	1095
urban	Corvus corone	0	1095
urban	Corvus corone	0	1095
urban	Corvus corone	0	1095
urban	Corvus corone	0	1095
urban	Corvus corone	0	1095
urban	Corvus corone	0	1095
urban	Corvus frugilegus	29.5	730
urban	Corvus frugilegus	0	730
urban	Corvus monedula	64.5	730
urban	Corvus monedula	64.5	730
urban	Corvus monedula	65	730
urban	Corvus monedula	65	730
urban	Corvus monedula	0	730
urban	Corvus monedula	0	730
urban	Corvus monedula	0	730
urban	Corvus monedula	0	730
urban	Corvus monedula	0	730
urban	Corvus monedula	0	730
urban	Erithacus rubecula	109	365
urban	Erithacus rubecula	29	365
urban	Erithacus rubecula	110	365
urban	Erithacus rubecula	30	365
urban	Erithacus rubecula	0	365
urban	Erithacus rubecula	0	365
urban	Erithacus rubecula	0	365
urban	Erithacus rubecula	0	365
urban	Erithacus rubecula	0	365
urban	Erithacus rubecula	0	365
urban	Erithacus rubecula	0	365
urban	Erithacus rubecula	0	365
urban	Fringilla coelebs	59	365
urban	Fringilla coelebs	59	365
urban	Fringilla coelebs	60	365
urban	Fringilla coelebs	60	365
urban	Fringilla coelebs	0	365
urban	Fringilla coelebs	0	365
urban	Fringilla coelebs	0	365
urban	Fringilla coelebs	0	365
urban	Fringilla coelebs	0	365
urban	Fringilla coelebs	0	365
urban	Fringilla coelebs	0	365
urban	Fringilla coelebs	0	365
urban	Garrulus glandarius	19.5	730
urban	Garrulus glandarius	20	730
urban	Garrulus glandarius	0	730
urban	Garrulus glandarius	0	730
urban	Garrulus glandarius	0	730
urban	Garrulus glandarius	0	730
urban	Garrulus glandarius	0	730
urban	Hirundo rustica	110	365
urban	Hirundo rustica	0	365
urban	Hirundo rustica	0	365
urban	Larus argentatus	4.75	1460
urban	Larus argentatus	0	1460
urban	Larus argentatus	0	1460
urban	Larus marinus	1.8	1825
urban	Larus marinus	0	1825
urban	Larus marinus	0	1825
urban	Larus argentatus	30	730
urban	Larus argentatus	0	730
urban	Larus argentatus	0	730
urban	Larus argentatus	0	730
urban	Larus argentatus	0	730
urban	Motacilla alba	39	365
urban	Motacilla alba	40	365
urban	Motacilla alba	0	365
urban	Motacilla alba	0	365
urban	Motacilla alba	0	365
urban	Motacilla alba	0	365
urban	Motacilla alba	0	365
urban	Motacilla alba	0	365
urban	Motacilla alba	0	365
urban	Motacilla alba	0	365
urban	Motacilla cinerea	19	365
urban	Motacilla cinerea	20	365
urban	Motacilla cinerea	0	365
urban	Parus major	29	365
urban	Parus major	30	365
urban	Parus major	0	365
urban	Parus major	0	365
urban	Parus major	0	365
urban	Parus major	0	365
urban	Parus major	0	365
urban	Parus major	0	365
urban	Parus major	0	365
urban	Parus major	0	365
urban	Parus major	0	365
urban	Parus major	0	365
urban	Parus major	0	365
urban	Parus major	59	365
urban	Parus major	59	365
urban	Parus major	60	365
urban	Parus major	60	365
urban	Parus major	0	365
urban	Parus major	0	365
urban	Parus major	0	365
urban	Parus major	0	365
urban	Parus major	0	365
urban	Parus major	0	365
urban	Parus major	0	365
urban	Parus major	0	365
urban	Parus major	0	365
urban	Parus major	0	365
urban	Parus major	0	365
urban	Parus major	9	365
urban	Parus major	0	365
urban	Passer domesticus	309.7697368	152
urban	Passer domesticus	381.8092105	152
urban	Passer domesticus	309.7697368	152
urban	Passer domesticus	312.1710526	152
urban	Passer domesticus	384.2105263	152
urban	Passer domesticus	312.1710526	152
urban	Passer domesticus	0	152
urban	Passer domesticus	0	152
urban	Passer domesticus	0	152
urban	Passer domesticus	0	152
urban	Passer domesticus	0	152
urban	Passer domesticus	0	152
urban	Passer montanus	67.50783699	319
urban	Passer montanus	67.50783699	319
urban	Passer montanus	68.65203762	319
urban	Passer montanus	68.65203762	319
urban	Passer montanus	0	319
urban	Passer montanus	0	319
urban	Passer montanus	0	319
urban	Passer montanus	0	319
urban	Passer montanus	0	319
urban	Passer montanus	0	319
urban	Passer montanus	0	319
urban	Phoenicurus phoenicurus	29	365
urban	Phoenicurus phoenicurus	30	365
urban	Phoenicurus phoenicurus	0	365
urban	Phoenicurus phoenicurus	0	365
urban	Phylloscopus collybita	19	365
urban	Phylloscopus collybita	20	365
urban	Phylloscopus collybita	0	365
urban	Phylloscopus collybita	0	365
urban	Phylloscopus collybita	0	365
urban	Phylloscopus collybita	0	365
urban	Phylloscopus collybita	0	365
urban	Pica pica	29.5	730
urban	Pica pica	29.5	730
urban	Pica pica	29.5	730
urban	Pica pica	30	730
urban	Pica pica	30	730
urban	Pica pica	30	730
urban	Pica pica	0	730
urban	Pica pica	0	730
urban	Pica pica	0	730
urban	Pica pica	0	730
urban	Pica pica	0	730
urban	Pica pica	0	730
urban	Pica pica	0	730
urban	Pica pica	0	730
urban	Prunella modularis	59	365
urban	Prunella modularis	60	365
urban	Prunella modularis	0	365
urban	Prunella modularis	0	365
urban	Prunella modularis	0	365
urban	Sitta europaea	29	365
urban	Sitta europaea	30	365
urban	Sitta europaea	0	365
urban	Sitta europaea	0	365
urban	Streptopelia decaocto	59	365
urban	Streptopelia decaocto	59	365
urban	Streptopelia decaocto	60	365
urban	Streptopelia decaocto	60	365
urban	Streptopelia decaocto	0	365
urban	Streptopelia decaocto	0	365
urban	Streptopelia decaocto	0	365
urban	Streptopelia decaocto	0	365
urban	Streptopelia decaocto	0	365
urban	Streptopelia decaocto	0	365
urban	Sturnus vulgaris	109	365
urban	Sturnus vulgaris	159	365
urban	Sturnus vulgaris	110	365
urban	Sturnus vulgaris	160	365
urban	Sturnus vulgaris	110	365
urban	Sturnus vulgaris	0	365
urban	Sturnus vulgaris	0	365
urban	Sturnus vulgaris	0	365
urban	Sturnus vulgaris	0	365
urban	Sturnus vulgaris	0	365
urban	Sturnus vulgaris	0	365
urban	Sturnus vulgaris	0	365
urban	Sturnus vulgaris	0	365
urban	Sylvia atricapilla	59	365
urban	Sylvia atricapilla	60	365
urban	Sylvia atricapilla	0	365
urban	Sylvia atricapilla	0	365
urban	Sylvia atricapilla	0	365
urban	Sylvia atricapilla	0	365
urban	Sylvia atricapilla	0	365
urban	Sylvia atricapilla	0	365
urban	Sylvia atricapilla	0	365
urban	Troglodytes troglodytes	59	365
urban	Troglodytes troglodytes	79	365
urban	Troglodytes troglodytes	60	365
urban	Troglodytes troglodytes	0	365
urban	Troglodytes troglodytes	0	365
urban	Turdus merula	109	365
urban	Turdus merula	129	365
urban	Turdus merula	109	365
urban	Turdus merula	110	365
urban	Turdus merula	130	365
urban	Turdus merula	110	365
urban	Turdus merula	0	365
urban	Turdus merula	0	365
urban	Turdus merula	0	365
urban	Turdus merula	0	365
urban	Turdus merula	0	365
urban	Turdus merula	0	365
urban	Turdus merula	0	365
urban	Turdus merula	0	365
urban	Turdus merula	0	365
urban	Turdus merula	0	365
urban	Turdus merula	0	365
urban	Turdus merula	0	365
urban	Turdus philomelos	59	365
urban	Turdus philomelos	60	365
urban	Turdus philomelos	0	365
urban	Turdus philomelos	0	365
urban	Turdus philomelos	0	365
urban	Turdus philomelos	0	365
urban	Turdus philomelos	0	365
urban	Turdus philomelos	0	365
urban	Turdus pilaris	29	365
urban	Turdus pilaris	30	365
urban	Turdus pilaris	0	365
urban	Turdus pilaris	0	365
urban	Turdus pilaris	0	365
