# Supplementary material for: Evolutionary dynamics in the Anthropocene: Life history and intensity of human contact shape antipredator responses
Source: PLoS Biol. 2020 Sep 22;18(9):e3000818. doi: 10.1371/journal.pbio.3000818 (PMC7508406; doi:10.1371/journal.pbio.3000818)
Supplement: S6 Table — The MLPMA allowed partitioning I2 among varying levels. Posterior mean and upper and lower 95% CIs for each estimate of I2 are provided. H2 is phylogenetic heritability, the proportion of variability in the data attributable to the phylogenetic component of MLPMA calculated following Nakagawa and Santos [71]. CI, credible interval; CV, coefficient of variation; MLPMA, multilevel phylogenetic meta-analysis. (XLSX) [file pbio.3000818.s011.xlsx]

## Sheet: Feuil10
	All Contexts (model mean)			Domestication (model mean)			Captivity (model mean)			Urbanization(model mean)
	Posterior Mean	l-95% CI	u-95% CI	Posterior Mean	l-95% CI	u-95% CI	Posterior Mean	l-95% CI	u-95% CI	Posterior Mean	l-95% CI	u-95% CI
I2[Species]	1.54019	0.272927	2.80445	1.95263	0.261705	3.94579	2.26028	0.285888	4.53147	3.71242	0.391872	5.52522
I2[Phylogeny]	0.897473	0.220639	1.52237	1.22488	0.276617	2.17841	2.22876	0.267744	4.46911	8.08589	0.249308	16.7722
I2[Between Article]	0.714059	0.22167	1.13859	1.07117	0.26023	1.81914	1.638	0.278859	2.96716	4.07175	0.241467	7.67201
I2[Traits]	20.9396	7.81812	30.4813	3.72714	0.238599	8.82341	3.70682	0.242735	8.40681	25.4753	10.6388	30.1739
I2[Residual]	75.9087	91.4666	64.0533	92.0242	98.9628	83.2332	90.1661	98.9248	79.6255	58.6547	88.4785	39.8567
H2	0.368169	0.447031	0.351845	0.385484	0.513851	0.355706	0.496489	0.483614	0.496535	0.685343	0.388827	0.752203
	All Contexts (model CV)			Domestication (model CV)			Captivity (model CV)			Urbanization(model CV)
	Posterior Mean	l-95% CI	u-95% CI	Posterior Mean	l-95% CI	u-95% CI	Posterior Mean	l-95% CI	u-95% CI	Posterior Mean	l-95% CI	u-95% CI
I2[Species]	0.125189	0.00337369	0.358085	0.658083	0.00194551	2.25215	7.73051	0.381427	12.8255	3.0383	14.8504	2.00543
I2[Phylogeny]	0.231555	0.00303151	0.735714	1.05005	0.0025678	3.57764	9.08235	0.422256	16.941	5.27471	16.8211	4.1366
I2[Between Article]	0.902948	0.00364928	3.17218	0.698919	0.00159389	2.38509	7.62474	0.592555	12.468	48.5091	12.7742	54.415
I2[Traits]	46.6477	40.155	49.8452	27.8727	18.31	31.5029	11.8402	0.614581	15.3623	41.0162	42.4516	38.1962
I2[Residual]	52.0926	59.8349	45.8888	69.7203	81.6838	60.2822	63.7222	97.9892	42.4032	2.16172	13.1026	1.24679
H2	0.649079	0.473289	0.672623	0.614736	0.568939	0.613682	0.540203	0.525401	0.56913	0.634513	0.531111	0.67349
