# Supplementary material for: Evolutionary dynamics in the Anthropocene: Life history and intensity of human contact shape antipredator responses
Source: PLoS Biol. 2020 Sep 22;18(9):e3000818. doi: 10.1371/journal.pbio.3000818 (PMC7508406; doi:10.1371/journal.pbio.3000818)
Supplement: S1 Data — All data for the meta-analysis, (A) initial data management, (B) data management, and (C) R code and data. (ZIP) [file pbio.3000818.s012.zip]

Archive with 56 entries (52 files):
- S1 Data/
- __MACOSX/._S1 Data
- S1 Data/A/
- __MACOSX/S1 Data/._A
- S1 Data/C/
- __MACOSX/S1 Data/._C
- S1 Data/B/
- __MACOSX/S1 Data/._B
- S1 Data/A/Initial datamanagement.R
- __MACOSX/S1 Data/A/._Initial datamanagement.R
- S1 Data/A/Domestication_initial.csv
- __MACOSX/S1 Data/A/._Domestication_initial.csv
- S1 Data/A/Urbanization_initial.csv
- __MACOSX/S1 Data/A/._Urbanization_initial.csv
- S1 Data/A/Captivity_initial.csv
- __MACOSX/S1 Data/A/._Captivity_initial.csv
- S1 Data/C/Figure domes sociality deriv.jpg
- __MACOSX/S1 Data/C/._Figure domes sociality deriv.jpg
- S1 Data/C/Figure_LHT_domes.jpg
- __MACOSX/S1 Data/C/._Figure_LHT_domes.jpg
- S1 Data/C/SUP_Figure_LHT_domes.jpg
- __MACOSX/S1 Data/C/._SUP_Figure_LHT_domes.jpg
- S1 Data/C/Figure urban sociality deriv.jpg
- __MACOSX/S1 Data/C/._Figure urban sociality deriv.jpg
- S1 Data/C/PLOTS.R
- __MACOSX/S1 Data/C/._PLOTS.R
- S1 Data/C/PLOTS WORLD MAP.R
- __MACOSX/S1 Data/C/._PLOTS WORLD MAP.R
- S1 Data/C/PLOTS_fixed cont.R
- __MACOSX/S1 Data/C/._PLOTS_fixed cont.R
- S1 Data/C/ALL.csv
- __MACOSX/S1 Data/C/._ALL.csv
- S1 Data/C/Figure domes foraging deriv.jpg
- __MACOSX/S1 Data/C/._Figure domes foraging deriv.jpg
- S1 Data/C/Figure urban foraging deriv.jpg
- __MACOSX/S1 Data/C/._Figure urban foraging deriv.jpg
- S1 Data/C/lat_lon_countries.csv
- __MACOSX/S1 Data/C/._lat_lon_countries.csv
- S1 Data/C/PLOTS MEAN BY LHT.R
- __MACOSX/S1 Data/C/._PLOTS MEAN BY LHT.R
- S1 Data/C/Analyse GAAT clean.R
- __MACOSX/S1 Data/C/._Analyse GAAT clean.R
- S1 Data/C/Figure_LHT_urban.jpg
- __MACOSX/S1 Data/C/._Figure_LHT_urban.jpg
- S1 Data/B/Datamanagement.R
- __MACOSX/S1 Data/B/._Datamanagement.R
- S1 Data/B/Phylogeny All.tif
- __MACOSX/S1 Data/B/._Phylogeny All.tif
- S1 Data/B/ALL_domestication.csv
- __MACOSX/S1 Data/B/._ALL_domestication.csv
- S1 Data/B/ALL_urbanization.csv
- __MACOSX/S1 Data/B/._ALL_urbanization.csv
- S1 Data/B/ALL_captivity.csv
- __MACOSX/S1 Data/B/._ALL_captivity.csv
- S1 Data/B/Life History Trait Final.csv
- __MACOSX/S1 Data/B/._Life History Trait Final.csv
