# Supplementary material for: Evolutionary dynamics in the Anthropocene: Life history and intensity of human contact shape antipredator responses
Source: PLoS Biol. 2020 Sep 22;18(9):e3000818. doi: 10.1371/journal.pbio.3000818 (PMC7508406; doi:10.1371/journal.pbio.3000818)
Supplement: S1 Data — All data for the meta-analysis, (A) initial data management, (B) data management, and (C) R code and data. (ZIP) [file pbio.3000818.s012.zip › S1 Data/A/Initial datamanagement.R]

###------------------------------------------------------------------------
###-----------------                                        ---------------
###-----------------      GEFFROY, SADOUL et al.            ---------------
###-----------------                                        ---------------
###-------------------------     2020        ------------------------------
###-----------------                               ------------------------
###-----------            For PLOS Biology           ----------------------

#### Runs on RStudio
#### If you do not use RStudio change line 19.

#### This script normalizes all initial datasets to have identical column names
#### and usable variable levels.

#### Nevertheless some potential useful information are lost. 
#### All these information can be found in the initial datasets

rm(list=ls())
dir=dirname(rstudioapi::getActiveDocumentContext()$path)     # gets the name of the directory of the active script (works only in R studio)

library(reshape2)
library(plyr)

variables_to_keep=c("context", "Species.L.name", "Generation",
                    "Variance", "Mean", "Age", "n.total", "Direction.of.the.effect.FEAR",
                    "Type.of.antipredator.Behavioural.Trait", "Type.of.antipredator.Physiological.Trait",
                    "Studies", "Country", "Selected.for", "with_predator")

####### ####### ####### ####### #######  
####### Datamanagement Domestication
####### ####### ####### ####### ####### 

domes=read.table(paste(dir, "/Domestication_initial.csv", sep=""), header=T, sep=";", dec=",", quote="\"")
domes$context="domestication"

names(domes)[1]="Studies"
names(domes)[which(names(domes) == "Time.around.humans..years.")]="Time.around.humans"
names(domes)[which(names(domes) == "Age..juveniles.adolescent.adult..at.the.moment.of.the.test")]="Age"

### Add column with or without predator
domes$with_predator="yes"
domes[which(domes$Disturbance=="none"),"with_predator"]="no"

domes=domes[, variables_to_keep]

write.table(domes, gsub("/Initial Data management", "/Data management/ALL_domestication.csv", dir), sep=";", row.names = F, dec=".")


####### ####### ####### ####### #######
####### Datamanagement Captive
####### ####### ####### ####### #######

capt=read.table(paste(dir, "/Captivity_initial.csv", sep=""), header=T, sep=";", fill=T, dec=",",quote="\"")
capt$context="captivity"

names(capt)[which(names(capt) == "Age..juveniles..adolescent..adult..at.the.moment.of.the.test")]="Age"
names(capt)[which(names(capt) == "Species.Latin.name")]="Species.L.name"
names(capt)[which(names(capt) == "Generations.in.captivity")]="Generation"
names(capt)[which(names(capt) == "Estimated.age..days..at.maturity..even.from.other.sources.")]="Maturity"
names(capt)[which(names(capt) == "N.total")]="n.total"
names(capt)[which(names(capt) == "Direction.of.effect")]="Direction.of.the.effect.FEAR"

capt$Selected.for=NA

capt$Generation=gsub('>', '', capt$Generation)
capt$Generation=gsub('<', '', capt$Generation)
capt$Generation=gsub('?', '', capt$Generation)

capt$Generation[grep(" to ", capt$Generation)]=
  rowMeans(cbind(as.numeric(colsplit(capt$Generation[grep(" to ", capt$Generation)], " to ", c("c1", "c2"))[,1]),
       as.numeric(colsplit(capt$Generation[grep(" to ", capt$Generation)], " to ", c("c1", "c2"))[,2])))

capt[capt$n.total=="6 coveys (groups of 4 individuals)", "n.total"]=6
capt[capt$n.total=="3 coveys (groups of 4 individuals)", "n.total"]=3
capt[capt$n.total=="12 groups (55-179 ind. per group)", "n.total"]=12
capt[capt$n.total=="6 groups", "n.total"]=6
capt[capt$n.total=="4 groups", "n.total"]=4
capt[capt$n.total=="14 pairs", "n.total"]=14
capt$n.total=as.numeric(as.character(capt$n.total))

### Keep only values in the presence of predator or human

### Add column with or without predator
capt$with_predator="yes"
capt[grep("control|Control|CONTROL|none",capt$Disturbance), "with_predator"]="no"

capt=capt[, variables_to_keep]

write.table(capt, gsub("/Initial Data management", "/Data management/ALL_captivity.csv", dir), sep=";", row.names = F, dec=".")


####### ####### ####### ####### #######
####### Datamanagement Urbanization
####### ####### ####### ####### #######

urban=read.table(paste(dir, "/Urbanization_initial.csv", sep=""), header=T, sep=";", fill=T, dec=",", quote="\"")

urban=urban[, -which(names(urban)=="Generation")]
names(urban)[names(urban)=="Generation.Calculated"]="Generation"
names(urban)[which(names(urban) == "Age..juveniles.adolescent.adult..at.the.moment.of.the.test")]="Age"

urban$context="urban"
urban$Selected.for=NA

### Add column with or without predator
urban$with_predator="yes"
urban[which(urban$Studies%in%c("Randler 2007. PARENTAL INVESTMENT IN SWAN GEESE IN AN URBAN ENVIRONMENT",
                                "Magle and Angeloni. 2011. Effects of urbanization on the behaviour of a keystone species")),
      "with_predator"]="no"

urban=urban[, variables_to_keep]


write.table(urban, gsub("/Initial Data management", "/Data management/ALL_urbanization.csv", dir), sep=";", row.names = F, dec=".")
