# Supplementary material for: Evolutionary dynamics in the Anthropocene: Life history and intensity of human contact shape antipredator responses
Source: PLoS Biol. 2020 Sep 22;18(9):e3000818. doi: 10.1371/journal.pbio.3000818 (PMC7508406; doi:10.1371/journal.pbio.3000818)
Supplement: S1 Data — All data for the meta-analysis, (A) initial data management, (B) data management, and (C) R code and data. (ZIP) [file pbio.3000818.s012.zip › S1 Data/A/Domestication_initial.csv]

Studies	Year	Animal	Species C name	Species L name	phylo	Country	Generation Paper	Generation Calculated	Time around humans (years)	Time around human calculated	Maturity	Generation	Bilan Time With Human	LOGGEN	LOGTWH	Domestication Start	Estimated time (h) without predators	Estimated time (h) in contact with human per day	Selected Y/N	Selected for	n total	Age (juveniles/adolescent/adult) at the moment of the test	Sexe	Type of antipredator Behavioural Trait	Type of antipredator Physiological Trait	Type	Mean	MeanVAL	Direction of the effect:FEAR	Variance	SE	Sd	CV	Log Mean	Log SD	ABS	LOGCVABS	Disturbance
Agnvall, Beatrix; Jensen, Per	2016	Bird	red junglefowl	Gallus gallus	Gallus_gallus	Sweden		141	59		152,5	141	59	2,152288344	1,77815125	8000	24		N		10	Adolescent	All	Aerial Predator : Exploration		Aerial Predator : Exploration	7,3	7,3	-	14,669	1,211	3,83	0,525	2,116	1,343	0,525	0,42199441	Simulated predator
Agnvall, Beatrix; Jensen, Per	2016	Bird	red junglefowl	Gallus gallus	Gallus_gallus	Sweden		147	61,5		152,5	147	61,5	2,170261715	1,795880017	8000	24		N		62	Adolescent	All	Aerial Predator : Exploration		Aerial Predator : Exploration	8,17	8,17	-	43,56	0,838	6,6	0,808	2,216	1,887	0,808	0,592221262	Simulated predator
Agnvall, Beatrix; Jensen, Per	2016	Bird	red junglefowl	Gallus gallus	Gallus_gallus	Sweden		147	61,5		152,5	147	61,5	2,170261715	1,795880017	8000	24		N		62	Adolescent	All	Aerial Predator : Freeze		Aerial Predator : Freeze	0,51	0,51	+	14,516	0,484	3,81	7,471	0,412	1,338	7,471	2,136648565	Simulated predator
Agnvall, Beatrix; Jensen, Per	2016	Bird	red junglefowl	Gallus gallus	Gallus_gallus	Sweden		141	59		152,5	141	59	2,152288344	1,77815125	8000	24		N		10	Adolescent	All	Aerial Predator : Freeze		Aerial Predator : Freeze	3,8	3,8	+	48,581	2,204	6,97	1,834	1,569	1,942	1,834	1,041689141	Simulated predator
Agnvall, Beatrix; Jensen, Per	2016	Bird	red junglefowl	Gallus gallus	Gallus_gallus	Sweden		141	59		152,5	141	59	2,152288344	1,77815125	8000	24		N		10	Adolescent	All	Aerial Predator : Stand alert		Aerial Predator : Stand alert	24	24	+	40,832	2,021	6,39	0,266	3,219	1,855	0,266	0,235862324	Simulated predator
Agnvall, Beatrix; Jensen, Per	2016	Bird	red junglefowl	Gallus gallus	Gallus_gallus	Sweden		147	61,5		152,5	147	61,5	2,170261715	1,795880017	8000	24		N		62	Adolescent	All	Aerial Predator : Stand alert		Aerial Predator : Stand alert	24,67	24,67	+	40,069	0,804	6,33	0,257	3,245	1,845	0,257	0,22872793	Simulated predator
Agnvall, Beatrix; Jongren, Markus; Strandberg, Erling; Jensen, Per	2012	Bird	red junglefowl	Gallus gallus	Gallus_gallus	Sweden		144	60		152,5	144	60	2,161368002	1,785329835	8000	24		N		22	Adolescent	All	Aerial Predator : Exploration		Aerial Predator : Exploration	4,5	4,5	-	0,64	0,171	0,8	0,178	1,705	-0,223	0,178	0,163818085	Simulated predator
Agnvall, Beatrix; Jongren, Markus; Strandberg, Erling; Jensen, Per	2012	Bird	red junglefowl	Gallus gallus	Gallus_gallus	Sweden		146	61		152,5	146	61	2,167317335	1,792391689	8000	24		N		60	Adolescent	All	Aerial Predator : Exploration		Aerial Predator : Exploration	5,5	5,5	-	0,64	0,103	0,8	0,145	1,872	-0,223	0,145	0,135404637	Simulated predator
Agnvall, Beatrix; Jongren, Markus; Strandberg, Erling; Jensen, Per	2012	Bird	red junglefowl	Gallus gallus	Gallus_gallus	Sweden		141	59		152,5	141	59	2,152288344	1,77815125	8000	24		N		12	Adolescent	All	Aerial Predator : Exploration		Aerial Predator : Exploration	8,7	8,7	-	1,21	0,318	1,1	0,126	2,272	0,095	0,126	0,11867153	Simulated predator
Agnvall, Beatrix; Jongren, Markus; Strandberg, Erling; Jensen, Per	2012	Bird	red junglefowl	Gallus gallus	Gallus_gallus	Sweden		146	61		152,5	146	61	2,167317335	1,792391689	8000	24		N		60	Adolescent	All	Aerial Predator : Freeze		Aerial Predator : Freeze	1,7	1,7	+	0,81	0,116	0,9	0,529	0,993	-0,105	0,529	0,424613927	Simulated predator
Agnvall, Beatrix; Jongren, Markus; Strandberg, Erling; Jensen, Per	2012	Bird	red junglefowl	Gallus gallus	Gallus_gallus	Sweden		141	59		152,5	141	59	2,152288344	1,77815125	8000	24		N		12	Adolescent	All	Aerial Predator : Freeze		Aerial Predator : Freeze	2,6	2,6	+	1,21	0,318	1,1	0,423	1,281	0,095	0,423	0,352767319	Simulated predator
Agnvall, Beatrix; Jongren, Markus; Strandberg, Erling; Jensen, Per	2012	Bird	red junglefowl	Gallus gallus	Gallus_gallus	Sweden		144	60		152,5	144	60	2,161368002	1,785329835	8000	24		N		22	Adolescent	All	Aerial Predator : Freeze		Aerial Predator : Freeze	4,5	4,5	+	1,21	0,235	1,1	0,244	1,705	0,095	0,244	0,218331994	Simulated predator
Agnvall, Beatrix; Jongren, Markus; Strandberg, Erling; Jensen, Per	2012	Bird	red junglefowl	Gallus gallus	Gallus_gallus	Sweden		146	61		152,5	146	61	2,167317335	1,792391689	8000	24		N		60	Adolescent	All	Aerial Predator : Stand alert		Aerial Predator : Stand alert	18,2	18,2	+	1,44	0,155	1,2	0,066	2,955	0,182	0,066	0,063913326	Simulated predator
Agnvall, Beatrix; Jongren, Markus; Strandberg, Erling; Jensen, Per	2012	Bird	red junglefowl	Gallus gallus	Gallus_gallus	Sweden		141	59		152,5	141	59	2,152288344	1,77815125	8000	24		N		12	Adolescent	All	Aerial Predator : Stand alert		Aerial Predator : Stand alert	22,5	22,5	+	1,44	0,346	1,2	0,053	3,157	0,182	0,053	0,051643233	Simulated predator
Agnvall, Beatrix; Jongren, Markus; Strandberg, Erling; Jensen, Per	2012	Bird	red junglefowl	Gallus gallus	Gallus_gallus	Sweden		144	60		152,5	144	60	2,161368002	1,785329835	8000	24		N		22	Adolescent	All	Aerial Predator : Stand alert		Aerial Predator : Stand alert	23,1	23,1	+	1,21	0,235	1,1	0,048	3,182	0,095	0,048	0,046883586	Simulated predator
Agnvall, Beatrix; Jongren, Markus; Strandberg, Erling; Jensen, Per	2012	Bird	red junglefowl	Gallus gallus	Gallus_gallus	Sweden		144	60		152,5	144	60	2,161368002	1,785329835	8000	24		N		22	Adolescent	All	Fear		Fear	57,5	57,5	+	12,96	0,768	3,6	0,063	4,069	1,281	0,063	0,061095099	Human
Agnvall, Beatrix; Jongren, Markus; Strandberg, Erling; Jensen, Per	2012	Bird	red junglefowl	Gallus gallus	Gallus_gallus	Sweden		146	61		152,5	146	61	2,167317335	1,792391689	8000	24		N		60	Adolescent	All	Fear		Fear	57,7	57,7	+	6,25	0,323	2,5	0,043	4,072	0,916	0,043	0,042101176	Human
Agnvall, Beatrix; Jongren, Markus; Strandberg, Erling; Jensen, Per	2012	Bird	red junglefowl	Gallus gallus	Gallus_gallus	Sweden		141	59		152,5	141	59	2,152288344	1,77815125	8000	24		N		12	Adolescent	All	Fear		Fear	66,7	66,7	+	0,81	0,26	0,9	0,013	4,215	-0,105	0,013	0,012916225	Human
Agnvall, Beatrix; Katajamaa, Rebecca; Altimiras, Jordi; Jensen, Per	2015	Bird	red junglefowl	Gallus gallus	Gallus_gallus	Sweden		146	61		152,5	146	61	2,167317335	1,792391689	8000	24		Y	High Fear	33	Adult	All		BMR	BMR	26,06708046	26,06708046	+	2,237	0,26	1,496	0,057	3,298	0,403	0,057	0,055434707	Human
Agnvall, Beatrix; Katajamaa, Rebecca; Altimiras, Jordi; Jensen, Per	2015	Bird	red junglefowl	Gallus gallus	Gallus_gallus	Sweden		146	61		152,5	146	61	2,167317335	1,792391689	8000	24		Y	Low Fear	15	Adult	All		BMR	BMR	26,96058223	26,96058223	+	1,279	0,292	1,131	0,042	3,331	0,123	0,042	0,041141943	Human
Agnvall, Beatrix; Katajamaa, Rebecca; Altimiras, Jordi; Jensen, Per	2015	Bird	red junglefowl	Gallus gallus	Gallus_gallus	Sweden		148	62		152,5	148	62	2,173186268	1,799340549	8000	24		Y	High Fear	14	Adult	All		Corticosterone after stress	Corticosterone after stress	7,662287143	7,662287143	+	51,929	1,926	7,206	0,94	2,159	1,975	0,94	0,662687973	Human
Agnvall, Beatrix; Katajamaa, Rebecca; Altimiras, Jordi; Jensen, Per	2015	Bird	red junglefowl	Gallus gallus	Gallus_gallus	Sweden		148	62		152,5	148	62	2,173186268	1,799340549	8000	24		Y	Low Fear	18	Adult	All		Corticosterone after stress	Corticosterone after stress	10,06140893	10,06140893	+	270,483	3,876	16,446	1,635	2,403	2,8	1,635	0,968883182	Human
Agnvall, Beatrix; Katajamaa, Rebecca; Altimiras, Jordi; Jensen, Per	2015	Bird	red junglefowl	Gallus gallus	Gallus_gallus	Sweden		148	62		152,5	148	62	2,173186268	1,799340549	8000	24		Y	High Fear	13	Adult	All		Serotonine	Serotonine	0,728357131	0,728357131	-	0,009	0,026	0,093	0,127	0,547	-2,377	0,127	0,119559235	Human
Agnvall, Beatrix; Katajamaa, Rebecca; Altimiras, Jordi; Jensen, Per	2015	Bird	red junglefowl	Gallus gallus	Gallus_gallus	Sweden		148	62		152,5	148	62	2,173186268	1,799340549	8000	24		Y	Low Fear	28	Adult	All		Serotonine	Serotonine	0,823589268	0,823589268	-	0,037	0,037	0,193	0,235	0,601	-1,643	0,235	0,21107097	Human
Albert, Frank W.; Shchepina, Olesya; Winter, Christine; Roempler, Holger; Teupser, Daniel; Palme, Rupert; Ceglarek, Uta; Kratzsch, Juergen; Sohr, Reinhard; Trut, Lyudmila N.; Thiery, Joachim; Morgenstern, Rudolf; Plyusnina, Irina Z.; Schoeneberg, Torsten; Paabo, Svante	2008	Mammal	Rats	Rattus norvegicus	Rattus_norvegicus	Sweden		116	32		100,7853535	116	32	2,068185862	1,51851394	190	24		Y	Tameness	20	Adult	Males		Corticosterone	Corticosterone	589	589	+	2601	11,404	51	0,087	6,38	3,932	0,087	0,083421608	Human
Albert, Frank W.; Shchepina, Olesya; Winter, Christine; Roempler, Holger; Teupser, Daniel; Palme, Rupert; Ceglarek, Uta; Kratzsch, Juergen; Sohr, Reinhard; Trut, Lyudmila N.; Thiery, Joachim; Morgenstern, Rudolf; Plyusnina, Irina Z.; Schoeneberg, Torsten; Paabo, Svante	2008	Mammal	Rats	Rattus norvegicus	Rattus_norvegicus	Sweden		116	32		100,7853535	116	32	2,068185862	1,51851394	190	24		Y	Tameness	18	Adult	Females		Corticosterone	Corticosterone	766	766	+	1600	9,428	40	0,052	6,642	3,689	0,052	0,050693114	Human
Albert, Frank W.; Shchepina, Olesya; Winter, Christine; Roempler, Holger; Teupser, Daniel; Palme, Rupert; Ceglarek, Uta; Kratzsch, Juergen; Sohr, Reinhard; Trut, Lyudmila N.; Thiery, Joachim; Morgenstern, Rudolf; Plyusnina, Irina Z.; Schoeneberg, Torsten; Paabo, Svante	2008	Mammal	Rats	Rattus norvegicus	Rattus_norvegicus	Sweden		116	32		100,7853535	116	32	2,068185862	1,51851394	190	24		Y	Tameness	10	Adult	Males		Fecal corticosterone	Fecal corticosterone	1,7	1,7	+	0,04	0,063	0,2	0,118	0,993	-1,609	0,118	0,111541375	Human
Albert, Frank W.; Shchepina, Olesya; Winter, Christine; Roempler, Holger; Teupser, Daniel; Palme, Rupert; Ceglarek, Uta; Kratzsch, Juergen; Sohr, Reinhard; Trut, Lyudmila N.; Thiery, Joachim; Morgenstern, Rudolf; Plyusnina, Irina Z.; Schoeneberg, Torsten; Paabo, Svante	2008	Mammal	Rats	Rattus norvegicus	Rattus_norvegicus	Sweden		116	32		100,7853535	116	32	2,068185862	1,51851394	190	24		Y	Tameness	7	Adult	Males		Serotonine	Serotonine	21	21	-	16	1,512	4	0,19	3,091	1,386	0,19	0,173953307	Human
Albert, Frank W.; Shchepina, Olesya; Winter, Christine; Roempler, Holger; Teupser, Daniel; Palme, Rupert; Ceglarek, Uta; Kratzsch, Juergen; Sohr, Reinhard; Trut, Lyudmila N.; Thiery, Joachim; Morgenstern, Rudolf; Plyusnina, Irina Z.; Schoeneberg, Torsten; Paabo, Svante	2008	Mammal	Rats	Rattus norvegicus	Rattus_norvegicus	Sweden		116	32		100,7853535	116	32	2,068185862	1,51851394	190	24		Y	Tameness	23	Adult	Males	Approach human		Approach human	0,6	0,6	-	0,01	0,021	0,1	0,167	0,47	-2,303	0,167	0,154436353	Human
Albert, Frank W.; Shchepina, Olesya; Winter, Christine; Roempler, Holger; Teupser, Daniel; Palme, Rupert; Ceglarek, Uta; Kratzsch, Juergen; Sohr, Reinhard; Trut, Lyudmila N.; Thiery, Joachim; Morgenstern, Rudolf; Plyusnina, Irina Z.; Schoeneberg, Torsten; Paabo, Svante	2008	Mammal	Rats	Rattus norvegicus	Rattus_norvegicus	Sweden		116	32		100,7853535	116	32	2,068185862	1,51851394	190	24		Y	Tameness	18	Adult	Females	Approach human		Approach human	1,1	1,1	-	0,04	0,047	0,2	0,182	0,742	-1,609	0,182	0,167207919	Human
Albert, Frank W.; Shchepina, Olesya; Winter, Christine; Roempler, Holger; Teupser, Daniel; Palme, Rupert; Ceglarek, Uta; Kratzsch, Juergen; Sohr, Reinhard; Trut, Lyudmila N.; Thiery, Joachim; Morgenstern, Rudolf; Plyusnina, Irina Z.; Schoeneberg, Torsten; Paabo, Svante	2008	Mammal	Rats	Rattus norvegicus	Rattus_norvegicus	Sweden		116	32		100,7853535	116	32	2,068185862	1,51851394	190	24		Y	Tameness	23	Adult	Males	Flight		Flight	0,1	0,1	+	0,01	0,021	0,1	1	0,095	-2,303	1	0,693147181	Human
Albert, Frank W.; Shchepina, Olesya; Winter, Christine; Roempler, Holger; Teupser, Daniel; Palme, Rupert; Ceglarek, Uta; Kratzsch, Juergen; Sohr, Reinhard; Trut, Lyudmila N.; Thiery, Joachim; Morgenstern, Rudolf; Plyusnina, Irina Z.; Schoeneberg, Torsten; Paabo, Svante	2008	Mammal	Rats	Rattus norvegicus	Rattus_norvegicus	Sweden		116	32		100,7853535	116	32	2,068185862	1,51851394	190	24		Y	Tameness	18	Adult	Females	Flight		Flight	0,2	0,2	+	0,01	0,024	0,1	0,5	0,182	-2,303	0,5	0,405465108	Human
Albert, Frank W.; Shchepina, Olesya; Winter, Christine; Roempler, Holger; Teupser, Daniel; Palme, Rupert; Ceglarek, Uta; Kratzsch, Juergen; Sohr, Reinhard; Trut, Lyudmila N.; Thiery, Joachim; Morgenstern, Rudolf; Plyusnina, Irina Z.; Schoeneberg, Torsten; Paabo, Svante	2008	Mammal	Rats	Rattus norvegicus	Rattus_norvegicus	Sweden		116	32		100,7853535	116	32	2,068185862	1,51851394	190	24		Y	Tameness	18	Adult	Females	Freezing		Freezing	22,1	22,1	+	16	0,943	4	0,181	3,14	1,386	0,181	0,166361537	Human
Albert, Frank W.; Shchepina, Olesya; Winter, Christine; Roempler, Holger; Teupser, Daniel; Palme, Rupert; Ceglarek, Uta; Kratzsch, Juergen; Sohr, Reinhard; Trut, Lyudmila N.; Thiery, Joachim; Morgenstern, Rudolf; Plyusnina, Irina Z.; Schoeneberg, Torsten; Paabo, Svante	2008	Mammal	Rats	Rattus norvegicus	Rattus_norvegicus	Sweden		116	32		100,7853535	116	32	2,068185862	1,51851394	190	24		Y	Tameness	23	Adult	Males	Freezing		Freezing	23,1	23,1	+	10,24	0,667	3,2	0,139	3,182	1,163	0,139	0,130150684	Human
Albert, Frank W.; Shchepina, Olesya; Winter, Christine; Roempler, Holger; Teupser, Daniel; Palme, Rupert; Ceglarek, Uta; Kratzsch, Juergen; Sohr, Reinhard; Trut, Lyudmila N.; Thiery, Joachim; Morgenstern, Rudolf; Plyusnina, Irina Z.; Schoeneberg, Torsten; Paabo, Svante	2008	Mammal	Rats	Rattus norvegicus	Rattus_norvegicus	Sweden		116	32		100,7853535	116	32	2,068185862	1,51851394	190	24		Y	Tameness	23	Adult	Males	Tolerate Handling		Tolerate Handling	5,3	5,3	-	1,21	0,229	1,1	0,208	1,841	0,095	0,208	0,1889661	Human
Albert, Frank W.; Shchepina, Olesya; Winter, Christine; Roempler, Holger; Teupser, Daniel; Palme, Rupert; Ceglarek, Uta; Kratzsch, Juergen; Sohr, Reinhard; Trut, Lyudmila N.; Thiery, Joachim; Morgenstern, Rudolf; Plyusnina, Irina Z.; Schoeneberg, Torsten; Paabo, Svante	2008	Mammal	Rats	Rattus norvegicus	Rattus_norvegicus	Sweden		116	32		100,7853535	116	32	2,068185862	1,51851394	190	24		Y	Tameness	18	Adult	Females	Tolerate Handling		Tolerate Handling	5,7	5,7	-	1,44	0,283	1,2	0,211	1,902	0,182	0,211	0,191446465	Human
Alvarez, D; Nicieza, AG	2003	Fish	Brown Trout	Salmo trutta	Salmo_trutta	Spain	0			0	365	0	0	0	0	177	0		N		11	Juveniles	All	Refuge use		Refuge use	5,206	5,206	+	0,136	0,111	0,369	0,071	1,826	-0,997	0,071	0,068592791	Predator
Alvarez, D; Nicieza, AG	2003	Fish	Brown Trout	Salmo trutta	Salmo_trutta	Spain	0			0	365	0	0	0	0	177	0		N		11	Juveniles	All	Refuge use		Refuge use	5,441	5,441	+	0,25	0,151	0,5	0,092	1,863	-0,693	0,092	0,088010877	Predator
Alvarez, D; Nicieza, AG	2003	Fish	Brown Trout	Salmo trutta	Salmo_trutta	Spain	0			0	365	0	0	0	0	177	0		N		8	Juveniles	All	Refuge use		Refuge use	5,99	5,99	+	0,34	0,206	0,583	0,097	1,944	-0,54	0,097	0,092579181	Predator
Alvarez, D; Nicieza, AG	2003	Fish	Brown Trout	Salmo trutta	Salmo_trutta	Spain	2			2	365	2	2	0,477121255	0,477121255	177	24		N		11	Juveniles	All	Refuge use		Refuge use	6,112	6,112	+	0,069	0,079	0,263	0,043	1,962	-1,336	0,043	0,042101176	Predator
Alvarez, D; Nicieza, AG	2003	Fish	Brown Trout	Salmo trutta	Salmo_trutta	Spain	1			0,5	365	1	0,5	0,301029996	0,176091259	177	24		N		8	Juveniles	All	Refuge use		Refuge use	6,325	6,325	+	0,016	0,044	0,125	0,02	1,991	-2,079	0,02	0,019802627	Predator
Archer, Gregory S.; Mench, Joy A.	2017	Bird	red junglefowl Cobb 500 Strain	Gallus gallus	Gallus_gallus	USA		242	101		152,5	242	101	2,385606274	2,008600172	8000	24		Y	Growth	10	Adolescent	All	Tonic immibilty (s)		Tonic imobility	120	120	+	272,25	5,218	16,5	0,138	4,796	2,803	0,138	0,129272336	Human
Archer, Gregory S.; Mench, Joy A.	2017	Bird	red junglefowl Cobb 500 Strain	Gallus gallus	Gallus_gallus	USA		242	101		152,5	242	101	2,385606274	2,008600172	8000	24		Y	Growth	10	Adolescent	All	Tonic immibilty (s)		Tonic imobility	213,5	213,5	+	767,29	8,76	27,7	0,13	5,368	3,321	0,13	0,122217633	Human
Archer, Gregory S.; Mench, Joy A.	2017	Bird	red junglefowl Cobb 500 Strain	Gallus gallus	Gallus_gallus	USA		242	101		152,5	242	101	2,385606274	2,008600172	8000	24		Y	Growth	10	Adolescent	All	Wing flap		Wing flap	4,7	4,7	+	0,01	0,032	0,1	0,021	1,74	-2,303	0,021	0,020782539	Human
Archer, Gregory S.; Mench, Joy A.	2017	Bird	red junglefowl Cobb 500 Strain	Gallus gallus	Gallus_gallus	USA		242	101		152,5	242	101	2,385606274	2,008600172	8000	24		Y	Growth	10	Adolescent	All	Wing flap		Wing flap	5	5	+	0,01	0,032	0,1	0,02	1,792	-2,303	0,02	0,019802627	Human
Atkins, Rosemary; Blumstein, Daniel T.; Moseby, Katherine E.; West, Rebecca; Hyatt, Matthew; Letnic, Mike	2016	Mammal	Rabbit	Oryctolagus cuniculus	Oryctolagus_cuniculus	Australia	1		0,666666667		119	1	0,7	0,301029996	0,230448921	1000	24		N		24	Adolescent	All	Approach		Approach	0,334	0,334	+	0,129	0,073	0,36	1,077	0,288	-1,022	1,077	0,730924545	Simulated predator
Atkins, Rosemary; Blumstein, Daniel T.; Moseby, Katherine E.; West, Rebecca; Hyatt, Matthew; Letnic, Mike	2016	Mammal	Rabbit	Oryctolagus cuniculus	Oryctolagus_cuniculus	Australia	1		0,666666667		119	1	0,7	0,301029996	0,230448921	1000	24		N		24	Adolescent	All	Escape		Escape	0,05625	0,05625	+	0,003	0,012	0,058	1,027	0,055	-2,851	1,027	0,706556867	Simulated predator
Atkins, Rosemary; Blumstein, Daniel T.; Moseby, Katherine E.; West, Rebecca; Hyatt, Matthew; Letnic, Mike	2016	Mammal	Rabbit	Oryctolagus cuniculus	Oryctolagus_cuniculus	Australia	1		0,666666667		119	1	0,7	0,301029996	0,230448921	1000	24		N		24	Adolescent	All	Looking		Looking	0,2632875	0,2632875	+	0,087	0,06	0,295	1,119	0,234	-1,222	1,119	0,750944279	Simulated predator
Auclair, Yannick; Koenig, Barbara; Lindholm, Anna K.	2013	Mammal	house mice	Mus musculus	Mus_musculus	Switzerland	2,5		1,5		59,16666667	2,5	1,5	0,544068044	0,397940009	150	24		N		20	Adult	Females	Boldness		Boldness	2,77885	2,77885	-	0,62	0,176	0,787	0,283	1,329	-0,239	0,283	0,249201086	Simulated predator
Baklova, Aneta; Baranyiova, Eva; Simankova, Hana	2016	Mammal	Domestic Guinea pigs	Cavia porcellus	Cavia_porcellus	Czech Republic			4500		66	7000	4500	3,845160078	3,653309013	7000	24		N		27	Adolescent	All	Fleeing		Fleeing	4,11	4,11	+	0,563	0,144	0,75	0,182	1,631	-0,288	0,182	0,167207919	Simulated predator
Baklova, Aneta; Baranyiova, Eva; Simankova, Hana	2016	Mammal	Domestic Guinea pigs	Cavia porcellus	Cavia_porcellus	Czech Republic			4500		66	7000	4500	3,845160078	3,653309013	7000	24		N		27	Adolescent	All	Fleeing		Fleeing	4,52	4,52	+	2,103	0,279	1,45	0,321	1,708	0,372	0,321	0,278389026	Simulated predator
Baklova, Aneta; Baranyiova, Eva; Simankova, Hana	2016	Mammal	Domestic Guinea pigs	Cavia porcellus	Cavia_porcellus	Czech Republic			4500		66	7000	4500	3,845160078	3,653309013	7000	24		N		27	Adolescent	All	Freezing		Freezing	3,22	3,22	+	1,254	0,216	1,12	0,348	1,44	0,113	0,348	0,298622012	Simulated predator
Baklova, Aneta; Baranyiova, Eva; Simankova, Hana	2016	Mammal	Domestic Guinea pigs	Cavia porcellus	Cavia_porcellus	Czech Republic			4500		66	7000	4500	3,845160078	3,653309013	7000	24		N		27	Adolescent	All	Freezing		Freezing	4,67	4,67	+	1,082	0,2	1,04	0,223	1,735	0,039	0,223	0,201306857	Simulated predator
Baklova, Aneta; Baranyiova, Eva; Simankova, Hana	2016	Mammal	Domestic Guinea pigs	Cavia porcellus	Cavia_porcellus	Czech Republic			4500		66	7000	4500	3,845160078	3,653309013	7000	24		N		27	Adolescent	All	Freezing		Freezing	4,85	4,85	+	1,061	0,198	1,03	0,212	1,766	0,03	0,212	0,192271888	Simulated predator
Baklova, Aneta; Baranyiova, Eva; Simankova, Hana	2016	Mammal	Domestic Guinea pigs	Cavia porcellus	Cavia_porcellus	Czech Republic			4500		66	7000	4500	3,845160078	3,653309013	7000	24		N		27	Adolescent	All	Freezing		Freezing	5,74	5,74	+	2,132	0,281	1,46	0,254	1,908	0,378	0,254	0,226338442	Simulated predator
Baklova, Aneta; Baranyiova, Eva; Simankova, Hana	2016	Mammal	Domestic Guinea pigs	Cavia porcellus	Cavia_porcellus	Czech Republic			4500		66	7000	4500	3,845160078	3,653309013	7000	24		N		27	Adolescent	All	Vigilance		Vigilance	2	2	+	1,3	0,219	1,14	0,57	1,099	0,131	0,57	0,451075619	Simulated predator
Baklova, Aneta; Baranyiova, Eva; Simankova, Hana	2016	Mammal	Domestic Guinea pigs	Cavia porcellus	Cavia_porcellus	Czech Republic			4500		66	7000	4500	3,845160078	3,653309013	7000	24		N		27	Adolescent	All	Vigilance		Vigilance	3,15	3,15	+	0,518	0,139	0,72	0,229	1,423	-0,329	0,229	0,206200831	Simulated predator
Baklova, Aneta; Baranyiova, Eva; Simankova, Hana	2016	Mammal	Domestic Guinea pigs	Cavia porcellus	Cavia_porcellus	Czech Republic			4500		66	7000	4500	3,845160078	3,653309013	7000	24		N		27	Adolescent	All	Vigilance		Vigilance	4,26	4,26	+	1,664	0,248	1,29	0,303	1,66	0,255	0,303	0,264669298	Simulated predator
Baskin, LM; Hjalten, J	2001	Mammal	Reindeer (domesticated)	Rangifer tarandus	Rangifer_tarandus	Sweden	995,5		1991		730	995,5	1991	2,998477303	3,299289334	1500	24		N		61	Mixed	All	FID		FID	49	49	+	893,183	3,827	29,886	0,61	3,912	3,397	0,61	0,476234179	Human
Baskin, LM; Hjalten, J	2001	Mammal	Reindeer (domesticated)	Rangifer tarandus	Rangifer_tarandus	Sweden	995,5		1991		730	995,5	1991	2,998477303	3,299289334	1500	24		N		33	Mixed	All	FID		FID	60	60	+	3788,265	10,714	61,549	1,026	4,111	4,12	1,026	0,706063406	Human
Baskin, LM; Hjalten, J	2001	Mammal	Reindeer (domesticated)	Rangifer tarandus	Rangifer_tarandus	Sweden	995,5		1991		730	995,5	1991	2,998477303	3,299289334	1500	1		N		20	Mixed	All	FID		FID	114	114	+	2295,918	10,714	47,916	0,42	4,745	3,869	0,42	0,350656872	Human
Baskin, LM; Hjalten, J	2002	Mammal	Reindeer (domesticated)	Rangifer tarandus	Rangifer_tarandus	Sweden	995,5		1991		730	995,5	1991	2,998477303	3,299289334	1500	1		N		20	Mixed	All	FID		FID	147	147	+	3253,853	12,755	57,043	0,388	4,997	4,044	0,388	0,327863862	Human
Baskin, LM; Hjalten, J	2001	Mammal	Reindeer	Rangifer tarandus	Rangifer_tarandus	Sweden	0		0		730	0	0	0	0	1500	0		N		21	Mixed	All	FID		FID	150	150	+	9189,14	20,918	95,86	0,639	5,017	4,563	0,639	0,4940863	Human
Baskin, LM; Hjalten, J	2001	Mammal	Reindeer (feral)	Rangifer tarandus	Rangifer_tarandus	Sweden	977,5		1955		730	977,5	1955	2,99056083	3,29136885	1500	0		N		12	Mixed	All	FID		FID	178	178	+	9449,188	28,061	97,207	0,546	5,187	4,577	0,546	0,43567095	Human
Baskin, LM; Hjalten, J	2001	Mammal	Reindeer (feral)	Rangifer tarandus	Rangifer_tarandus	Sweden	987		1974		730	987	1974	2,994756945	3,2955671	1500	0		N		16	Mixed	All	FID		FID	216	216	+	6173,469	19,643	78,571	0,364	5,38	4,364	0,364	0,310421559	Human
Baskin, LM; Hjalten, J	2001	Mammal	Reindeer	Rangifer tarandus	Rangifer_tarandus	Sweden	0		0		730	0	0	0	0	1500	0		N		24	Mixed	All	FID		FID	409	409	+	16569,658	26,276	128,723	0,315	6,016	4,858	0,315	0,273836666	Human
Baskin, LM; Hjalten, J	2001	Mammal	Reindeer (domesticated)	Rangifer tarandus	Rangifer_tarandus	Sweden	995,5		1991		730	995,5	1991	2,998477303	3,299289334	1500	24		N		22	Mixed	All	Vigilance		Vigilance	106	106	+	4983,731	15,051	70,596	0,666	4,673	4,257	0,666	0,510425544	Human
Baskin, LM; Hjalten, J	2001	Mammal	Reindeer (domesticated)	Rangifer tarandus	Rangifer_tarandus	Sweden	995,5		1991		730	995,5	1991	2,998477303	3,299289334	1500	1		N		13	Mixed	All	Vigilance		Vigilance	178	178	+	5147,074	19,898	71,743	0,403	5,187	4,273	0,403	0,338612801	Human
Baskin, LM; Hjalten, J	2001	Mammal	Reindeer (domesticated)	Rangifer tarandus	Rangifer_tarandus	Sweden	995,5		1991		730	995,5	1991	2,998477303	3,299289334	1500	24		N		10	Mixed	All	Vigilance		Vigilance	201	201	+	14642,337	38,265	121,006	0,602	5,308	4,796	0,602	0,471252849	Human
Baskin, LM; Hjalten, J	2001	Mammal	Reindeer (domesticated)	Rangifer tarandus	Rangifer_tarandus	Sweden	995,5		1991		730	995,5	1991	2,998477303	3,299289334	1500	1		N		14	Mixed	All	Vigilance		Vigilance	221	221	+	9110,787	25,51	95,45	0,432	5,403	4,559	0,432	0,359072069	Human
Baskin, LM; Hjalten, J	2001	Mammal	Reindeer (feral)	Rangifer tarandus	Rangifer_tarandus	Sweden	987		1974		730	987	1974	2,994756945	3,2955671	1500	0		N		15	Mixed	All	Vigilance		Vigilance	256	256	+	9375	25	96,825	0,378	5,549	4,573	0,378	0,320633173	Human
Baskin, LM; Hjalten, J	2001	Mammal	Reindeer	Rangifer tarandus	Rangifer_tarandus	Sweden	0		0		730	0	0	0	0	1500	0		N		15	Mixed	All	Vigilance		Vigilance	270	270	+	13823,342	30,357	117,573	0,435	5,602	4,767	0,435	0,361164849	Human
Baskin, LM; Hjalten, J	2001	Mammal	Reindeer (feral)	Rangifer tarandus	Rangifer_tarandus	Sweden	977,5		1955		730	977,5	1955	2,99056083	3,29136885	1500	0		N		11	Mixed	All	Vigilance		Vigilance	300	300	+	5171,999	21,684	71,917	0,24	5,707	4,276	0,24	0,21511138	Human
Baskin, LM; Hjalten, J	2001	Mammal	Reindeer	Rangifer tarandus	Rangifer_tarandus	Sweden	0		0		730	0	0	0	0	1500	0		N		16	Mixed	All	Vigilance		Vigilance	471	471	+	24693,878	39,286	157,143	0,334	6,157	5,057	0,334	0,288181947	Human
Batt, Lara S.; Batt, Marjolyn S.; Baguley, John A.; McGreevy, Paul D.	2009	Mammal	Dog	Canis lupus	Canis_lupus	Australia		5216	N		699,8333333	5216	10000	3,717420837	4,000043427	10000	24		N		41	Juveniles	All		Basal Cortisol	Basal Cortisol	1,28	1,28	+	0,084	0,045	0,29	0,227	0,824	-1,238	0,227	0,204572166	Human
Batt, Lara S.; Batt, Marjolyn S.; Baguley, John A.; McGreevy, Paul D.	2009	Mammal	Dog	Canis lupus	Canis_lupus	Australia		5216	N		699,8333333	5216	10000	3,717420837	4,000043427	10000	24		N		40	Adult	All		Basal Cortisol	Basal Cortisol	2,17	2,17	+	0,689	0,131	0,83	0,382	1,154	-0,186	0,382	0,323531725	Human
Beausoleil, Ngaio J.; Blache, Dorninique; Stafford, Kevin J.; Mellor, David J.; Noble, Alasdair D. L.	2012	Mammal	Lamb (Romney ewe hoggets)	Ovis aries	Ovis_aries	New Zealand		15		22	548	15	22	1,204119983	1,361727836	8000	24		N		60	Adult	All		Basal Cortisol	Basal Cortisol	16,4	16,4	+	0,726	0,11	0,852	0,052	2,856	-0,16	0,052	0,050693114	Predator
Beausoleil, Ngaio J.; Blache, Dorninique; Stafford, Kevin J.; Mellor, David J.; Noble, Alasdair D. L.	2008	Mammal	Lamb (Romney ewe hoggets)	Ovis aries	Ovis_aries	New Zealand		12		18	548	12	18	1,113943352	1,278753601	8000	24		N		60	Adult	All		Basal Cortisol	Basal Cortisol	16,45	16,45	+	1,176	0,14	1,084	0,066	2,859	0,081	0,066	0,063913326	Human
Beausoleil, Ngaio J.; Blache, Dorninique; Stafford, Kevin J.; Mellor, David J.; Noble, Alasdair D. L.	2012	Mammal	Lamb (Romney ewe hoggets)	Ovis aries	Ovis_aries	New Zealand		15		22	548	15	22	1,204119983	1,361727836	8000	24		N		60	Adult	All		Basal Cortisol	Basal Cortisol	16,45	16,45	+	0,726	0,11	0,852	0,052	2,859	-0,16	0,052	0,050693114	Human
Beausoleil, NJ; Stafford, KJ; Mellor, DJ	2005	Mammal	Lamb (Romney ewe hoggets)	Ovis aries	Ovis_aries	New Zealand		10		15	548	10	15	1,041392685	1,204119983	8000	24		N		18	Adult	All	Fear		Fear	45	45	+	10,304	0,757	3,21	0,071	3,829	1,166	0,071	0,068592791	Human
Beausoleil, NJ; Stafford, KJ; Mellor, DJ	2005	Mammal	Lamb (Romney ewe hoggets)	Ovis aries	Ovis_aries	New Zealand		10		15	548	10	15	1,041392685	1,204119983	8000	24		N		18	Adult	All	Fear		Fear	52	52	+	7,84	0,66	2,8	0,054	3,97	1,03	0,054	0,05259245	Predator
Belteky, Johan; Agnvall, Beatrix; Johnsson, Martin; Wright, Dominic; Jensen, Per	2016	Bird	red junglefowl	Gallus gallus	Gallus_gallus	Sweden	145		61		152,5	145	61	2,164352856	1,792391689	8000	24		Y	Low Fear	6	Adult	All		Gene 1 involved in fear response	Gene 1 involved in fear response	0,071	0,071	+	0,005	0,029	0,071	1	0,069	-2,645	1	0,693147181	Human
Belteky, Johan; Agnvall, Beatrix; Johnsson, Martin; Wright, Dominic; Jensen, Per	2016	Bird	red junglefowl	Gallus gallus	Gallus_gallus	Sweden	140		59		152,5	140	59	2,149219113	1,77815125	8000	24		Y	Low Fear	8	Adult	All		Gene 1 involved in fear response	Gene 1 involved in fear response	0,673	0,673	+	2,645	0,575	1,626	2,417	0,515	0,486	2,417	1,228762973	Human
Belteky, Johan; Agnvall, Beatrix; Johnsson, Martin; Wright, Dominic; Jensen, Per	2016	Bird	red junglefowl	Gallus gallus	Gallus_gallus	Sweden	140		59		152,5	140	59	2,149219113	1,77815125	8000	24		Y	Low Fear	8	Adult	All		Gene 3 involved in fear response	Gene 3 involved in fear response	0,124	0,124	+	0,037	0,068	0,192	1,551	0,117	-1,649	1,551	0,936485439	Human
Belteky, Johan; Agnvall, Beatrix; Johnsson, Martin; Wright, Dominic; Jensen, Per	2016	Bird	red junglefowl	Gallus gallus	Gallus_gallus	Sweden	145		61		152,5	145	61	2,164352856	1,792391689	8000	24		Y	Low Fear	6	Adult	All		Gene 3 involved in fear response	Gene 3 involved in fear response	0,251	0,251	+	0,089	0,122	0,299	1,191	0,224	-1,208	1,191	0,784358061	Human
Belteky, Johan; Agnvall, Beatrix; Johnsson, Martin; Wright, Dominic; Jensen, Per	2016	Bird	red junglefowl	Gallus gallus	Gallus_gallus	Sweden	145		61		152,5	145	61	2,164352856	1,792391689	8000	24		Y	Low Fear	6	Adult	All		Gene 4 involved in fear response	Gene 4 involved in fear response	0,382	0,382	+	0,091	0,123	0,301	0,789	0,324	-1,2	0,789	0,581656805	Human
Belteky, Johan; Agnvall, Beatrix; Johnsson, Martin; Wright, Dominic; Jensen, Per	2016	Bird	red junglefowl	Gallus gallus	Gallus_gallus	Sweden	140		59		152,5	140	59	2,149219113	1,77815125	8000	24		Y	Low Fear	8	Adult	All		Gene 4 involved in fear response	Gene 4 involved in fear response	1,17	1,17	+	1,043	0,361	1,021	0,873	0,775	0,021	0,873	0,627541423	Human
Belyaev D.K.1978. The Wilhelmine E. Key 1978 invitational lecture. Destabilizing selection as a factor in domestication. The Journal of heredity 70:301_308.	1978	Mammal	Silver fox	Vulpes vulpes	Vulpes_vulpes	Russia	0		0	0	304	0	0	0	0	59	0		Y	Low Fear	465	Adolescent	All	Tameness		Tameness	1,128440367	1,128440367	-	0,645	0,037	0,803	0,712	0,755	-0,219	0,712	0,537662278	Human
Belyaev D.K.1978. The Wilhelmine E. Key 1978 invitational lecture. Destabilizing selection as a factor in domestication. The Journal of heredity 70:301_308.	1978	Mammal	Silver fox	Vulpes vulpes	Vulpes_vulpes	Russia	2		2	1,7	304	2	2	0,477121255	0,477121255	59	24		Y	Low Fear	93	Adolescent	All	Tameness		Tameness	3,433962264	3,433962264	-	1,038	0,106	1,019	0,297	1,489	0,019	0,297	0,260053905	Human
Belyaev D.K.1978. The Wilhelmine E. Key 1978 invitational lecture. Destabilizing selection as a factor in domestication. The Journal of heredity 70:301_308.	1978	Mammal	Silver fox	Vulpes vulpes	Vulpes_vulpes	Russia	10		10	8,3	304	10	10	1,041392685	1,041392685	59	24		Y	Low Fear	217	Adolescent	All	Tameness		Tameness	4,01010101	4,01010101	-	1,204	0,074	1,097	0,274	1,611	0,093	0,274	0,242161557	Human
Belyaev D.K.1978. The Wilhelmine E. Key 1978 invitational lecture. Destabilizing selection as a factor in domestication. The Journal of heredity 70:301_308.	1978	Mammal	Silver fox	Vulpes vulpes	Vulpes_vulpes	Russia	18		18	15	304	18	18	1,278753601	1,278753601	59	24		Y	Low Fear	468	Adolescent	All	Tameness		Tameness	4,395	4,395	-	1,325	0,053	1,151	0,262	1,685	0,141	0,262	0,232697764	Human
Benhaim, David; Pean, Samuel; Lucas, Gael; Blanc, Nancy; Chatain, Beatrice; Begout, Marie-Laure	2012	Fish	Sea Bass	Dicentrarchus labrax	Dicentrarchus_labrax	France	5			15	1095	5	15	0,77815125	1,204119983	58	24		N		188	Juveniles	All	Avoidance		Avoidance	38,20929229	38,20929229	+	214,085	1,067	14,632	0,383	3,669	2,683	0,383	0,324255053	Simulated predator
Benhaim, David; Pean, Samuel; Lucas, Gael; Blanc, Nancy; Chatain, Beatrice; Begout, Marie-Laure	2012	Fish	Sea Bass	Dicentrarchus labrax	Dicentrarchus_labrax	France	0			0	1095	0	0	0	0	58	24		N		188	Juveniles	All	Avoidance		Avoidance	41,85161768	41,85161768	+	244,307	1,14	15,63	0,373	3,758	2,749	0,373	0,316998127	Simulated predator
Benhaim, David; Pean, Samuel; Lucas, Gael; Blanc, Nancy; Chatain, Beatrice; Begout, Marie-Laure	2012	Fish	Sea Bass	Dicentrarchus labrax	Dicentrarchus_labrax	France	0			0	1095	0	0	0	0	58	24		N		188	Juveniles	All	Freezing		Freezing	115,1348341	115,1348341	+	6908,668	6,062	83,118	0,722	4,755	4,42	0,722	0,543486406	Simulated predator
Benhaim, David; Pean, Samuel; Lucas, Gael; Blanc, Nancy; Chatain, Beatrice; Begout, Marie-Laure	2012	Fish	Sea Bass	Dicentrarchus labrax	Dicentrarchus_labrax	France	5			15	1095	5	15	0,77815125	1,204119983	58	24		N		188	Juveniles	All	Freezing		Freezing	120,8123304	120,8123304	+	6690,13	5,965	81,793	0,677	4,802	4,404	0,677	0,517006483	Simulated predator
Bilcik, B; Keeling, LJ; Newberry, RC	1998	Bird	White Leghorn Hens (Hisex white)	Gallus gallus	Gallus_gallus	Slovakia		407		170	152,5	407	170	2,610660163	2,23299611	8000	24		N		48	Adult	All	Tonic immibilty (s)		Tonic imobility	46,8	46,8	+	1057,559	4,694	32,52	0,695	3,867	3,482	0,695	0,527682741	Human
Bilcik, B; Keeling, LJ; Newberry, RC	1998	Bird	White Leghorn Hens (Hisex white)	Gallus gallus	Gallus_gallus	Slovakia		407		170	152,5	407	170	2,610660163	2,23299611	8000	24		N		48	Adult	All	Tonic immibilty (s)		Tonic imobility	68,5	68,5	+	1967,961	6,403	44,362	0,648	4,241	3,792	0,648	0,499562431	Human
Blanchard, RJ; Hebert, MA; Ferrari, P; Palanza, P; Figueira, R; Blanchard, DC; Parmigiani, S	1998	Mammal	house mice	Mus musculus	Mus_musculus	Italy		389		63	59,16666667	389	63	2,591064607	1,806179974	150	24		N		10	Adult	Male	Avoidance		Avoidance	20	20	+	0	0	0	0	3,045	0	0	0	Simulated predator
Blanchard, RJ; Hebert, MA; Ferrari, P; Palanza, P; Figueira, R; Blanchard, DC; Parmigiani, S	1998	Mammal	house mice	Mus musculus	Mus_musculus	Italy	4		0,666666667		59,16666667	4	0,7	0,698970004	0,230448921	150	24		N		10	Adult	Male	Avoidance		Avoidance	125,5	125,5	+	2673,225	16,35	51,703	0,412	4,84	3,946	0,412	0,345007139	Simulated predator
Blanchard, RJ; Hebert, MA; Ferrari, P; Palanza, P; Figueira, R; Blanchard, DC; Parmigiani, S	1998	Mammal	house mice	Mus musculus	Mus_musculus	Italy	4		0,666666667		59,16666667	4	0,7	0,698970004	0,230448921	150	24		N		10	Adult	Male	Escape		Escape	16,6	16,6	-	14,161	1,19	3,763	0,227	2,868	1,325	0,227	0,204572166	Simulated predator
Blanchard, RJ; Hebert, MA; Ferrari, P; Palanza, P; Figueira, R; Blanchard, DC; Parmigiani, S	1998	Mammal	house mice	Mus musculus	Mus_musculus	Italy		389		63	59,16666667	389	63	2,591064607	1,806179974	150	24		N		10	Adult	Male	Escape		Escape	26,5	26,5	-	93,025	3,05	9,645	0,364	3,314	2,266	0,364	0,310421559	Simulated predator
Blanchard, RJ; Hebert, MA; Ferrari, P; Palanza, P; Figueira, R; Blanchard, DC; Parmigiani, S	1998	Mammal	house mice	Mus musculus	Mus_musculus	Italy		389		63	59,16666667	389	63	2,591064607	1,806179974	150	24		N		10	Adult	Male	Flight		Flight speed	0,24	0,24	+	0,004	0,02	0,063	0,264	0,215	-2,761	0,264	0,234281296	Simulated predator
Blanchard, RJ; Hebert, MA; Ferrari, P; Palanza, P; Figueira, R; Blanchard, DC; Parmigiani, S	1998	Mammal	house mice	Mus musculus	Mus_musculus	Italy	4		0,666666667		59,16666667	4	0,7	0,698970004	0,230448921	150	24		N		10	Adult	Male	Flight		Flight speed	0,69	0,69	+	0,064	0,08	0,253	0,367	0,525	-1,374	0,367	0,312618558	Simulated predator
Blanchard, RJ; Hebert, MA; Ferrari, P; Palanza, P; Figueira, R; Blanchard, DC; Parmigiani, S	1998	Mammal	house mice	Mus musculus	Mus_musculus	Italy		389		63	59,16666667	389	63	2,591064607	1,806179974	150	24		N		10	Adult	Male	Freezing		Freezing	0,618	0,618	+	0,847	0,291	0,92	1,489	0,481	-0,083	1,489	0,911881023	Simulated predator
Blanchard, RJ; Hebert, MA; Ferrari, P; Palanza, P; Figueira, R; Blanchard, DC; Parmigiani, S	1998	Mammal	house mice	Mus musculus	Mus_musculus	Italy	4		0,666666667		59,16666667	4	0,7	0,698970004	0,230448921	150	24		N		10	Adult	Male	Freezing		Freezing	2,718	2,718	+	5,852	0,765	2,419	0,89	1,313	0,883	0,89	0,636576829	Simulated predator
Blanchard, RJ; Hebert, MA; Ferrari, P; Palanza, P; Figueira, R; Blanchard, DC; Parmigiani, S	1998	Mammal	house mice	Mus musculus	Mus_musculus	Italy		389		63	59,16666667	389	63	2,591064607	1,806179974	150	24		N		10	Adult	Male	Freezing		Freezing	10,4	10,4	+	102,4	3,2	10,119	0,973	2,434	2,314	0,973	0,679555227	Simulated predator
Blanchard, RJ; Hebert, MA; Ferrari, P; Palanza, P; Figueira, R; Blanchard, DC; Parmigiani, S	1998	Mammal	house mice	Mus musculus	Mus_musculus	Italy	4		0,666666667		59,16666667	4	0,7	0,698970004	0,230448921	150	24		N		10	Adult	Male	Freezing		Freezing	34,46	34,46	+	199,809	4,47	14,135	0,41	3,568	2,649	0,41	0,343589704	Simulated predator
BLANCHARD, RJ; SHEPHERD, JK; RODGERS, RJ; MAGEE, L; BLANCHARD, DC	1993	Mammal	Hooded Rats	Rattus norvegicus	Rattus_norvegicus	USA		282		78	100,7853535	282	78	2,451786436	1,897627091	190	24		N		14	Adult	All	Approach		Approach	7,521	7,521	-	64,535	2,147	8,033	1,068	2,143	2,084	1,068	0,726581957	Simulated predator
BLANCHARD, RJ; SHEPHERD, JK; RODGERS, RJ; MAGEE, L; BLANCHARD, DC	1993	Mammal	Hooded Rats	Rattus norvegicus	Rattus_norvegicus	USA		282		78	100,7853535	282	78	2,451786436	1,897627091	190	24		N		14	Adult	All	Approach		Approach	13,572	13,572	+	40,27	1,696	6,346	0,468	2,679	1,848	0,468	0,38390093	Simulated predator
BLANCHARD, RJ; SHEPHERD, JK; RODGERS, RJ; MAGEE, L; BLANCHARD, DC	1993	Mammal	Hooded Rats	Rattus norvegicus	Rattus_norvegicus	USA		282		78	100,7853535	282	78	2,451786436	1,897627091	190	24		N		14	Adult	All	Avoidance		Avoidance	242,35	242,35	+	7903,526	23,76	88,902	0,367	5,495	4,488	0,367	0,312618558	Predator
BLANCHARD, RJ; SHEPHERD, JK; RODGERS, RJ; MAGEE, L; BLANCHARD, DC	1993	Mammal	Hooded Rats	Rattus norvegicus	Rattus_norvegicus	USA		282		78	100,7853535	282	78	2,451786436	1,897627091	190	24		N		14	Adult	All	Contact		Contact	4,094	4,094	-	15,612	1,056	3,951	0,965	1,628	1,374	0,965	0,675492245	Simulated predator
BLANCHARD, RJ; SHEPHERD, JK; RODGERS, RJ; MAGEE, L; BLANCHARD, DC	1993	Mammal	Hooded Rats	Rattus norvegicus	Rattus_norvegicus	USA		282		78	100,7853535	282	78	2,451786436	1,897627091	190	24		N		14	Adult	All	Tonic immibilty (s)		Tonic imobility	11,798	11,798	+	34,773	1,576	5,897	0,5	2,549	1,774	0,5	0,405465108	Simulated predator
Bleakley, Bronwyn H and Martell, Christopher M and Brodie, Edmund D	2006	Fish	Guppy	Poecilia reticulata	Poecilia_reticulata	USA		211		106	183	211	106	2,326335861	2,029383778	90	24		N		50	Adult	All	Approach		Approach	0,183	0,183	-	0,016	0,018	0,127	0,696	0,168	-2,061	0,696	0,528272537	Simulated predator
Bleakley, Bronwyn H and Martell, Christopher M and Brodie, Edmund D	2006	Fish	Guppy	Poecilia reticulata	Poecilia_reticulata	USA		211		106	183	211	106	2,326335861	2,029383778	90	24		N		50	Adult	All	Approach		Approach	1,438	1,438	-	0,605	0,11	0,778	0,541	0,891	-0,251	0,541	0,432431556	Simulated predator
Bleakley, Bronwyn H and Martell, Christopher M and Brodie, Edmund D	2006	Fish	Guppy	Poecilia reticulata	Poecilia_reticulata	USA		211		106	183	211	106	2,326335861	2,029383778	90	24		N		50	Adult	All	Freezing		Freezing	0,067	0,067	+	0,018	0,019	0,134	2,005	0,065	-2,007	2,005	1,100277568	Simulated predator
Boissy, A; Bouix, J; Orgeur, P; Poindron, P; Bibe, B; Le Neindre, P	2005	Mammal	Lamb	Ovis aries	Ovis_aries	France		30		45	548	30	45	1,491361694	1,662757832	8000	24		N		1347	Adult	All	Avoidance		Avoidance	7,35	7,35	+	1,369	0,032	1,17	0,159	2,122	0,157	0,159	0,147557564	Human
Boissy, A; Bouix, J; Orgeur, P; Poindron, P; Bibe, B; Le Neindre, P	2005	Mammal	Lamb	Ovis aries	Ovis_aries	France		30		45	548	30	45	1,491361694	1,662757832	8000	24		N		1347	Adult	All	Contact		Contact	0,28	0,28	-	0,203	0,012	0,45	1,607	0,247	-0,799	1,607	0,958200135	Human
Boissy, A; Bouix, J; Orgeur, P; Poindron, P; Bibe, B; Le Neindre, P	2005	Mammal	Lamb	Ovis aries	Ovis_aries	France		30		45	548	30	45	1,491361694	1,662757832	8000	24		N		1347	Adult	All	FID		FID	3,86	3,86	+	2,789	0,046	1,67	0,433	1,581	0,513	0,433	0,359770149	Human
Boissy, A; Bouix, J; Orgeur, P; Poindron, P; Bibe, B; Le Neindre, P	2005	Mammal	Lamb	Ovis aries	Ovis_aries	France		30		45	548	30	45	1,491361694	1,662757832	8000	24		N		1347	Adult	All	Vigilance		Vigilance	0,96	0,96	+	0,578	0,021	0,76	0,792	0,673	-0,274	0,792	0,583332315	Human
Bonato, Maud; Malecki, Irek A.; Wang, Magretha D.; Cloete, Schalk W. P.	2013	Bird	ostriches	Struthio camelus	Struthio_camelus	South Africa		12	30		900	12	30	1,113943352	1,491361694	2500	24	0,666666667	N		97	Juveniles	All	Approach		Approach	0,099	0,099	-	0,096	0,031	0,309	3,125	0,094	-1,173	3,125	1,41706602	Human
Bonato, Maud; Malecki, Irek A.; Wang, Magretha D.; Cloete, Schalk W. P.	2013	Bird	ostriches	Struthio camelus	Struthio_camelus	South Africa		12	30		900	12	30	1,113943352	1,491361694	2500	24	1,15	N		103	Juveniles	All	Approach		Approach	0,1071	0,1071	-	0,09	0,03	0,3	2,796	0,102	-1,206	2,796	1,333947881	Human
Bonato, Maud; Malecki, Irek A.; Wang, Magretha D.; Cloete, Schalk W. P.	2013	Bird	ostriches	Struthio camelus	Struthio_camelus	South Africa		12	30		900	12	30	1,113943352	1,491361694	2500	24	1,326666667	N		200	Juveniles	All	Approach		Approach	0,157	0,157	-	0,132	0,026	0,364	2,318	0,146	-1,011	2,318	1,199362192	Human
Bonato, Maud; Malecki, Irek A.; Wang, Magretha D.; Cloete, Schalk W. P.	2013	Bird	ostriches	Struthio camelus	Struthio_camelus	South Africa		12	30		900	12	30	1,113943352	1,491361694	2500	24	1,326666667	N		200	Juveniles	All	Fear		Fear	0,8538	0,8538	+	0,125	0,025	0,354	0,414	0,617	-1,04	0,414	0,346422567	Human
Bonato, Maud; Malecki, Irek A.; Wang, Magretha D.; Cloete, Schalk W. P.	2013	Bird	ostriches	Struthio camelus	Struthio_camelus	South Africa		12	30		900	12	30	1,113943352	1,491361694	2500	24	1,15	N		103	Juveniles	All	Fear		Fear	0,8991	0,8991	+	0,091	0,03	0,301	0,335	0,641	-1,199	0,335	0,288931292	Human
Bonato, Maud; Malecki, Irek A.; Wang, Magretha D.; Cloete, Schalk W. P.	2013	Bird	ostriches	Struthio camelus	Struthio_camelus	South Africa		12	30		900	12	30	1,113943352	1,491361694	2500	24	0,666666667	N		97	Juveniles	All	Fear		Fear	0,9119	0,9119	+	0,08	0,029	0,284	0,311	0,648	-1,26	0,311	0,270790205	Human
Brendler, Christina; Kipper, Silke; Schrader, Lars	2014	Bird	Lohmann Selected Leghorn (LSL)	Gallus gallus	Gallus_gallus	Germany		407		170	152,5	407	170	2,610660163	2,23299611	8000	24		N		120	Adult	All	Agitation		Agitation	0,87	0,87	-	6,61	0,235	2,571	2,955	0,626	0,944	2,955	1,374980601	Simulated predator
Brendler, Christina; Kipper, Silke; Schrader, Lars	2014	Bird	Lohmann Selected Leghorn (LSL)	Gallus gallus	Gallus_gallus	Germany		407		170	152,5	407	170	2,610660163	2,23299611	8000	24		N		120	Adult	All	Agitation		Agitation	0,87	0,87	-	5,51	0,214	2,347	2,698	0,626	0,853	2,698	1,307792133	Simulated predator
Brendler, Christina; Kipper, Silke; Schrader, Lars	2014	Bird	Lohmann Selected Leghorn (LSL)	Gallus gallus	Gallus_gallus	Germany		407		170	152,5	407	170	2,610660163	2,23299611	8000	24		N		120	Adult	All	Agitation		Agitation	1,2	1,2	-	9,109	0,276	3,018	2,515	0,788	1,105	2,515	1,257039525	Simulated predator
Chan, Winnie Y.; Cloutier, Sylvie; Newberry, Ruth C.	2011	Mammal	Domestic pigs	Sus scrofa domesticus	Sus_scrofa_domesticus	USA		315		250	289,25	315	250	2,499687083	2,399673721	8000	24		N		12	Juveniles	All	Fleeing		Fleeing	0,487	0,487	+	0,083	0,083	0,288	0,59	0,397	-1,246	0,59	0,463734016	Human
Chan, Winnie Y.; Cloutier, Sylvie; Newberry, Ruth C.	2011	Mammal	Domestic pigs	Sus scrofa domesticus	Sus_scrofa_domesticus	USA		315		250	289,25	315	250	2,499687083	2,399673721	8000	24		N		12	Juveniles	All	Freezing		Freezing	0,381	0,381	+	0,118	0,099	0,343	0,9	0,323	-1,07	0,9	0,641853886	Human
Christensen, Kris A.; Brunelli, Joseph P.; Wheeler, Paul A.; Thorgaard, Gary H.	2014	Fish	Rainbow trout	Oncorhynchus mykiss	Oncorhynchus_mykiss	USA	57			114	730	57	114	1,763427994	2,06069784	138	24		N		8	Juveniles	Males	Boldness		Boldness	9,287	9,287	-	11,177	1,182	3,343	0,36	2,331	1,207	0,36	0,3074847	Simulated predator
Christensen, Kris A.; Brunelli, Joseph P.; Wheeler, Paul A.; Thorgaard, Gary H.	2014	Fish	Rainbow trout	Oncorhynchus mykiss	Oncorhynchus_mykiss	USA	57			114	730	57	114	1,763427994	2,06069784	138	24		N		11	Juveniles	Males	Boldness		Boldness	10,858	10,858	-	260,672	4,868	16,145	1,487	2,473	2,782	1,487	0,911077165	Simulated predator
Christensen, Kris A.; Brunelli, Joseph P.; Wheeler, Paul A.; Thorgaard, Gary H.	2014	Fish	Rainbow trout	Oncorhynchus mykiss	Oncorhynchus_mykiss	USA	57			114	730	57	114	1,763427994	2,06069784	138	24		N		12	Juveniles	Males	Boldness		Boldness	21,328	21,328	-	1880,704	12,519	43,367	2,033	3,106	3,77	2,033	1,109552229	Simulated predator
Christensen, Kris A.; Brunelli, Joseph P.; Wheeler, Paul A.; Thorgaard, Gary H.	2014	Fish	Rainbow trout	Oncorhynchus mykiss	Oncorhynchus_mykiss	USA	57			114	730	57	114	1,763427994	2,06069784	138	24		N		16	Juveniles	Males	Boldness		Boldness	24,985	24,985	-	336,796	4,588	18,352	0,735	3,258	2,91	0,735	0,551007413	Simulated predator
Christensen, Kris A.; Brunelli, Joseph P.; Wheeler, Paul A.; Thorgaard, Gary H.	2014	Fish	Rainbow trout	Oncorhynchus mykiss	Oncorhynchus_mykiss	USA	57			114	730	57	114	1,763427994	2,06069784	138	24		N		16	Juveniles	Males	Boldness		Boldness	27,577	27,577	-	997,044	7,894	31,576	1,145	3,353	3,452	1,145	0,763139552	Simulated predator
Christensen, Kris A.; Brunelli, Joseph P.; Wheeler, Paul A.; Thorgaard, Gary H.	2014	Fish	Rainbow trout	Oncorhynchus mykiss	Oncorhynchus_mykiss	USA	8			16	730	8	16	0,954242509	1,230448921	138	24		N		9	Juveniles	Males	Boldness		Boldness	42,755	42,755	-	2222,368	15,714	47,142	1,103	3,779	3,853	1,103	0,743364897	Simulated predator
Christensen, Kris A.; Brunelli, Joseph P.; Wheeler, Paul A.; Thorgaard, Gary H.	2014	Fish	Rainbow trout	Oncorhynchus mykiss	Oncorhynchus_mykiss	USA	3			6	730	3	6	0,602059991	0,84509804	138	24		N		11	Juveniles	Males	Boldness		Boldness	45,439	45,439	-	1553,524	11,884	39,415	0,867	3,838	3,674	0,867	0,624332865	Simulated predator
Christensen, Kris A.; Brunelli, Joseph P.; Wheeler, Paul A.; Thorgaard, Gary H.	2014	Fish	Rainbow trout	Oncorhynchus mykiss	Oncorhynchus_mykiss	USA	3			6	730	3	6	0,602059991	0,84509804	138	24		N		11	Juveniles	Males	Boldness		Boldness	51,887	51,887	-	2474,67	14,999	49,746	0,959	3,968	3,907	0,959	0,672434139	Simulated predator
Christensen, Kris A.; Brunelli, Joseph P.; Wheeler, Paul A.; Thorgaard, Gary H.	2014	Fish	Rainbow trout	Oncorhynchus mykiss	Oncorhynchus_mykiss	USA	8			16	730	8	16	0,954242509	1,230448921	138	24		N		8	Juveniles	Males	Boldness		Boldness	57,632	57,632	-	3783,804	21,748	61,513	1,067	4,071	4,119	1,067	0,726098281	Simulated predator
Christensen, Kris A.; Brunelli, Joseph P.; Wheeler, Paul A.; Thorgaard, Gary H.	2014	Fish	Rainbow trout	Oncorhynchus mykiss	Oncorhynchus_mykiss	USA	8			16	730	8	16	0,954242509	1,230448921	138	24		N		8	Juveniles	Males	Boldness		Boldness	61,428	61,428	-	1392,231	13,192	37,313	0,607	4,134	3,619	0,607	0,474369087	Simulated predator
Christensen, Kris A.; Brunelli, Joseph P.; Wheeler, Paul A.; Thorgaard, Gary H.	2014	Fish	Rainbow trout	Oncorhynchus mykiss	Oncorhynchus_mykiss	USA	3			6	730	3	6	0,602059991	0,84509804	138	24		N		16	Juveniles	Males	Boldness		Boldness	78,51	78,51	-	2033,649	11,274	45,096	0,574	4,376	3,809	0,574	0,45362015	Simulated predator
Christensen, Kris A.; Brunelli, Joseph P.; Wheeler, Paul A.; Thorgaard, Gary H.	2014	Fish	Rainbow trout	Oncorhynchus mykiss	Oncorhynchus_mykiss	USA	3			6	730	3	6	0,602059991	0,84509804	138	24		N		16	Juveniles	Males	Boldness		Boldness	81,316	81,316	-	2240,697	11,834	47,336	0,582	4,411	3,857	0,582	0,458689869	Simulated predator
Daisley, JN; Bromundt, V; Mostl, E; Kotrschal, K	2005	Bird	Japanese quail	Coturnix japonica	Coturnix_japonica	Austria		300		46	56	300	46	2,478566496	1,672097858	868	24		N		36	Juveniles	All		Corticosterone	Corticosterone	30,35	30,35	+	182,25	2,25	13,5	0,445	3,445	2,603	0,445	0,368109322	Human
Daisley, JN; Bromundt, V; Mostl, E; Kotrschal, K	2005	Bird	Japanese quail	Coturnix japonica	Coturnix_japonica	Austria		300		46	56	300	46	2,478566496	1,672097858	868	24		N		36	Juveniles	All	Tonic immibilty (s)		Tonic imobility	3,2	3,2	-	43,56	1,1	6,6	2,063	1,435	1,887	2,063	1,119394828	Human
Davis, K. A.; Schmidt, J. B.; Doescher, R. M.; Satterlee, D. G.	2008	Bird	Japanese quail	Coturnix japonica	Coturnix_japonica	USA	38			5,8	56	38	5,8	1,591064607	0,832508913	868	24		Y	low stress	20	Juveniles	All	Tonic immibilty (s)		Tonic imobility	3,24	3,24	-	0,578	0,17	0,76	0,235	1,445	-0,274	0,235	0,21107097	Human
Davis, K. A.; Schmidt, J. B.; Doescher, R. M.; Satterlee, D. G.	2008	Bird	Japanese quail	Coturnix japonica	Coturnix_japonica	USA	38			5,8	56	38	5,8	1,591064607	0,832508913	868	24		Y	low stress	20	Juveniles	All	Tonic immibilty (s)		Tonic imobility	107,9	107,9	-	2631,218	11,47	51,295	0,475	4,69	3,938	0,475	0,38865799	Human
Davis, K. A.; Schmidt, J. B.; Doescher, R. M.; Satterlee, D. G.	2008	Bird	Japanese quail	Coturnix japonica	Coturnix_japonica	USA	38			5,8	56	38	5,8	1,591064607	0,832508913	868	24		Y	low stress	20	Juveniles	All	Vigilance		Vigilance	84,79	84,79	+	2196,608	10,48	46,868	0,553	4,452	3,847	0,553	0,440188544	Human
Davis, K. A.; Schmidt, J. B.; Doescher, R. M.; Satterlee, D. G.	2008	Bird	Japanese quail	Coturnix japonica	Coturnix_japonica	USA	38			5,8	56	38	5,8	1,591064607	0,832508913	868	24		Y	low stress	20	Juveniles	All	Vigilance		Vigilance	403,24	403,24	+	11477,799	23,956	107,134	0,266	6,002	4,674	0,266	0,235862324	Human
DAWSON, WALKER MYRICK	1932	Mammal	house mice	Mus musculus	Mus_musculus	USA	0		0		59,16666667	0	0	0	0	150	24		N		47	Adults	Females	Tameness		Tameness	5,28	5,28	+	2,89	0,248	1,7	0,322	1,837	0,531	0,322	0,279145741	Human
DAWSON, WALKER MYRICK	1932	Mammal	house mice	Mus musculus	Mus_musculus	USA	0		0		59,16666667	0	0	0	0	150	24		N		43	Adults	Males	Tameness		Tameness	6,7	6,7	+	3,842	0,299	1,96	0,293	2,041	0,673	0,293	0,2569651	Human
DAWSON, WALKER MYRICK	1932	Mammal	house mice	Mus musculus	Mus_musculus	USA	1			0,2	59,16666667	1	0,2	0,301029996	0,079181246	150	24		N		63	Adults	Males	Tameness		Tameness	24,49	24,49	+	59,29	0,97	7,7	0,314	3,238	2,041	0,314	0,27307592	Human
DAWSON, WALKER MYRICK	1932	Mammal	house mice	Mus musculus	Mus_musculus	USA	1			0,2	59,16666667	1	0,2	0,301029996	0,079181246	150	24		N		54	Adults	Females	Tameness		Tameness	25,35	25,35	+	80,82	1,223	8,99	0,355	3,271	2,196	0,355	0,303801454	Human
DAWSON, WALKER MYRICK	1932	Mammal	house mice	Mus musculus	Mus_musculus	USA	2			0,3	59,16666667	2	0,3	0,477121255	0,113943352	150	24		N		31	Adults	Females	Tameness		Tameness	32,32	32,32	+	173,976	2,369	13,19	0,408	3,506	2,579	0,408	0,342170258	Human
DAWSON, WALKER MYRICK	1932	Mammal	house mice	Mus musculus	Mus_musculus	USA	2			0,3	59,16666667	2	0,3	0,477121255	0,113943352	150	24		N		32	Adults	Males	Tameness		Tameness	38,43	38,43	+	163,84	2,263	12,8	0,333	3,675	2,549	0,333	0,287432041	Human
DAWSON, WALKER MYRICK	1932	Mammal	house mice	Mus musculus	Mus_musculus	USA	3			0,5	59,16666667	3	0,5	0,602059991	0,176091259	150	24		N		24	Adults	Males	Tameness		Tameness	42,49	42,49	+	602,212	5,009	24,54	0,578	3,773	3,2	0,578	0,456158222	Human
DAWSON, WALKER MYRICK	1932	Mammal	house mice	Mus musculus	Mus_musculus	USA	3			0,5	59,16666667	3	0,5	0,602059991	0,176091259	150	24		N		18	Adults	Females	Tameness		Tameness	45,7	45,7	+	555,545	5,556	23,57	0,516	3,844	3,16	0,516	0,416075287	Human
DAWSON, WALKER MYRICK	1932	Mammal	house mice	Mus musculus	Mus_musculus	USA	4			0,6	59,16666667	4	0,6	0,698970004	0,204119983	150	24		N		8	Adults	Females	Tameness		Tameness	53,94	53,94	+	149,573	4,324	12,23	0,227	4,006	2,504	0,227	0,204572166	Human
DAWSON, WALKER MYRICK	1932	Mammal	house mice	Mus musculus	Mus_musculus	USA	4			0,6	59,16666667	4	0,6	0,698970004	0,204119983	150	24		N		4	Adults	Males	Tameness		Tameness	72	72	+	184,416	6,79	13,58	0,189	4,29	2,609	0,189	0,173112618	Human
De Meester, Rudy H.; Pluijmakers, Jolanda; Vermeire, Simon; Laevens, Hans	2011	Mammal	Dog	Canis lupus	Canis_lupus	Belgium		5216	N		699,8333333	5216	10000	3,717420837	4,000043427	10000	24		N		168	Adults	All	Fear		Fear	4,34	4,34	+	1	0,077	1	0,23	1,675	0	0,23	0,207014169	Simulated predator
De Meester, Rudy H.; Pluijmakers, Jolanda; Vermeire, Simon; Laevens, Hans	2011	Mammal	Dog	Canis lupus	Canis_lupus	Belgium		5216	N		699,8333333	5216	10000	3,717420837	4,000043427	10000	24		N		168	Adults	All	Fear		Fear	4,37	4,37	+	1,124	0,082	1,06	0,243	1,681	0,058	0,243	0,217527813	Simulated predator
De Meester, Rudy H.; Pluijmakers, Jolanda; Vermeire, Simon; Laevens, Hans	2011	Mammal	Dog	Canis lupus	Canis_lupus	Belgium		5216	N		699,8333333	5216	10000	3,717420837	4,000043427	10000	24		N		168	Adults	All	Fear		Fear	4,41	4,41	+	1,464	0,093	1,21	0,274	1,688	0,191	0,274	0,242161557	Simulated predator
De Meester, Rudy H.; Pluijmakers, Jolanda; Vermeire, Simon; Laevens, Hans	2011	Mammal	Dog	Canis lupus	Canis_lupus	Belgium		5216	N		699,8333333	5216	10000	3,717420837	4,000043427	10000	24		N		168	Adults	All	Fear		Fear	4,47	4,47	+	1,103	0,081	1,05	0,235	1,699	0,049	0,235	0,21107097	Simulated predator
De Meester, Rudy H.; Pluijmakers, Jolanda; Vermeire, Simon; Laevens, Hans	2011	Mammal	Dog	Canis lupus	Canis_lupus	Belgium		5216	N		699,8333333	5216	10000	3,717420837	4,000043427	10000	24		N		168	Adults	All	Fear		Fear	4,62	4,62	+	0,884	0,073	0,94	0,203	1,726	-0,062	0,203	0,184818437	Simulated predator
De Meester, Rudy H.; Pluijmakers, Jolanda; Vermeire, Simon; Laevens, Hans	2011	Mammal	Dog	Canis lupus	Canis_lupus	Belgium		5216	N		699,8333333	5216	10000	3,717420837	4,000043427	10000	24		N		168	Adults	All	Fleeing		Fleeing	4,99	4,99	+	1,04	0,079	1,02	0,204	1,79	0,02	0,204	0,185649347	Simulated predator
de Mestral, L. G.; Herbinger, C. M.	2013	Fish	Salmon	Salmo salar	Salmo_salar	USA	0			0	547,5	0	0	0	0	58	24		N		39	Juveniles	All	Fear		Fear	1,124	1,124	-	0,075504	0,044	0,274779912	0,244466114	0,753301103	0,242773546	0,244466114	0,218706614	Simulated predator
de Mestral, L. G.; Herbinger, C. M.	2013	Fish	Salmon	Salmo salar	Salmo_salar	USA	1			1,5	547,5	1	1,5	0,301029996	0,397940009	58	24		N		42	Juveniles	All	Fear		Fear	1,15	1,15	-	0,2058	0,07	0,453651849	0,394479869	0,765467842	0,374078907	0,394479869	0,332521492	Simulated predator
de Mestral, L. G.; Herbinger, C. M.	2013	Fish	Salmon	Salmo salar	Salmo_salar	USA	2			3	547,5	2	3	0,477121255	0,602059991	58	24		N		69	Juveniles	All	Fear		Fear	1,233	1,233	-	0,1725	0,05	0,415331193	0,336846061	0,803345973	0,347363562	0,336846061	0,290313154	Simulated predator
de Mestral, L. G.; Herbinger, C. M.	2013	Fish	Salmon	Salmo salar	Salmo_salar	USA	3			4,5	547,5	3	4,5	0,602059991	0,740362689	58	24		N		32	Juveniles	All	Fear		Fear	1,937	1,937	-	1,002528	0,177	1,001263202	0,516914405	1,077388652	0,693778582	0,516914405	0,416678275	Simulated predator
Dharmaretnam, A; Rogers, LJ	2005	Bird	leghorn	Gallus gallus	Gallus_gallus	Australia		407		170	152,5	407	170	2,610660163	2,23299611	8000	24		Y	Number and size of eggs	13	Juveniles	All	Fear		Fear	3,93	3,93	+	6,443	0,704	2,538	0,646	1,595	0,931	0,646	0,498348102	Simulated predator
Dharmaretnam, A; Rogers, LJ	2005	Bird	leghorn	Gallus gallus	Gallus_gallus	Australia		407		170	152,5	407	170	2,610660163	2,23299611	8000	24		Y	Number and size of eggs	13	Juveniles	All	Fear		Fear	5,948	5,948	+	7,708	0,77	2,776	0,467	1,938	1,021	0,467	0,383219499	Simulated predator
Dharmaretnam, A; Rogers, LJ	2005	Bird	leghorn	Gallus gallus	Gallus_gallus	Australia		407		170	152,5	407	170	2,610660163	2,23299611	8000	24		Y	Number and size of eggs	13	Juveniles	All	Fear		Fear	7,706	7,706	+	5,442	0,647	2,333	0,303	2,164	0,847	0,303	0,264669298	Simulated predator
Dharmaretnam, A; Rogers, LJ	2005	Bird	leghorn	Gallus gallus	Gallus_gallus	Australia		407		170	152,5	407	170	2,610660163	2,23299611	8000	24		Y	Number and size of eggs	13	Juveniles	All	Fear		Fear	40,23	40,23	+	1178,195	9,52	34,325	0,853	3,719	3,536	0,853	0,616805947	Simulated predator
Dharmaretnam, A; Rogers, LJ	2005	Bird	leghorn	Gallus gallus	Gallus_gallus	Australia		407		170	152,5	407	170	2,610660163	2,23299611	8000	24		Y	Number and size of eggs	13	Juveniles	All	Vigilance		Vigilance	3,9	3,9	-	25,117	1,39	5,012	1,285	1,589	1,612	1,285	0,826366024	Simulated predator
DICKMAN, CR	1992	Mammal	house mice	Mus musculus	Mus_musculus	Australia	0		0		59,16666667	0	0	0	0	150	0		N		4	Juveniles	All	Boldness		Boldness	0,397	0,397	+	0,038	0,098	0,195	0,491	0,334	-1,635	0,491	0,399447036	Predator
DICKMAN, CR	1992	Mammal	house mice	Mus musculus	Mus_musculus	Australia	0		0		59,16666667	0	0	0	0	150	0		N		4	Juveniles	All	Boldness		Boldness	0,524	0,524	+	0,011	0,052	0,103	0,197	0,421	-2,273	0,197	0,179818427	Predator
DICKMAN, CR	1992	Mammal	house mice	Mus musculus	Mus_musculus	Australia	0		0		59,16666667	0	0	0	0	150	0		N		4	Juveniles	All	Boldness		Boldness	0,613	0,613	+	0,057	0,119	0,238	0,388	0,478	-1,435	0,388	0,327863862	Predator
Dugatkin, Lee Alan	1988	Fish	Guppy	Poecilia reticulata	Poecilia_reticulata	Trinidade and Tobago	0		0,2		183	0	0,2	0	0,079181246	90	24		N		40	Adult	All	Approach		Approach	1,568	1,568	-	3,494	0,296	1,869	1,192	0,943	0,626	1,192	0,784814369	Simulated predator
Dugatkin, Lee Alan	1988	Fish	Guppy	Poecilia reticulata	Poecilia_reticulata	Trinidade and Tobago	0		0,2		183	0	0,2	0	0,079181246	90	24		N		40	Adult	All	Approach		Approach	2,598	2,598	-	10,952	0,523	3,309	1,274	1,28	1,197	1,274	0,821540395	Simulated predator
Dugatkin, Lee Alan	1988	Fish	Guppy	Poecilia reticulata	Poecilia_reticulata	Trinidade and Tobago	0		0,2		183	0	0,2	0	0,079181246	90	24		N		40	Adult	All	Approach		Approach	3,152	3,152	-	7,54	0,434	2,746	0,871	1,424	1,01	0,871	0,626473047	Simulated predator
DYGALO N N; BYKOVA T S; NAUMENKO E V	1997	Mammal	Rats	Rattus norvegicus	Rattus_norvegicus	Russia	22,5			6,2	100,7853535	22,5	6,2	1,371067862	0,857332496	190	24		Y	Tameness	17	Juveniles	Males		Tyrosine hydroxylase	Tyrosine hydroxylase	2,7	2,7	-	0,68	0,2	0,825	0,305	1,308	-0,193	0,305	0,266203041	Human
DYGALO N N; BYKOVA T S; NAUMENKO E V	1994	Mammal	Rats	Rattus norvegicus	Rattus_norvegicus	Russia	22,5			6,2	100,7853535	22,5	6,2	1,371067862	0,857332496	190	24		Y	Tameness	17	Juveniles	Males		Tyrosine hydroxylase	Tyrosine hydroxylase	10,7	10,7	-	4,25	0,5	2,062	0,193	2,46	0,723	0,193	0,176471143	Human
DYGALO N N; BYKOVA T S; NAUMENKO E V	1997	Mammal	Silver fox	Vulpes vulpes	Vulpes_vulpes	Russia	22,5			18,7	304	22,5	18,7	1,371067862	1,294466226	59	24		Y	Tameness	7	Juveniles	Males		Tyrosine hydroxylase	Tyrosine hydroxylase	2,4	2,4	-	0,28	0,2	0,529	0,22	1,224	-0,636	0,22	0,198850859	Human
DYGALO N N; BYKOVA T S; NAUMENKO E V	1994	Mammal	Silver fox	Vulpes vulpes	Vulpes_vulpes	Russia	22,5			18,7	304	22,5	18,7	1,371067862	1,294466226	59	24		Y	Tameness	7	Juveniles	Males		Tyrosine hydroxylase	Tyrosine hydroxylase	17,5	17,5	-	8,47	1,1	2,91	0,166	2,918	1,068	0,166	0,153579088	Human
Eklund, Beatrix; Jensen, Per	2011	Bird	red junglefowl	Gallus gallus	Gallus_gallus	Sweden	10			4,178082192	152,5	10	4,2	1,041392685	0,716003344	8000	24		N		3	Adult	Females	Avoidance		Avoidance	2,387	2,387	+	313,529	10,223	17,707	7,418	1,22	2,874	7,418	2,13037227	Human
Eklund, Beatrix; Jensen, Per	2011	Bird	red junglefowl	Gallus gallus	Gallus_gallus	Sweden	10			4,178082192	152,5	10	4,2	1,041392685	0,716003344	8000	24		N		3	Adult	Females	Avoidance		Avoidance	2,629	2,629	+	1048,621	18,696	32,382	12,317	1,289	3,478	12,317	2,589041415	Human
Eklund, Beatrix; Jensen, Per	2011	Bird	White Leghorn Hens (Hisex white)	Gallus gallus	Gallus_gallus	Sweden		438		183	152,5	438	183	2,64246452	2,264817823	8000	24		Y	Number and size of eggs	3	Adult	Females	Avoidance		Avoidance	3,906	3,906	+	306,272	10,104	17,501	4,48	1,59	2,862	4,48	1,701105101	Human
Eklund, Beatrix; Jensen, Per	2011	Bird	red junglefowl	Gallus gallus	Gallus_gallus	Sweden	10			4,178082192	152,5	10	4,2	1,041392685	0,716003344	8000	24		N		3	Adult	Females	Avoidance		Avoidance	6,748	6,748	+	1005,109	18,304	31,703	4,698	2,047	3,456	4,698	1,740115236	Human
Eklund, Beatrix; Jensen, Per	2011	Bird	White Leghorn Hens (Hisex white)	Gallus gallus	Gallus_gallus	Sweden		438		183	152,5	438	183	2,64246452	2,264817823	8000	24		Y	Number and size of eggs	3	Adult	Females	Avoidance		Avoidance	8,742	8,742	+	1041,342	18,631	32,27	3,691	2,276	3,474	3,691	1,545645779	Human
Eklund, Beatrix; Jensen, Per	2011	Bird	White Leghorn Hens (Hisex white)	Gallus gallus	Gallus_gallus	Sweden		438		183	152,5	438	183	2,64246452	2,264817823	8000	24		Y	Number and size of eggs	3	Adult	Males	Avoidance		Avoidance	9,126	9,126	+	1012,481	18,371	31,82	3,487	2,315	3,46	3,487	1,501184327	Human
Eklund, Beatrix; Jensen, Per	2011	Bird	White Leghorn Hens (Hisex white)	Gallus gallus	Gallus_gallus	Sweden		438		183	152,5	438	183	2,64246452	2,264817823	8000	24		Y	Number and size of eggs	3	Adult	Females	Avoidance		Avoidance	11,275	11,275	+	703,096	15,309	26,516	2,352	2,508	3,278	2,352	1,209557183	Human
Eklund, Beatrix; Jensen, Per	2011	Bird	White Leghorn Hens (Hisex white)	Gallus gallus	Gallus_gallus	Sweden		438		183	152,5	438	183	2,64246452	2,264817823	8000	24		Y	Number and size of eggs	3	Adult	Males	Avoidance		Avoidance	11,741	11,741	+	288,002	9,798	16,971	1,445	2,545	2,831	1,445	0,894045123	Human
Eklund, Beatrix; Jensen, Per	2011	Bird	White Leghorn Hens (Hisex white)	Gallus gallus	Gallus_gallus	Sweden		438		183	152,5	438	183	2,64246452	2,264817823	8000	24		Y	Number and size of eggs	3	Adult	Females	Avoidance		Avoidance	14,122	14,122	+	1046,267	18,675	32,346	2,29	2,716	3,476	2,29	1,190887565	Human
Eklund, Beatrix; Jensen, Per	2011	Bird	White Leghorn Hens (Hisex white)	Gallus gallus	Gallus_gallus	Sweden		438		183	152,5	438	183	2,64246452	2,264817823	8000	24		Y	Number and size of eggs	3	Adult	Males	Avoidance		Avoidance	14,479	14,479	+	1094,659	19,102	33,086	2,285	2,739	3,499	2,285	1,189366652	Human
Eklund, Beatrix; Jensen, Per	2011	Bird	red junglefowl	Gallus gallus	Gallus_gallus	Sweden	10			4,178082192	152,5	10	4,2	1,041392685	0,716003344	8000	24		N		3	Adult	Females	Avoidance		Avoidance	21,693	21,693	+	774,253	16,065	27,825	1,283	3,122	3,326	1,283	0,825490368	Human
Eklund, Beatrix; Jensen, Per	2011	Bird	White Leghorn Hens (Hisex white)	Gallus gallus	Gallus_gallus	Sweden		438		183	152,5	438	183	2,64246452	2,264817823	8000	24		Y	Number and size of eggs	3	Adult	Males	Avoidance		Avoidance	33,98	33,98	+	793,846	16,267	28,175	0,829	3,555	3,338	0,829	0,603769369	Human
Eklund, Beatrix; Jensen, Per	2011	Bird	red junglefowl	Gallus gallus	Gallus_gallus	Sweden	10			4,178082192	152,5	10	4,2	1,041392685	0,716003344	8000	24		N		3	Adult	Males	Avoidance		Avoidance	38,894	38,894	+	1003,792	18,292	31,683	0,815	3,686	3,456	0,815	0,596085468	Human
Eklund, Beatrix; Jensen, Per	2011	Bird	red junglefowl	Gallus gallus	Gallus_gallus	Sweden	10			4,178082192	152,5	10	4,2	1,041392685	0,716003344	8000	24		N		3	Adult	Males	Avoidance		Avoidance	44,244	44,244	+	292,902	9,881	17,114	0,387	3,812	2,84	0,387	0,327143141	Human
Eklund, Beatrix; Jensen, Per	2011	Bird	red junglefowl	Gallus gallus	Gallus_gallus	Sweden	10			4,178082192	152,5	10	4,2	1,041392685	0,716003344	8000	24		N		3	Adult	Males	Avoidance		Avoidance	49,254	49,254	+	1089,851	19,06	33,013	0,67	3,917	3,497	0,67	0,512823626	Human
Eklund, Beatrix; Jensen, Per	2011	Bird	red junglefowl	Gallus gallus	Gallus_gallus	Sweden	10			4,178082192	152,5	10	4,2	1,041392685	0,716003344	8000	24		N		3	Adult	Males	Avoidance		Avoidance	68,588	68,588	+	713,792	15,425	26,717	0,39	4,243	3,285	0,39	0,329303747	Human
EVANS, CS; MARLER, P	1992	Bird	red junglefowl golden Sebright bantam	Gallus gallus	Gallus_gallus	USA		433		181	152,5	433	181	2,63748973	2,260071388	8000	24		N		31	Adult	Males	Fear		Fear	0,131	0,131	+	0,03	0,031	0,173	1,318	0,123	-1,757	1,318	0,840704745	Simulated predator
EVANS, CS; MARLER, P	1991	Bird	red junglefowl	Gallus gallus	Gallus_gallus	USA		433		181	152,5	433	181	2,63748973	2,260071388	8000	24		N		23	Adult	Males	Fear		Fear	0,288	0,288	+	0,058	0,05	0,24	0,833	0,253	-1,428	0,833	0,605953969	Simulated predator
Ferrante, Valentina; Mugnai, Cecilia; Ferrari, Lorenzo; Marelli, Stefano P.; Spagnoli, Enrico; Lolli, Susanna	2016	Bird	Bionda Piemontese	Gallus gallus	Gallus_gallus	Italy		41		17	152,5	41	17	1,62324929	1,255272505	8000	24		Y		60	Adult	All		Corticosterone after stress	Corticosterone after stress	1,7	1,7	+	2,646	0,21	1,627	0,957	0,993	0,487	0,957	0,671412688	Human
Ferrante, Valentina; Mugnai, Cecilia; Ferrari, Lorenzo; Marelli, Stefano P.; Spagnoli, Enrico; Lolli, Susanna	2016	Bird	Robusta Maculata	Gallus gallus	Gallus_gallus	Italy		136		57	152,5	136	57	2,136720567	1,763427994	8000	24		Y		60	Adult	All		Corticosterone after stress	Corticosterone after stress	2,15	2,15	+	2,166	0,19	1,472	0,685	1,147	0,386	0,685	0,521765564	Human
Ferrante, Valentina; Mugnai, Cecilia; Ferrari, Lorenzo; Marelli, Stefano P.; Spagnoli, Enrico; Lolli, Susanna	2016	Bird	Valdarnese Bianca	Gallus gallus	Gallus_gallus	Italy		280		117	152,5	280	117	2,44870632	2,071882007	8000	24		Y		60	Adult	All		Corticosterone after stress	Corticosterone after stress	3,4	3,4	+	3,174	0,23	1,782	0,524	1,482	0,577	0,524	0,421338457	Human
Ferrante, Valentina; Mugnai, Cecilia; Ferrari, Lorenzo; Marelli, Stefano P.; Spagnoli, Enrico; Lolli, Susanna	2016	Bird	Valdarnese Bianca	Gallus gallus	Gallus_gallus	Italy		280		117	152,5	280	117	2,44870632	2,071882007	8000	24		Y		60	Adult	All	Tonic immibilty (s)		Tonic imobility	72,2	72,2	+	4133,4	8,3	64,292	0,89	4,293	4,163	0,89	0,636576829	Human
Ferrante, Valentina; Mugnai, Cecilia; Ferrari, Lorenzo; Marelli, Stefano P.; Spagnoli, Enrico; Lolli, Susanna	2016	Bird	Robusta Maculata	Gallus gallus	Gallus_gallus	Italy		136		57	152,5	136	57	2,136720567	1,763427994	8000	24		Y		60	Adult	All	Tonic immibilty (s)		Tonic imobility	76,5	76,5	+	4437,6	8,6	66,615	0,871	4,35	4,199	0,871	0,626473047	Human
Ferrante, Valentina; Mugnai, Cecilia; Ferrari, Lorenzo; Marelli, Stefano P.; Spagnoli, Enrico; Lolli, Susanna	2016	Bird	Bionda Piemontese	Gallus gallus	Gallus_gallus	Italy		41		17	152,5	41	17	1,62324929	1,255272505	8000	24		Y		60	Adult	All	Tonic immibilty (s)		Tonic imobility	95,2	95,2	+	4860	9	69,714	0,732	4,566	4,244	0,732	0,54927681	Human
Frynta, Daniel; Baladova, Margareta; Eliasova, Barbora; Liskova, Silvie; Landova, Eva	2015	Mammal	house mice	Mus musculus	Mus_musculus	Czech Republic	12,5			2	59,16666667	12,5	2	1,130333768	0,477121255	150	24		N		21	Adult	All	Approach		Approach	0,29	0,29	-	4,444	0,46	2,108	7,269	0,255	0,746	7,269	2,112513583	Simulated predator
Frynta, Daniel; Baladova, Margareta; Eliasova, Barbora; Liskova, Silvie; Landova, Eva	2015	Mammal	house mice	Mus musculus	Mus_musculus	Czech Republic	12,5			2	59,16666667	12,5	2	1,130333768	0,477121255	150	24		N		21	Adult	All	Approach		Approach	1,55	1,55	-	4057,41	13,9	63,698	41,095	0,936	4,154	41,095	3,739928969	Simulated predator
Frynta, Daniel; Baladova, Margareta; Eliasova, Barbora; Liskova, Silvie; Landova, Eva	2015	Mammal	house mice	Mus musculus	Mus_musculus	Czech Republic	12,5			2	59,16666667	12,5	2	1,130333768	0,477121255	150	24		N		22	Adult	All	Approach		Approach	2,05	2,05	-	4,455	0,45	2,111	1,03	1,115	0,747	1,03	0,708035793	Simulated predator
Frynta, Daniel; Baladova, Margareta; Eliasova, Barbora; Liskova, Silvie; Landova, Eva	2015	Mammal	house mice	Mus musculus	Mus_musculus	Czech Republic	12,5			2	59,16666667	12,5	2	1,130333768	0,477121255	150	24		N		21	Adult	All	Approach		Approach	5,76	5,76	-	1578,547	8,67	39,731	6,898	1,911	3,682	6,898	2,066609563	Simulated predator
Frynta, Daniel; Baladova, Margareta; Eliasova, Barbora; Liskova, Silvie; Landova, Eva	2015	Mammal	house mice	Mus musculus	Mus_musculus	Czech Republic	12,5			2	59,16666667	12,5	2	1,130333768	0,477121255	150	24		N		21	Adult	All	Approach		Approach	8,6	8,6	-	75,81	1,9	8,707	1,012	2,262	2,164	1,012	0,699129252	Simulated predator
Frynta, Daniel; Baladova, Margareta; Eliasova, Barbora; Liskova, Silvie; Landova, Eva	2015	Mammal	house mice	Mus musculus	Mus_musculus	Czech Republic	12,5			2	59,16666667	12,5	2	1,130333768	0,477121255	150	24		N		22	Adult	All	Approach		Approach	12,8	12,8	-	75,295	1,85	8,677	0,678	2,625	2,161	0,678	0,517602608	Simulated predator
Frynta, Daniel; Baladova, Margareta; Eliasova, Barbora; Liskova, Silvie; Landova, Eva	2015	Mammal	house mice	Mus musculus	Mus_musculus	Czech Republic	12,5			2	59,16666667	12,5	2	1,130333768	0,477121255	150	24		N		22	Adult	All	Approach		Approach	18,8	18,8	-	414,383	4,34	20,356	1,083	2,986	3,013	1,083	0,733809162	Simulated predator
Frynta, Daniel; Baladova, Margareta; Eliasova, Barbora; Liskova, Silvie; Landova, Eva	2015	Mammal	house mice	Mus musculus	Mus_musculus	Czech Republic	12,5			2	59,16666667	12,5	2	1,130333768	0,477121255	150	24		N		22	Adult	All	Approach		Approach	29,3	29,3	-	4069,12	13,6	63,79	2,177	3,411	4,156	2,177	1,155937355	Simulated predator
Gaudioso, V. R.; Perez, J. A.; Sanchez-Garcia, C.; Armenteros, J. A.; Lomillos, J. M.; Alonso, M. E.	2011	Bird	red-legged partridges	Alectoris rufa	Alectoris_rufa	Spain		46	35		280	46	35	1,672097858	1,556302501	0	24		Y	Tameness	36	Adult	All	Dispersion		Dispersion	243,39	243,39	-	21697,29	24,55	147,3	0,605	5,499	4,992	0,605	0,473123757	predator
Gaudioso, V. R.; Perez, J. A.; Sanchez-Garcia, C.; Armenteros, J. A.; Lomillos, J. M.; Alonso, M. E.	2012	Bird	red-legged partridges	Alectoris rufa	Alectoris_rufa	Spain	1		0,833333333		280	1	0,8	0,301029996	0,255272505	0	24		N	Tameness	32	Adult	All	Dispersion		Dispersion	593,3	593,3	-	133913,475	64,69	365,942	0,617	6,387	5,902	0,617	0,480572581	predator
Goto, T.; Tanave, A.; Moriwaki, K.; Shiroishi, T.; Koide, T.	2013	Mammal	house mice (M. m. molossinus)	Mus musculus	Mus_musculus	Japan	84		35		42	84	35	1,929418926	1,556302501	150	24		N		12	Adult	Male	Approach		Approach	21,237	21,237	-	144,324	3,468	12,014	0,566	3,102	2,486	0,566	0,448524598	Human
Goto, T.; Tanave, A.; Moriwaki, K.; Shiroishi, T.; Koide, T.	2013	Mammal	house mice (M. m. domesticus)	Mus musculus	Mus_musculus	Japan	77		34		59,16666667	77	34	1,892094603	1,544068044	150	24		N		12	Adult	Male	Approach		Approach	25,779	25,779	-	132,747	3,326	11,522	0,447	3,288	2,444	0,447	0,369492448	Human
Goto, T.; Tanave, A.; Moriwaki, K.; Shiroishi, T.; Koide, T.	2013	Mammal	house mice (M. m. yamasinai)	Mus musculus	Mus_musculus	Japan	65		29		42	65	29	1,819543936	1,477121255	150	24		N		12	Adult	Male	Approach		Approach	27,583	27,583	-	281,456	4,843	16,777	0,608	3,353	2,82	0,608	0,474991171	Human
Goto, T.; Tanave, A.; Moriwaki, K.; Shiroishi, T.; Koide, T.	2013	Mammal	house mice (M. m. yamasinai)	Mus musculus	Mus_musculus	Japan	79		29		42	79	29	1,903089987	1,477121255	150	24		N		12	Adult	Male	Approach		Approach	33,413	33,413	-	149,023	3,524	12,207	0,365	3,538	2,502	0,365	0,311154429	Human
Goto, T.; Tanave, A.; Moriwaki, K.; Shiroishi, T.; Koide, T.	2013	Mammal	house mice (M. m. gansuensis)	Mus musculus	Mus_musculus	Japan	76		32		42	76	32	1,886490725	1,51851394	150	24		N		12	Adult	Male	Approach		Approach	34,412	34,412	-	235,392	4,429	15,343	0,446	3,567	2,731	0,446	0,368801124	Human
Goto, T.; Tanave, A.; Moriwaki, K.; Shiroishi, T.; Koide, T.	2013	Mammal	house mice (M. m. brevirostris)	Mus musculus	Mus_musculus	Japan	108		37		59,16666667	108	37	2,037426498	1,579783597	150	24		N		12	Adult	Male	Approach		Approach	39,276	39,276	-	76,932	2,532	8,771	0,223	3,696	2,171	0,223	0,201306857	Human
Goto, T.; Tanave, A.; Moriwaki, K.; Shiroishi, T.; Koide, T.	2013	Mammal	house mice (M. m. castaneus)	Mus musculus	Mus_musculus	Japan	64		27		59,16666667	64	27	1,812913357	1,447158031	150	24		N		12	Adult	Male	Approach		Approach	39,74	39,74	-	84,334	2,651	9,183	0,231	3,707	2,217	0,231	0,207826847	Human
Goto, T.; Tanave, A.; Moriwaki, K.; Shiroishi, T.; Koide, T.	2013	Mammal	house mice (M. m. musculus)	Mus musculus	Mus_musculus	Japan	76		33		42	76	33	1,886490725	1,531478917	150	24		N		12	Adult	Male	Approach		Approach	40,975	40,975	-	56,663	2,173	7,527	0,184	3,737	2,019	0,184	0,168898536	Human
Goto, T.; Tanave, A.; Moriwaki, K.; Shiroishi, T.; Koide, T.	2013	Mammal	house mice (M. m. castaneus)	Mus musculus	Mus_musculus	Japan	96		42		59,16666667	96	42	1,986771734	1,633468456	150	24		N		12	Adult	Male	Approach		Approach	43,513	43,513	-	13,79	1,072	3,714	0,085	3,796	1,312	0,085	0,081579987	Human
Goto, T.; Tanave, A.; Moriwaki, K.; Shiroishi, T.; Koide, T.	2013	Mammal	house mice (M. m. musculus)	Mus musculus	Mus_musculus	Japan	89		33		42	89	33	1,954242509	1,531478917	150	24		N		12	Adult	Male	Approach		Approach	46,621	46,621	-	22,721	1,376	4,767	0,102	3,863	1,562	0,102	0,097126711	Human
Griebel, G., Sanger, D. J. and Perrault, G	1997	Mammal	house mice	Mus musculus	Mus_musculus	France		475		77	59,16666667	475	77	2,677606953	1,892094603	150	24		N		10	Adult	Male	Avoidance		Avoidance	35,8	35,8	+	692,224	8,32	26,31	0,735	3,605	3,27	0,735	0,551007413	Simulated predator
Griebel, G., Sanger, D. J. and Perrault, G	1997	Mammal	house mice	Mus musculus	Mus_musculus	France		469		76	59,16666667	469	76	2,672097858	1,886490725	150	24		N		10	Adult	Male	Avoidance		Avoidance	63,4	63,4	+	630,436	7,94	25,108	0,396	4,165	3,223	0,396	0,333611004	Simulated predator
Griebel, G., Sanger, D. J. and Perrault, G	1997	Mammal	house mice	Mus musculus	Mus_musculus	France		469		76	59,16666667	469	76	2,672097858	1,886490725	150	24		N		10	Adult	Male	Avoidance		Avoidance	78,4	78,4	+	160	4	12,649	0,161	4,374	2,538	0,161	0,149281703	Simulated predator
Griebel, G., Sanger, D. J. and Perrault, G	1997	Mammal	house mice	Mus musculus	Mus_musculus	France		382		62	59,16666667	382	62	2,583198774	1,799340549	150	24		N		10	Adult	Male	Avoidance		Avoidance	85,3	85,3	+	3732,624	19,32	61,095	0,716	4,458	4,112	0,716	0,539996001	Simulated predator
Griebel, G., Sanger, D. J. and Perrault, G	1997	Mammal	house mice	Mus musculus	Mus_musculus	France		543		88	59,16666667	543	88	2,7355989	1,949390007	150	24		N		10	Adult	Male	Avoidance		Avoidance	101,5	101,5	+	1276,9	11,3	35,734	0,352	4,63	3,576	0,352	0,301584978	Simulated predator
Gulevich, R.; Oskina, I.; Ilyina, O.; Herbeck, Yu.; Plyusnina, I.; Trut, L.	2013	Mammal	Rats	Rattus norvegicus	Rattus_norvegicus	Russia	67			18,5	100,7853535	67	18,5	1,832508913	1,290034611	190	24		Y	Tameness	118	Adults	All	Tameness		Tameness	1,004	1,004	-	4,082	0,186	2,02	2,012	0,695	0,703	2,012	1,10260431	Human
Gulevich, R.; Oskina, I.; Ilyina, O.; Herbeck, Yu.; Plyusnina, I.; Trut, L.	2013	Mammal	Rats	Rattus norvegicus	Rattus_norvegicus	Russia	73			20,2	100,7853535	73	20,2	1,86923172	1,326335861	190	24		Y	Tameness	28	Adults	All	Tameness		Tameness	2,442	2,442	-	0,17	0,078	0,413	0,169	1,236	-0,885	0,169	0,156148682	Human
Gulevich, R.; Oskina, I.; Ilyina, O.; Herbeck, Yu.; Plyusnina, I.; Trut, L.	2013	Mammal	Rats	Rattus norvegicus	Rattus_norvegicus	Russia	69			19,1	100,7853535	69	19,1	1,84509804	1,303196057	190	24		Y	Tameness	108	Adults	All	Tameness		Tameness	2,485	2,485	-	0,111	0,032	0,333	0,134	1,248	-1,101	0,134	0,125751205	Human
Gulevich, R.; Oskina, I.; Ilyina, O.; Herbeck, Yu.; Plyusnina, I.; Trut, L.	2013	Mammal	Rats	Rattus norvegicus	Rattus_norvegicus	Russia	72			19,9	100,7853535	72	19,9	1,86332286	1,320146286	190	24		Y	Tameness	76	Adults	All	Tameness		Tameness	2,6	2,6	-	0,168	0,047	0,41	0,158	1,281	-0,892	0,158	0,146694379	Human
Gulevich, R.; Oskina, I.; Ilyina, O.; Herbeck, Yu.; Plyusnina, I.; Trut, L.	2013	Mammal	Rats	Rattus norvegicus	Rattus_norvegicus	Russia	71			19,6	100,7853535	71	19,6	1,857332496	1,31386722	190	24		Y	Tameness	151	Adults	All	Tameness		Tameness	2,808	2,808	-	0,145	0,031	0,381	0,136	1,337	-0,965	0,136	0,12751332	Human
Gulevich, R.; Oskina, I.; Ilyina, O.; Herbeck, Yu.; Plyusnina, I.; Trut, L.	2013	Mammal	Rats	Rattus norvegicus	Rattus_norvegicus	Russia	70			19,3	100,7853535	70	19,3	1,851258349	1,307496038	190	24		Y	Tameness	86	Adults	All	Tameness		Tameness	2,821	2,821	-	0,083	0,031	0,287	0,102	1,341	-1,247	0,102	0,097126711	Human
Gulevich, RG; Oskina, IN; Shikhevich, SG; Fedorova, EV; Trut, LN	2004	Mammal	Silver fox	Vulpes vulpes	Vulpes_vulpes	Russia	38			31,6	304	38	31,6	1,591064607	1,5132176	59	24		Y	Tameness	8	Adults	Male		CRF mRNA	CRF mRNA	0,41	0,41	+	0,029	0,06	0,17	0,414	0,344	-1,774	0,414	0,346422567	Human
Gulevich, RG; Oskina, IN; Shikhevich, SG; Fedorova, EV; Trut, LN	2004	Mammal	Silver fox	Vulpes vulpes	Vulpes_vulpes	Russia	38			31,6	304	38	31,6	1,591064607	1,5132176	59	24		Y	Tameness	7	Adults	Male		pituary ACTH	pituary ACTH	27,743	27,743	+	320,546	6,767	17,904	0,645	3,358	2,885	0,645	0,497740384	Human
Gulevich, RG; Oskina, IN; Shikhevich, SG; Fedorova, EV; Trut, LN	2004	Mammal	Silver fox	Vulpes vulpes	Vulpes_vulpes	Russia	38			31,6	304	38	31,6	1,591064607	1,5132176	59	24		Y	Tameness	9	Adults	Male		Plasma ACTH	Plasma ACTH	567,208	567,208	+	232235,32	160,636	481,908	0,85	6,342	6,178	0,85	0,615185639	Human
Gulevich, RG; Oskina, IN; Shikhevich, SG; Fedorova, EV; Trut, LN	2004	Mammal	Silver fox	Vulpes vulpes	Vulpes_vulpes	Russia	38			31,6	304	38	31,6	1,591064607	1,5132176	59	24		Y	Tameness	14	Adults	Male		Plasma Cortisol	Plasma Cortisol	1,625	1,625	+	1,581	0,336	1,257	0,774	0,965	0,229	0,774	0,573236884	Human
Gulevich, RG; Oskina, IN; Shikhevich, SG; Fedorova, EV; Trut, LN	2004	Mammal	Silver fox	Vulpes vulpes	Vulpes_vulpes	Russia	38			31,6	304	38	31,6	1,591064607	1,5132176	59	24		Y	Tameness	6	Adults	Male		POMC mRNA	POMC mRNA	0,738	0,738	+	0,016	0,051	0,125	0,169	0,553	-2,08	0,169	0,156148682	Human
Hakansson, J.; Bratt, C.; Jensen, P.	2007	Bird	red junglefowl	Gallus gallus	Gallus_gallus	Sweden	24		10		152,5	24	10	1,397940009	1,041392685	8000	24		N		6	Adults	Females	Alert		Alert	13,767	13,767	+	58,932	3,134	7,677	0,558	2,692	2,038	0,558	0,443402947	Simulated predator
Hakansson, J.; Bratt, C.; Jensen, P.	2007	Bird	red junglefowl	Gallus gallus	Gallus_gallus	Sweden	24		10		152,5	24	10	1,397940009	1,041392685	8000	24		N		6	Adults	Females	Alert		Alert	14,346	14,346	+	30,429	2,252	5,516	0,385	2,731	1,708	0,385	0,32570014	Simulated predator
Hakansson, J.; Bratt, C.; Jensen, P.	2007	Bird	red junglefowl	Gallus gallus	Gallus_gallus	Sweden	24		10		152,5	24	10	1,397940009	1,041392685	8000	24		N		10	Adults	Males	Alert		Alert	15,08	15,08	+	64,465	2,539	8,029	0,532	2,778	2,083	0,532	0,426574071	Simulated predator
Hakansson, J.; Bratt, C.; Jensen, P.	2007	Bird	red junglefowl	Gallus gallus	Gallus_gallus	Sweden	24		10		152,5	24	10	1,397940009	1,041392685	8000	24		N		10	Adults	Males	Alert		Alert	17,444	17,444	+	117,855	3,433	10,856	0,622	2,915	2,385	0,622	0,483659956	Simulated predator
Hakansson, J.; Bratt, C.; Jensen, P.	2007	Bird	red junglefowl	Gallus gallus	Gallus_gallus	Sweden	126		53		152,5	126	53	2,103803721	1,73239376	8000	24		N		5	Adults	Males	Alert		Alert	18,736	18,736	+	86,112	4,15	9,28	0,495	2,982	2,228	0,495	0,402126207	Human
Hakansson, J.; Bratt, C.; Jensen, P.	2007	Bird	red junglefowl	Gallus gallus	Gallus_gallus	Sweden	126		53		152,5	126	53	2,103803721	1,73239376	8000	24		N		7	Adults	Females	Alert		Alert	23,408	23,408	+	55,509	2,816	7,45	0,318	3,195	2,008	0,318	0,276115436	Human
Hakansson, J.; Bratt, C.; Jensen, P.	2007	Bird	red junglefowl	Gallus gallus	Gallus_gallus	Sweden	126		53		152,5	126	53	2,103803721	1,73239376	8000	24		N		7	Adults	Females	Alert		Alert	25,076	25,076	+	81,971	3,422	9,054	0,361	3,261	2,203	0,361	0,308219724	Human
Hakansson, J.; Bratt, C.; Jensen, P.	2007	Bird	red junglefowl	Gallus gallus	Gallus_gallus	Sweden	126		53		152,5	126	53	2,103803721	1,73239376	8000	24		N		5	Adults	Males	Alert		Alert	25,306	25,306	+	32,64	2,555	5,713	0,226	3,27	1,743	0,226	0,203756838	Human
Hakansson, J.; Bratt, C.; Jensen, P.	2007	Bird	red junglefowl	Gallus gallus	Gallus_gallus	Sweden	126		53		152,5	126	53	2,103803721	1,73239376	8000	24		N		7	Adults	Females	Tameness		Tameness	13,431	13,431	-	801,43	10,7	28,31	2,108	2,669	3,343	2,108	1,133979433	Human
Hakansson, J.; Bratt, C.; Jensen, P.	2007	Bird	red junglefowl	Gallus gallus	Gallus_gallus	Sweden	24		10		152,5	24	10	1,397940009	1,041392685	8000	24		N		10	Adults	Males	Tameness		Tameness	135,491	135,491	+	60417,974	77,729	245,801	1,814	4,916	5,505	1,814	1,034606959	Human
Hakansson, J.; Bratt, C.; Jensen, P.	2007	Bird	red junglefowl	Gallus gallus	Gallus_gallus	Sweden	126		53		152,5	126	53	2,103803721	1,73239376	8000	24		N		5	Adults	Males	Tameness		Tameness	181,858	181,858	-	34186,527	82,688	184,896	1,017	5,209	5,22	1,017	0,701611259	Human
Hakansson, J.; Bratt, C.; Jensen, P.	2007	Bird	red junglefowl	Gallus gallus	Gallus_gallus	Sweden	24		10		152,5	24	10	1,397940009	1,041392685	8000	24		N		6	Adults	Females	Tameness		Tameness	183,293	183,293	-	58958,162	99,128	242,813	1,325	5,217	5,492	1,325	0,843720039	Human
Hakansson, J.; Bratt, C.; Jensen, P.	2007	Bird	red junglefowl	Gallus gallus	Gallus_gallus	Sweden	24		10		152,5	24	10	1,397940009	1,041392685	8000	24		N		6	Adults	Females	Tameness		Tameness	221,886	221,886	+	17083,738	53,36	130,705	0,589	5,407	4,873	0,589	0,463104888	Human
Hakansson, J.; Bratt, C.; Jensen, P.	2007	Bird	red junglefowl	Gallus gallus	Gallus_gallus	Sweden	24		10		152,5	24	10	1,397940009	1,041392685	8000	24		N		10	Adults	Males	Tameness		Tameness	260,882	260,882	-	49836,54	70,595	223,241	0,856	5,568	5,408	0,856	0,618423634	Human
Hakansson, J.; Bratt, C.; Jensen, P.	2007	Bird	red junglefowl	Gallus gallus	Gallus_gallus	Sweden	126		53		152,5	126	53	2,103803721	1,73239376	8000	24		N		5	Adults	Males	Tameness		Tameness	274,104	274,104	+	98222,726	140,159	313,405	1,143	5,617	5,747	1,143	0,762206716	Human
Hakansson, J.; Bratt, C.; Jensen, P.	2007	Bird	red junglefowl	Gallus gallus	Gallus_gallus	Sweden	126		53		152,5	126	53	2,103803721	1,73239376	8000	24		N		7	Adults	Females	Tameness		Tameness	497,689	497,689	+	37880,605	73,563	194,629	0,391	6,212	5,271	0,391	0,330022913	Human
Hakansson, J.; Bratt, C.; Jensen, P.	2007	Bird	red junglefowl	Gallus gallus	Gallus_gallus	Sweden	24		10		152,5	24	10	1,397940009	1,041392685	8000	24		N		10	Adults	Males	Tonic immibilty (s)		Tonic imobility	84,84	84,84	+	15143,772	38,915	123,06	1,45	4,452	4,813	1,45	0,896088025	Human
Hakansson, J.; Bratt, C.; Jensen, P.	2007	Bird	red junglefowl	Gallus gallus	Gallus_gallus	Sweden	24		10		152,5	24	10	1,397940009	1,041392685	8000	24		N		6	Adults	Females	Tonic immibilty (s)		Tonic imobility	88,974	88,974	+	3269,654	23,344	57,181	0,643	4,5	4,046	0,643	0,496523839	Human
Hakansson, J.; Bratt, C.; Jensen, P.	2007	Bird	red junglefowl	Gallus gallus	Gallus_gallus	Sweden	126		53		152,5	126	53	2,103803721	1,73239376	8000	24		N		5	Adults	Males	Tonic immibilty (s)		Tonic imobility	181,065	181,065	+	23216,661	68,142	152,37	0,842	5,204	5,026	0,842	0,610851938	Human
Hakansson, J.; Bratt, C.; Jensen, P.	2007	Bird	red junglefowl	Gallus gallus	Gallus_gallus	Sweden	126		53		152,5	126	53	2,103803721	1,73239376	8000	24		N		7	Adults	Females	Tonic immibilty (s)		Tonic imobility	261,003	261,003	+	10841,712	39,355	104,124	0,399	5,568	4,646	0,399	0,335757696	Human
Hakansson, J; Jensen, P	2005	Bird	red junglefowl	Gallus gallus	Gallus_gallus	Sweden	9		4		152,5	9	4	1	0,698970004	8000	24		N		9	Adults	All	Agitation		Agitation	15,892	15,892	+	63,298	2,652	7,956	0,501	2,827	2,074	0,501	0,406131553	Simulated predator
Hakansson, J; Jensen, P	2005	Bird	red junglefowl	Gallus gallus	Gallus_gallus	Sweden	17		7		152,5	17	7	1,255272505	0,903089987	8000	24		N		7	Adults	All	Agitation		Agitation	19,208	19,208	+	22,354	1,787	4,728	0,246	3,006	1,553	0,246	0,21993842	Simulated predator
Hakansson, J; Jensen, P	2005	Bird	red junglefowl	Gallus gallus	Gallus_gallus	Sweden	126		53		152,5	126	53	2,103803721	1,73239376	8000	24		N		12	Adults	All	Agitation		Agitation	25,792	25,792	+	60,211	2,24	7,76	0,301	3,288	2,049	0,301	0,2631332	Simulated predator
Hakansson, J; Jensen, P	2005	Bird	red junglefowl	Gallus gallus	Gallus_gallus	Sweden	24		10		152,5	24	10	1,397940009	1,041392685	8000	24		N		16	Adults	All	Agitation		Agitation	28,667	28,667	+	127,058	2,818	11,272	0,393	3,39	2,422	0,393	0,331459695	Simulated predator
Hakansson, Jennie; Jensen, Per	2008	Bird	red junglefowl	Gallus gallus	Gallus_gallus	Sweden	24		10		152,5	24	10	1,397940009	1,041392685	8000	24		N		7	Adult	All	Agitation		Agitation	0,935	0,935	+	0,261	0,193	0,511	0,546	0,66	0,413	0,546128345	0,435753965	Simulated predator
Hakansson, Jennie; Jensen, Per	2008	Bird	red junglefowl	Gallus gallus	Gallus_gallus	Sweden	26		11		152,5	26	11	1,431363764	1,079181246	8000	24		N		14	Adult	All	Agitation		Agitation	1,559	1,559	+	0,665	0,218	0,816	0,523	0,94	0,596	0,523208025	0,420818653	Simulated predator
Hakansson, Jennie; Jensen, Per	2008	Bird	red junglefowl	Gallus gallus	Gallus_gallus	Sweden	126		53		152,5	126	53	2,103803721	1,73239376	8000	24		N		12	Adult	All	Agitation		Agitation	1,596	1,596	+	0,597	0,223	0,772	0,484	0,954	0,572	0,484019211	0,39475409	Simulated predator
Hakansson, Jennie; Jensen, Per	2008	Bird	red junglefowl	Gallus gallus	Gallus_gallus	Sweden	28		12		152,5	28	12	1,462397998	1,113943352	8000	24		N		11	Adult	All	Agitation		Agitation	1,728	1,728	+	0,639	0,241	0,799	0,463	1,004	0,587	0,462561675	0,38018947	Simulated predator
Hakansson, Jennie; Jensen, Per	2008	Bird	red junglefowl	Gallus gallus	Gallus_gallus	Sweden	31		13		152,5	31	13	1,505149978	1,146128036	8000	24		N		30	Adult	All	Agitation		Agitation	1,859	1,859	+	0,94	0,177	0,969	0,522	1,05	0,678	0,52150023	0,419696841	Simulated predator
Hakansson, Jennie; Jensen, Per	2008	Bird	red junglefowl	Gallus gallus	Gallus_gallus	Sweden	130		55		152,5	130	55	2,117271296	1,748188027	8000	24		N		12	Adult	All	Agitation		Agitation	1,932	1,932	+	0,402	0,183	0,634	0,328	1,076	0,491	0,328121426	0,283765482	Simulated predator
Hakansson, Jennie; Jensen, Per	2008	Bird	red junglefowl	Gallus gallus	Gallus_gallus	Sweden	133		56		152,5	133	56	2,127104798	1,755874856	8000	24		N		30	Adult	All	Agitation		Agitation	1,948	1,948	+	1,164	0,197	1,079	0,554	1,081	0,732	0,553908336	0,440773264	Simulated predator
Hakansson, Jennie; Jensen, Per	2008	Bird	red junglefowl	Gallus gallus	Gallus_gallus	Sweden	128		54		152,5	128	54	2,11058971	1,740362689	8000	24		N		12	Adult	All	Agitation		Agitation	2,256	2,256	+	1,094	0,302	1,046	0,464	1,18	0,716	0,463722823	0,380983069	Simulated predator
Hawkins, LA; Armstrong, JD; Magurran, AE	2004	Fish	Salmon	Salmo salar	Salmo_salar	Scotland	0		0	0	547,5	0	0	0	0	58	24		N		19	Juveniles	All		opercular beats	opercular beats	49,24	49,24	+	21,09	1,054	4,592	0,093	3,917	1,524	0,093	0,088926209	Simulated predator
Hawkins, LA; Armstrong, JD; Magurran, AE	2004	Fish	Salmon	Salmo salar	Salmo_salar	Scotland	0		0	0	547,5	0	0	0	0	58	24		N		19	Juveniles	All		opercular beats	opercular beats	54	54	+	30,912	1,276	5,56	0,103	4,007	1,716	0,103	0,09803374	Simulated predator
Hawkins, LA; Armstrong, JD; Magurran, AE	2004	Fish	Salmon	Salmo salar	Salmo_salar	Scotland	1		0,5	1,5	547,5	1	0,5	0,301029996	0,176091259	58	24		N		20	Juveniles	All		opercular beats	opercular beats	66,31	66,31	+	39,946	1,413	6,32	0,095	4,209	1,844	0,095	0,090754363	Simulated predator
Hawkins, LA; Armstrong, JD; Magurran, AE	2004	Fish	Salmon	Salmo salar	Salmo_salar	Scotland	1		0,5	1,5	547,5	1	0,5	0,301029996	0,176091259	58	24		N		20	Juveniles	All		opercular beats	opercular beats	70	70	+	46,855	1,531	6,845	0,098	4,263	1,924	0,098	0,093490343	Simulated predator
Hawkins, LA; Armstrong, JD; Magurran, AE	2004	Fish	Salmon	Salmo salar	Salmo_salar	Scotland	0		0	0	547,5	0	0	0	0	58	24		N		7	Juveniles	All		opercular beats	opercular beats	80	80	+	45,554	2,551	6,749	0,084	4,394	1,909	0,084	0,080657903	Simulated predator
Hawkins, LA; Armstrong, JD; Magurran, AE	2004	Fish	Salmon	Salmo salar	Salmo_salar	Scotland	1		0,5	1,5	547,5	1	0,5	0,301029996	0,176091259	58	24		N		9	Juveniles	All		opercular beats	opercular beats	92	92	+	70,869	2,806	8,418	0,092	4,533	2,13	0,092	0,088010877	Simulated predator
Hazard, Dominique; Moreno, Carole; Foulquie, Didier; Delval, Eric; Francois, Dominique; Bouix, Jacques; Salle, Guillaume; Boissy, Alain	2014	Mammal	Romane lambs	Ovis aries	Ovis_aries	France		33	49		548	33	49	1,531478917	1,698970004	8000	24		N		1033	All	All		Corticosterone after stress	Corticosterone after stress	46,74	46,74	+	341,51	0,575	18,48	0,395	3,866	2,917	0,395	0,332894415	Human
Hazard, Dominique; Moreno, Carole; Foulquie, Didier; Delval, Eric; Francois, Dominique; Bouix, Jacques; Salle, Guillaume; Boissy, Alain	2014	Mammal	Romane lambs	Ovis aries	Ovis_aries	France		33	49		548	33	49	1,531478917	1,698970004	8000	24		N		1033	All	All	Approach		Approach	26,7	26,7	+	286,964	0,527	16,94	0,634	3,321	2,83	0,634	0,491030996	Human
Hazard, Dominique; Moreno, Carole; Foulquie, Didier; Delval, Eric; Francois, Dominique; Bouix, Jacques; Salle, Guillaume; Boissy, Alain	2014	Mammal	Romane lambs	Ovis aries	Ovis_aries	France		33	49		548	33	49	1,531478917	1,698970004	8000	24		N		1099	All	All	Avoidance		Avoidance	5,39	5,39	+	1,346	0,035	1,16	0,215	1,855	0,148	0,215	0,194744077	Human
Hazard, Dominique; Moreno, Carole; Foulquie, Didier; Delval, Eric; Francois, Dominique; Bouix, Jacques; Salle, Guillaume; Boissy, Alain	2014	Mammal	Romane lambs	Ovis aries	Ovis_aries	France		33	49		548	33	49	1,531478917	1,698970004	8000	24		N		1099	All	All	Vigilance		Vigilance	20,34	20,34	+	96,432	0,296	9,82	0,483	3,061	2,284	0,483	0,394067063	Human
HILL, WL; FLEMING, TM; SHRIER, EM	1994	Bird	White Leghorn Hens (Hisex white)	Gallus gallus	Gallus_gallus	USA		397		166	152,5	397	166	2,599883072	2,222716471	8000	24		N		48	Juveniles	All	Tonic immibilty (s)		Tonic imobility	169,8	169,8	-	81,12	1,3	9,007	0,053	5,14	2,198	0,053	0,051643233	Human
Houde, Aimee Lee S.; Fraser, Dylan J.; Hutchings, Jeffrey A.	2012	Fish	Salmon	Salmo salar	Salmo_salar	Canada	4		16	6	547,5	4	16	0,698970004	1,230448921	58	24		N		12	Juveniles	All	Fear		Fear	1,759722222	1,759722222	+	5,029	0,647	2,243	1,274	1,015	0,808	1,274	0,821540395	Simulated predator
Houde, Aimee Lee S.; Fraser, Dylan J.; Hutchings, Jeffrey A.	2011	Fish	Salmon	Salmo salar	Salmo_salar	Canada	2		4,5	3	547,5	2	4,5	0,477121255	0,740362689	58	24		N		15	Juveniles	All	Fear		Fear	3,175555556	3,175555556	+	7,032	0,685	2,652	0,835	1,429	0,975	0,835	0,607044482	Simulated predator
Houde, Aimee Lee S.; Fraser, Dylan J.; Hutchings, Jeffrey A.	2010	Fish	Salmon	Salmo salar	Salmo_salar	Canada	2		6,5	3	547,5	2	6,5	0,477121255	0,875061263	58	24		N		15	Juveniles	All	Fear		Fear	3,675555556	3,675555556	+	4,106	0,523	2,026	0,551	1,542	0,706	0,551	0,438899884	Simulated predator
Houde, Aimee Lee S.; Fraser, Dylan J.; Hutchings, Jeffrey A.	2010	Fish	Salmon	Salmo salar	Salmo_salar	Canada	1		0,5	1,5	547,5	1	0,5	0,301029996	0,176091259	58	24		N		14	Juveniles	All	Fear		Fear	4	4	+	13,043	0,965	3,611	0,903	1,609	1,284	0,903	0,643431588	Simulated predator
Houde, Aimee Lee S.; Fraser, Dylan J.; Hutchings, Jeffrey A.	2010	Fish	Salmon	Salmo salar	Salmo_salar	Canada	1		2,5	1,5	547,5	1	2,5	0,301029996	0,544068044	58	24		N		13	Juveniles	All	Fear		Fear	5,433333333	5,433333333	+	17,5	1,16	4,183	0,77	1,861	1,431	0,77	0,570979547	Simulated predator
Houde, Aimee Lee S.; Fraser, Dylan J.; Hutchings, Jeffrey A.	2012	Fish	Salmon	Salmo salar	Salmo_salar	Canada	4		16	6	547,5	4	16	0,698970004	1,230448921	58	24		N		20	Juveniles	All	Fear		Fear	5,440833333	5,440833333	+	32,282	1,27	5,682	1,044	1,863	1,737	1,044	0,714908672	Simulated predator
Houde, Aimee Lee S.; Fraser, Dylan J.; Hutchings, Jeffrey A.	2010	Fish	Salmon	Salmo salar	Salmo_salar	Canada	2		6,5	3	547,5	2	6,5	0,477121255	0,875061263	58	24		N		20	Juveniles	All	Fear		Fear	5,553333334	5,553333334	+	22,628	1,064	4,757	0,857	1,88	1,56	0,857	0,618962282	Simulated predator
Houde, Aimee Lee S.; Fraser, Dylan J.; Hutchings, Jeffrey A.	2010	Fish	Salmon	Salmo salar	Salmo_salar	Canada	1		0,5	1,5	547,5	1	0,5	0,301029996	0,176091259	58	24		N		20	Juveniles	All	Fear		Fear	5,639166667	5,639166667	+	12,185	0,781	3,491	0,619	1,893	1,25	0,619	0,481808675	Simulated predator
Houde, Aimee Lee S.; Fraser, Dylan J.; Hutchings, Jeffrey A.	2010	Fish	Salmon	Salmo salar	Salmo_salar	Canada	1		0,5	1,5	547,5	1	0,5	0,301029996	0,176091259	58	24		N		10	Juveniles	All	Fear		Fear	5,926666667	5,926666667	+	30,28	1,74	5,503	0,928	1,935	1,705	0,928	0,656483196	Simulated predator
Houde, Aimee Lee S.; Fraser, Dylan J.; Hutchings, Jeffrey A.	2010	Fish	Salmon	Salmo salar	Salmo_salar	Canada	1		2,5	1,5	547,5	1	2,5	0,301029996	0,544068044	58	24		N		12	Juveniles	All	Fear		Fear	6,163888889	6,163888889	+	21,097	1,326	4,593	0,745	1,969	1,525	0,745	0,556754556	Simulated predator
Houde, Aimee Lee S.; Fraser, Dylan J.; Hutchings, Jeffrey A.	2011	Fish	Salmon	Salmo salar	Salmo_salar	Canada	2		4,5	3	547,5	2	4,5	0,477121255	0,740362689	58	24		N		20	Juveniles	All	Fear		Fear	7,191666666	7,191666666	+	38,596	1,389	6,213	0,864	2,103	1,827	0,864	0,622724716	Simulated predator
Houde, Aimee Lee S.; Fraser, Dylan J.; Hutchings, Jeffrey A.	2010	Fish	Salmon	Salmo salar	Salmo_salar	Canada	1		2,5	1,5	547,5	1	2,5	0,301029996	0,544068044	58	24		N		20	Juveniles	All	Fear		Fear	10,53	10,53	+	41,786	1,445	6,464	0,614	2,445	1,866	0,614	0,47871557	Simulated predator
Houde, Aimee Lee S.; Fraser, Dylan J.; Hutchings, Jeffrey A.	2010	Fish	Salmon	Salmo salar	Salmo_salar	Canada	1		0,5	1,5	547,5	1	0,5	0,301029996	0,176091259	58	24		N		20	Juveniles	All	Fear		Fear	10,6025	10,6025	+	49,511	1,573	7,036	0,664	2,451	1,951	0,664	0,509224342	Simulated predator
Houde, Aimee Lee S.; Fraser, Dylan J.; Hutchings, Jeffrey A.	2010	Fish	Salmon	Salmo salar	Salmo_salar	Canada	1		2,5	1,5	547,5	1	2,5	0,301029996	0,544068044	58	24		N		20	Juveniles	All	Fear		Fear	11,985	11,985	+	40,256	1,419	6,345	0,529	2,564	1,848	0,529	0,424613927	Simulated predator
Johnsson, JI; Petersson, E; Jonsson, E; Bjornsson, BT; Jarvi, T	1996	Fish	Brown Trout	Salmo trutta	Salmo_trutta	Sweden	0		0	0	365	0	0	0	0	177	0		N		36	Juveniles	All	Approach		Approach	80,5	80,5	+	1814,76	7,1	42,6	0,529	4,401	3,752	0,529	0,424613927	Simulated predator
JONES, RB	1986	Bird	White Leghorn Hens (Hisex white)	Gallus gallus	Gallus_gallus	Scotland		378		158	152,5	378	158	2,57863921	2,201397124	8000	24		N		34	Adults	All	Tonic immibilty (s)		Tonic imobility	186,9	186,9	+	15137,14	21,1	123,033	0,658	5,236	4,812	0,658	0,505612057	Human
JONES, RB	1986	Bird	White Leghorn Hens (Hisex white)	Gallus gallus	Gallus_gallus	Scotland		378		158	152,5	378	158	2,57863921	2,201397124	8000	24		N		34	Adults	All	Tonic immibilty (s)		Tonic imobility	314,7	314,7	+	42367,06	35,3	205,833	0,654	5,755	5,327	0,654	0,503196597	Simulated predator
JONES, RB	1986	Bird	White Leghorn Hens (Hisex white)	Gallus gallus	Gallus_gallus	Scotland		378		158	152,5	378	158	2,57863921	2,201397124	8000	24		N		34	Adults	All	Tonic immibilty (s)		Tonic imobility	317,8	317,8	+	47303,86	37,3	217,495	0,684	5,765	5,382	0,684	0,521171916	Simulated predator
JONES, RB	1986	Bird	White Leghorn Hens (Hisex white)	Gallus gallus	Gallus_gallus	Scotland		378		158	152,5	378	158	2,57863921	2,201397124	8000	24		N		34	Adults	All	Tonic immibilty (s)		Tonic imobility	339,8	339,8	+	60835,86	42,3	246,649	0,726	5,831	5,508	0,726	0,545806593	Simulated predator
Kavaliers, M; Choleris, E; Colwell, DD	2001	Mammal	house mice CF-1	Mus musculus	Mus_musculus	Canada		407		66	59,16666667	407	66	2,610660163	1,826074803	150	24		N		10	Juveniles	Males		Corticosterone	Corticosterone	40,687	40,687	+	170,404	4,128	13,054	0,321	3,73	2,569	0,321	0,278389026	Simulated predator
Kavaliers, M; Choleris, E; Colwell, DD	2001	Mammal	house mice CF-1	Mus musculus	Mus_musculus	Canada		407		66	59,16666667	407	66	2,610660163	1,826074803	150	24		N		10	Juveniles	Males		Corticosterone after stress	Corticosterone after stress	49,39	49,39	+	363,488	6,029	19,065	0,386	3,92	2,948	0,386	0,326421901	Simulated predator
Kavaliers, M; Choleris, E; Colwell, DD	2001	Mammal	house mice CF-1	Mus musculus	Mus_musculus	Canada		407		66	59,16666667	407	66	2,610660163	1,826074803	150	24		N		10	Juveniles	Males		Corticosterone after stress	Corticosterone after stress	109,052	109,052	+	2204,928	14,849	46,957	0,431	4,701	3,849	0,431	0,358373501	Simulated predator
Kavaliers, M; Choleris, E; Colwell, DD	2001	Mammal	house mice CF-1	Mus musculus	Mus_musculus	Canada		407		66	59,16666667	407	66	2,610660163	1,826074803	150	24		N		10	Juveniles	Males	Approach		Approach	1,1	1,1	-	0,064	0,08	0,253	0,23	0,742	-1,374	0,23	0,207014169	Simulated predator
Kizhina, A.G., Uzenbaeva, L.B., Ilyukha, V.A., Trapezova, L.I., Tyutyunnik, N.N. & Trapezov, O.V.	2017	Mammal	American Mink	Neovison vison	Neovison_vison	Russia	0			0	334	0	0	0	0	100	0		Y	Agressivness	10000	Adults	Males	Agressivness		Agressivness	0,1	0,1	+	0,64	0,008	0,8	8	0,095	-0,223	8	2,197224577	Human
Kizhina, A.G., Uzenbaeva, L.B., Ilyukha, V.A., Trapezova, L.I., Tyutyunnik, N.N. & Trapezov, O.V.	2017	Mammal	American Mink	Neovison vison	Neovison_vison	Russia	0			0	334	0	0	0	0	100	0		Y	Agressivness	10000	Adults	Females	Agressivness		Agressivness	0,3	0,3	+	1	0,01	1	3,333	0,262	0	3,333	1,466260143	Human
Kizhina, A.G., Uzenbaeva, L.B., Ilyukha, V.A., Trapezova, L.I., Tyutyunnik, N.N. & Trapezov, O.V.	2017	Mammal	American Mink	Neovison vison	Neovison_vison	Russia	1			0,9	334	1	0,9	0,301029996	0,278753601	100	24		Y	Agressivness	638	Adults	Males	Agressivness		Agressivness	1,5	1,5	+	6,38	0,1	2,526	1,684	0,916	0,927	1,684	0,987308219	Human
Kizhina, A.G., Uzenbaeva, L.B., Ilyukha, V.A., Trapezova, L.I., Tyutyunnik, N.N. & Trapezov, O.V.	2017	Mammal	American Mink	Neovison vison	Neovison_vison	Russia	1			0,9	334	1	0,9	0,301029996	0,278753601	100	24		Y	Agressivness	650	Adults	Females	Agressivness		Agressivness	1,9	1,9	+	6,5	0,1	2,55	1,342	1,065	0,936	1,342	0,851005265	Human
Kizhina, A.G., Uzenbaeva, L.B., Ilyukha, V.A., Trapezova, L.I., Tyutyunnik, N.N. & Trapezov, O.V.	2017	Mammal	American Mink	Neovison vison	Neovison_vison	Russia	2			1,8	334	2	1,8	0,477121255	0,447158031	100	24		Y	Agressivness	563	Adults	Males	Agressivness		Agressivness	1,9	1,9	+	1,408	0,05	1,186	0,624	1,065	0,171	0,624	0,484892242	Human
Kizhina, A.G., Uzenbaeva, L.B., Ilyukha, V.A., Trapezova, L.I., Tyutyunnik, N.N. & Trapezov, O.V.	2017	Mammal	American Mink	Neovison vison	Neovison_vison	Russia	3			2,7	334	3	2,7	0,602059991	0,568201724	100	24		Y	Agressivness	744	Adults	Females	Agressivness		Agressivness	1,9	1,9	+	0,67	0,03	0,818	0,431	1,065	-0,201	0,431	0,358373501	Human
Kizhina, A.G., Uzenbaeva, L.B., Ilyukha, V.A., Trapezova, L.I., Tyutyunnik, N.N. & Trapezov, O.V.	2017	Mammal	American Mink	Neovison vison	Neovison_vison	Russia	2			1,8	334	2	1,8	0,477121255	0,447158031	100	24		Y	Agressivness	579	Adults	Females	Agressivness		Agressivness	2	2	+	0,926	0,04	0,962	0,481	1,099	-0,038	0,481	0,392717535	Human
Kizhina, A.G., Uzenbaeva, L.B., Ilyukha, V.A., Trapezova, L.I., Tyutyunnik, N.N. & Trapezov, O.V.	2017	Mammal	American Mink	Neovison vison	Neovison_vison	Russia	3			2,7	334	3	2,7	0,602059991	0,568201724	100	24		Y	Agressivness	713	Adults	Males	Agressivness		Agressivness	2,1	2,1	+	0,642	0,03	0,801	0,381	1,131	-0,222	0,381	0,322807874	Human
Kizhina, A.G., Uzenbaeva, L.B., Ilyukha, V.A., Trapezova, L.I., Tyutyunnik, N.N. & Trapezov, O.V.	2017	Mammal	American Mink	Neovison vison	Neovison_vison	Russia	4			3,7	334	4	3,7	0,698970004	0,672097858	100	24		Y	Agressivness	639	Adults	Females	Agressivness		Agressivness	2,1	2,1	+	0,575	0,03	0,758	0,361	1,131	-0,277	0,361	0,308219724	Human
Kizhina, A.G., Uzenbaeva, L.B., Ilyukha, V.A., Trapezova, L.I., Tyutyunnik, N.N. & Trapezov, O.V.	2017	Mammal	American Mink	Neovison vison	Neovison_vison	Russia	5			4,6	334	5	4,6	0,77815125	0,748188027	100	24		Y	Agressivness	358	Adults	Males	Agressivness		Agressivness	2,1	2,1	+	3,58	0,1	1,892	0,901	1,131	0,638	0,901	0,642380064	Human
Kizhina, A.G., Uzenbaeva, L.B., Ilyukha, V.A., Trapezova, L.I., Tyutyunnik, N.N. & Trapezov, O.V.	2017	Mammal	American Mink	Neovison vison	Neovison_vison	Russia	6			5,5	334	6	5,5	0,84509804	0,812913357	100	24		Y	Agressivness	462	Adults	Males	Agressivness		Agressivness	2,1	2,1	+	0,046	0,01	0,215	0,102	1,131	-1,537	0,102	0,097126711	Human
Kizhina, A.G., Uzenbaeva, L.B., Ilyukha, V.A., Trapezova, L.I., Tyutyunnik, N.N. & Trapezov, O.V.	2017	Mammal	American Mink	Neovison vison	Neovison_vison	Russia	4			3,7	334	4	3,7	0,698970004	0,672097858	100	24		Y	Agressivness	611	Adults	Males	Agressivness		Agressivness	2,2	2,2	+	0,978	0,04	0,989	0,449	1,163	-0,011	0,449	0,370873663	Human
Kizhina, A.G., Uzenbaeva, L.B., Ilyukha, V.A., Trapezova, L.I., Tyutyunnik, N.N. & Trapezov, O.V.	2017	Mammal	American Mink	Neovison vison	Neovison_vison	Russia	5			4,6	334	5	4,6	0,77815125	0,748188027	100	24		Y	Agressivness	349	Adults	Females	Agressivness		Agressivness	2,2	2,2	+	0,14	0,02	0,374	0,17	1,163	-0,984	0,17	0,157003749	Human
Kizhina, A.G., Uzenbaeva, L.B., Ilyukha, V.A., Trapezova, L.I., Tyutyunnik, N.N. & Trapezov, O.V.	2017	Mammal	American Mink	Neovison vison	Neovison_vison	Russia	6			5,5	334	6	5,5	0,84509804	0,812913357	100	24		Y	Agressivness	476	Adults	Females	Agressivness		Agressivness	2,2	2,2	+	0,19	0,02	0,436	0,198	1,163	-0,829	0,198	0,1806535	Human
Kizhina, A.G., Uzenbaeva, L.B., Ilyukha, V.A., Trapezova, L.I., Tyutyunnik, N.N. & Trapezov, O.V.	2017	Mammal	American Mink	Neovison vison	Neovison_vison	Russia	8			7,3	334	8	7,3	0,954242509	0,919078092	100	24		Y	Agressivness	537	Adults	Males	Agressivness		Agressivness	2,2	2,2	+	0,859	0,04	0,927	0,421	1,163	-0,076	0,421	0,351360849	Human
Kizhina, A.G., Uzenbaeva, L.B., Ilyukha, V.A., Trapezova, L.I., Tyutyunnik, N.N. & Trapezov, O.V.	2017	Mammal	American Mink	Neovison vison	Neovison_vison	Russia	8			7,3	334	8	7,3	0,954242509	0,919078092	100	24		Y	Agressivness	580	Adults	Females	Agressivness		Agressivness	2,2	2,2	+	0,232	0,02	0,482	0,219	1,163	-0,731	0,219	0,19803085	Human
Kizhina, A.G., Uzenbaeva, L.B., Ilyukha, V.A., Trapezova, L.I., Tyutyunnik, N.N. & Trapezov, O.V.	2017	Mammal	American Mink	Neovison vison	Neovison_vison	Russia	9			8,2	334	9	8,2	1	0,963787827	100	24		Y	Agressivness	549	Adults	Males	Agressivness		Agressivness	2,2	2,2	+	0,22	0,02	0,469	0,213	1,163	-0,758	0,213	0,19309663	Human
Kizhina, A.G., Uzenbaeva, L.B., Ilyukha, V.A., Trapezova, L.I., Tyutyunnik, N.N. & Trapezov, O.V.	2017	Mammal	American Mink	Neovison vison	Neovison_vison	Russia	11			10,1	334	11	10,1	1,079181246	1,045322979	100	24		Y	Agressivness	528	Adults	Males	Agressivness		Agressivness	2,2	2,2	+	0,211	0,02	0,46	0,209	1,163	-0,777	0,209	0,189793572	Human
Kizhina, A.G., Uzenbaeva, L.B., Ilyukha, V.A., Trapezova, L.I., Tyutyunnik, N.N. & Trapezov, O.V.	2017	Mammal	American Mink	Neovison vison	Neovison_vison	Russia	16			14,6	334	16	14,6	1,230448921	1,193124598	100	24		Y	Agressivness	178	Adults	Males	Agressivness		Agressivness	2,2	2,2	+	0,16	0,03	0,4	0,182	1,163	-0,916	0,182	0,167207919	Human
Kizhina, A.G., Uzenbaeva, L.B., Ilyukha, V.A., Trapezova, L.I., Tyutyunnik, N.N. & Trapezov, O.V.	2017	Mammal	American Mink	Neovison vison	Neovison_vison	Russia	16			14,6	334	16	14,6	1,230448921	1,193124598	100	24		Y	Agressivness	167	Adults	Females	Agressivness		Agressivness	2,2	2,2	+	0,15	0,03	0,388	0,176	1,163	-0,948	0,176	0,162118849	Human
Kizhina, A.G., Uzenbaeva, L.B., Ilyukha, V.A., Trapezova, L.I., Tyutyunnik, N.N. & Trapezov, O.V.	2017	Mammal	American Mink	Neovison vison	Neovison_vison	Russia	18			16,5	334	18	16,5	1,278753601	1,243038049	100	24		Y	Agressivness	145	Adults	Males	Agressivness		Agressivness	2,2	2,2	+	0,131	0,03	0,361	0,164	1,163	-1,018	0,164	0,151862349	Human
Kizhina, A.G., Uzenbaeva, L.B., Ilyukha, V.A., Trapezova, L.I., Tyutyunnik, N.N. & Trapezov, O.V.	2017	Mammal	American Mink	Neovison vison	Neovison_vison	Russia	18			16,5	334	18	16,5	1,278753601	1,243038049	100	24		Y	Agressivness	141	Adults	Females	Agressivness		Agressivness	2,2	2,2	+	0,127	0,03	0,356	0,162	1,163	-1,032	0,162	0,150142658	Human
Kizhina, A.G., Uzenbaeva, L.B., Ilyukha, V.A., Trapezova, L.I., Tyutyunnik, N.N. & Trapezov, O.V.	2017	Mammal	American Mink	Neovison vison	Neovison_vison	Russia	9			8,2	334	9	8,2	1	0,963787827	100	24		Y	Agressivness	580	Adults	Females	Agressivness		Agressivness	2,3	2,3	+	0,232	0,02	0,482	0,209	1,194	-0,731	0,209	0,189793572	Human
Kizhina, A.G., Uzenbaeva, L.B., Ilyukha, V.A., Trapezova, L.I., Tyutyunnik, N.N. & Trapezov, O.V.	2017	Mammal	American Mink	Neovison vison	Neovison_vison	Russia	10			9,2	334	10	9,2	1,041392685	1,008600172	100	24		Y	Agressivness	468	Adults	Females	Agressivness		Agressivness	2,3	2,3	+	0,187	0,02	0,433	0,188	1,194	-0,838	0,188	0,172271221	Human
Kizhina, A.G., Uzenbaeva, L.B., Ilyukha, V.A., Trapezova, L.I., Tyutyunnik, N.N. & Trapezov, O.V.	2017	Mammal	American Mink	Neovison vison	Neovison_vison	Russia	11			10,1	334	11	10,1	1,079181246	1,045322979	100	24		Y	Agressivness	485	Adults	Females	Agressivness		Agressivness	2,3	2,3	+	0,194	0,02	0,44	0,192	1,194	-0,82	0,192	0,175632569	Human
Kizhina, A.G., Uzenbaeva, L.B., Ilyukha, V.A., Trapezova, L.I., Tyutyunnik, N.N. & Trapezov, O.V.	2017	Mammal	American Mink	Neovison vison	Neovison_vison	Russia	13			11,9	334	13	11,9	1,146128036	1,11058971	100	24		Y	Agressivness	391	Adults	Females	Agressivness		Agressivness	2,3	2,3	+	0,352	0,03	0,593	0,258	1,194	-0,522	0,258	0,229523158	Human
Kizhina, A.G., Uzenbaeva, L.B., Ilyukha, V.A., Trapezova, L.I., Tyutyunnik, N.N. & Trapezov, O.V.	2017	Mammal	American Mink	Neovison vison	Neovison_vison	Russia	13			11,9	334	13	11,9	1,146128036	1,11058971	100	24		Y	Agressivness	356	Adults	Males	Agressivness		Agressivness	2,3	2,3	+	0,32	0,03	0,566	0,246	1,194	-0,569	0,246	0,21993842	Human
Kizhina, A.G., Uzenbaeva, L.B., Ilyukha, V.A., Trapezova, L.I., Tyutyunnik, N.N. & Trapezov, O.V.	2017	Mammal	American Mink	Neovison vison	Neovison_vison	Russia	7			6,4	334	7	6,4	0,903089987	0,86923172	100	24		Y	Agressivness	388	Adults	Males	Agressivness		Agressivness	2,4	2,4	+	15,52	0,2	3,94	1,641	1,224	1,371	1,641	0,971157633	Human
Kizhina, A.G., Uzenbaeva, L.B., Ilyukha, V.A., Trapezova, L.I., Tyutyunnik, N.N. & Trapezov, O.V.	2017	Mammal	American Mink	Neovison vison	Neovison_vison	Russia	10			9,2	334	10	9,2	1,041392685	1,008600172	100	24		Y	Agressivness	464	Adults	Males	Agressivness		Agressivness	2,4	2,4	+	0,186	0,02	0,431	0,18	1,224	-0,842	0,18	0,165514438	Human
Kizhina, A.G., Uzenbaeva, L.B., Ilyukha, V.A., Trapezova, L.I., Tyutyunnik, N.N. & Trapezov, O.V.	2017	Mammal	American Mink	Neovison vison	Neovison_vison	Russia	12			11	334	12	11	1,113943352	1,079181246	100	24		Y	Agressivness	446	Adults	Females	Agressivness		Agressivness	2,4	2,4	+	0,178	0,02	0,422	0,176	1,224	-0,862	0,176	0,162118849	Human
Kizhina, A.G., Uzenbaeva, L.B., Ilyukha, V.A., Trapezova, L.I., Tyutyunnik, N.N. & Trapezov, O.V.	2017	Mammal	American Mink	Neovison vison	Neovison_vison	Russia	7			6,4	334	7	6,4	0,903089987	0,86923172	100	24		Y	Agressivness	425	Adults	Females	Agressivness		Agressivness	2,5	2,5	+	0,17	0,02	0,412	0,165	1,253	-0,886	0,165	0,152721087	Human
Kizhina, A.G., Uzenbaeva, L.B., Ilyukha, V.A., Trapezova, L.I., Tyutyunnik, N.N. & Trapezov, O.V.	2017	Mammal	American Mink	Neovison vison	Neovison_vison	Russia	12			11	334	12	11	1,113943352	1,079181246	100	24		Y	Agressivness	467	Adults	Males	Agressivness		Agressivness	2,5	2,5	+	0,42	0,03	0,648	0,259	1,253	-0,433	0,259	0,230317755	Human
Kizhina, A.G., Uzenbaeva, L.B., Ilyukha, V.A., Trapezova, L.I., Tyutyunnik, N.N. & Trapezov, O.V.	2017	Mammal	American Mink	Neovison vison	Neovison_vison	Russia	14			12,8	334	14	12,8	1,176091259	1,139879086	100	24		Y	Agressivness	316	Adults	Males	Agressivness		Agressivness	2,5	2,5	+	0,284	0,03	0,533	0,213	1,253	-0,629	0,213	0,19309663	Human
Kizhina, A.G., Uzenbaeva, L.B., Ilyukha, V.A., Trapezova, L.I., Tyutyunnik, N.N. & Trapezov, O.V.	2017	Mammal	American Mink	Neovison vison	Neovison_vison	Russia	17			15,6	334	17	15,6	1,255272505	1,220108088	100	24		Y	Agressivness	181	Adults	Males	Agressivness		Agressivness	2,5	2,5	+	0,163	0,03	0,404	0,161	1,253	-0,907	0,161	0,149281703	Human
Kizhina, A.G., Uzenbaeva, L.B., Ilyukha, V.A., Trapezova, L.I., Tyutyunnik, N.N. & Trapezov, O.V.	2017	Mammal	American Mink	Neovison vison	Neovison_vison	Russia	17			15,6	334	17	15,6	1,255272505	1,220108088	100	24		Y	Agressivness	149	Adults	Females	Agressivness		Agressivness	2,5	2,5	+	0,134	0,03	0,366	0,146	1,253	-1,005	0,146	0,136277618	Human
Kizhina, A.G., Uzenbaeva, L.B., Ilyukha, V.A., Trapezova, L.I., Tyutyunnik, N.N. & Trapezov, O.V.	2017	Mammal	American Mink	Neovison vison	Neovison_vison	Russia	15			13,7	334	15	13,7	1,204119983	1,167317335	100	24		Y	Agressivness	367	Adults	Males	Agressivness		Agressivness	2,6	2,6	+	0,33	0,03	0,575	0,221	1,281	-0,554	0,221	0,199670195	Human
Kizhina, A.G., Uzenbaeva, L.B., Ilyukha, V.A., Trapezova, L.I., Tyutyunnik, N.N. & Trapezov, O.V.	2017	Mammal	American Mink	Neovison vison	Neovison_vison	Russia	15			13,7	334	15	13,7	1,204119983	1,167317335	100	24		Y	Agressivness	356	Adults	Females	Agressivness		Agressivness	2,6	2,6	+	0,142	0,02	0,377	0,145	1,281	-0,975	0,145	0,135404637	Human
Kizhina, A.G., Uzenbaeva, L.B., Ilyukha, V.A., Trapezova, L.I., Tyutyunnik, N.N. & Trapezov, O.V.	2017	Mammal	American Mink	Neovison vison	Neovison_vison	Russia	14			12,8	334	14	12,8	1,176091259	1,139879086	100	24		Y	Agressivness	301	Adults	Females	Agressivness		Agressivness	2,7	2,7	+	0,271	0,03	0,52	0,193	1,308	-0,653	0,193	0,176471143	Human
Kizhina, A.G., Uzenbaeva, L.B., Ilyukha, V.A., Trapezova, L.I., Tyutyunnik, N.N. & Trapezov, O.V.	2017	Mammal	American Mink	Neovison vison	Neovison_vison	Russia	6			5,5	334	6	5,5	0,84509804	0,812913357	100	24		Y	Tameness	383	Adults	Females	Tameness		Tameness	-0,5	0	-	3,83	0,1	1,957	-3,914	0,405	0,671	3,914	1,592088274	Human
Kizhina, A.G., Uzenbaeva, L.B., Ilyukha, V.A., Trapezova, L.I., Tyutyunnik, N.N. & Trapezov, O.V.	2017	Mammal	American Mink	Neovison vison	Neovison_vison	Russia	0			0	334	0	0	0	0	100	0		Y	Tameness	10000	Adults	Females	Tameness		Tameness	-0,3	0,2	-	1	0,01	1	-3,333	0,262	0	3,333	1,466260143	Human
Kizhina, A.G., Uzenbaeva, L.B., Ilyukha, V.A., Trapezova, L.I., Tyutyunnik, N.N. & Trapezov, O.V.	2017	Mammal	American Mink	Neovison vison	Neovison_vison	Russia	0			0	334	0	0	0	0	100	0		Y	Tameness	10000	Adults	Males	Tameness		Tameness	-0,1	0,4	-	0,64	0,008	0,8	-8	0,095	-0,223	8	2,197224577	Human
Kizhina, A.G., Uzenbaeva, L.B., Ilyukha, V.A., Trapezova, L.I., Tyutyunnik, N.N. & Trapezov, O.V.	2017	Mammal	American Mink	Neovison vison	Neovison_vison	Russia	7			6,4	334	7	6,4	0,903089987	0,86923172	100	24		Y	Tameness	183	Adults	Females	Tameness		Tameness	0,05	0,55	-	1,83	0,1	1,353	27,055	0,049	0,302	27,055	3,334166869	Human
Kizhina, A.G., Uzenbaeva, L.B., Ilyukha, V.A., Trapezova, L.I., Tyutyunnik, N.N. & Trapezov, O.V.	2017	Mammal	American Mink	Neovison vison	Neovison_vison	Russia	6			5,5	334	6	5,5	0,84509804	0,812913357	100	24		Y	Tameness	379	Adults	Males	Tameness		Tameness	0,2	0,7	-	3,79	0,1	1,947	9,734	0,182	0,666	9,734	2,373416274	Human
Kizhina, A.G., Uzenbaeva, L.B., Ilyukha, V.A., Trapezova, L.I., Tyutyunnik, N.N. & Trapezov, O.V.	2017	Mammal	American Mink	Neovison vison	Neovison_vison	Russia	1			0,9	334	1	0,9	0,301029996	0,278753601	100	24		Y	Tameness	742	Adults	Females	Tameness		Tameness	0,6	1,1	-	7,42	0,1	2,724	4,54	0,47	1,002	4,54	1,711994501	Human
Kizhina, A.G., Uzenbaeva, L.B., Ilyukha, V.A., Trapezova, L.I., Tyutyunnik, N.N. & Trapezov, O.V.	2017	Mammal	American Mink	Neovison vison	Neovison_vison	Russia	7			6,4	334	7	6,4	0,903089987	0,86923172	100	24		Y	Tameness	180	Adults	Males	Tameness		Tameness	1,1	1,6	-	7,2	0,2	2,683	2,439	0,742	0,987	2,439	1,235180731	Human
Kizhina, A.G., Uzenbaeva, L.B., Ilyukha, V.A., Trapezova, L.I., Tyutyunnik, N.N. & Trapezov, O.V.	2017	Mammal	American Mink	Neovison vison	Neovison_vison	Russia	1			0,9	334	1	0,9	0,301029996	0,278753601	100	24		Y	Tameness	766	Adults	Males	Tameness		Tameness	1,2	1,7	-	7,66	0,1	2,768	2,306	0,788	1,018	2,306	1,195738999	Human
Kizhina, A.G., Uzenbaeva, L.B., Ilyukha, V.A., Trapezova, L.I., Tyutyunnik, N.N. & Trapezov, O.V.	2017	Mammal	American Mink	Neovison vison	Neovison_vison	Russia	10			9,2	334	10	9,2	1,041392685	1,008600172	100	24		Y	Tameness	333	Adults	Females	Tameness		Tameness	1,3	1,8	-	13,32	0,2	3,65	2,807	0,833	1,295	2,807	1,336841477	Human
Kizhina, A.G., Uzenbaeva, L.B., Ilyukha, V.A., Trapezova, L.I., Tyutyunnik, N.N. & Trapezov, O.V.	2017	Mammal	American Mink	Neovison vison	Neovison_vison	Russia	12			11	334	12	11	1,113943352	1,079181246	100	24		Y	Tameness	397	Adults	Females	Tameness		Tameness	1,4	1,9	-	3,97	0,1	1,992	1,423	0,875	0,689	1,423	0,885006442	Human
Kizhina, A.G., Uzenbaeva, L.B., Ilyukha, V.A., Trapezova, L.I., Tyutyunnik, N.N. & Trapezov, O.V.	2017	Mammal	American Mink	Neovison vison	Neovison_vison	Russia	13			11,9	334	13	11,9	1,146128036	1,11058971	100	24		Y	Tameness	537	Adults	Females	Tameness		Tameness	1,6	2,1	-	5,37	0,1	2,317	1,448	0,956	0,84	1,448	0,895271365	Human
Kizhina, A.G., Uzenbaeva, L.B., Ilyukha, V.A., Trapezova, L.I., Tyutyunnik, N.N. & Trapezov, O.V.	2017	Mammal	American Mink	Neovison vison	Neovison_vison	Russia	3			2,7	334	3	2,7	0,602059991	0,568201724	100	24		Y	Tameness	580	Adults	Females	Tameness		Tameness	1,8	2,3	-	5,8	0,1	2,408	1,338	1,03	0,879	1,338	0,849295863	Human
Kizhina, A.G., Uzenbaeva, L.B., Ilyukha, V.A., Trapezova, L.I., Tyutyunnik, N.N. & Trapezov, O.V.	2017	Mammal	American Mink	Neovison vison	Neovison_vison	Russia	2			1,8	334	2	1,8	0,477121255	0,447158031	100	24		Y	Tameness	590	Adults	Females	Tameness		Tameness	1,9	2,4	-	5,9	0,1	2,429	1,278	1,065	0,887	1,278	0,823297865	Human
Kizhina, A.G., Uzenbaeva, L.B., Ilyukha, V.A., Trapezova, L.I., Tyutyunnik, N.N. & Trapezov, O.V.	2017	Mammal	American Mink	Neovison vison	Neovison_vison	Russia	9			8,2	334	9	8,2	1	0,963787827	100	24		Y	Tameness	299	Adults	Females	Tameness		Tameness	1,9	2,4	-	11,96	0,2	3,458	1,82	1,065	1,241	1,82	1,036736885	Human
Kizhina, A.G., Uzenbaeva, L.B., Ilyukha, V.A., Trapezova, L.I., Tyutyunnik, N.N. & Trapezov, O.V.	2017	Mammal	American Mink	Neovison vison	Neovison_vison	Russia	10			9,2	334	10	9,2	1,041392685	1,008600172	100	24		Y	Tameness	344	Adults	Males	Tameness		Tameness	1,9	2,4	-	13,76	0,2	3,709	1,952	1,065	1,311	1,952	1,082482907	Human
Kizhina, A.G., Uzenbaeva, L.B., Ilyukha, V.A., Trapezova, L.I., Tyutyunnik, N.N. & Trapezov, O.V.	2017	Mammal	American Mink	Neovison vison	Neovison_vison	Russia	8			7,3	334	8	7,3	0,954242509	0,919078092	100	24		Y	Tameness	273	Adults	Females	Tameness		Tameness	2,1	2,6	-	2,73	0,1	1,652	0,787	1,131	0,502	0,787	0,580538236	Human
Kizhina, A.G., Uzenbaeva, L.B., Ilyukha, V.A., Trapezova, L.I., Tyutyunnik, N.N. & Trapezov, O.V.	2017	Mammal	American Mink	Neovison vison	Neovison_vison	Russia	5			4,6	334	5	4,6	0,77815125	0,748188027	100	24		Y	Tameness	354	Adults	Females	Tameness		Tameness	2,2	2,7	-	3,54	0,1	1,881	0,855	1,163	0,632	0,855	0,617884696	Human
Kizhina, A.G., Uzenbaeva, L.B., Ilyukha, V.A., Trapezova, L.I., Tyutyunnik, N.N. & Trapezov, O.V.	2017	Mammal	American Mink	Neovison vison	Neovison_vison	Russia	16			14,6	334	16	14,6	1,230448921	1,193124598	100	24		Y	Tameness	149	Adults	Females	Tameness		Tameness	2,2	2,7	-	5,96	0,2	2,441	1,11	1,163	0,893	1,11	0,746687947	Human
Kizhina, A.G., Uzenbaeva, L.B., Ilyukha, V.A., Trapezova, L.I., Tyutyunnik, N.N. & Trapezov, O.V.	2017	Mammal	American Mink	Neovison vison	Neovison_vison	Russia	2			1,8	334	2	1,8	0,477121255	0,447158031	100	24		Y	Tameness	618	Adults	Males	Tameness		Tameness	2,3	2,8	-	6,18	0,1	2,486	1,081	1,194	0,911	1,081	0,732848547	Human
Kizhina, A.G., Uzenbaeva, L.B., Ilyukha, V.A., Trapezova, L.I., Tyutyunnik, N.N. & Trapezov, O.V.	2017	Mammal	American Mink	Neovison vison	Neovison_vison	Russia	3			2,7	334	3	2,7	0,602059991	0,568201724	100	24		Y	Tameness	632	Adults	Males	Tameness		Tameness	2,3	2,8	-	6,32	0,1	2,514	1,093	1,194	0,922	1,093	0,738598443	Human
Kizhina, A.G., Uzenbaeva, L.B., Ilyukha, V.A., Trapezova, L.I., Tyutyunnik, N.N. & Trapezov, O.V.	2017	Mammal	American Mink	Neovison vison	Neovison_vison	Russia	9			8,2	334	9	8,2	1	0,963787827	100	24		Y	Tameness	332	Adults	Males	Tameness		Tameness	2,3	2,8	-	13,28	0,2	3,644	1,584	1,194	1,293	1,584	0,949338586	Human
Kizhina, A.G., Uzenbaeva, L.B., Ilyukha, V.A., Trapezova, L.I., Tyutyunnik, N.N. & Trapezov, O.V.	2017	Mammal	American Mink	Neovison vison	Neovison_vison	Russia	12			11	334	12	11	1,113943352	1,079181246	100	24		Y	Tameness	456	Adults	Males	Tameness		Tameness	2,3	2,8	-	18,24	0,2	4,271	1,857	1,194	1,452	1,857	1,049772123	Human
Kizhina, A.G., Uzenbaeva, L.B., Ilyukha, V.A., Trapezova, L.I., Tyutyunnik, N.N. & Trapezov, O.V.	2017	Mammal	American Mink	Neovison vison	Neovison_vison	Russia	16			14,6	334	16	14,6	1,230448921	1,193124598	100	24		Y	Tameness	212	Adults	Males	Tameness		Tameness	2,3	2,8	-	8,48	0,2	2,912	1,266	1,194	1,069	1,266	0,818016163	Human
Kizhina, A.G., Uzenbaeva, L.B., Ilyukha, V.A., Trapezova, L.I., Tyutyunnik, N.N. & Trapezov, O.V.	2017	Mammal	American Mink	Neovison vison	Neovison_vison	Russia	14			12,8	334	14	12,8	1,176091259	1,139879086	100	24		Y	Tameness	528	Adults	Females	Tameness		Tameness	2,5	3	-	21,12	0,2	4,596	1,838	1,253	1,525	1,838	1,043099579	Human
Kizhina, A.G., Uzenbaeva, L.B., Ilyukha, V.A., Trapezova, L.I., Tyutyunnik, N.N. & Trapezov, O.V.	2017	Mammal	American Mink	Neovison vison	Neovison_vison	Russia	5			4,6	334	5	4,6	0,77815125	0,748188027	100	24		Y	Tameness	292	Adults	Males	Tameness		Tameness	2,6	3,1	-	2,92	0,1	1,709	0,657	1,281	0,536	0,657	0,505008738	Human
Kizhina, A.G., Uzenbaeva, L.B., Ilyukha, V.A., Trapezova, L.I., Tyutyunnik, N.N. & Trapezov, O.V.	2017	Mammal	American Mink	Neovison vison	Neovison_vison	Russia	8			7,3	334	8	7,3	0,954242509	0,919078092	100	24		Y	Tameness	285	Adults	Males	Tameness		Tameness	2,6	3,1	-	2,85	0,1	1,688	0,649	1,281	0,524	0,649	0,500169044	Human
Kizhina, A.G., Uzenbaeva, L.B., Ilyukha, V.A., Trapezova, L.I., Tyutyunnik, N.N. & Trapezov, O.V.	2017	Mammal	American Mink	Neovison vison	Neovison_vison	Russia	13			11,9	334	13	11,9	1,146128036	1,11058971	100	24		Y	Tameness	543	Adults	Males	Tameness		Tameness	2,7	3,2	-	21,72	0,2	4,66	1,726	1,308	1,539	1,726	1,002835333	Human
Kizhina, A.G., Uzenbaeva, L.B., Ilyukha, V.A., Trapezova, L.I., Tyutyunnik, N.N. & Trapezov, O.V.	2017	Mammal	American Mink	Neovison vison	Neovison_vison	Russia	17			15,6	334	17	15,6	1,255272505	1,220108088	100	24		Y	Tameness	167	Adults	Females	Tameness		Tameness	2,7	3,2	-	6,68	0,2	2,585	0,957	1,308	0,95	0,957	0,671412688	Human
Kizhina, A.G., Uzenbaeva, L.B., Ilyukha, V.A., Trapezova, L.I., Tyutyunnik, N.N. & Trapezov, O.V.	2017	Mammal	American Mink	Neovison vison	Neovison_vison	Russia	11			10,1	334	11	10,1	1,079181246	1,045322979	100	24		Y	Tameness	328	Adults	Females	Tameness		Tameness	2,9	3,4	-	29,52	0,3	5,433	1,874	1,361	1,693	1,874	1,055704788	Human
Kizhina, A.G., Uzenbaeva, L.B., Ilyukha, V.A., Trapezova, L.I., Tyutyunnik, N.N. & Trapezov, O.V.	2017	Mammal	American Mink	Neovison vison	Neovison_vison	Russia	17			15,6	334	17	15,6	1,255272505	1,220108088	100	24		Y	Tameness	191	Adults	Males	Tameness		Tameness	2,9	3,4	-	7,64	0,2	2,764	0,953	1,361	1,017	0,953	0,669366652	Human
Kizhina, A.G., Uzenbaeva, L.B., Ilyukha, V.A., Trapezova, L.I., Tyutyunnik, N.N. & Trapezov, O.V.	2017	Mammal	American Mink	Neovison vison	Neovison_vison	Russia	4			3,7	334	4	3,7	0,698970004	0,672097858	100	24		Y	Tameness	636	Adults	Females	Tameness		Tameness	3,1	3,6	-	25,44	0,2	5,044	1,627	1,411	1,618	1,627	0,965842511	Human
Kizhina, A.G., Uzenbaeva, L.B., Ilyukha, V.A., Trapezova, L.I., Tyutyunnik, N.N. & Trapezov, O.V.	2017	Mammal	American Mink	Neovison vison	Neovison_vison	Russia	15			13,7	334	15	13,7	1,204119983	1,167317335	100	24		Y	Tameness	617	Adults	Females	Tameness		Tameness	3,1	3,6	-	6,17	0,1	2,484	0,801	1,411	0,91	0,801	0,588342066	Human
Kizhina, A.G., Uzenbaeva, L.B., Ilyukha, V.A., Trapezova, L.I., Tyutyunnik, N.N. & Trapezov, O.V.	2017	Mammal	American Mink	Neovison vison	Neovison_vison	Russia	4			3,7	334	4	3,7	0,698970004	0,672097858	100	24		Y	Tameness	570	Adults	Males	Tameness		Tameness	3,3	3,8	-	22,8	0,2	4,775	1,447	1,459	1,563	1,447	0,894862784	Human
Kizhina, A.G., Uzenbaeva, L.B., Ilyukha, V.A., Trapezova, L.I., Tyutyunnik, N.N. & Trapezov, O.V.	2017	Mammal	American Mink	Neovison vison	Neovison_vison	Russia	14			12,8	334	14	12,8	1,176091259	1,139879086	100	24		Y	Tameness	510	Adults	Males	Tameness		Tameness	3,5	4	-	20,4	0,2	4,517	1,29	1,504	1,508	1,29	0,828551818	Human
Kizhina, A.G., Uzenbaeva, L.B., Ilyukha, V.A., Trapezova, L.I., Tyutyunnik, N.N. & Trapezov, O.V.	2017	Mammal	American Mink	Neovison vison	Neovison_vison	Russia	18			16,5	334	18	16,5	1,278753601	1,243038049	100	24		Y	Tameness	153	Adults	Females	Tameness		Tameness	3,5	4	-	6,12	0,2	2,474	0,707	1,504	0,906	0,707	0,534737444	Human
Kizhina, A.G., Uzenbaeva, L.B., Ilyukha, V.A., Trapezova, L.I., Tyutyunnik, N.N. & Trapezov, O.V.	2017	Mammal	American Mink	Neovison vison	Neovison_vison	Russia	11			10,1	334	11	10,1	1,079181246	1,045322979	100	24		Y	Tameness	333	Adults	Males	Tameness		Tameness	3,6	4,1	-	29,97	0,3	5,474	1,521	1,526	1,7	1,521	0,924655648	Human
Kizhina, A.G., Uzenbaeva, L.B., Ilyukha, V.A., Trapezova, L.I., Tyutyunnik, N.N. & Trapezov, O.V.	2017	Mammal	American Mink	Neovison vison	Neovison_vison	Russia	18			16,5	334	18	16,5	1,278753601	1,243038049	100	24		Y	Tameness	173	Adults	Males	Tameness		Tameness	3,6	4,1	-	6,92	0,2	2,631	0,731	1,526	0,967	0,731	0,548699276	Human
Kizhina, A.G., Uzenbaeva, L.B., Ilyukha, V.A., Trapezova, L.I., Tyutyunnik, N.N. & Trapezov, O.V.	2017	Mammal	American Mink	Neovison vison	Neovison_vison	Russia	15			13,7	334	15	13,7	1,204119983	1,167317335	100	24		Y	Tameness	645	Adults	Males	Tameness		Tameness	4,1	4,6	-	25,8	0,2	5,079	1,239	1,629	1,625	1,239	0,806029338	Human
Konoshenko, Maria Yu; Plyusnina, Irina Z.	2012	Mammal	Rats	Rattus norvegicus	Rattus_norvegicus	Russia	74			20,4	100,7853535	74	20,4	1,875061263	1,330413773	190	24		Y	Agressivness	12	Adults	Females	Agressivness		Agressivness	39,877	39,877	+	1463,639	11,044	38,258	0,959	3,711	3,644	0,959	0,672434139	Human
Konoshenko, Maria Yu; Plyusnina, Irina Z.	2012	Mammal	Rats	Rattus norvegicus	Rattus_norvegicus	Russia	5			1,4	100,7853535	5	1,4	0,77815125	0,380211242	190	24		N		12	Adults	Females	Agressivness		Agressivness	45,121	45,121	+	1154,598	9,809	33,979	0,753	3,831	3,526	0,753	0,561328606	Human
Konoshenko, Maria Yu; Plyusnina, Irina Z.	2012	Mammal	Rats	Rattus norvegicus	Rattus_norvegicus	Russia	74			20,4	100,7853535	74	20,4	1,875061263	1,330413773	190	24		Y	Tameness	12	Adults	Females	Agressivness		Agressivness	100	100	+	0	0	0	0	4,615	0	0	0	Human
Konoshenko, Maria Yu; Plyusnina, Irina Z.	2012	Mammal	Rats	Rattus norvegicus	Rattus_norvegicus	Russia	74			20,4	100,7853535	74	20,4	1,875061263	1,330413773	190	24		Y	Tameness	12	Adults	Females	Approach		Approach	1,467	1,467	+	2,452	0,452	1,566	1,067	0,903	0,448	1,067	0,726098281	Human
Konoshenko, Maria Yu; Plyusnina, Irina Z.	2012	Mammal	Rats	Rattus norvegicus	Rattus_norvegicus	Russia	74			20,4	100,7853535	74	20,4	1,875061263	1,330413773	190	24		Y	Agressivness	12	Adults	Females	Approach		Approach	71,077	71,077	+	1400,458	10,803	37,423	0,527	4,278	3,622	0,527	0,423305026	Human
Konoshenko, Maria Yu; Plyusnina, Irina Z.	2012	Mammal	Rats	Rattus norvegicus	Rattus_norvegicus	Russia	5			1,4	100,7853535	5	1,4	0,77815125	0,380211242	190	24		N		12	Adults	Females	Approach		Approach	95,317	95,317	+	248,648	4,552	15,769	0,165	4,568	2,758	0,165	0,152721087	Human
Konoshenko, Maria Yu; Plyusnina, Irina Z.	2012	Mammal	Rats	Rattus norvegicus	Rattus_norvegicus	Russia	74			20,4	100,7853535	74	20,4	1,875061263	1,330413773	190	24		Y	Tameness	12	Adults	Females	Fear		Fear	0,857	0,857	+	0,372	0,176	0,61	0,711	0,619	-0,495	0,711	0,537077995	Simulated predator
Konoshenko, Maria Yu; Plyusnina, Irina Z.	2012	Mammal	Rats	Rattus norvegicus	Rattus_norvegicus	Russia	5			1,4	100,7853535	5	1,4	0,77815125	0,380211242	190	24		N		10	Adults	Females	Fear		Fear	1,808	1,808	+	0,52	0,228	0,721	0,399	1,032	-0,327	0,399	0,335757696	Simulated predator
Konoshenko, Maria Yu; Plyusnina, Irina Z.	2012	Mammal	Rats	Rattus norvegicus	Rattus_norvegicus	Russia	74			20,4	100,7853535	74	20,4	1,875061263	1,330413773	190	24		Y	Agressivness	12	Adults	Females	Fear		Fear	1,896	1,896	+	1,044	0,295	1,022	0,539	1,063	0,022	0,539	0,431132855	Simulated predator
Kopack, Christopher J.; Broder, E. Dale; Lepak, Jesse M.; Fetherman, Eric R.; Angeloni, Lisa M.	2015	Fish	Rainbow trout	Oncorhynchus mykiss	Oncorhynchus_mykiss	USA		8		15	730	8	15	0,954242509	1,204119983	138	24		Y	Growth	16	Juveniles	All	Fear		Fear	1,097	1,097	+	0,41	0,16	0,64	0,583	0,741	-0,446	0,583	0,459321781	Simulated predator
Kukekova, Anna V.; Trut, L. N.; Chase, K.; Shepeleva, D. V.; Vladimirova, A. V.; Kharlamova, A. V.; Oskina, I. N.; Stepika, A.; Klebanov, S.; Erb, H. N.; Acland, G. M.	2008	Mammal	Silver fox	Vulpes vulpes	Vulpes_vulpes	Russia	39			32,5	304	39	32,5	1,602059991	1,525044807	59	24		Y	Agressivness	39	Juveniles	All	Tameness		Tameness	2,748461538	2,748461538	-	0,326	0,091	0,571	0,208	1,321	-0,561	0,208	0,1889661	Human
Kukekova, Anna V.; Trut, L. N.; Chase, K.; Shepeleva, D. V.; Vladimirova, A. V.; Kharlamova, A. V.; Oskina, I. N.; Stepika, A.; Klebanov, S.; Erb, H. N.; Acland, G. M.	2008	Mammal	Silver fox	Vulpes vulpes	Vulpes_vulpes	Russia	40			33,3	304	40	33,3	1,612783857	1,53529412	59	24		Y	Tameness	35	Juveniles	All	Tameness		Tameness	3,2474	3,2474	-	0,526	0,123	0,725	0,223	1,446	-0,321	0,223	0,201306857	Human
Lindberg, J; Bjornerfeldt, S; Saetre, P; Svartberg, K; Seehuus, B; Bakken, M; Vila, C; Jazin, E	2005	Mammal	Silver fox	Vulpes vulpes	Vulpes_vulpes	Norway	10,80592105			9	304	10,80592105	9	1,072099875	1	59	24				40	adults	All	Activity		Activity	-0,13229572	0,13229572	-	0,784871826	0,14007782	0,885929922	-17,892	0,124	0,862	17,892	2,938738552	Human visit
Lindberg, J; Bjornerfeldt, S; Saetre, P; Svartberg, K; Seehuus, B; Bakken, M; Vila, C; Jazin, E	2005	Mammal	Silver fox	Vulpes vulpes	Vulpes_vulpes	Norway	30,80592105			25,7	304	30,80592105	25,7	1,502507977	1,426511261	59	24				7	adults	All	Activity		Activity	0,13229572	0,13229572	-	0,783842298	0,33463035	0,885348687	11,569	0,124	0,426	11,569	2,531233465	Human visit
Lindberg, J; Bjornerfeldt, S; Saetre, P; Svartberg, K; Seehuus, B; Bakken, M; Vila, C; Jazin, E	2005	Mammal	Silver fox	Vulpes vulpes	Vulpes_vulpes	Norway	50,80592105			42,3	304	50,80592105	42,3	1,714379399	1,636487896	59	24				11	adults	All	Activity		Activity	0,91050584	0,91050584	-	0,961952461	0,29571984	0,980791752	1,981	0,647	0,59	1,981	1,092258815	Human visit
Lindberg, J; Bjornerfeldt, S; Saetre, P; Svartberg, K; Seehuus, B; Bakken, M; Vila, C; Jazin, E	2005	Mammal	Silver fox	Vulpes vulpes	Vulpes_vulpes	Norway	50,80592105			42,3	304	50,80592105	42,3	1,714379399	1,636487896	59	24				11	adults	All	Contact latency		Contact latency	-1,04280156	1,04280156	+	0,961952527	0,29571985	0,980791786	-1,73	0,714	0,59	1,73	1,004301609	Human visit
Lindberg, J; Bjornerfeldt, S; Saetre, P; Svartberg, K; Seehuus, B; Bakken, M; Vila, C; Jazin, E	2005	Mammal	Silver fox	Vulpes vulpes	Vulpes_vulpes	Norway	30,80592105			25,7	304	30,80592105	25,7	1,502507977	1,426511261	59	24				7	adults	All	Contact latency		Contact latency	-0,0155642	0,0155642	+	0,712622457	0,31906615	0,844169685	-96,02	0,015	0,402	96,02	4,574917143	Human visit
Lindberg, J; Bjornerfeldt, S; Saetre, P; Svartberg, K; Seehuus, B; Bakken, M; Vila, C; Jazin, E	2005	Mammal	Silver fox	Vulpes vulpes	Vulpes_vulpes	Norway	10,80592105			9	304	10,80592105	9	1,072099875	1	59	24				40	adults	All	Contact latency		Contact latency	0,30350195	0,30350195	+	0,620145563	0,12451361	0,787493215	7,353	0,265	0,803	7,353	2,122620756	Human visit
Lindberg, J; Bjornerfeldt, S; Saetre, P; Svartberg, K; Seehuus, B; Bakken, M; Vila, C; Jazin, E	2005	Mammal	Silver fox	Vulpes vulpes	Vulpes_vulpes	Norway	10,80592105			9	304	10,80592105	9	1,072099875	1	59	24				40	adults	All	Contact time		Contact time	-0,38910506	0,38910506	-	0,54504991	0,11673152	0,738274956	-5,553	0,329	0,771	5,553	1,87992296	Human visit
Lindberg, J; Bjornerfeldt, S; Saetre, P; Svartberg, K; Seehuus, B; Bakken, M; Vila, C; Jazin, E	2005	Mammal	Silver fox	Vulpes vulpes	Vulpes_vulpes	Norway	30,80592105			25,7	304	30,80592105	25,7	1,502507977	1,426511261	59	24				7	adults	All	Contact time		Contact time	-0,12451362	0,12451362	-	0,490060411	0,26459144	0,700043149	-10,93	0,117	0,308	10,93	2,479056236	Human visit
Lindberg, J; Bjornerfeldt, S; Saetre, P; Svartberg, K; Seehuus, B; Bakken, M; Vila, C; Jazin, E	2005	Mammal	Silver fox	Vulpes vulpes	Vulpes_vulpes	Norway	50,80592105			42,3	304	50,80592105	42,3	1,714379399	1,636487896	59	24				11	adults	All	Contact time		Contact time	1,47081712	1,47081712	-	0,560250704	0,22568093	0,748498967	1,071	0,905	0,455	1,071	0,728031582	Human visit
Lindberg, J; Bjornerfeldt, S; Saetre, P; Svartberg, K; Seehuus, B; Bakken, M; Vila, C; Jazin, E	2005	Mammal	Silver fox	Vulpes vulpes	Vulpes_vulpes	Norway	10,80592105			9	304	10,80592105	9	1,072099875	1	59	24				40	adults	All	Domestication index		Domestication index	-0,44357977	0,44357977	-	0,54504991	0,11673152	0,738274956	-4,871	0,367	0,771	4,871	1,770024977	Human visit
Lindberg, J; Bjornerfeldt, S; Saetre, P; Svartberg, K; Seehuus, B; Bakken, M; Vila, C; Jazin, E	2005	Mammal	Silver fox	Vulpes vulpes	Vulpes_vulpes	Norway	30,80592105			25,7	304	30,80592105	25,7	1,502507977	1,426511261	59	24				7	adults	All	Domestication index		Domestication index	0,14785992	0,14785992	-	0,46165726	0,25680934	0,679453648	9,068	0,138	0,293	9,068	2,309362077	Human visit
Lindberg, J; Bjornerfeldt, S; Saetre, P; Svartberg, K; Seehuus, B; Bakken, M; Vila, C; Jazin, E	2005	Mammal	Silver fox	Vulpes vulpes	Vulpes_vulpes	Norway	50,80592105			42,3	304	50,80592105	42,3	1,714379399	1,636487896	59	24				11	adults	All	Domestication index		Domestication index	1,41634241	1,41634241	-	0,522278949	0,21789884	0,722688695	1,093	0,882	0,437	1,093	0,738598443	Human visit
Malavasi, S; Georgalas, V; Lugli, M; Torricelli, P; Mainardi, D	2004	Fish	Sea bass	Dicentrarchus labrax	Dicentrarchus_labrax	Italy	2			6	1095	2	6	0,477121255	0,84509804	58	24				8	juveniles	All	Distance from bottom (cm)		Distance from bottom (cm)	6,16777945	6,16777945	-	64,16642886	2,83210233	8,01039505	0,772	1,97	1,56	0,772	0,572108852	Predator (eel)
Malavasi, S; Georgalas, V; Lugli, M; Torricelli, P; Mainardi, D	2004	Fish	Sea bass	Dicentrarchus labrax	Dicentrarchus_labrax	Italy	0			0	1095	0	0	0	0	58	0				8	juveniles	All	Distance from bottom (cm)		Distance from bottom (cm)	6,28511376	6,28511376	-	15,51834362	1,3927645	3,93933289	0,531	1,986	1,205	0,531	0,425921117	Predator (eel)
Malavasi, S; Georgalas, V; Lugli, M; Torricelli, P; Mainardi, D	2004	Fish	Sea bass	Dicentrarchus labrax	Dicentrarchus_labrax	Italy	0			0	1095	0	0	0	0	58	0				8	juveniles	All	Distance from bottom (cm)		Distance from bottom (cm)	16,41100235	16,41100235	-	36,49277055	2,13578939	6,040924643	0,252	2,857	1,419	0,252	0,224742273	none
Malavasi, S; Georgalas, V; Lugli, M; Torricelli, P; Mainardi, D	2004	Fish	Sea bass	Dicentrarchus labrax	Dicentrarchus_labrax	Italy	2			6	1095	2	6	0,477121255	0,84509804	58	24				8	juveniles	All	Distance from bottom (cm)		Distance from bottom (cm)	16,47940694	16,47940694	-	91,90362601	3,38938833	9,586637889	0,316	2,861	1,65	0,316	0,274596833	none
Malavasi, S; Georgalas, V; Lugli, M; Torricelli, P; Mainardi, D	2004	Fish	Sea bass	Dicentrarchus labrax	Dicentrarchus_labrax	Italy	0			0	1095	0	0	0	0	58	0				8	juveniles	All	Distance to predator (cm)		Distance to predator (cm)	23,0031259	23,0031259	+	25,78434133	1,79528345	5,077828407	0,165	3,178	1,332	0,165	0,152721087	none
Malavasi, S; Georgalas, V; Lugli, M; Torricelli, P; Mainardi, D	2004	Fish	Sea bass	Dicentrarchus labrax	Dicentrarchus_labrax	Italy	2			6	1095	2	6	0,477121255	0,84509804	58	24				8	juveniles	All	Distance to predator (cm)		Distance to predator (cm)	24,17141034	24,17141034	+	41,90669061	2,28874121	6,47353772	0,177	3,226	1,454	0,177	0,162968828	none
Malavasi, S; Georgalas, V; Lugli, M; Torricelli, P; Mainardi, D	2004	Fish	Sea bass	Dicentrarchus labrax	Dicentrarchus_labrax	Italy	2			6	1095	2	6	0,477121255	0,84509804	58	24				8	juveniles	All	Distance to predator (cm)		Distance to predator (cm)	34,56964579	34,56964579	+	48,89821427	2,47230192	6,992725811	0,129	3,571	1,492	0,129	0,121332285	Predator (eel)
Malavasi, S; Georgalas, V; Lugli, M; Torricelli, P; Mainardi, D	2004	Fish	Sea bass	Dicentrarchus labrax	Dicentrarchus_labrax	Italy	0			0	1095	0	0	0	0	58	0				8	juveniles	All	Distance to predator (cm)		Distance to predator (cm)	39,24189677	39,24189677	+	5,844586986	0,85473585	2,417558063	0,067	3,695	0,961	0,067	0,064850972	Predator (eel)
Malavasi, Stefano; Georgalas, Vyron; Mainardi, Danilo; Torricelli, Patrizia	2008	Fish	Sea bass	Dicentrarchus labrax	Dicentrarchus_labrax	Italy	0			0	1095	0	0	0	0	58	0				10	juveniles	All	Freezing duration (s)		Freezing duration (s)	7,15175149	7,15175149	+	2,815378987	0,53060145	1,677909112	0,322	2,098	0,834	0,322	0,279145741	visual fake predator
Malavasi, Stefano; Georgalas, Vyron; Mainardi, Danilo; Torricelli, Patrizia	2008	Fish	Sea bass	Dicentrarchus labrax	Dicentrarchus_labrax	Italy	0			0	1095	0	0	0	0	58	0				4	juveniles	All	Freezing duration (s)		Freezing duration (s)	8,39602826	8,39602826	+	5,294994846	1,15054279	2,30108558	0,256	2,24	0,763	0,256	0,227932068	visual fake predator
Malavasi, Stefano; Georgalas, Vyron; Mainardi, Danilo; Torricelli, Patrizia	2008	Fish	Sea bass	Dicentrarchus labrax	Dicentrarchus_labrax	Italy	2			6	1095	2	6	0,477121255	0,84509804	58	24				10	juveniles	All	Freezing duration (s)		Freezing duration (s)	10,45948447	10,45948447	+	5,425057552	0,7365499	2,329175294	0,259	2,439	0,998	0,259	0,230317755	mechanical stimulus
Malavasi, Stefano; Georgalas, Vyron; Mainardi, Danilo; Torricelli, Patrizia	2008	Fish	Sea bass	Dicentrarchus labrax	Dicentrarchus_labrax	Italy	2			6	1095	2	6	0,477121255	0,84509804	58	24				4	juveniles	All	Freezing duration (s)		Freezing duration (s)	13,83361191	13,83361191	+	8,549447112	1,46197188	2,92394376	0,175	2,697	0,883	0,175	0,161268148	mechanical stimulus
Malisch, Jessica L.; deWolski, Karen; Meek, Thomas H.; Acosta, Wendy; Middleton, Kevin M.; Crino, Ondi L.; Garland, Theodore, Jr.	2016	Mammal	Mice	Mus musculus	Mus_musculus	California (USA)	599,6428571			97,2	59,16666667	599,6428571	97,2	2,778616317	1,992111488	150	24				20	Adults	All		Corticosterone	Corticosterone	21,63461538	21,63461538	+	341,9008885	4,13461539	18,49056215	0,42	3,119	2,208	0,42	0,350656872	none
Malisch, Jessica L.; deWolski, Karen; Meek, Thomas H.; Acosta, Wendy; Middleton, Kevin M.; Crino, Ondi L.; Garland, Theodore, Jr.	2016	Mammal	Mice	Mus musculus	Mus_musculus	California (USA)	599,6428571			97,2	59,16666667	599,6428571	97,2	2,778616317	1,992111488	150	24				20	Adults	All		Corticosterone	Corticosterone	23,65384615	23,65384615	+	295,8579888	3,84615385	17,20052292	0,371	3,205	2,171	0,371	0,315540401	24h after restrained
Malisch, Jessica L.; deWolski, Karen; Meek, Thomas H.; Acosta, Wendy; Middleton, Kevin M.; Crino, Ondi L.; Garland, Theodore, Jr.	2016	Mammal	Mice	Mus musculus	Mus_musculus	California (USA)	599,6428571			97,2	59,16666667	599,6428571	97,2	2,778616317	1,992111488	150	24		Y	Tameness	20	Adults	All		Corticosterone	Corticosterone	30,67307692	30,67307692	+	341,9008885	4,13461539	18,49056215	0,296	3,455	2,208	0,296	0,259282598	none
Malisch, Jessica L.; deWolski, Karen; Meek, Thomas H.; Acosta, Wendy; Middleton, Kevin M.; Crino, Ondi L.; Garland, Theodore, Jr.	2016	Mammal	Mice	Mus musculus	Mus_musculus	California (USA)	599,6428571			97,2	59,16666667	599,6428571	97,2	2,778616317	1,992111488	150	24		Y	Tameness	20	Adults	All		Corticosterone	Corticosterone	42,30769231	42,30769231	+	326,1834322	4,03846154	18,06054906	0,212	3,768	2,196	0,212	0,192271888	24h after restrained
Malisch, Jessica L.; deWolski, Karen; Meek, Thomas H.; Acosta, Wendy; Middleton, Kevin M.; Crino, Ondi L.; Garland, Theodore, Jr.	2016	Mammal	Mice	Mus musculus	Mus_musculus	California (USA)	599,6428571			97,2	59,16666667	599,6428571	97,2	2,778616317	1,992111488	150	24				20	Adults	All	Revolutions run (rat wheel)		Revolutions run (rat wheel)	33,00398738	33,00398738	+	10900,85865	23,34615455	104,4071772	0,655	3,526	3,073	0,655	0,503801009	none
Malisch, Jessica L.; deWolski, Karen; Meek, Thomas H.; Acosta, Wendy; Middleton, Kevin M.; Crino, Ondi L.; Garland, Theodore, Jr.	2016	Mammal	Mice	Mus musculus	Mus_musculus	California (USA)	599,6428571			97,2	59,16666667	599,6428571	97,2	2,778616317	1,992111488	150	24				20	Adults	All	Revolutions run (rat wheel)		Revolutions run (rat wheel)	149,9535107	149,9535107	+	11898,11373	24,39068852	109,0784751	0,147	5,017	3,095	0,147	0,137149838	1h after restrained
Malisch, Jessica L.; deWolski, Karen; Meek, Thomas H.; Acosta, Wendy; Middleton, Kevin M.; Crino, Ondi L.; Garland, Theodore, Jr.	2016	Mammal	Mice	Mus musculus	Mus_musculus	California (USA)	599,6428571			97,2	59,16666667	599,6428571	97,2	2,778616317	1,992111488	150	24		Y	Tameness	20	Adults	All	Revolutions run (rat wheel)		Revolutions run (rat wheel)	153,6421922	153,6421922	+	169736,8782	92,12406803	411,991357	0,279	5,041	3,759	0,279	0,246078523	none
Malisch, Jessica L.; deWolski, Karen; Meek, Thomas H.; Acosta, Wendy; Middleton, Kevin M.; Crino, Ondi L.; Garland, Theodore, Jr.	2016	Mammal	Mice	Mus musculus	Mus_musculus	California (USA)	599,6428571			97,2	59,16666667	599,6428571	97,2	2,778616317	1,992111488	150	24		Y	Tameness	20	Adults	All	Revolutions run (rat wheel)		Revolutions run (rat wheel)	464,2324541	464,2324541	+	161998,0312	89,99945312	402,4897902	0,091	6,143	3,748	0,091	0,087094707	1h after restrained
Manaf, P; Morato, S; Oliveira, ES	2003	Mammal	Rat	Rattus norvegicus	Rattus_norvegicus	Brazil		319		88	100,7853535	319	88	2,505149978	1,949390007	190	24				30	Adults	All	Activity		Activity	108,2	108,2	+	874,8	5,4	29,57701811	0,118	4,693	2,544	0,118	0,111541375	none
Manaf, P; Morato, S; Oliveira, ES	2003	Mammal	Rat	Rattus norvegicus	Rattus_norvegicus	Brazil		351		97	100,7853535	351	97	2,546542663	1,991226076	190	24				18	Adults	All	Activity		Activity	114,4	114,4	+	882	7	29,69848481	0,098	4,748	2,418	0,098	0,093490343	none
Manaf, P; Morato, S; Oliveira, ES	2003	Mammal	Rat	Rattus norvegicus	Rattus_norvegicus	Brazil		351		97	100,7853535	351	97	2,546542663	1,991226076	190	24				18	Adults	All	Exploring time (s)		Exploring time (s)	8,9	8,9	+	112,5	2,5	10,60660172	0,754	2,293	1,903	0,754	0,561898894	none
Manaf, P; Morato, S; Oliveira, ES	2003	Mammal	Rat	Rattus norvegicus	Rattus_norvegicus	Brazil		319		88	100,7853535	319	88	2,505149978	1,949390007	190	24				30	Adults	All	Exploring time (s)		Exploring time (s)	13,8	13,8	+	132,3	2,1	11,50217371	0,575	2,695	2,072	0,575	0,454255272	none
Marchant-Forde, JN	2002	Mammal	Pig	Sus scrofa domesticus	Sus_scrofa_domesticus	United Kingdom		154		122	289,25	154	122	2,190331698	2,089905111	8000	24				31	Adults	Females	Activity		Activity	3,2	3,2	-	2,79	0,3	1,670329309	0,953	1,435	1,115	0,953	0,669366652	Human visit
Marchant-Forde, JN	2002	Mammal	Pig	Sus scrofa domesticus	Sus_scrofa_domesticus	United Kingdom		154		122	289,25	154	122	2,190331698	2,089905111	8000	24				31	Adults	Females	Activity		Activity	4	4	-	573,19	4,3	23,94138676	2,886	1,609	2,446	2,886	1,357380351	Human visit
McPhee M. 2004 Generations in captivity increases behavioral variance: considerations for captive breeding and reintroduction programs. Biological Conservation 115:71_77.		Mammal	oldfield mice	Peromyscus polionotus subgriseus	Peromyscus_polionotus_subgriseus	USA	35		48		30	35	48	1,556302501	1,69019608	0	24				27	Adult	All	refuge use		refuge use	18,81	18,81	+	140,612164	2,282073164	11,858	0,63	2,986	2,473	0,63	0,488580015	Simulated predator
McPhee M. 2004 Generations in captivity increases behavioral variance: considerations for captive breeding and reintroduction programs. Biological Conservation 115:71_77.		Mammal	oldfield mice	Peromyscus polionotus subgriseus	Peromyscus_polionotus_subgriseus	USA	14		9		30	14	9	1,176091259	1	0	24				29	Adult	All	refuge use		refuge use	19,58	19,58	+	101,103025	1,867166625	10,055	0,514	3,024	2,308	0,514	0,414755155	Simulated predator
McPhee M. 2004 Generations in captivity increases behavioral variance: considerations for captive breeding and reintroduction programs. Biological Conservation 115:71_77.		Mammal	oldfield mice	Peromyscus polionotus subgriseus	Peromyscus_polionotus_subgriseus	USA	0		0		30	0	0	0	0	0	0				24	Adult	All	refuge use		refuge use	23,87	23,87	+	98,366724	2,024503272	9,918	0,416	3,214	2,294	0,416	0,347835995	Simulated predator
McPhee M. 2004 Generations in captivity increases behavioral variance: considerations for captive breeding and reintroduction programs. Biological Conservation 115:71_77.		Mammal	oldfield mice	Peromyscus polionotus subgriseus	Peromyscus_polionotus_subgriseus	USA	2		2		30	2	2	0,477121255	0,477121255	0	24				28	Adult	All	refuge use		refuge use	25,32	25,32	+	54,154881	1,390720278	7,359	0,291	3,27	1,996	0,291	0,255417112	Simulated predator
McPhee M. 2004 Generations in captivity increases behavioral variance: considerations for captive breeding and reintroduction programs. Biological Conservation 115:71_77.		Mammal	oldfield mice	Peromyscus polionotus subgriseus	Peromyscus_polionotus_subgriseus	USA	0		0		30	0	0	0	0	0	0				24	Adult	All	seconds to enter the burrow after exposure to a predator		seconds to enter the burrow after exposure to a predator	7,1	7,1	-	32,49	1,163507628	5,7	0,803	2,092	1,74	0,803	0,589451944	Simulated predator
McPhee M. 2004 Generations in captivity increases behavioral variance: considerations for captive breeding and reintroduction programs. Biological Conservation 115:71_77.		Mammal	oldfield mice	Peromyscus polionotus subgriseus	Peromyscus_polionotus_subgriseus	USA	35		48		30	35	48	1,556302501	1,69019608	0	24				27	Adult	All	seconds to enter the burrow after exposure to a predator		seconds to enter the burrow after exposure to a predator	8,15	8,15	-	80,4609	1,726277305	8,97	1,101	2,214	2,194	1,101	0,742413422	Simulated predator
McPhee M. 2004 Generations in captivity increases behavioral variance: considerations for captive breeding and reintroduction programs. Biological Conservation 115:71_77.		Mammal	oldfield mice	Peromyscus polionotus subgriseus	Peromyscus_polionotus_subgriseus	USA	2		2		30	2	2	0,477121255	0,477121255	0	24				28	Adult	All	seconds to enter the burrow after exposure to a predator		seconds to enter the burrow after exposure to a predator	11,8	11,8	-	102,01	1,908720589	10,1	0,856	2,549	2,313	0,856	0,618423634	Simulated predator
McPhee M. 2004 Generations in captivity increases behavioral variance: considerations for captive breeding and reintroduction programs. Biological Conservation 115:71_77.		Mammal	oldfield mice	Peromyscus polionotus subgriseus	Peromyscus_polionotus_subgriseus	USA	14		9		30	14	9	1,176091259	1	0	24				29	Adult	All	seconds to enter the burrow after exposure to a predator		seconds to enter the burrow after exposure to a predator	18,8	18,8	-	295,1524	3,19024591	17,18	0,914	2,986	2,844	0,914	0,649195293	Simulated predator
McPhee M. 2004 Generations in captivity increases behavioral variance: considerations for captive breeding and reintroduction programs. Biological Conservation 115:71_77.		Mammal	oldfield mice	Peromyscus polionotus subgriseus	Peromyscus_polionotus_subgriseus	USA	2		2		30	2	2	0,477121255	0,477121255	0	24				28	Adult	All	Thygmotaxis		Thygmotaxis	0,82	0,82	+	1,0404	0,192761881	1,02	1,244	0,599	0,02	1,244	0,808259988	Simulated predator
McPhee M. 2004 Generations in captivity increases behavioral variance: considerations for captive breeding and reintroduction programs. Biological Conservation 115:71_77.		Mammal	oldfield mice	Peromyscus polionotus subgriseus	Peromyscus_polionotus_subgriseus	USA	0		0		30	0	0	0	0	0	0				24	Adult	All	Thygmotaxis		Thygmotaxis	1,08	1,08	+	5,3824	0,473568017	2,32	2,148	0,732	0,842	2,148	1,146767331	Simulated predator
McPhee M. 2004 Generations in captivity increases behavioral variance: considerations for captive breeding and reintroduction programs. Biological Conservation 115:71_77.		Mammal	oldfield mice	Peromyscus polionotus subgriseus	Peromyscus_polionotus_subgriseus	USA	35		48		30	35	48	1,556302501	1,69019608	0	24				27	Adult	All	Thygmotaxis		Thygmotaxis	3,22	3,22	+	29,877156	1,05193219	5,466	1,698	1,44	1,699	1,698	0,992510758	Simulated predator
McPhee M. 2004 Generations in captivity increases behavioral variance: considerations for captive breeding and reintroduction programs. Biological Conservation 115:71_77.		Mammal	oldfield mice	Peromyscus polionotus subgriseus	Peromyscus_polionotus_subgriseus	USA	14		9		30	14	9	1,176091259	1	0	24				29	Adult	All	Thygmotaxis		Thygmotaxis	3,6	3,6	+	53,027524	1,352233453	7,282	2,023	1,526	1,985	2,023	1,106249716	Simulated predator
Millot, S.; Begout, M. -L.; Chatain, B.	2009	Fish	Sea bass	Dicentrarchus labrax	Dicentrarchus_labrax	France	2			6	1095	2	6	0,477121255	0,84509804	58	24				180	Adultes	All	Time spent in risk zone (s)		Time spent in risk zone (s)	10,19999524	10,19999524	-	556,4250714	1,75819521	23,58866404	1,744	2,416	2,879	1,744	1,00941671	Light in risk zone
Millot, S.; Begout, M. -L.; Chatain, B.	2009	Fish	Sea bass	Dicentrarchus labrax	Dicentrarchus_labrax	France	1,5			4,5	1095	1,5	4,5	0,397940009	0,740362689	58	24				180	Adultes	All	Time spent in risk zone (s)		Time spent in risk zone (s)	11,13633198	11,13633198	-	2832,888171	3,96714855	53,22488301	2,4	2,496	3,286	2,4	1,223775432	Light in risk zone
Millot, S.; Begout, M. -L.; Chatain, B.	2009	Fish	Sea bass	Dicentrarchus labrax	Dicentrarchus_labrax	France	2			6	1095	2	6	0,477121255	0,84509804	58	24				180	Adultes	All	Time spent in risk zone (s)		Time spent in risk zone (s)	13,88094816	13,88094816	-	2833,569451	3,96762555	53,23128263	1,925	2,7	3,286	1,925	1,073294481	Light in risk zone
Millot, S.; Begout, M. -L.; Chatain, B.	2009	Fish	Sea bass	Dicentrarchus labrax	Dicentrarchus_labrax	France	1,5			4,5	1095	1,5	4,5	0,397940009	0,740362689	58	24				180	Adultes	All	Time spent in risk zone (s)		Time spent in risk zone (s)	24,85702793	24,85702793	-	8963,286072	7,05663048	94,67463267	1,434	3,253	3,573	1,434	0,889535995	Light in risk zone
Millot, S.; Begout, M. -L.; Chatain, B.	2009	Fish	Sea bass	Dicentrarchus labrax	Dicentrarchus_labrax	France	2			6	1095	2	6	0,477121255	0,84509804	58	24				180	Adultes	All	Time spent in risk zone (s)		Time spent in risk zone (s)	30,98352258	30,98352258	-	16974,96604	9,71109504	130,2880119	1,349	3,465	3,733	1,349	0,853989706	Light in risk zone
Millot, S.; Begout, M. -L.; Chatain, B.	2009	Fish	Sea bass	Dicentrarchus labrax	Dicentrarchus_labrax	France	1,5			4,5	1095	1,5	4,5	0,397940009	0,740362689	58	24				180	Adultes	All	Time spent in risk zone (s)		Time spent in risk zone (s)	32,48604969	32,48604969	-	11354,72632	7,94240599	106,5585582	1,164	3,511	3,633	1,164	0,771958361	Light in risk zone
Millot, S.; Begout, M. -L.; Chatain, B.	2009	Fish	Sea bass	Dicentrarchus labrax	Dicentrarchus_labrax	France	2			6	1095	2	6	0,477121255	0,84509804	58	24				180	Adultes	All	Time spent in risk zone (s)		Time spent in risk zone (s)	32,90151036	32,90151036	-	21912,14267	11,0333189	148,0275065	1,354	3,523	3,797	1,354	0,856116009	Light in risk zone
Millot, S.; Begout, M. -L.; Chatain, B.	2009	Fish	Sea bass	Dicentrarchus labrax	Dicentrarchus_labrax	France	1,5			4,5	1095	1,5	4,5	0,397940009	0,740362689	58	24				180	Adultes	All	Time spent in risk zone (s)		Time spent in risk zone (s)	72,70846186	72,70846186	-	40543,74824	15,00809934	201,354782	0,715	4,3	3,951	0,715	0,539413081	Light in risk zone
Millot, S.; Begout, M. -L.; Chatain, B.	2009	Fish	Sea bass	Dicentrarchus labrax	Dicentrarchus_labrax	France	1,5			4,5	1095	1,5	4,5	0,397940009	0,740362689	58	24				180	Adultes	All	Time spent in risk zone (s)		Time spent in risk zone (s)	115,228548	115,228548	-	171999,214	30,91199102	414,7278794	0,647	4,756	4,312	0,647	0,498955451	Light in risk zone
Millot, S.; Begout, M. -L.; Chatain, B.	2009	Fish	Sea bass	Dicentrarchus labrax	Dicentrarchus_labrax	France	2			6	1095	2	6	0,477121255	0,84509804	58	24				180	Adultes	All	Time spent in risk zone (s)		Time spent in risk zone (s)	136,4055944	136,4055944	-	106149,8255	24,28417701	325,8064234	0,485	4,923	4,191	0,485	0,395414772	Light in risk zone
Millot, S.; Begout, M. -L.; Chatain, B.	2009	Fish	Sea bass	Dicentrarchus labrax	Dicentrarchus_labrax	France	2			6	1095	2	6	0,477121255	0,84509804	58	24				180	Adultes	All	Time spent in risk zone (s)		Time spent in risk zone (s)	142,1194903	142,1194903	-	118067,7724	25,61117078	343,6099131	0,478	4,964	4,218	0,478	0,390689823	Light in risk zone
Millot, S.; Begout, M. -L.; Chatain, B.	2009	Fish	Sea bass	Dicentrarchus labrax	Dicentrarchus_labrax	France	1,5			4,5	1095	1,5	4,5	0,397940009	0,740362689	58	24				180	Adultes	All	Time spent in risk zone (s)		Time spent in risk zone (s)	174,0035925	174,0035925	-	202720,7993	33,55930069	450,2452657	0,447	5,165	4,353	0,447	0,369492448	Light in risk zone
Millot, Sandie; Begout, Marie-Laure; Chatain, Beatrice	2009	Fish	Sea bass	Dicentrarchus labrax	Dicentrarchus_labrax	France	2			6	1095	2	6	0,477121255	0,84509804	58	24				16	Adultes	All	Spatial distribution (%)		Spatial distribution (%)	55,58954709	55,58954709	+	924,8872745	7,60298985	30,4119594	0,198	4,036	2,401	0,198	0,1806535	Stimulus
Millot, Sandie; Begout, Marie-Laure; Chatain, Beatrice	2009	Fish	Sea bass	Dicentrarchus labrax	Dicentrarchus_labrax	France	1,5			4,5	1095	1,5	4,5	0,397940009	0,740362689	58	24				16	Adultes	All	Spatial distribution (%)		Spatial distribution (%)	63,29556242	63,29556242	+	416,5302313	5,10226807	20,40907228	0,143	4,163	2,201	0,143	0,133656385	Stimulus
Millot, Sandie; Begout, Marie-Laure; Chatain, Beatrice	2009	Fish	Sea bass	Dicentrarchus labrax	Dicentrarchus_labrax	France	2			6	1095	2	6	0,477121255	0,84509804	58	24				11	Adultes	All	Spatial distribution (%)		Spatial distribution (%)	67,4290155	67,4290155	+	1779,388365	12,71859185	42,18279703	0,175	4,226	2,47	0,175	0,161268148	Stimulus
Mills, AD; Faure, JM	2000	Bird	Japanese Quail	Coturnix japonica	Coturnix_japonica	France	15			2,3	56	15	2,3	1,204119983	0,51851394	868	24		Y	Tameness	250	Adults	All	Tonic immibilty (s)		Tonic immibilty (s)	14	14	+	676	1,644384383	26	1,857	2,708	3,258	1,857	1,049772123	Human
Mills, AD; Faure, JM	2000	Bird	Japanese Quail	Coturnix japonica	Coturnix_japonica	France	15			2,3	56	15	2,3	1,204119983	0,51851394	868	24		Y	Agressivness	241	Adults	All	Tonic immibilty (s)		Tonic immibilty (s)	191	191	+	8836	6,055072288	94	0,492	5,257	4,543	0,492	0,400117502	Human
Moretz, Jason A.; Martins, Emilia P.; Robison, Barrie D.	2007	Fish	Zebrafish	Danio rerio	Danio_rerio	Idaho (USA)	5			3,3	91,46511628	5	3,3	0,77815125	0,633468456	58	24				30	Adults	All		Approach to predator	Approach to predator	9,211	9,211	-	61,56	1,432480366	7,846018098	0,852	2,323	2,06	0,852	0,616266136	Fake predator
Moretz, Jason A.; Martins, Emilia P.; Robison, Barrie D.	2007	Fish	Zebrafish	Danio rerio	Danio_rerio	Idaho (USA)	24			16	91,46511628	24	16	1,397940009	1,230448921	58	24				30	Adults	All		Approach to predator	Approach to predator	10,107	10,107	-	69,76875	1,525	8,352769002	0,669	2,408	1,912	0,669	0,512224645	Fake predator
Moretz, Jason A.; Martins, Emilia P.; Robison, Barrie D.	2007	Fish	Zebrafish	Danio rerio	Danio_rerio	Idaho (USA)	30			20	91,46511628	30	20	1,491361694	1,322219295	58	24				30	Adults	All		Approach to predator	Approach to predator	14,166	14,166	-	77,66643	1,609	8,81285595	0,49	2,719	1,938	0,49	0,39877612	Fake predator
Moretz, Jason A.; Martins, Emilia P.; Robison, Barrie D.	2007	Fish	Zebrafish	Danio rerio	Danio_rerio	Idaho (USA)	30			20	91,46511628	30	20	1,491361694	1,322219295	58	24				30	Adults	All		Leaving shoal	Leaving shoal	5,633	5,633	-	61,26123	1,429	7,826955347	1,162	1,892	1,879	1,162	0,771033719	none
Moretz, Jason A.; Martins, Emilia P.; Robison, Barrie D.	2007	Fish	Zebrafish	Danio rerio	Danio_rerio	Idaho (USA)	5			3,3	91,46511628	5	3,3	0,77815125	0,633468456	58	24				30	Adults	All		Leaving shoal	Leaving shoal	8,575	8,575	-	50,85612	1,302	7,131347699	0,729	2,259	1,833	0,729	0,547543207	none
Moretz, Jason A.; Martins, Emilia P.; Robison, Barrie D.	2007	Fish	Zebrafish	Danio rerio	Danio_rerio	Idaho (USA)	24			16	91,46511628	24	16	1,397940009	1,230448921	58	24				30	Adults	All		Leaving shoal	Leaving shoal	12,796	12,796	-	142,572	2,18	11,94035175	0,632	2,624	2,09	0,632	0,489806257	none
NAUMENKO, EV; POPOVA, NK; NIKULINA, EM; DYGALO, NN; SHISHKINA, GT; BORODIN, PM; MARKEL, AL	1989	Mammal	Rat	Rattus norvegicus	Rattus_norvegicus	URSS	20			5,5	100,7853535	20	5,5	1,322219295	0,812913357	190	24		Y	Agressivness	10	Adults	All		Corticosteron basal levels	Corticosteron basal levels	5,147	5,147	+	5,89824	0,768	2,428629243	0,538	1,816	1,019	0,538	0,430482871	Electric shock
NAUMENKO, EV; POPOVA, NK; NIKULINA, EM; DYGALO, NN; SHISHKINA, GT; BORODIN, PM; MARKEL, AL	1989	Mammal	Rat	Rattus norvegicus	Rattus_norvegicus	URSS	4			1,1	100,7853535	4	1,1	0,698970004	0,322219295	190	24		Y	Agressivness	10	Adults	All		Corticosteron basal levels	Corticosteron basal levels	5,716	5,716	+	18,11716	1,346	4,256425731	0,642	1,904	1,3	0,642	0,495915011	Electric shock
NAUMENKO, EV; POPOVA, NK; NIKULINA, EM; DYGALO, NN; SHISHKINA, GT; BORODIN, PM; MARKEL, AL	1989	Mammal	Rat	Rattus norvegicus	Rattus_norvegicus	URSS	19			5,2	100,7853535	19	5,2	1,301029996	0,792391689	190	24		Y	Agressivness	10	Adults	All		Corticosteron basal levels	Corticosteron basal levels	7,501	7,501	+	33,08761	1,819	5,752183064	0,569	2,14	1,45	0,569	0,450438474	Electric shock
NAUMENKO, EV; POPOVA, NK; NIKULINA, EM; DYGALO, NN; SHISHKINA, GT; BORODIN, PM; MARKEL, AL	1989	Mammal	Rat	Rattus norvegicus	Rattus_norvegicus	URSS	4			1,1	100,7853535	4	1,1	0,698970004	0,322219295	190	24		Y	Agressivness	10	Adults	All		Corticosteron basal levels	Corticosteron basal levels	8,066	8,066	+	8,72356	0,934	2,953567335	0,379	2,205	1,117	0,379	0,321358599	Electric shock
NAUMENKO, EV; POPOVA, NK; NIKULINA, EM; DYGALO, NN; SHISHKINA, GT; BORODIN, PM; MARKEL, AL	1989	Mammal	Rat	Rattus norvegicus	Rattus_norvegicus	URSS	20			5,5	100,7853535	20	5,5	1,322219295	0,812913357	190	24		Y	Agressivness	10	Adults	All		Corticosteron basal levels	Corticosteron basal levels	8,836	8,836	+	6,17796	0,786	2,485550241	0,317	2,286	1,031	0,317	0,275356423	Electric shock
NAUMENKO, EV; POPOVA, NK; NIKULINA, EM; DYGALO, NN; SHISHKINA, GT; BORODIN, PM; MARKEL, AL	1989	Mammal	Rat	Rattus norvegicus	Rattus_norvegicus	URSS	16			4,4	100,7853535	16	4,4	1,230448921	0,73239376	190	24		Y	Agressivness	10	Adults	All		Corticosteron basal levels	Corticosteron basal levels	10,107	10,107	+	60,91024	2,468	7,804501265	0,492	2,408	1,603	0,492	0,400117502	Electric shock
NAUMENKO, EV; POPOVA, NK; NIKULINA, EM; DYGALO, NN; SHISHKINA, GT; BORODIN, PM; MARKEL, AL	1989	Mammal	Rat	Rattus norvegicus	Rattus_norvegicus	URSS	9			2,5	100,7853535	9	2,5	1	0,544068044	190	24		Y	Agressivness	10	Adults	All		Corticosteron basal levels	Corticosteron basal levels	10,41	10,41	+	60,56521	2,461	7,782365322	0,477	2,434	1,602	0,477	0,390013004	Electric shock
NAUMENKO, EV; POPOVA, NK; NIKULINA, EM; DYGALO, NN; SHISHKINA, GT; BORODIN, PM; MARKEL, AL	1989	Mammal	Rat	Rattus norvegicus	Rattus_norvegicus	URSS	9			2,5	100,7853535	9	2,5	1	0,544068044	190	24		Y	Agressivness	10	Adults	All		Corticosteron basal levels	Corticosteron basal levels	11,149	11,149	+	19,09924	1,382	4,370267726	0,333	2,497	1,313	0,333	0,287432041	Electric shock
NAUMENKO, EV; POPOVA, NK; NIKULINA, EM; DYGALO, NN; SHISHKINA, GT; BORODIN, PM; MARKEL, AL	1989	Mammal	Rat	Rattus norvegicus	Rattus_norvegicus	URSS	19			5,2	100,7853535	19	5,2	1,301029996	0,792391689	190	24		Y	Agressivness	10	Adults	All		Corticosteron basal levels	Corticosteron basal levels	11,495	11,495	+	71,71684	2,678	8,468579574	0,45	2,525	1,644	0,45	0,371563556	Electric shock
NAUMENKO, EV; POPOVA, NK; NIKULINA, EM; DYGALO, NN; SHISHKINA, GT; BORODIN, PM; MARKEL, AL	1989	Mammal	Rat	Rattus norvegicus	Rattus_norvegicus	URSS	7			1,9	100,7853535	7	1,9	0,903089987	0,462397998	190	24		Y	Agressivness	10	Adults	All		Corticosteron basal levels	Corticosteron basal levels	12,717	12,717	+	37,40356	1,934	6,115844995	0,346	2,619	1,481	0,346	0,297137231	Electric shock
NAUMENKO, EV; POPOVA, NK; NIKULINA, EM; DYGALO, NN; SHISHKINA, GT; BORODIN, PM; MARKEL, AL	1989	Mammal	Rat	Rattus norvegicus	Rattus_norvegicus	URSS	13			3,6	100,7853535	13	3,6	1,146128036	0,662757832	190	24		Y	Agressivness	10	Adults	All		Corticosteron basal levels	Corticosteron basal levels	12,791	12,791	+	66,20329	2,573	8,13654042	0,397	2,624	1,624	0,397	0,33432708	Electric shock
NAUMENKO, EV; POPOVA, NK; NIKULINA, EM; DYGALO, NN; SHISHKINA, GT; BORODIN, PM; MARKEL, AL	1989	Mammal	Rat	Rattus norvegicus	Rattus_norvegicus	URSS	7			1,9	100,7853535	7	1,9	0,903089987	0,462397998	190	24		Y	Agressivness	10	Adults	All		Corticosteron basal levels	Corticosteron basal levels	13,666	13,666	+	24,21136	1,556	4,920504039	0,289	2,686	1,372	0,289	0,253866724	Electric shock
NAUMENKO, EV; POPOVA, NK; NIKULINA, EM; DYGALO, NN; SHISHKINA, GT; BORODIN, PM; MARKEL, AL	1989	Mammal	Rat	Rattus norvegicus	Rattus_norvegicus	URSS	16			4,4	100,7853535	16	4,4	1,230448921	0,73239376	190	24		Y	Agressivness	10	Adults	All		Corticosteron basal levels	Corticosteron basal levels	14,265	14,265	+	60,22116	2,454	7,760229378	0,347	2,726	1,6	0,347	0,297879897	Electric shock
NAUMENKO, EV; POPOVA, NK; NIKULINA, EM; DYGALO, NN; SHISHKINA, GT; BORODIN, PM; MARKEL, AL	1989	Mammal	Rat	Rattus norvegicus	Rattus_norvegicus	URSS	11			3	100,7853535	11	3	1,079181246	0,602059991	190	24		Y	Agressivness	10	Adults	All		Corticosteron basal levels	Corticosteron basal levels	18,534	18,534	+	121,52196	3,486	11,02369992	0,319	2,972	1,776	0,319	0,276873874	Electric shock
NAUMENKO, EV; POPOVA, NK; NIKULINA, EM; DYGALO, NN; SHISHKINA, GT; BORODIN, PM; MARKEL, AL	1989	Mammal	Rat	Rattus norvegicus	Rattus_norvegicus	URSS	11			3	100,7853535	11	3	1,079181246	0,602059991	190	24		Y	Agressivness	10	Adults	All		Corticosteron basal levels	Corticosteron basal levels	18,907	18,907	+	114,51456	3,384	10,7011476	0,308	2,991	1,761	0,308	0,268499253	Electric shock
NAUMENKO, EV; POPOVA, NK; NIKULINA, EM; DYGALO, NN; SHISHKINA, GT; BORODIN, PM; MARKEL, AL	1989	Mammal	Rat	Rattus norvegicus	Rattus_norvegicus	URSS	13			3,6	100,7853535	13	3,6	1,146128036	0,662757832	190	24		Y	Agressivness	10	Adults	All		Corticosteron basal levels	Corticosteron basal levels	19,532	19,532	+	90,24016	3,004	9,499482091	0,281	3,022	1,701	0,281	0,247641023	Electric shock
NAUMENKO, EV; POPOVA, NK; NIKULINA, EM; DYGALO, NN; SHISHKINA, GT; BORODIN, PM; MARKEL, AL	1989	Mammal	Rat	Rattus norvegicus	Rattus_norvegicus	URSS	15			4,1	100,7853535	15	4,1	1,204119983	0,707570176	190	24		Y	Tameness	10	Adults	All		Cortisol after restraint	Cortisol after restraint	14,903	14,903	+	62,90064	2,508	7,930992372	0,336	2,767	1,611	0,336	0,289680075	Electric shock
NAUMENKO, EV; POPOVA, NK; NIKULINA, EM; DYGALO, NN; SHISHKINA, GT; BORODIN, PM; MARKEL, AL	1989	Mammal	Rat	Rattus norvegicus	Rattus_norvegicus	URSS	22			6,1	100,7853535	22	6,1	1,361727836	0,851258349	190	24		Y	Tameness	10	Adults	All		Cortisol after restraint	Cortisol after restraint	21,691	21,691	+	99,03609	3,147	9,951687797	0,259	3,122	1,725	0,259	0,230317755	Electric shock
NAUMENKO, EV; POPOVA, NK; NIKULINA, EM; DYGALO, NN; SHISHKINA, GT; BORODIN, PM; MARKEL, AL	1989	Mammal	Rat	Rattus norvegicus	Rattus_norvegicus	URSS	15			4,1	100,7853535	15	4,1	1,204119983	0,707570176	190	24		Y	Agressivness	10	Adults	All		Cortisol after restraint	Cortisol after restraint	22,907	22,907	+	94,67929	3,077	9,73032836	0,242	3,174	1,713	0,242	0,216722984	Electric shock
NAUMENKO, EV; POPOVA, NK; NIKULINA, EM; DYGALO, NN; SHISHKINA, GT; BORODIN, PM; MARKEL, AL	1989	Mammal	Rat	Rattus norvegicus	Rattus_norvegicus	URSS	13			3,6	100,7853535	13	3,6	1,146128036	0,662757832	190	24		Y	Tameness	10	Adults	All		Cortisol after restraint	Cortisol after restraint	25,551	25,551	+	229,63264	4,792	15,15363455	0,271	3,279	1,935	0,271	0,239803992	Electric shock
NAUMENKO, EV; POPOVA, NK; NIKULINA, EM; DYGALO, NN; SHISHKINA, GT; BORODIN, PM; MARKEL, AL	1989	Mammal	Rat	Rattus norvegicus	Rattus_norvegicus	URSS	13			3,6	100,7853535	13	3,6	1,146128036	0,662757832	190	24		Y	Agressivness	10	Adults	All		Cortisol after restraint	Cortisol after restraint	26,976	26,976	+	399,67684	6,322	19,99191937	0,295	3,331	2,073	0,295	0,258510695	Electric shock
NAUMENKO, EV; POPOVA, NK; NIKULINA, EM; DYGALO, NN; SHISHKINA, GT; BORODIN, PM; MARKEL, AL	1989	Mammal	Rat	Rattus norvegicus	Rattus_norvegicus	URSS	11			3	100,7853535	11	3	1,079181246	0,602059991	190	24		Y	Agressivness	10	Adults	All		Cortisol after restraint	Cortisol after restraint	34,783	34,783	+	39,80025	1,995	6,308743932	0,128	3,577	1,497	0,128	0,120446153	Electric shock
NAUMENKO, EV; POPOVA, NK; NIKULINA, EM; DYGALO, NN; SHISHKINA, GT; BORODIN, PM; MARKEL, AL	1989	Mammal	Rat	Rattus norvegicus	Rattus_norvegicus	URSS	22			6,1	100,7853535	22	6,1	1,361727836	0,851258349	190	24		Y	Agressivness	10	Adults	All		Cortisol after restraint	Cortisol after restraint	37,12	37,12	+	69,96025	2,645	8,364224411	0,139	3,641	1,638	0,139	0,130150684	Electric shock
NAUMENKO, EV; POPOVA, NK; NIKULINA, EM; DYGALO, NN; SHISHKINA, GT; BORODIN, PM; MARKEL, AL	1989	Mammal	Rat	Rattus norvegicus	Rattus_norvegicus	URSS	19			5,2	100,7853535	19	5,2	1,301029996	0,792391689	190	24		Y	Tameness	10	Adults	All		Cortisol after restraint	Cortisol after restraint	39,593	39,593	+	130,46544	3,612	11,42214691	0,152	3,704	1,793	0,152	0,141499562	Electric shock
NAUMENKO, EV; POPOVA, NK; NIKULINA, EM; DYGALO, NN; SHISHKINA, GT; BORODIN, PM; MARKEL, AL	1989	Mammal	Rat	Rattus norvegicus	Rattus_norvegicus	URSS	11			3	100,7853535	11	3	1,079181246	0,602059991	190	24		Y	Tameness	10	Adults	All		Cortisol after restraint	Cortisol after restraint	40,176	40,176	+	97,65625	3,125	9,882117688	0,139	3,718	1,721	0,139	0,130150684	Electric shock
NAUMENKO, EV; POPOVA, NK; NIKULINA, EM; DYGALO, NN; SHISHKINA, GT; BORODIN, PM; MARKEL, AL	1989	Mammal	Rat	Rattus norvegicus	Rattus_norvegicus	URSS	19			5,2	100,7853535	19	5,2	1,301029996	0,792391689	190	24		Y	Agressivness	10	Adults	All		Cortisol after restraint	Cortisol after restraint	51,281	51,281	+	289,55161	5,381	17,01621609	0,143	3,957	1,993	0,143	0,133656385	Electric shock
NAUMENKO, EV; POPOVA, NK; NIKULINA, EM; DYGALO, NN; SHISHKINA, GT; BORODIN, PM; MARKEL, AL	1989	Mammal	Rat	Rattus norvegicus	Rattus_norvegicus	URSS	11,5			3,2	100,7853535	11,5	3,2	1,096910013	0,62324929	190	24		Y	Tameness	10	Adults	All	Fighting		Fighting	24,333	24,333	+	45,41161	2,131	6,738813694	0,19	3,232	1,53	0,19	0,173953307	Electric shock
NAUMENKO, EV; POPOVA, NK; NIKULINA, EM; DYGALO, NN; SHISHKINA, GT; BORODIN, PM; MARKEL, AL	1989	Mammal	Rat	Rattus norvegicus	Rattus_norvegicus	URSS	13,5			3,7	100,7853535	13,5	3,7	1,161368002	0,672097858	190	24		Y	Tameness	10	Adults	All	Fighting		Fighting	25,489	25,489	+	48,53209	2,203	6,966497685	0,184	3,277	1,546	0,184	0,168898536	Electric shock
NAUMENKO, EV; POPOVA, NK; NIKULINA, EM; DYGALO, NN; SHISHKINA, GT; BORODIN, PM; MARKEL, AL	1989	Mammal	Rat	Rattus norvegicus	Rattus_norvegicus	URSS	9			2,5	100,7853535	9	2,5	1	0,544068044	190	24		Y	Tameness	10	Adults	All	Fighting		Fighting	29,357	29,357	+	244,82704	4,948	15,64694986	0,24	3,413	1,951	0,24	0,21511138	Electric shock
NAUMENKO, EV; POPOVA, NK; NIKULINA, EM; DYGALO, NN; SHISHKINA, GT; BORODIN, PM; MARKEL, AL	1989	Mammal	Rat	Rattus norvegicus	Rattus_norvegicus	URSS	15,5			4,3	100,7853535	15,5	4,3	1,217483944	0,72427587	190	24		Y	Tameness	10	Adults	All	Fighting		Fighting	29,71	29,71	+	73,82089	2,717	8,591908403	0,175	3,425	1,651	0,175	0,161268148	Electric shock
NAUMENKO, EV; POPOVA, NK; NIKULINA, EM; DYGALO, NN; SHISHKINA, GT; BORODIN, PM; MARKEL, AL	1989	Mammal	Rat	Rattus norvegicus	Rattus_norvegicus	URSS	21			5,8	100,7853535	21	5,8	1,342422681	0,832508913	190	24		Y	Tameness	10	Adults	All	Fighting		Fighting	31,429	31,429	+	148,225	3,85	12,17476899	0,197	3,479	1,825	0,197	0,179818427	Electric shock
NAUMENKO, EV; POPOVA, NK; NIKULINA, EM; DYGALO, NN; SHISHKINA, GT; BORODIN, PM; MARKEL, AL	1989	Mammal	Rat	Rattus norvegicus	Rattus_norvegicus	URSS	9			2,5	100,7853535	9	2,5	1	0,544068044	190	24		Y	Agressivness	10	Adults	All	Fighting		Fighting	36,574	36,574	+	362,404	6,02	19,03691151	0,212	3,626	2,049	0,212	0,192271888	Electric shock
NAUMENKO, EV; POPOVA, NK; NIKULINA, EM; DYGALO, NN; SHISHKINA, GT; BORODIN, PM; MARKEL, AL	1989	Mammal	Rat	Rattus norvegicus	Rattus_norvegicus	URSS	2			0,6	100,7853535	2	0,6	0,477121255	0,204119983	190	24				10	Adults	All	Fighting		Fighting	40,688	40,688	+	151,71025	3,895	12,31707149	0,153	3,73	1,831	0,153	0,142367241	Electric shock
NAUMENKO, EV; POPOVA, NK; NIKULINA, EM; DYGALO, NN; SHISHKINA, GT; BORODIN, PM; MARKEL, AL	1989	Mammal	Rat	Rattus norvegicus	Rattus_norvegicus	URSS	11,5			3,2	100,7853535	11,5	3,2	1,096910013	0,62324929	190	24		Y	Agressivness	10	Adults	All	Fighting		Fighting	41,216	41,216	+	111,556	3,34	10,56200738	0,14	3,743	1,754	0,14	0,131028262	Electric shock
NAUMENKO, EV; POPOVA, NK; NIKULINA, EM; DYGALO, NN; SHISHKINA, GT; BORODIN, PM; MARKEL, AL	1989	Mammal	Rat	Rattus norvegicus	Rattus_norvegicus	URSS	15,5			4,3	100,7853535	15,5	4,3	1,217483944	0,72427587	190	24		Y	Agressivness	10	Adults	All	Fighting		Fighting	46,879	46,879	+	134,10244	3,662	11,58026079	0,129	3,869	1,8	0,129	0,121332285	Electric shock
NAUMENKO, EV; POPOVA, NK; NIKULINA, EM; DYGALO, NN; SHISHKINA, GT; BORODIN, PM; MARKEL, AL	1989	Mammal	Rat	Rattus norvegicus	Rattus_norvegicus	URSS	13,5			3,7	100,7853535	13,5	3,7	1,161368002	0,672097858	190	24		Y	Agressivness	10	Adults	All	Fighting		Fighting	49,941	49,941	+	185,84721	4,311	13,63257899	0,131	3,931	1,882	0,131	0,123102197	Electric shock
NAUMENKO, EV; POPOVA, NK; NIKULINA, EM; DYGALO, NN; SHISHKINA, GT; BORODIN, PM; MARKEL, AL	1989	Mammal	Rat	Rattus norvegicus	Rattus_norvegicus	URSS	21			5,8	100,7853535	21	5,8	1,342422681	0,832508913	190	24		Y	Agressivness	10	Adults	All	Fighting		Fighting	56,58	56,58	+	263,68225	5,135	16,23829578	0,127	4,053	1,969	0,127	0,119559235	Electric shock
Newberry, RC; Shackleton, DM	1997	Bird	Chicken	Gallus gallus	Gallus_gallus	Canada		77		32	152,5	77	32	1,892094603	1,51851394	8000	24		Y	Tameness	15	Adults	All	Percentage cover		Percentage cover	4,631	4,631	+	28,939815	1,389	5,379573868	0,986	1,728	1,518	0,986	0,686122566	none
Newberry, RC; Shackleton, DM	1997	Bird	Chicken	Gallus gallus	Gallus_gallus	Canada	30			12,53424658	152,5	30	12,5	1,491361694	1,130333768	8000	24				15	Adults	All	Percentage cover		Percentage cover	21,792	21,792	+	790,17846	7,258	28,11011313	0,479	3,126	2,345	0,479	0,391366184	none
Oden, K; Gunnarsson, S; Berg, C; Algers, B	2005	Bird	Lohmann Selected Leghorn (LSL)	Gallus gallus	Gallus_gallus	Sweden		421		176	152,5	421	176	2,625312451	2,247973266	8000	24				83	Adults	Females	Frequency of vigilance behavior (/30min)		Frequency of vigilance behavior (/30min)	1,3	1,3	+	3,32	0,2	1,822086716	3,134	0,833	1,405	3,134	1,419245461	none
Oden, K; Gunnarsson, S; Berg, C; Algers, B	2005	Bird	Lohmann Selected Leghorn (LSL)	Gallus gallus	Gallus_gallus	Sweden		421		176	152,5	421	176	2,625312451	2,247973266	8000	24				95	Adults	All	Frequency of vigilance behavior (/30min)		Frequency of vigilance behavior (/30min)	3,4	3,4	+	15,2	0,4	3,898717738	1,813	1,482	1,819	1,813	1,03425153	none
Oden, K; Gunnarsson, S; Berg, C; Algers, B	2005	Bird	Lohmann Selected Leghorn (LSL)	Gallus gallus	Gallus_gallus	Sweden		421		176	152,5	421	176	2,625312451	2,247973266	8000	24				100	Adults	All	Tonic immibilty (s)		Tonic immobility (s)	200,4	200,4	+	25281	15,9	159	0,199	5,305	3,686	0,199	0,181487876	Human handling
Oden, K; Gunnarsson, S; Berg, C; Algers, B	2005	Bird	Lohmann Selected Leghorn (LSL)	Gallus gallus	Gallus_gallus	Sweden		421		176	152,5	421	176	2,625312451	2,247973266	8000	24				100	Adults	Females	Tonic immibilty (s)		Tonic immobility (s)	322,5	322,5	+	42025	20,5	205	0,14	5,779	3,813	0,14	0,131028262	Human handling
Oswald, Mary E.; Singer, Mathew; Robison, Barrie D.	2013	Fish	Zebrafish	Danio rerio	Danio_rerio	Idaho (USA)	24			16	91,46511628	24	16	1,397940009	1,230448921	58	24				76	Adults	All	Feeding latency (transformed s-1)		Feeding latency (transformed s-1)	1,056	1,056	+	0,498636	0,081	0,706141629	2,35	0,721	0,909	2,35	1,208960346	human presence
Oswald, Mary E.; Singer, Mathew; Robison, Barrie D.	2013	Fish	Zebrafish	Danio rerio	Danio_rerio	Idaho (USA)	26			17,3	91,46511628	26	17,3	1,431363764	1,26245109	58	24		Y	Tameness	103	Adults	All	Feeding latency (transformed s-1)		Feeding latency (transformed s-1)	1,187	1,187	+	0,462367	0,067	0,679975735	2,213	0,783	0,966	2,213	1,16720508	human presence
Oswald, Mary E.; Singer, Mathew; Robison, Barrie D.	2013	Fish	Zebrafish	Danio rerio	Danio_rerio	Idaho (USA)	25			16,6	91,46511628	25	16,6	1,414973348	1,245512668	58	24		Y	Tameness	30	Adults	All	Feeding latency (transformed s-1)		Feeding latency (transformed s-1)	1,521	1,521	+	0,71148	0,154	0,843492739	1,413	0,925	0,765	1,413	0,880870787	human presence
Oswald, Mary E.; Singer, Mathew; Robison, Barrie D.	2013	Fish	Zebrafish	Danio rerio	Danio_rerio	Idaho (USA)	26			17,3	91,46511628	26	17,3	1,431363764	1,26245109	58	24		Y	Agressivness	70	Adults	All	Feeding latency (transformed s-1)		Feeding latency (transformed s-1)	1,575	1,575	+	0,47068	0,082	0,686061222	1,521	0,946	0,874	1,521	0,924655648	human presence
Oswald, Mary E.; Singer, Mathew; Robison, Barrie D.	2013	Fish	Zebrafish	Danio rerio	Danio_rerio	Idaho (USA)	32			21,3	91,46511628	32	21,3	1,51851394	1,348304863	58	24		Y	Tameness	92	Adults	All	Feeding latency (transformed s-1)		Feeding latency (transformed s-1)	1,8	1,8	+	0,170108	0,043	0,412441511	1,105	1,03	0,688	1,105	0,744315467	human presence
Oswald, Mary E.; Singer, Mathew; Robison, Barrie D.	2013	Fish	Zebrafish	Danio rerio	Danio_rerio	Idaho (USA)	25			16,6	91,46511628	25	16,6	1,414973348	1,245512668	58	24		Y	Agressivness	27	Adults	All	Feeding latency (transformed s-1)		Feeding latency (transformed s-1)	1,902	1,902	+	1,213488	0,212	1,101584314	1,258	1,065	0,872	1,258	0,814479466	human presence
Oswald, Mary E.; Singer, Mathew; Robison, Barrie D.	2013	Fish	Zebrafish	Danio rerio	Danio_rerio	Idaho (USA)	31			20,6	91,46511628	31	20,6	1,505149978	1,334453751	58	24		Y	Tameness	88	Adults	All	Feeding latency (transformed s-1)		Feeding latency (transformed s-1)	1,967	1,967	+	0,237952	0,052	0,487803239	1,088	1,088	0,76	1,088	0,73620667	human presence
Oswald, Mary E.; Singer, Mathew; Robison, Barrie D.	2013	Fish	Zebrafish	Danio rerio	Danio_rerio	Idaho (USA)	31			20,6	91,46511628	31	20,6	1,505149978	1,334453751	58	24		Y	Agressivness	91	Adults	All	Feeding latency (transformed s-1)		Feeding latency (transformed s-1)	2,232	2,232	+	0,275275	0,055	0,524666561	1,002	1,173	0,805	1,002	0,694146681	human presence
Oswald, Mary E.; Singer, Mathew; Robison, Barrie D.	2013	Fish	Zebrafish	Danio rerio	Danio_rerio	Idaho (USA)	32			21,3	91,46511628	32	21,3	1,51851394	1,348304863	58	24		Y	Agressivness	89	Adults	All	Feeding latency (transformed s-1)		Feeding latency (transformed s-1)	2,414	2,414	+	0,172304	0,044	0,41509517	0,82	1,228	0,683	0,82	0,598836501	human presence
Oswald, Mary E.; Singer, Mathew; Robison, Barrie D.	2013	Fish	Zebrafish	Danio rerio	Danio_rerio	Idaho (USA)	30			20	91,46511628	30	20	1,491361694	1,322219295	58	24				78	Adults	All	Feeding latency (transformed s-1)		Feeding latency (transformed s-1)	2,456	2,456	+	0,219102	0,053	0,468083326	0,828	1,24	0,71	0,828	0,603222473	human presence
Oswald, Mary E.; Singer, Mathew; Robison, Barrie D.	2013	Fish	Zebrafish	Danio rerio	Danio_rerio	Idaho (USA)	30			20	91,46511628	30	20	1,491361694	1,322219295	58	24				78	Adults	All	Horizontal position in tank		Horizontal position in tank	0,236	0,236	-	0,056862	0,027	0,238457543	6,149	0,212	0,372	6,149	1,966972487	human presence
Oswald, Mary E.; Singer, Mathew; Robison, Barrie D.	2013	Fish	Zebrafish	Danio rerio	Danio_rerio	Idaho (USA)	32			21,3	91,46511628	32	21,3	1,51851394	1,348304863	58	24		Y	Agressivness	89	Adults	All	Horizontal position in tank		Horizontal position in tank	0,329	0,329	-	0,043076	0,022	0,207547585	4,253	0,284	0,336	4,253	1,658799342	human presence
Oswald, Mary E.; Singer, Mathew; Robison, Barrie D.	2013	Fish	Zebrafish	Danio rerio	Danio_rerio	Idaho (USA)	25			16,6	91,46511628	25	16,6	1,414973348	1,245512668	58	24		Y	Agressivness	27	Adults	All	Horizontal position in tank		Horizontal position in tank	0,41	0,41	-	0,103788	0,062	0,32216145	3,156	0,344	0,258	3,156	1,424553073	human presence
Oswald, Mary E.; Singer, Mathew; Robison, Barrie D.	2013	Fish	Zebrafish	Danio rerio	Danio_rerio	Idaho (USA)	31			20,6	91,46511628	31	20,6	1,505149978	1,334453751	58	24		Y	Agressivness	91	Adults	All	Horizontal position in tank		Horizontal position in tank	0,464	0,464	-	0,061516	0,026	0,248024192	3,315	0,381	0,431	3,315	1,462097325	human presence
Oswald, Mary E.; Singer, Mathew; Robison, Barrie D.	2013	Fish	Zebrafish	Danio rerio	Danio_rerio	Idaho (USA)	26			17,3	91,46511628	26	17,3	1,431363764	1,26245109	58	24		Y	Agressivness	70	Adults	All	Horizontal position in tank		Horizontal position in tank	0,522	0,522	-	0,05103	0,027	0,225898207	2,634	0,42	0,318	2,634	1,29033397	human presence
Oswald, Mary E.; Singer, Mathew; Robison, Barrie D.	2013	Fish	Zebrafish	Danio rerio	Danio_rerio	Idaho (USA)	31			20,6	91,46511628	31	20,6	1,505149978	1,334453751	58	24		Y	Tameness	88	Adults	All	Horizontal position in tank		Horizontal position in tank	0,62	0,62	-	0,068992	0,028	0,262663283	2,532	0,482	0,451	2,532	1,261864283	human presence
Oswald, Mary E.; Singer, Mathew; Robison, Barrie D.	2013	Fish	Zebrafish	Danio rerio	Danio_rerio	Idaho (USA)	32			21,3	91,46511628	32	21,3	1,51851394	1,348304863	58	24		Y	Tameness	92	Adults	All	Horizontal position in tank		Horizontal position in tank	0,653	0,653	-	0,048668	0,023	0,22060825	2,228	0,503	0,375	2,228	1,17186275	human presence
Oswald, Mary E.; Singer, Mathew; Robison, Barrie D.	2013	Fish	Zebrafish	Danio rerio	Danio_rerio	Idaho (USA)	25			16,6	91,46511628	25	16,6	1,414973348	1,245512668	58	24		Y	Tameness	30	Adults	All	Horizontal position in tank		Horizontal position in tank	0,664	0,664	-	0,05547	0,043	0,2355207	1,711	0,509	0,127	1,711	0,997317571	human presence
Oswald, Mary E.; Singer, Mathew; Robison, Barrie D.	2013	Fish	Zebrafish	Danio rerio	Danio_rerio	Idaho (USA)	24			16	91,46511628	24	16	1,397940009	1,230448921	58	24				76	Adults	All	Horizontal position in tank		Horizontal position in tank	0,786	0,786	-	0,036784	0,022	0,191791554	1,645	0,58	0,257	1,645	0,972671065	human presence
Oswald, Mary E.; Singer, Mathew; Robison, Barrie D.	2013	Fish	Zebrafish	Danio rerio	Danio_rerio	Idaho (USA)	26			17,3	91,46511628	26	17,3	1,431363764	1,26245109	58	24		Y	Tameness	103	Adults	All	Horizontal position in tank		Horizontal position in tank	0,794	0,794	-	0,045423	0,021	0,213126723	1,852	0,584	0,386	1,852	1,048020503	human presence
Oswald, Mary E.; Singer, Mathew; Robison, Barrie D.	2013	Fish	Zebrafish	Danio rerio	Danio_rerio	Idaho (USA)	26			17,3	91,46511628	26	17,3	1,431363764	1,26245109	58	24		Y	Agressivness	70	Adults	All	Vertical position in tank		Vertical position in tank	-10,045	10,045	-	5,33232	0,276	2,309181673	-0,438	2,402	1,481	0,438	0,363253259	human presence
Oswald, Mary E.; Singer, Mathew; Robison, Barrie D.	2013	Fish	Zebrafish	Danio rerio	Danio_rerio	Idaho (USA)	31			20,6	91,46511628	31	20,6	1,505149978	1,334453751	58	24		Y	Agressivness	91	Adults	All	Vertical position in tank		Vertical position in tank	-8,522	8,522	-	4,167436	0,214	2,041429891	-0,518	2,254	1,485	0,518	0,417393679	human presence
Oswald, Mary E.; Singer, Mathew; Robison, Barrie D.	2013	Fish	Zebrafish	Danio rerio	Danio_rerio	Idaho (USA)	32			21,3	91,46511628	32	21,3	1,51851394	1,348304863	58	24		Y	Agressivness	89	Adults	All	Vertical position in tank		Vertical position in tank	-8,522	8,522	-	4,831721	0,233	2,198117604	-0,534	2,254	1,516	0,534	0,427878703	human presence
Oswald, Mary E.; Singer, Mathew; Robison, Barrie D.	2013	Fish	Zebrafish	Danio rerio	Danio_rerio	Idaho (USA)	26			17,3	91,46511628	26	17,3	1,431363764	1,26245109	58	24		Y	Tameness	103	Adults	All	Vertical position in tank		Vertical position in tank	-8,343	8,343	-	4,161303	0,201	2,039927205	-0,545	2,235	1,515	0,545	0,43502391	human presence
Oswald, Mary E.; Singer, Mathew; Robison, Barrie D.	2013	Fish	Zebrafish	Danio rerio	Danio_rerio	Idaho (USA)	25			16,6	91,46511628	25	16,6	1,414973348	1,245512668	58	24		Y	Agressivness	27	Adults	All	Vertical position in tank		Vertical position in tank	-8,109	8,109	-	8,197227	0,551	2,863079985	-0,476	2,209	1,35	0,476	0,389335726	human presence
Oswald, Mary E.; Singer, Mathew; Robison, Barrie D.	2013	Fish	Zebrafish	Danio rerio	Danio_rerio	Idaho (USA)	25			16,6	91,46511628	25	16,6	1,414973348	1,245512668	58	24		Y	Tameness	30	Adults	All	Vertical position in tank		Vertical position in tank	-7,867	7,867	-	5,14188	0,414	2,267571388	-0,448	2,182	1,26	0,448	0,370183294	human presence
Oswald, Mary E.; Singer, Mathew; Robison, Barrie D.	2013	Fish	Zebrafish	Danio rerio	Danio_rerio	Idaho (USA)	24			16	91,46511628	24	16	1,397940009	1,230448921	58	24				76	Adults	All	Vertical position in tank		Vertical position in tank	-7,187	7,187	-	4,599216	0,246	2,14457828	-0,602	2,103	1,464	0,602	0,471252849	human presence
Oswald, Mary E.; Singer, Mathew; Robison, Barrie D.	2013	Fish	Zebrafish	Danio rerio	Danio_rerio	Idaho (USA)	31			20,6	91,46511628	31	20,6	1,505149978	1,334453751	58	24		Y	Tameness	88	Adults	All	Vertical position in tank		Vertical position in tank	-6,994	6,994	-	3,955072	0,212	1,988736282	-0,618	2,079	1,463	0,618	0,481190819	human presence
Oswald, Mary E.; Singer, Mathew; Robison, Barrie D.	2013	Fish	Zebrafish	Danio rerio	Danio_rerio	Idaho (USA)	30			20	91,46511628	30	20	1,491361694	1,322219295	58	24				78	Adults	All	Vertical position in tank		Vertical position in tank	-6,818	6,818	-	5,941728	0,276	2,437565999	-0,681	2,056	1,535	0,681	0,519388854	human presence
Oswald, Mary E.; Singer, Mathew; Robison, Barrie D.	2013	Fish	Zebrafish	Danio rerio	Danio_rerio	Idaho (USA)	32			21,3	91,46511628	32	21,3	1,51851394	1,348304863	58	24		Y	Tameness	92	Adults	All	Vertical position in tank		Vertical position in tank	-6,477	6,477	-	4,909212	0,231	2,215674164	-0,712	2,012	1,528	0,712	0,537662278	human presence
Perez, J. A.; Alonso, M. E.; Prieto, R.; Bartolome, D.; Gaudioso, D. V. R.	2010	Bird	red-legged partridges	Alectoris rufa	Alectoris_rufa	Spain	0			0	280	0	0	0	0	0	0				71	Adult	All	Latency before escape (s)		Latency before escape (s)	0,18	0,18	-	0,2556	0,06	0,505568986	11,467	0,166	0,725	11,467	2,523085153	Human capture
Perez, J. A.; Alonso, M. E.; Prieto, R.; Bartolome, D.; Gaudioso, D. V. R.	2010	Bird	red-legged partridges	Alectoris rufa	Alectoris_rufa	Spain	0			0	280	0	0	0	0	0	0				76	Juveniles	All	Latency before escape (s)		Latency before escape (s)	0,67	0,67	-	3,04	0,2	1,743559577	5,819	0,513	1,361	5,819	1,919712834	Human capture
Perez, J. A.; Alonso, M. E.; Prieto, R.; Bartolome, D.; Gaudioso, D. V. R.	2010	Bird	red-legged partridges	Alectoris rufa	Alectoris_rufa	Spain		46	35		280	46	35	1,672097858	1,556302501	0	24				56	Juveniles	All	Latency before escape (s)		Latency before escape (s)	39,57	39,57	-	2229,7016	6,31	47,21971622	0,475	3,703	2,934	0,475	0,38865799	Human capture
Perez, J. A.; Alonso, M. E.; Prieto, R.; Bartolome, D.; Gaudioso, D. V. R.	2010	Bird	red-legged partridges	Alectoris rufa	Alectoris_rufa	Spain		46	35		280	46	35	1,672097858	1,556302501	0	24				108	Adult	All	Latency before escape (s)		Latency before escape (s)	59,82	59,82	-	2831,1552	5,12	53,20860081	0,393	4,108	3,158	0,393	0,331459695	Human capture
Petersson, E; Jarvi, T	2006	Fish	Brown trout	Salmo trutta	Salmo_trutta	Sweden	5			5	365	5	5	0,77815125	0,77815125	177	24				14	Juveniles	All	fleeing time (s)		fleeing time (s)	1,55876007	1,55876007	+	0,214752851	0,123852692	0,46341434	0,297	0,94	-0,769	0,297	0,260053905	Predator (Pike)
Petersson, E; Jarvi, T	2006	Fish	Brown trout	Salmo trutta	Salmo_trutta	Sweden	5			5	365	5	5	0,77815125	0,77815125	177	24				14	Juveniles	All	fleeing time (s)		fleeing time (s)	1,58358838	1,58358838	+	0,390760237	0,167067189	0,62510818	0,395	0,949	-0,47	0,395	0,332894415	Predator (Pike)
Petersson, E; Jarvi, T	2006	Fish	Brown trout	Salmo trutta	Salmo_trutta	Sweden	10			10	365	10	10	1,041392685	1,041392685	177	24				14	Juveniles	All	fleeing time (s)		fleeing time (s)	1,61232785	1,61232785	+	0,418227499	0,172839211	0,64670511	0,401	0,96	-0,436	0,401	0,337186267	Predator (Pike)
Petersson, E; Jarvi, T	2006	Fish	Brown trout	Salmo trutta	Salmo_trutta	Sweden	1			1	365	1	1	0,301029996	0,301029996	177	24				14	Juveniles	All	fleeing time (s)		fleeing time (s)	1,61980548	1,61980548	+	0,690846212	0,222139951	0,83117159	0,513	0,963	-0,185	0,513	0,414094435	Predator (Pike)
Petersson, E; Jarvi, T	2006	Fish	Brown trout	Salmo trutta	Salmo_trutta	Sweden	5			5	365	5	5	0,77815125	0,77815125	177	24				14	Juveniles	All	fleeing time (s)		fleeing time (s)	1,91711501	1,91711501	+	0,428078589	0,174862924	0,65427715	0,341	1,071	-0,424	0,341	0,293415604	Predator (heron)
Petersson, E; Jarvi, T	2006	Fish	Brown trout	Salmo trutta	Salmo_trutta	Sweden	5			5	365	5	5	0,77815125	0,77815125	177	24				14	Juveniles	All	fleeing time (s)		fleeing time (s)	2,10418918	2,10418918	+	0,357452303	0,159788321	0,59787315	0,284	1,133	-0,514	0,284	0,249980205	Predator (heron)
Petersson, E; Jarvi, T	2006	Fish	Brown trout	Salmo trutta	Salmo_trutta	Sweden	1			1	365	1	1	0,301029996	0,301029996	177	24				14	Juveniles	All	fleeing time (s)		fleeing time (s)	2,51020008	2,51020008	+	0,667541256	0,218360982	0,81703198	0,325	1,256	-0,202	0,325	0,281412459	Predator (heron)
Petersson, E; Jarvi, T	2006	Fish	Brown trout	Salmo trutta	Salmo_trutta	Sweden	10			10	365	10	10	1,041392685	1,041392685	177	24				14	Juveniles	All	fleeing time (s)		fleeing time (s)	2,57139216	2,57139216	+	0,180480928	0,113540719	0,42483047	-0,165	1,273	-0,165	0,165	0,152721087	Predator (heron)
Petersson, E; Jarvi, T	2006	Fish	Brown trout	Salmo trutta	Salmo_trutta	Sweden	1			1	365	1	1	0,301029996	0,301029996	177	24				14	Juveniles	All	Freezing duration (s)		Freezing time (s)	2,73580006	2,73580006	+	9,927902292	0,842102059	3,15085739	1,152	1,318	1,148	1,152	0,766397642	Predator (heron)
Petersson, E; Jarvi, T	2006	Fish	Brown trout	Salmo trutta	Salmo_trutta	Sweden	5			5	365	5	5	0,77815125	0,77815125	177	24				14	Juveniles	All	Freezing duration (s)		Freezing time (s)	2,79068156	2,79068156	+	6,496669814	0,681210572	2,54885657	0,913	1,333	0,936	0,913	0,64867269	Predator (heron)
Petersson, E; Jarvi, T	2006	Fish	Brown trout	Salmo trutta	Salmo_trutta	Sweden	5			5	365	5	5	0,77815125	0,77815125	177	24				14	Juveniles	All	Freezing duration (s)		Freezing time (s)	4,13956373	4,13956373	+	9,791881375	0,836313397	3,1291982	0,756	1,637	1,141	0,756	0,563038495	Predator (heron)
Petersson, E; Jarvi, T	2006	Fish	Brown trout	Salmo trutta	Salmo_trutta	Sweden	10			10	365	10	10	1,041392685	1,041392685	177	24				14	Juveniles	All	Freezing duration (s)		Freezing time (s)	4,81993243	4,81993243	+	8,689971496	0,787852937	2,94787576	0,612	1,761	1,081	0,612	0,477475644	Predator (heron)
Petersson, E; Jarvi, T	2006	Fish	Brown trout	Salmo trutta	Salmo_trutta	Sweden	5			5	365	5	5	0,77815125	0,77815125	177	24				14	Juveniles	All	Freezing duration (s)		Freezing time (s)	5,60481689	5,60481689	+	11,72519495	0,915157869	3,4242072	0,611	1,888	1,231	0,611	0,476855104	Predator (Pike)
Petersson, E; Jarvi, T	2006	Fish	Brown trout	Salmo trutta	Salmo_trutta	Sweden	1			1	365	1	1	0,301029996	0,301029996	177	24				14	Juveniles	All	Freezing duration (s)		Freezing time (s)	5,86827365	5,86827365	+	6,092916659	0,659703216	2,46838341	0,421	1,927	0,904	0,421	0,351360849	Predator (Pike)
Petersson, E; Jarvi, T	2006	Fish	Brown trout	Salmo trutta	Salmo_trutta	Sweden	5			5	365	5	5	0,77815125	0,77815125	177	24				14	Juveniles	All	Freezing duration (s)		Freezing time (s)	6,46077971	6,46077971	+	8,058852493	0,75870437	2,83881181	0,439	2,01	1,043	0,439	0,363948428	Predator (Pike)
Petersson, E; Jarvi, T	2006	Fish	Brown trout	Salmo trutta	Salmo_trutta	Sweden	10			10	365	10	10	1,041392685	1,041392685	177	24				14	Juveniles	All	Freezing duration (s)		Freezing time (s)	7,67562906	7,67562906	+	7,111950727	0,712738718	2,66682409	0,347	2,161	0,981	0,347	0,297879897	Predator (Pike)
Petersson, E; Jarvi, T	2006	Fish	Brown trout	Salmo trutta	Salmo_trutta	Sweden	10			10	365	10	10	1,041392685	1,041392685	177	24				14	Juveniles	All	Reaction time (s)		Reaction time (s)	0,20424147	0,20424147	-	0,000175229	0,003537849	0,01323742	0,065	0,186	-4,325	0,065	0,062974799	Predator (heron)
Petersson, E; Jarvi, T	2006	Fish	Brown trout	Salmo trutta	Salmo_trutta	Sweden	5			5	365	5	5	0,77815125	0,77815125	177	24				14	Juveniles	All	Reaction time (s)		Reaction time (s)	0,20505426	0,20505426	-	0,001002473	0,008461988	0,03166186	0,154	0,187	-3,453	0,154	0,143234168	Predator (heron)
Petersson, E; Jarvi, T	2006	Fish	Brown trout	Salmo trutta	Salmo_trutta	Sweden	5			5	365	5	5	0,77815125	0,77815125	177	24				14	Juveniles	All	Reaction time (s)		Reaction time (s)	0,21591707	0,21591707	-	0,000620658	0,006658279	0,024913	0,115	0,195	-3,692	0,115	0,108854405	Predator (heron)
Petersson, E; Jarvi, T	2006	Fish	Brown trout	Salmo trutta	Salmo_trutta	Sweden	1			1	365	1	1	0,301029996	0,301029996	177	24				14	Juveniles	All	Reaction time (s)		Reaction time (s)	0,22028369	0,22028369	-	0,000725131	0,00719688	0,02692826	0,122	0,199	-3,615	0,122	0,115112807	Predator (heron)
Petersson, E; Jarvi, T	2006	Fish	Brown trout	Salmo trutta	Salmo_trutta	Sweden	5			5	365	5	5	0,77815125	0,77815125	177	24				14	Juveniles	All	Reaction time (s)		Reaction time (s)	4,3870631	4,3870631	-	0,431679945	0,17559693	0,65702355	0,15	1,684	-0,42	0,15	0,139761942	Predator (Pike)
Petersson, E; Jarvi, T	2006	Fish	Brown trout	Salmo trutta	Salmo_trutta	Sweden	1			1	365	1	1	0,301029996	0,301029996	177	24				14	Juveniles	All	Reaction time (s)		Reaction time (s)	5,4334295	5,4334295	-	7,449354807	0,729449636	2,72935062	0,502	1,862	1,004	0,502	0,406797553	Predator (Pike)
Petersson, E; Jarvi, T	2006	Fish	Brown trout	Salmo trutta	Salmo_trutta	Sweden	5			5	365	5	5	0,77815125	0,77815125	177	24				14	Juveniles	All	Reaction time (s)		Reaction time (s)	5,71673059	5,71673059	-	6,30978489	0,671341136	2,51192852	0,439	1,905	0,921	0,439	0,363948428	Predator (Pike)
Petersson, E; Jarvi, T	2006	Fish	Brown trout	Salmo trutta	Salmo_trutta	Sweden	10			10	365	10	10	1,041392685	1,041392685	177	24				14	Juveniles	All	Reaction time (s)		Reaction time (s)	5,71726083	5,71726083	-	6,307121321	0,671199423	2,51139828	0,439	1,905	0,921	0,439	0,363948428	Predator (Pike)
Pickel, Thorsten; Scholz, Britta; Schrader, Lars	2011	Bird	Lohmann Selected Leghorn (LSL)	Gallus gallus	Gallus_gallus	Germany		436		182	152,5	436	182	2,640481437	2,26245109	8000	24				30	Adults	Females	Vigilance (time spent active sitting)		Vigilance (time spent active sitting)	4,21775466	4,21775466	+	17,36348727	0,760777832	4,166951796	0,988	1,652	1,427	0,988	0,687129108	none
Pickel, Thorsten; Scholz, Britta; Schrader, Lars	2011	Bird	Lohmann Selected Leghorn (LSL)	Gallus gallus	Gallus_gallus	Germany		436		182	152,5	436	182	2,640481437	2,26245109	8000	24				30	Adults	Females	Vigilance (time spent active sitting)		Vigilance (time spent active sitting)	4,26509165	4,26509165	+	16,27854945	0,736626306	4,034668443	0,946	1,661	1,395	0,946	0,665775984	none
Pickel, Thorsten; Scholz, Britta; Schrader, Lars	2011	Bird	Lohmann Selected Leghorn (LSL)	Gallus gallus	Gallus_gallus	Germany		436		182	152,5	436	182	2,640481437	2,26245109	8000	24				30	Adults	Females	Vigilance (time spent active sitting)		Vigilance (time spent active sitting)	9,82722168	9,82722168	+	38,6554937	1,135128388	6,217354236	0,633	2,382	1,827	0,633	0,490418814	none
Pickel, Thorsten; Scholz, Britta; Schrader, Lars	2011	Bird	Lohmann Selected Leghorn (LSL)	Gallus gallus	Gallus_gallus	Germany		436		182	152,5	436	182	2,640481437	2,26245109	8000	24				30	Adults	Females	Vigilance (time spent active standing)		Vigilance (time spent active standing)	4,95566218	4,95566218	+	19,81116233	0,812632806	4,450973189	0,898	1,784	1,493	0,898	0,6408007	none
Pickel, Thorsten; Scholz, Britta; Schrader, Lars	2011	Bird	Lohmann Selected Leghorn (LSL)	Gallus gallus	Gallus_gallus	Germany		436		182	152,5	436	182	2,640481437	2,26245109	8000	24				30	Adults	Females	Vigilance (time spent active standing)		Vigilance (time spent active standing)	5,5710468	5,5710468	+	21,65308023	0,849570092	4,653287035	0,835	1,883	1,538	0,835	0,607044482	none
Pickel, Thorsten; Scholz, Britta; Schrader, Lars	2011	Bird	Lohmann Selected Leghorn (LSL)	Gallus gallus	Gallus_gallus	Germany		436		182	152,5	436	182	2,640481437	2,26245109	8000	24				30	Adults	Females	Vigilance (time spent active standing)		Vigilance (time spent active standing)	7,56199669	7,56199669	+	28,7445677	0,97885252	5,361396059	0,709	2,147	1,679	0,709	0,535908404	none
Pittet, Florent; Houdelier, Cecilia; Le Bot, Oceane; Leterrier, Christine; Lumineau, Sophie	2014	Bird	Quail	Coturnix japonica	Coturnix_japonica	France	45			6,9	56	45	6,9	1,662757832	0,897627091	868	24		Y	Agressivness	22	Adults	Females	Tonic immibilty (s)		tonic immobility duration	20,32	20,32	+	149,8662	2,61	12,24198513	0,373	3,06	2,025	0,373	0,316998127	Restrain
Pittet, Florent; Houdelier, Cecilia; Le Bot, Oceane; Leterrier, Christine; Lumineau, Sophie	2014	Bird	Quail	Coturnix japonica	Coturnix_japonica	France	45			6,9	56	45	6,9	1,662757832	0,897627091	868	24		Y	Tameness	22	Adults	Females	Tonic immibilty (s)		tonic immobility duration	245,82	245,82	+	6683,7078	17,43	81,75394669	0,08	5,509	2,975	0,08	0,076961041	Restrain
Pizzari, T	2003	Bird	Chicken	Gallus gallus	Gallus_gallus	United Kingdom		127		53	152,5	127	53	2,10720997	1,73239376	8000	24				9	Adults	Females	time spent on vigilance		time spent on vigilance	0,34826498	0,34826498	+	0,012051468	0,03659306	0,10977918	1,648	0,299	-0,555	1,648	0,973804638	none
Pizzari, T	2003	Bird	Chicken	Gallus gallus	Gallus_gallus	United Kingdom		127		53	152,5	127	53	2,10720997	1,73239376	8000	24				11	Adults	Males	time spent on vigilance		time spent on vigilance	0,3785489	0,3785489	+	0,028022961	0,05047318	0,1674006	1,968	0,321	-0,294	1,968	1,087888325	none
Pizzari, T	2003	Bird	Chicken	Gallus gallus	Gallus_gallus	United Kingdom		127		53	152,5	127	53	2,10720997	1,73239376	8000	24				11	Adults	Males	time spent on vigilance		time spent on vigilance	0,62208202	0,62208202	+	0,013731254	0,03533123	0,117180433	1,002	0,484	-0,473	1,002	0,694146681	none
Plyusnina, I Z; Shchepina, O A; Os'kina, I N; Trut, L N	2008	Mammal	Rat	Rattus norvegicus	Rattus_norvegicus	Russia	64			17,7	100,7853535	64	17,7	1,812913357	1,271841607	190	24		Y	Tameness	13	Adults	All		cortisol levels	cortisol levels	3,01158301	3,01158301	+	5,276084186	0,63706564	2,296972831	0,956	1,389	1,057	0,956	0,670901572	none
Plyusnina, I Z; Shchepina, O A; Os'kina, I N; Trut, L N	2008	Mammal	Rat	Rattus norvegicus	Rattus_norvegicus	Russia	64			17,7	100,7853535	64	17,7	1,812913357	1,271841607	190	24		Y	Tameness	13	Adults	All		cortisol levels	cortisol levels	10,8301158	10,8301158	+	84,41734631	2,54826255	9,187891287	0,531	2,471	1,75	0,531	0,425921117	none
Plyusnina, Irina Z.; Solov'eva, Maria Yu.; Oskina, Irina N.	2011	Mammal	Rat	Rattus norvegicus	Rattus_norvegicus	Russia	71,5			19,7	100,7853535	71,5	19,7	1,860338007	1,315970345	190	24		Y	Agressivness	10	adults	Males		Cortisol after social confrontation	Cortisol after social confrontation	15,42268054	15,42268054	+	18,51844272	1,36082485	4,303306023	0,239	2,799	1,305	0,239	0,214304603	intrusion of rat
Plyusnina, Irina Z.; Solov'eva, Maria Yu.; Oskina, Irina N.	2011	Mammal	Rat	Rattus norvegicus	Rattus_norvegicus	Russia	71,5			19,7	100,7853535	71,5	19,7	1,860338007	1,315970345	190	24		Y	Tameness	10	adults	Males		Cortisol after social confrontation	Cortisol after social confrontation	15,58762903	15,58762903	+	37,56403056	1,93814423	6,128950201	0,282	2,809	1,482	0,282	0,248421358	intrusion of rat
Plyusnina, Irina Z.; Solov'eva, Maria Yu.; Oskina, Irina N.	2011	Mammal	Rat	Rattus norvegicus	Rattus_norvegicus	Russia	1			0,3	100,7853535	1	0,3	0,301029996	0,113943352	190	24				8	adults	Males		Cortisol after social confrontation	Cortisol after social confrontation	21,64948476	21,64948476	+	8,502495711	1,03092772	2,915903927	0,133	3,12	1,055	0,133	0,124868982	intrusion of rat
Plyusnina, Irina Z.; Solov'eva, Maria Yu.; Oskina, Irina N.	2011	Mammal	Rat	Rattus norvegicus	Rattus_norvegicus	Russia	71,5			19,7	100,7853535	71,5	19,7	1,860338007	1,315970345	190	24		Y	Agressivness	10	adults	Males		Cortisol control	Cortisol control	0,57732136	0,57732136	+	0,272077833	0,16494782	0,521610806	2,225	0,456	0,25	2,225	1,17093295	intrusion of rat
Plyusnina, Irina Z.; Solov'eva, Maria Yu.; Oskina, Irina N.	2011	Mammal	Rat	Rattus norvegicus	Rattus_norvegicus	Russia	71,5			19,7	100,7853535	71,5	19,7	1,860338007	1,315970345	190	24		Y	Tameness	10	adults	Males		Cortisol control	Cortisol control	3,09278429	3,09278429	+	5,50961576	0,74226786	2,347257072	0,881	1,409	1,002	0,881	0,63180355	intrusion of rat
Plyusnina, Irina Z.; Solov'eva, Maria Yu.; Oskina, Irina N.	2011	Mammal	Rat	Rattus norvegicus	Rattus_norvegicus	Russia	1			0,3	100,7853535	1	0,3	0,301029996	0,113943352	190	24				8	adults	Males		Cortisol control	Cortisol control	8,61855761	8,61855761	+	35,38396937	2,10309205	5,9484426	0,476	2,264	1,411	0,476	0,389335726	intrusion of rat
Plyusnina, Irina Z.; Solov'eva, Maria Yu.; Oskina, Irina N.	2011	Mammal	Rat	Rattus norvegicus	Rattus_norvegicus	Russia	71,5			19,7	100,7853535	71,5	19,7	1,860338007	1,315970345	190	24		Y	Agressivness	10	adults	Males	Attack latency		Attack latency	0,22216568	0,22216568	-	0,225308806	0,1501029	0,474667047	5,515	0,201	0,203	5,515	1,874107211	intrusion of rat
Plyusnina, Irina Z.; Solov'eva, Maria Yu.; Oskina, Irina N.	2011	Mammal	Rat	Rattus norvegicus	Rattus_norvegicus	Russia	1			0,3	100,7853535	1	0,3	0,301029996	0,113943352	190	24				8	adults	Males	Attack latency		Attack latency	1,35008439	1,35008439	-	4,455533634	0,74628527	2,1108135	1,81	0,854	0,893	1,81	1,033184483	intrusion of rat
Plyusnina, Irina Z.; Solov'eva, Maria Yu.; Oskina, Irina N.	2011	Mammal	Rat	Rattus norvegicus	Rattus_norvegicus	Russia	71,5			19,7	100,7853535	71,5	19,7	1,860338007	1,315970345	190	24		Y	Tameness	10	adults	Males	Attack latency		Attack latency	74,45582423	74,45582423	-	11158,65603	33,40457458	105,6345399	0,245	4,324	2,906	0,245	0,21913553	intrusion of rat
Plyusnina, Irina Z.; Solov'eva, Maria Yu.; Oskina, Irina N.	2011	Mammal	Rat	Rattus norvegicus	Rattus_norvegicus	Russia	71,5			19,7	100,7853535	71,5	19,7	1,860338007	1,315970345	190	24		Y	Tameness	10	adults	Males	Attacks		Attacks	0,40899796	0,40899796	+	0,267646917	0,16359918	0,517346032	3,127	0,343	0,246	3,127	1,417550751	intrusion of rat
Plyusnina, Irina Z.; Solov'eva, Maria Yu.; Oskina, Irina N.	2011	Mammal	Rat	Rattus norvegicus	Rattus_norvegicus	Russia	71,5			19,7	100,7853535	71,5	19,7	1,860338007	1,315970345	190	24		Y	Agressivness	10	adults	Males	Attacks		Attacks	2,79754601	2,79754601	+	1,541646305	0,39263804	1,241630502	0,708	1,334	0,684	0,708	0,535323095	intrusion of rat
Plyusnina, Irina Z.; Solov'eva, Maria Yu.; Oskina, Irina N.	2011	Mammal	Rat	Rattus norvegicus	Rattus_norvegicus	Russia	1			0,3	100,7853535	1	0,3	0,301029996	0,113943352	190	24				8	adults	Males	Attacks		Attacks	5,49693252	5,49693252	+	31,34894879	1,9795501	5,599013198	0,724	1,871	1,381	0,724	0,544647172	intrusion of rat
Plyusnina, Irina Z.; Solov'eva, Maria Yu.; Oskina, Irina N.	2011	Mammal	Rat	Rattus norvegicus	Rattus_norvegicus	Russia	71,5			19,7	100,7853535	71,5	19,7	1,860338007	1,315970345	190	24		Y	Tameness	10	adults	Males	Chases		Chases	-0,00657602	0,00657602	+	6,83E-08	0,00008266	0,000261394	-4,372	0,007	-3,549	4,372	1,681200279	intrusion of rat
Plyusnina, Irina Z.; Solov'eva, Maria Yu.; Oskina, Irina N.	2011	Mammal	Rat	Rattus norvegicus	Rattus_norvegicus	Russia	71,5			19,7	100,7853535	71,5	19,7	1,860338007	1,315970345	190	24		Y	Agressivness	10	adults	Males	Chases		Chases	0,79419479	0,79419479	+	0,648103858	0,25457884	0,805048978	2,009	0,585	0,467	2,009	1,101607798	intrusion of rat
Plyusnina, Irina Z.; Solov'eva, Maria Yu.; Oskina, Irina N.	2011	Mammal	Rat	Rattus norvegicus	Rattus_norvegicus	Russia	1			0,3	100,7853535	1	0,3	0,301029996	0,113943352	190	24				8	adults	Males	Chases		Chases	2,87524774	2,87524774	+	8,279043109	1,01729071	2,877332638	0,992	1,355	1,048	0,992	0,689139159	intrusion of rat
Plyusnina, Irina Z.; Solov'eva, Maria Yu.; Oskina, Irina N.	2011	Mammal	Rat	Rattus norvegicus	Rattus_norvegicus	Russia	71,5			19,7	100,7853535	71,5	19,7	1,860338007	1,315970345	190	24		Y	Tameness	10	adults	Males	Kicks		Kicks	0,52007229	0,52007229	+	1,043418687	0,32301992	1,021478677	3,456	0,419	0,586	3,456	1,494251503	intrusion of rat
Plyusnina, Irina Z.; Solov'eva, Maria Yu.; Oskina, Irina N.	2011	Mammal	Rat	Rattus norvegicus	Rattus_norvegicus	Russia	71,5			19,7	100,7853535	71,5	19,7	1,860338007	1,315970345	190	24		Y	Agressivness	10	adults	Males	Kicks		Kicks	6,21401358	6,21401358	+	24,08345501	1,5518845	4,907489686	0,634	1,976	1,371	0,634	0,491030996	intrusion of rat
Plyusnina, Irina Z.; Solov'eva, Maria Yu.; Oskina, Irina N.	2011	Mammal	Rat	Rattus norvegicus	Rattus_norvegicus	Russia	1			0,3	100,7853535	1	0,3	0,301029996	0,113943352	190	24				8	adults	Males	Kicks		Kicks	9,87333089	9,87333089	+	139,1642868	4,17079559	11,79679138	0,585	2,386	1,754	0,585	0,460584407	intrusion of rat
Plyusnina, Irina Z.; Solov'eva, Maria Yu.; Oskina, Irina N.	2011	Mammal	Rat	Rattus norvegicus	Rattus_norvegicus	Russia	1			0,3	100,7853535	1	0,3	0,301029996	0,113943352	190	24				8	adults	Males	Lateral threats		Lateral threats	5,46525737	5,46525737	+	188,1446487	4,84954442	13,71658298	1,14	1,866	1,829	1,14	0,760805829	intrusion of rat
Plyusnina, Irina Z.; Solov'eva, Maria Yu.; Oskina, Irina N.	2011	Mammal	Rat	Rattus norvegicus	Rattus_norvegicus	Russia	71,5			19,7	100,7853535	71,5	19,7	1,860338007	1,315970345	190	24		Y	Agressivness	10	adults	Males	Lateral threats		Lateral threats	26,59537397	26,59537397	+	1061,075907	10,30085388	32,57416011	0,382	3,318	2,317	0,382	0,323531725	intrusion of rat
Plyusnina, Irina Z.; Solov'eva, Maria Yu.; Oskina, Irina N.	2011	Mammal	Rat	Rattus norvegicus	Rattus_norvegicus	Russia	71,5			19,7	100,7853535	71,5	19,7	1,860338007	1,315970345	190	24		Y	Tameness	10	adults	Males	Lateral threats		Lateral threats	53,88411542	53,88411542	+	2911,549824	17,06326412	53,95877894	0,242	4,005	2,57	0,242	0,216722984	intrusion of rat
Plyusnina, Irina Z.; Solov'eva, Maria Yu.; Oskina, Irina N.	2011	Mammal	Rat	Rattus norvegicus	Rattus_norvegicus	Russia	71,5			19,7	100,7853535	71,5	19,7	1,860338007	1,315970345	190	24		Y	Agressivness	10	adults	Males	Total aggression		Total aggression	0,22216568	0,22216568	+	1725,714382	13,13664486	41,54171857	51,59	0,201	2,439	51,59	3,962525988	intrusion of rat
Plyusnina, Irina Z.; Solov'eva, Maria Yu.; Oskina, Irina N.	2011	Mammal	Rat	Rattus norvegicus	Rattus_norvegicus	Russia	1			0,3	100,7853535	1	0,3	0,301029996	0,113943352	190	24				8	adults	Males	Total aggression		Total aggression	1,35008439	1,35008439	+	809,9691953	10,06211456	28,45995775	6,646	0,854	2,194	6,646	2,034182635	intrusion of rat
Plyusnina, Irina Z.; Solov'eva, Maria Yu.; Oskina, Irina N.	2011	Mammal	Rat	Rattus norvegicus	Rattus_norvegicus	Russia	71,5			19,7	100,7853535	71,5	19,7	1,860338007	1,315970345	190	24		Y	Tameness	10	adults	Males	Total aggression		Total aggression	74,45582423	74,45582423	+	63,27896866	2,51553113	7,954807896	0,067	4,324	1,613	0,067	0,064850972	intrusion of rat
Plyusnina, Irina Z.; Solov'eva, Maria Yu.; Oskina, Irina N.	2011	Mammal	Rat	Rattus norvegicus	Rattus_norvegicus	Russia	71,5			19,7	100,7853535	71,5	19,7	1,860338007	1,315970345	190	24		Y	Tameness	10	adults	Males	Upright postures		Upright postures	0,00525384	0,00525384	+	0,000310593	0,00557309	0,017623658	44,934	0,005	-1,444	44,934	3,827205584	intrusion of rat
Plyusnina, Irina Z.; Solov'eva, Maria Yu.; Oskina, Irina N.	2011	Mammal	Rat	Rattus norvegicus	Rattus_norvegicus	Russia	71,5			19,7	100,7853535	71,5	19,7	1,860338007	1,315970345	190	24		Y	Agressivness	10	adults	Males	Upright postures		Upright postures	0,80551163	0,80551163	+	0,603938686	0,24575164	0,777134921	1,946	0,591	0,45	1,946	1,080448318	intrusion of rat
Plyusnina, Irina Z.; Solov'eva, Maria Yu.; Oskina, Irina N.	2011	Mammal	Rat	Rattus norvegicus	Rattus_norvegicus	Russia	1			0,3	100,7853535	1	0,3	0,301029996	0,113943352	190	24				8	adults	Males	Upright postures		Upright postures	2,87163652	2,87163652	+	8,156454185	1,00973104	2,855950662	0,99	1,354	1,045	0,99	0,688134639	intrusion of rat
Pongracz, P; Altbacker, V	1999	Mammal	Rabbit	Oryctolagus cuniculus	Oryctolagus_cuniculus	Hungary		264		86	119	264	86	2,423245874	1,939519253	1000	24		Y	Tameness	3	Juveniles	All	Latency before approach to experimenter hand		Latency before approach to experimenter hand	169,700405	169,700405	-	1713,520344	23,8992353	41,3946898	0,05	5,14	2,136	0,05	0,048790164	none
Pongracz, P; Altbacker, V	2000	Mammal	Rabbit	Oryctolagus cuniculus	Oryctolagus_cuniculus	Hungary		267		87	119	267	87	2,428134794	1,944482672	1000	24		Y	Tameness	7	Adults	All	Time spent in the furthest zone to fake predator		Time spent in the furthest zone to fake predator	272,3507607	272,3507607	+	70278,48461	100,1987201	265,1008952	0,097	5,611	3,277	0,097	0,092579181	stationary card
Pongracz, P; Altbacker, V	2000	Mammal	Rabbit	Oryctolagus cuniculus	Oryctolagus_cuniculus	Hungary		267		87	119	267	87	2,428134794	1,944482672	1000	24		Y	Tameness	7	Adults	All	Time spent in the furthest zone to fake predator		Time spent in the furthest zone to fake predator	384,2823022	384,2823022	+	98914,30319	118,8722623	314,5064438	0,075	5,954	3,362	0,075	0,072320662	moving card
Pongracz, P; Altbacker, V	2000	Mammal	Rabbit	Oryctolagus cuniculus	Oryctolagus_cuniculus	Hungary		267		87	119	267	87	2,428134794	1,944482672	1000	24		Y	Tameness	7	Adults	All	Time spent in the furthest zone to fake predator		Time spent in the furthest zone to fake predator	474,1336224	474,1336224	+	80134,65086	106,9944263	283,0806437	0,058	6,164	3,309	0,058	0,056380333	stationary goshaw
Pongracz, P; Altbacker, V	2000	Mammal	Rabbit	Oryctolagus cuniculus	Oryctolagus_cuniculus	Hungary		267		87	119	267	87	2,428134794	1,944482672	1000	24		Y	Tameness	7	Adults	All	Time spent in the furthest zone to fake predator		Time spent in the furthest zone to fake predator	1377,727446	1377,727446	+	149310,3292	146,0480983	386,4069477	0,023	7,229	3,465	0,023	0,022739487	moving goshaw
POPOVA, NK; KULIKOV, AV; NIKULINA, EM; KOZLACHKOVA, EY; MASLOVA, GB	1991	Mammal	Rat	Rattus norvegicus	Rattus_norvegicus	Russia	1			0,3	100,7853535	1	0,3	0,301029996	0,113943352	190	24				8	adults	Males		5-HIAA levels in hypothalamus	5-HIAA levels in hypothalamus	1,04170212	1,04170212	-	0,024381946	0,05520637	0,156147194	0,638	0,714	-0,409	0,638	0,493475985	none
POPOVA, NK; KULIKOV, AV; NIKULINA, EM; KOZLACHKOVA, EY; MASLOVA, GB	1991	Mammal	Rat	Rattus norvegicus	Rattus_norvegicus	Russia	25			6,9	100,7853535	25	6,9	1,414973348	0,897627091	190	24		Y	Tameness	8	adults	Males		5-HIAA levels in hypothalamus	5-HIAA levels in hypothalamus	1,50883303	1,50883303	-	0,052082232	0,0806863	0,22821532	0,532	0,92	-0,219	0,532	0,426574071	none
POPOVA, NK; KULIKOV, AV; NIKULINA, EM; KOZLACHKOVA, EY; MASLOVA, GB	1991	Mammal	Rat	Rattus norvegicus	Rattus_norvegicus	Russia	1			0,3	100,7853535	1	0,3	0,301029996	0,113943352	190	24				8	adults	Males		Serotonin levels in hypothalamus	Serotonin levels in hypothalamus	1,725412	1,725412	-	0,219437543	0,16561912	0,468441611	0,667	1,003	0,141	0,667	0,511025604	none
POPOVA, NK; KULIKOV, AV; NIKULINA, EM; KOZLACHKOVA, EY; MASLOVA, GB	1991	Mammal	Rat	Rattus norvegicus	Rattus_norvegicus	Russia	25			6,9	100,7853535	25	6,9	1,414973348	0,897627091	190	24		Y	Tameness	8	adults	Males		Serotonin levels in hypothalamus	Serotonin levels in hypothalamus	2,09911666	2,09911666	-	0,405260682	0,2250724	0,636600881	0,639	1,131	0,294	0,639	0,4940863	none
POPOVA, NK; VOITENKO, NN; KULIKOV, AV; AVGUSTINOVICH, DF	1991	Mammal	Silver fox	Vulpes vulpes	Vulpes_vulpes	Russia	0			0	304	0	0	0	0	59	24				6	adults	Males		5-HIAA levels in hypothalamus	5-HIAA levels in hypothalamus	1,35175932	1,35175932	-	0,052387054	0,09344076	0,228882183	0,554	0,855	-0,289	0,554	0,440832252	none
POPOVA, NK; VOITENKO, NN; KULIKOV, AV; AVGUSTINOVICH, DF	1991	Mammal	Silver fox	Vulpes vulpes	Vulpes_vulpes	Russia	30			25	304	30	25	1,491361694	1,414973348	59	24		Y	Tameness	6	adults	Males		5-HIAA levels in hypothalamus	5-HIAA levels in hypothalamus	2,34674731	2,34674731	-	0,185412618	0,17578994	0,430595655	0,438	1,208	0,027	0,438	0,363253259	none
POPOVA, NK; VOITENKO, NN; KULIKOV, AV; AVGUSTINOVICH, DF	1991	Mammal	Silver fox	Vulpes vulpes	Vulpes_vulpes	Russia	0			0	304	0	0	0	0	59	24				6	adults	Males		Serotonin levels in hypothalamus	Serotonin levels in hypothalamus	1,13	1,13	-	0,005530848	0,03036129	0,074369668	0,378	0,756	-0,851	0,378	0,320633173	none
POPOVA, NK; VOITENKO, NN; KULIKOV, AV; AVGUSTINOVICH, DF	1991	Mammal	Silver fox	Vulpes vulpes	Vulpes_vulpes	Russia	30			25	304	30	25	1,491361694	1,414973348	59	24		Y	Tameness	6	adults	Males		Serotonin levels in hypothalamus	Serotonin levels in hypothalamus	1,53230689	1,53230689	-	0,17423747	0,17041003	0,417417621	0,66	0,929	0,011	0,66	0,506817602	none
POPOVA, NK; VOITENKO, NN; TRUT, LN	1975	Mammal	Silver fox	Vulpes vulpes	Vulpes_vulpes	Russia	0			0	304	0	0	0	0	59	24				6	adults	Males		5-HIAA levels in hypothalamus	5-HIAA levels in hypothalamus	1,31	1,31	-	0,04335	0,085	0,208206628	0,545	0,837	-0,337	0,545	0,43502391	none
POPOVA, NK; VOITENKO, NN; TRUT, LN	1975	Mammal	Silver fox	Vulpes vulpes	Vulpes_vulpes	Russia	15			12,5	304	15	12,5	1,204119983	1,130333768	59	24		Y	Tameness	6	adults	Males		5-HIAA levels in hypothalamus	5-HIAA levels in hypothalamus	2,33	2,33	-	0,102966	0,131	0,320883156	0,381	1,203	-0,12	0,381	0,322807874	none
POPOVA, NK; VOITENKO, NN; TRUT, LN	1975	Mammal	Silver fox	Vulpes vulpes	Vulpes_vulpes	Russia	0			0	304	0	0	0	0	59	24				6	adults	Males		Serotonin levels in hypothalamus	Serotonin levels in hypothalamus	1,15	1,15	-	0,001014	0,013	0,031843367	0,243	0,765	-1,276	0,243	0,217527813	none
POPOVA, NK; VOITENKO, NN; TRUT, LN	1975	Mammal	Silver fox	Vulpes vulpes	Vulpes_vulpes	Russia	15			12,5	304	15	12,5	1,204119983	1,130333768	59	24		Y	Tameness	6	adults	Males		Serotonin levels in hypothalamus	Serotonin levels in hypothalamus	1,49	1,49	-	0,120984	0,142	0,347827543	0,619	0,912	-0,08	0,619	0,481808675	none
Powell, F; Banks, PB	2004	Mammal	Mice	Mus musculus	Mus_musculus	Australia	30			4,9	59,16666667	30	4,9	1,491361694	0,770852012	150	24				8	adults	All	Giving-up densities of food		Giving-up densities of food	2,90193612	2,90193612	+	2,316111123	0,53806495	1,521877499	0,715	1,361	0,73	0,715	0,539413081	sheltered area with fox odour
Powell, F; Banks, PB	2004	Mammal	Mice	Mus musculus	Mus_musculus	Australia	30			4,9	59,16666667	30	4,9	1,491361694	0,770852012	150	24				8	adults	All	Giving-up densities of food		Giving-up densities of food	4,11777562	4,11777562	+	4,129482656	0,71846039	2,032112855	0,582	1,633	0,874	0,582	0,458689869	none
Powell, F; Banks, PB	2004	Mammal	Mice	Mus musculus	Mus_musculus	Australia	30			4,9	59,16666667	30	4,9	1,491361694	0,770852012	150	24				8	adults	All	Giving-up densities of food		Giving-up densities of food	12,59953695	12,59953695	+	14,55572631	1,34887575	3,815196759	0,261	2,61	1,189	0,261	0,231905057	open area with fox odour
Powell, F; Banks, PB	2004	Mammal	Mice	Mus musculus	Mus_musculus	Australia	30			4,9	59,16666667	30	4,9	1,491361694	0,770852012	150	24				8	adults	All	Giving-up densities of food		Giving-up densities of food	15,34733851	15,34733851	+	8,537080083	1,03302227	2,921828209	0,187	2,794	1,056	0,187	0,171429116	none
Prasolova, L. A.; Gerbek, Yu. E.; Gulevich, R. G.; Shikhevich, S. G.; Konoshenko, M. Yu.; Kozhemyakina, R. V.; Oskina, I. N.; Plyusnina, I. Z.	2014	Mammal	Mice	Rattus norvegicus	Rattus_norvegicus	Russia	78			21,5	100,7853535	78	21,5	1,897627091	1,352182518	190	24		Y	Tameness	11	adults	Males		Plasma corticosterone basal level	Plasma corticosterone basal level	3,21428571	3,21428571	+	1,403061247	0,35714286	1,184508863	0,617	1,438	0,684	0,617	0,480572581	none
Prasolova, L. A.; Gerbek, Yu. E.; Gulevich, R. G.; Shikhevich, S. G.; Konoshenko, M. Yu.; Kozhemyakina, R. V.; Oskina, I. N.; Plyusnina, I. Z.	2014	Mammal	Mice	Rattus norvegicus	Rattus_norvegicus	Russia	78			21,5	100,7853535	78	21,5	1,897627091	1,352182518	190	24		Y	Agressivness	11	adults	Males		Plasma corticosterone basal level	Plasma corticosterone basal level	5,3125	5,3125	+	5,612244831	0,71428571	2,369017693	0,528	1,843	1,031	0,528	0,423959691	none
Prasolova, L. A.; Gerbek, Yu. E.; Gulevich, R. G.; Shikhevich, S. G.; Konoshenko, M. Yu.; Kozhemyakina, R. V.; Oskina, I. N.; Plyusnina, I. Z.	2014	Mammal	Mice	Rattus norvegicus	Rattus_norvegicus	Russia	6,5			1,8	100,7853535	6,5	1,8	0,875061263	0,447158031	190	24				11	adults	Males		Plasma corticosterone basal level	Plasma corticosterone basal level	10,04464286	10,04464286	+	14,81983404	1,16071428	3,849653756	0,356	2,402	1,273	0,356	0,30453919	none
Rogers, LJ	2000	Bird	Chicken	Gallus gallus	Gallus_gallus	Australia		336		140,5	152,5	336	140,5	2,527629901	2,15075644	8000	24				19	Juveniles	All	Latency to detect predator (s)		Latency to detect predator (s)	0,23794326	0,23794326	-	0,114146582	0,07750945	0,33785586	5,1	0,213	0,194	5,1	1,808288771	artificial predator
Rogers, LJ	2000	Bird	Chicken	Gallus gallus	Gallus_gallus	Australia		336		140,5	152,5	336	140,5	2,527629901	2,15075644	8000	24				17	Juveniles	All	Latency to detect predator (s)		Latency to detect predator (s)	0,7613754	0,7613754	-	4,549819017	0,51733588	2,133030477	3,895	0,566	1,087	3,895	1,588214276	artificial predator
Rogers, LJ	2000	Bird	Chicken	Gallus gallus	Gallus_gallus	Australia		336		140,5	152,5	336	140,5	2,527629901	2,15075644	8000	24				17	Juveniles	All	Latency to detect predator (s)		Latency to detect predator (s)	0,94676796	0,94676796	-	7,243164319	0,65273922	2,69131275	3,518	0,666	1,203	3,518	1,508069418	artificial predator
Rogers, LJ	2000	Bird	Chicken	Gallus gallus	Gallus_gallus	Australia		336		140,5	152,5	336	140,5	2,527629901	2,15075644	8000	24				19	Juveniles	All	Latency to detect predator (s)		Latency to detect predator (s)	1,79108821	1,79108821	-	18,29838932	0,98136289	4,277661664	2,411	1,026	1,463	2,411	1,227005503	artificial predator
Rogers, LJ	2000	Bird	Chicken	Gallus gallus	Gallus_gallus	Australia		336		140,5	152,5	336	140,5	2,527629901	2,15075644	8000	24				19	Juveniles	All	Number of peeps per min when predator is there		Number of peeps per min when predator is there	42,6502037	42,6502037	+	1330,931944	8,36953103	36,48193996	0,296	3,776	2,535	0,296	0,259282598	artificial predator
Rogers, LJ	2000	Bird	Chicken	Gallus gallus	Gallus_gallus	Australia		336		140,5	152,5	336	140,5	2,527629901	2,15075644	8000	24				17	Juveniles	All	Number of peeps per min when predator is there		Number of peeps per min when predator is there	55,6050098	55,6050098	+	1393,857029	9,05492076	37,33439473	0,223	4,036	2,518	0,223	0,201306857	artificial predator
Rutherford, KMD; Haskell, MJ; Glasbey, C; Jones, RB; Lawrence, AB	2003	Bird	Chicken	Gallus gallus	Gallus_gallus	Scotland, UK		105		44	152,5	105	44	2,025305865	1,653212514	8000	24				17	Adults	All	Vigilance		Vigilance (s)	94,5	94,5	+	251371,52	121,6	501,3696441	0,481	4,559	3,817	0,481	0,392717535	Restraint plus blood sampling
Rutherford, KMD; Haskell, MJ; Glasbey, C; Jones, RB; Lawrence, AB	2003	Bird	Chicken	Gallus gallus	Gallus_gallus	Scotland, UK		105		44	152,5	105	44	2,025305865	1,653212514	8000	24				16	Adults	All	Vigilance		Vigilance (s)	153	153	+	129600	90	360	0,248	5,037	3,636	0,248	0,22154227	Blood sampling
Rutherford, KMD; Haskell, MJ; Glasbey, C; Jones, RB; Lawrence, AB	2003	Bird	Chicken	Gallus gallus	Gallus_gallus	Scotland, UK		105		44	152,5	105	44	2,025305865	1,653212514	8000	24				23	Adults	All	Vigilance		Vigilance (s)	416	416	+	283893,83	111,1	532,8168822	0,122	6,033	3,923	0,122	0,115112807	none
Rutherford, KMD; Haskell, MJ; Glasbey, C; Jones, RB; Lawrence, AB	2003	Bird	Chicken	Gallus gallus	Gallus_gallus	Scotland, UK		105		44	152,5	105	44	2,025305865	1,653212514	8000	24				24	Adults	All	Vigilance		Vigilance (s)	1469,3	1469,3	+	70243,44	54,1	265,0347902	0,025	7,293	3,584	0,025	0,024692613	none
Ryer, C	2004	Fish	Coho Salmon	Oncorhynchus kisutch	Oncorhynchus_kisutch	Oregon, USA	1			3	1095	1	3	0,301029996	0,602059991	24	24				14	Adults	All	Activity		Activity	11,77419355	11,77419355	+	176,2747142	3,5483871	13,2768488	0,599	2,547	1,953	0,599	0,469378434	Fake predator
Ryer, C	2004	Fish	Coho Salmon	Oncorhynchus kisutch	Oncorhynchus_kisutch	Oregon, USA	28			84	1095	28	84	1,462397998	1,929418926	24	24				14	Adults	All	Activity		Activity	13,5483871	13,5483871	+	421,0197699	5,48387096	20,51876629	0,647	2,677	2,17	0,647	0,498955451	Fake predator
Rymer, Tasmin L.; Pillay, Neville	2012	Mammal	Striped mice	Rhabdomys dilectus chakae	Rhabdomys_dilectus_chakae	South africa	2			0,3	49	2	0,3	0,477121255	0,113943352	0	24				10	Subadults	All	Time spent inactive		Time spent inactive	248,255814	248,255814	+	8115,873449	28,4883721	90,08814267	0,068	5,518	2,826	0,068	0,065787741	none
Rymer, Tasmin L.; Pillay, Neville	2012	Mammal	Striped mice	Rhabdomys dilectus chakae	Rhabdomys_dilectus_chakae	South africa	2			0,3	49	2	0,3	0,477121255	0,113943352	0	24				10	Juveniles	All	Time spent inactive		Time spent inactive	256,3953488	256,3953488	+	8115,873443	28,48837209	90,08814263	0,066	5,551	2,826	0,066	0,063913326	none
Rymer, Tasmin L.; Pillay, Neville	2012	Mammal	Striped mice	Rhabdomys dilectus chakae	Rhabdomys_dilectus_chakae	South africa	1			0,1	49	1	0,1	0,301029996	0,041392685	0	24				10	Juveniles	Males	Time spent inactive		Time spent inactive	331,381386	331,381386	+	43187,15102	65,71693162	207,8151848	0,077	5,806	3,244	0,077	0,074179398	none
Rymer, Tasmin L.; Pillay, Neville	2012	Mammal	Striped mice	Rhabdomys dilectus chakae	Rhabdomys_dilectus_chakae	South africa	1			0,1	49	1	0,1	0,301029996	0,041392685	0	24				10	Subadults	Females	Time spent inactive		Time spent inactive	346,6893039	346,6893039	+	16876,00386	41,08041365	129,9076744	0,058	5,851	3,009	0,058	0,056380333	none
Rymer, Tasmin L.; Pillay, Neville	2012	Mammal	Striped mice	Rhabdomys dilectus chakae	Rhabdomys_dilectus_chakae	South africa	1			0,1	49	1	0,1	0,301029996	0,041392685	0	24				10	Subadults	Males	Time spent inactive		Time spent inactive	371,4153419	371,4153419	+	3420,130446	18,49359469	58,48188134	0,037	5,92	2,61	0,037	0,036331929	none
Rymer, Tasmin L.; Pillay, Neville	2012	Mammal	Striped mice	Rhabdomys dilectus chakae	Rhabdomys_dilectus_chakae	South africa	1			0,1	49	1	0,1	0,301029996	0,041392685	0	24				10	Juveniles	Females	Time spent inactive		Time spent inactive	411,3474302	411,3474302	+	24299,6195	49,29464423	155,8833522	0,054	6,022	3,1	0,054	0,05259245	none
Rymer, Tasmin L.; Pillay, Neville	2012	Mammal	Striped mice	Rhabdomys dilectus chakae	Rhabdomys_dilectus_chakae	South africa	2			0,3	49	2	0,3	0,477121255	0,113943352	0	24				10	Juveniles	All	Time spent inactive		Time spent inactive	592,1511628	592,1511628	+	8115,873443	28,48837209	90,08814263	0,029	6,385	2,826	0,029	0,028587457	none
Rymer, Tasmin L.; Pillay, Neville	2012	Mammal	Striped mice	Rhabdomys dilectus chakae	Rhabdomys_dilectus_chakae	South africa	1			0,1	49	1	0,1	0,301029996	0,041392685	0	24				10	Subadults	Females	Time spent inactive		Time spent inactive	592,8260534	592,8260534	+	28519,12769	53,40330298	168,876072	0,039	6,387	3,14	0,039	0,038258712	none
Rymer, Tasmin L.; Pillay, Neville	2012	Mammal	Striped mice	Rhabdomys dilectus chakae	Rhabdomys_dilectus_chakae	South africa	1			0,1	49	1	0,1	0,301029996	0,041392685	0	24				10	Juveniles	Males	Time spent inactive		Time spent inactive	618,5831147	618,5831147	+	22317,93177	47,24185831	149,3918732	0,035	6,429	3,079	0,035	0,034401427	none
Rymer, Tasmin L.; Pillay, Neville	2012	Mammal	Striped mice	Rhabdomys dilectus chakae	Rhabdomys_dilectus_chakae	South africa	1			0,1	49	1	0,1	0,301029996	0,041392685	0	24				10	Juveniles	Females	Time spent inactive		Time spent inactive	620,54	620,54	+	33074,001	57,51	181,8625882	0,039	6,432	3,177	0,039	0,038258712	none
Rymer, Tasmin L.; Pillay, Neville	2012	Mammal	Striped mice	Rhabdomys dilectus chakae	Rhabdomys_dilectus_chakae	South africa	1			0,1	49	1	0,1	0,301029996	0,041392685	0	24				10	Subadults	Males	Time spent inactive		Time spent inactive	631,9215928	631,9215928	+	45935,71447	67,77589134	214,3261871	0,041	6,45	3,259	0,041	0,04018179	none
Rymer, Tasmin L.; Pillay, Neville	2012	Mammal	Striped mice	Rhabdomys dilectus chakae	Rhabdomys_dilectus_chakae	South africa	2			0,3	49	2	0,3	0,477121255	0,113943352	0	24				10	Subadults	All	Time spent inactive		Time spent inactive	657,2674419	657,2674419	+	11966,77258	34,59302326	109,3927447	0,028	6,49	2,923	0,028	0,027615167	none
Sarah M. Zala, Ilmari M__tt_nen, Dustin J. Penn	2012	Fish	Zebrafish	Danio rerio	Danio_rerio	India (parents of wild animals)	3		1,5		91,46511628	3	1,5	0,602059991	0,397940009	58	24				16	Adult	All	Boldness		Boldness	28	28	-	4	0,5	2	0,071	3,367	0,693	0,071	0,068592791	Stimulus
Scheurer, J. A.; Berejikian, B. A.; Thrower, F. P.; Ammann, E. R.; Flagg, T. A.	2007	Fish	Rainbow trout	Oncorhynchus mykiss	Oncorhynchus_mykiss	Alaska, USA	18,2			36,4	730	18,2	36,4	1,283301229	1,572871602	138	24				120	Juveniles	All	Time spent immobile		Time spent immobile	20,9411298	20,9411298	+	129558,8017	32,8581296	359,9427756	2,999	3,088	4,14	2,999	1,38604433	conspecific
Scheurer, J. A.; Berejikian, B. A.; Thrower, F. P.; Ammann, E. R.; Flagg, T. A.	2007	Fish	Rainbow trout	Oncorhynchus mykiss	Oncorhynchus_mykiss	Alaska, USA	2			4	730	2	4	0,477121255	0,698970004	138	24				120	Juveniles	All	Time spent immobile		Time spent immobile	30,76733093	30,76733093	+	177142,5124	38,42118691	420,8830151	2,207	3,458	4,218	2,207	1,165335921	Scent of predator
Scheurer, J. A.; Berejikian, B. A.; Thrower, F. P.; Ammann, E. R.; Flagg, T. A.	2007	Fish	Rainbow trout	Oncorhynchus mykiss	Oncorhynchus_mykiss	Alaska, USA	18,2			36,4	730	18,2	36,4	1,283301229	1,572871602	138	24				120	Juveniles	All	Time spent immobile		Time spent immobile	51,65493104	51,65493104	+	136943,3546	33,78157222	370,0585827	1,233	3,964	4,154	1,233	0,803345973	Scent of predator
Scheurer, J. A.; Berejikian, B. A.; Thrower, F. P.; Ammann, E. R.; Flagg, T. A.	2007	Fish	Rainbow trout	Oncorhynchus mykiss	Oncorhynchus_mykiss	Alaska, USA	2			4	730	2	4	0,477121255	0,698970004	138	24				120	Juveniles	All	Time spent immobile		Time spent immobile	64,41387144	64,41387144	+	43185,12377	18,97039882	207,8103072	0,741	4,181	3,865	0,741	0,554459661	conspecific
Scheurer, J. A.; Berejikian, B. A.; Thrower, F. P.; Ammann, E. R.; Flagg, T. A.	2007	Fish	Rainbow trout	Oncorhynchus mykiss	Oncorhynchus_mykiss	Alaska, USA	18,2			36,4	730	18,2	36,4	1,283301229	1,572871602	138	24				120	Juveniles	All	Time spent low in the water column		Time spent low in the water column	2,74075682	2,74075682	+	114104,3048	30,83616718	337,793287	22,195	1,319	4,108	22,195	3,143936738	conspecific
Scheurer, J. A.; Berejikian, B. A.; Thrower, F. P.; Ammann, E. R.; Flagg, T. A.	2007	Fish	Rainbow trout	Oncorhynchus mykiss	Oncorhynchus_mykiss	Alaska, USA	18,2			36,4	730	18,2	36,4	1,283301229	1,572871602	138	24				120	Juveniles	All	Time spent low in the water column		Time spent low in the water column	17,55299906	17,55299906	+	47319,41117	19,85770446	217,5302535	2,781	2,921	3,888	2,781	1,329988525	Scent of predator
Scheurer, J. A.; Berejikian, B. A.; Thrower, F. P.; Ammann, E. R.; Flagg, T. A.	2007	Fish	Rainbow trout	Oncorhynchus mykiss	Oncorhynchus_mykiss	Alaska, USA	2			4	730	2	4	0,477121255	0,698970004	138	24				120	Juveniles	All	Time spent low in the water column		Time spent low in the water column	39,99324699	39,99324699	+	114068,6099	30,83134361	337,7404475	1,521	3,713	4,108	1,521	0,924655648	Scent of predator
Scheurer, J. A.; Berejikian, B. A.; Thrower, F. P.; Ammann, E. R.; Flagg, T. A.	2007	Fish	Rainbow trout	Oncorhynchus mykiss	Oncorhynchus_mykiss	Alaska, USA	2			4	730	2	4	0,477121255	0,698970004	138	24				120	Juveniles	All	Time spent low in the water column		Time spent low in the water column	40,33668572	40,33668572	+	44855,79534	19,33386393	211,791868	1,194	3,722	3,875	1,194	0,785726362	conspecific
Schrader, Lars; Mueller, Brigitte	2009	Bird	Chicken	Gallus gallus	Gallus_gallus	Germany		431		180	152,5	431	180	2,635483747	2,257678575	8000	24				12	Adults	females	Roosting on high perch		Roosting on high perch	70,765	70,765	+	2709,836943	15,0273	52,0560942	0,19	4,273	2,597	0,19	0,173953307	none
SHEPHERD, JK; FLORES, T; RODGERS, RJ; BLANCHARD, RJ; BLANCHARD, DC	1992	Mammal	Rat	Rattus norvegicus	Rattus_norvegicus	Hawaii		244,5		77	100,7853535	244,5	77	2,390051496	1,892094603	190	24				16	Adults	All	Groom		Groom	1,122	1,122	-	2,448202473	0,39116832	1,56467328	2,23	0,752	0,917	2,23	1,172482137	Cat odor
SHEPHERD, JK; FLORES, T; RODGERS, RJ; BLANCHARD, RJ; BLANCHARD, DC	1992	Mammal	Rat	Rattus norvegicus	Rattus_norvegicus	Hawaii		244,5		77	100,7853535	244,5	77	2,390051496	1,892094603	190	24				16	Adults	All	Locomote		Locomote	1,39	1,39	-	3,424212278	0,46261568	1,85046272	1,957	0,871	1,001	1,957	1,084175241	Cat odor
Sinkalu, Victor Olusegun; Ayo, Joseph O.; Adelaiye, Alexander B.; Hambolu, Joseph O.	2016	Bird	Broiler chicken	Gallus gallus	Gallus_gallus	Nigeria	92			38	152,5	92	38,4	1,968482949	1,595496222	8000	24				15	Juveniles	All	Tonic immibilty (s)		Tonic immobility (s)	56,73	56,73	+	799,35	7,3	28,27277843	0,184	4,056	2,348	0,184	0,168898536	Human handling
Sinkalu, Victor Olusegun; Ayo, Joseph O.; Adelaiye, Alexander B.; Hambolu, Joseph O.	2016	Bird	Broiler chicken	Gallus gallus	Gallus_gallus	Nigeria	92			38	152,5	92	38,4	1,968482949	1,595496222	8000	24				15	Juveniles	All	Tonic immibilty (s)		Tonic immobility (s)	61,5	61,5	+	453,75	5,5	21,3014084	0,148	4,135	2,206	0,148	0,138021298	Human handling
Sinkalu, Victor Olusegun; Ayo, Joseph O.; Adelaiye, Alexander B.; Hambolu, Joseph O.	2016	Bird	Broiler chicken	Gallus gallus	Gallus_gallus	Nigeria	92			38	152,5	92	38,4	1,968482949	1,595496222	8000	24				15	Juveniles	All	Tonic immibilty (s)		Tonic immobility (s)	89,02	89,02	+	859,5735	7,57	29,31848393	0,12	4,5	2,366	0,12	0,113328685	Human handling
Sinkalu, Victor Olusegun; Ayo, Joseph O.; Adelaiye, Alexander B.; Hambolu, Joseph O.	2016	Bird	Broiler chicken	Gallus gallus	Gallus_gallus	Nigeria	92			38	152,5	92	38,4	1,968482949	1,595496222	8000	24				15	Juveniles	All	Vigilance		vigilance	1,7	1,7	+	0,1815	0,11	0,426028168	0,756	0,993	0,25	0,756	0,563038495	none
Sinkalu, Victor Olusegun; Ayo, Joseph O.; Adelaiye, Alexander B.; Hambolu, Joseph O.	2016	Bird	Broiler chicken	Gallus gallus	Gallus_gallus	Nigeria	92			38	152,5	92	38,4	1,968482949	1,595496222	8000	24				15	Juveniles	All	Vigilance		vigilance	1,76	1,76	+	0,1815	0,11	0,426028168	0,73	1,015	0,25	0,73	0,548121409	none
Sinkalu, Victor Olusegun; Ayo, Joseph O.; Adelaiye, Alexander B.; Hambolu, Joseph O.	2016	Bird	Broiler chicken	Gallus gallus	Gallus_gallus	Nigeria	92			38	152,5	92	38,4	1,968482949	1,595496222	8000	24				15	Juveniles	All	Vigilance		vigilance	2,09	2,09	+	0,216	0,12	0,464758002	0,642	1,128	0,294	0,642	0,495915011	none
Solberg, Monica Favneboe; Zhang, Zhiwei; Glover, Kevin Alan	2015	Fish	Salmon	Salmo salar	Salmo_salar	Norway	12,75			19,1	547,5	12,75	19,1	1,138302698	1,303196057	58	24				9	Juveniles	All	Number of individual caught by artificial predator		Number of individual caught by artificial predator	22,03	22,03	-	226,291849	5,014333333	15,043	0,683	3,137	2,711	0,683	0,520577915	artificial predator
Solberg, Monica Favneboe; Zhang, Zhiwei; Glover, Kevin Alan	2015	Fish	Salmon	Salmo salar	Salmo_salar	Norway	6,875			10,3	547,5	6,875	10,3	0,896250562	1,053078443	58	24				9	Juveniles	All	Number of individual caught by artificial predator		Number of individual caught by artificial predator	22,95	22,95	-	87,6096	3,12	9,36	0,408	3,176	2,236	0,408	0,342170258	artificial predator
Solberg, Monica Favneboe; Zhang, Zhiwei; Glover, Kevin Alan	2015	Fish	Salmon	Salmo salar	Salmo_salar	Norway	1			1,5	547,5	1	1,5	0,301029996	0,397940009	58	24				9	Juveniles	All	Number of individual caught by artificial predator		Number of individual caught by artificial predator	23,3369	23,3369	-	46,553329	2,274333333	6,823	0,292	3,192	1,92	0,292	0,256191405	artificial predator
Staples, Lauren G.; Hunt, Glenn E.; van Nieuwenhuijzen, Petra S.; McGregor, Iain S.	2008	Mammal	Rat	Rattus norvegicus	Rattus_norvegicus	Australia		369		102	100,7853535	369	102	2,568201724	2,012837225	190	24				8	Juveniles	All		C-fos counts in Accessory olfactory bulb (posterior granular)	C-fos counts in Accessory olfactory bulb (posterior granular)	12,2	12,2	+	50	2,5	7,071067812	0,367	2,58	1,498	0,367	0,312618558	predator (cat) sent
Staples, Lauren G.; Hunt, Glenn E.; van Nieuwenhuijzen, Petra S.; McGregor, Iain S.	2008	Mammal	Rat	Rattus norvegicus	Rattus_norvegicus	Australia		369		102	100,7853535	369	102	2,568201724	2,012837225	190	24				8	Juveniles	All		C-fos counts in Accessory olfactory bulb (posterior mitral)	C-fos counts in Accessory olfactory bulb (posterior mitral)	18,8	18,8	+	54,08	2,6	7,353910524	0,243	2,986	1,517	0,243	0,217527813	predator (cat) sent
Staples, Lauren G.; Hunt, Glenn E.; van Nieuwenhuijzen, Petra S.; McGregor, Iain S.	2008	Mammal	Rat	Rattus norvegicus	Rattus_norvegicus	Australia		369		102	100,7853535	369	102	2,568201724	2,012837225	190	24				8	Juveniles	All		C-fos counts in Basolateral amygdala	C-fos counts in Basolateral amygdala	5,8	5,8	+	13,52	1,3	3,676955262	0,556	1,917	1,171	0,556	0,442118426	predator (cat) sent
Staples, Lauren G.; Hunt, Glenn E.; van Nieuwenhuijzen, Petra S.; McGregor, Iain S.	2008	Mammal	Rat	Rattus norvegicus	Rattus_norvegicus	Australia		369		102	100,7853535	369	102	2,568201724	2,012837225	190	24				8	Juveniles	All		C-fos counts in Dorsal premammillary nucleus	C-fos counts in Dorsal premammillary nucleus	30,8	30,8	+	1458	13,5	38,18376618	0,337	3,459	2,341	0,337	0,290428298	predator (cat) sent
Staples, Lauren G.; Hunt, Glenn E.; van Nieuwenhuijzen, Petra S.; McGregor, Iain S.	2008	Mammal	Rat	Rattus norvegicus	Rattus_norvegicus	Australia		369		102	100,7853535	369	102	2,568201724	2,012837225	190	24				8	Juveniles	All		C-fos counts in Medial amygdala (posteroventral)	C-fos counts in Medial amygdala (posteroventral)	18,3	18,3	+	233,28	5,4	15,27350647	0,359	2,96	1,883	0,359	0,306749135	predator (cat) sent
Staples, Lauren G.; Hunt, Glenn E.; van Nieuwenhuijzen, Petra S.; McGregor, Iain S.	2008	Mammal	Rat	Rattus norvegicus	Rattus_norvegicus	Australia		369		102	100,7853535	369	102	2,568201724	2,012837225	190	24				8	Juveniles	All		C-fos counts in Ventromedial hypothalamus (dorsomedial)	C-fos counts in Ventromedial hypothalamus (dorsomedial)	14,5	14,5	+	141,12	4,2	11,87939392	0,4	2,741	1,757	0,4	0,336472237	predator (cat) sent
Staples, Lauren G.; Hunt, Glenn E.; van Nieuwenhuijzen, Petra S.; McGregor, Iain S.	2008	Mammal	Rat	Rattus norvegicus	Rattus_norvegicus	Australia		369		102	100,7853535	369	102	2,568201724	2,012837225	190	24				8	Juveniles	All	Grooming latency (s)		Grooming latency (s)	985,58	985,58	+	554699,3792	263,32	744,7814305	0,047	6,894	3,826	0,047	0,045928932	predator (cat) sent
Staples, Lauren G.; Hunt, Glenn E.; van Nieuwenhuijzen, Petra S.; McGregor, Iain S.	2008	Mammal	Rat	Rattus norvegicus	Rattus_norvegicus	Australia		369		102	100,7853535	369	102	2,568201724	2,012837225	190	24				8	Juveniles	All	Time for head out (s)		Time for head out (s)	567,01	567,01	-	58557,2642	85,555	241,9860827	0,046	6,342	3,264	0,046	0,044973366	predator (cat) sent
Sundman, A-S.; Johnsson, M.; Wright, D.; Jensen, P.	2016	Mammal	Dog	Canis lupus	Canis_lupus	Sweden		5216			699,8333333	5216	10000	3,717420837	4,000043427	10000	24				698	Adults	All	Curiosity		Curiosity	-0,757562459	0,757562459	-	0,042200175	0,007775519	0,205426812	-0,271	0,564	-1,583	0,271	0,239803992	Human
Sundman, A-S.; Johnsson, M.; Wright, D.; Jensen, P.	2016	Mammal	Dog	Canis lupus	Canis_lupus	Sweden		5216			699,8333333	5216	10000	3,717420837	4,000043427	10000	24				204	Adults	All	Curiosity		Curiosity	-0,176891848	0,176891848	-	0,056274809	0,016608941	0,237223121	-1,341	0,163	-1,439	1,341	0,850578189	Human
Sundman, A-S.; Johnsson, M.; Wright, D.; Jensen, P.	2016	Mammal	Dog	Canis lupus	Canis_lupus	Sweden		5216			699,8333333	5216	10000	3,717420837	4,000043427	10000	24				649	Adults	All	Curiosity		Curiosity	0,222224285	0,222224285	-	0,032859269	0,007115519	0,181271258	0,816	0,201	-1,708	0,816	0,59663628	Human
Sundman, A-S.; Johnsson, M.; Wright, D.; Jensen, P.	2016	Mammal	Dog	Canis lupus	Canis_lupus	Sweden		5216			699,8333333	5216	10000	3,717420837	4,000043427	10000	24				1023	Adults	All	Curiosity		Curiosity	0,418153952	0,418153952	-	0,028157178	0,005246344	0,167801007	0,401	0,349	-1,785	0,401	0,337186267	Human
Sundman, A-S.; Johnsson, M.; Wright, D.; Jensen, P.	2016	Mammal	Dog	Canis lupus	Canis_lupus	Sweden		5216			699,8333333	5216	10000	3,717420837	4,000043427	10000	24				204	Adults	All	Threat display		Threat display	-0,176643199	0,176643199	+	0,056207009	0,016598932	0,237080174	-1,342	0,163	-1,439	1,342	0,851005265	Human
Sundman, A-S.; Johnsson, M.; Wright, D.; Jensen, P.	2016	Mammal	Dog	Canis lupus	Canis_lupus	Sweden		5216			699,8333333	5216	10000	3,717420837	4,000043427	10000	24				649	Adults	All	Threat display		Threat display	-0,095501335	0,095501335	+	0,042929635	0,008133103	0,207194678	-2,17	0,091	-1,574	2,17	1,153731588	Human
Sundman, A-S.; Johnsson, M.; Wright, D.; Jensen, P.	2016	Mammal	Dog	Canis lupus	Canis_lupus	Sweden		5216			699,8333333	5216	10000	3,717420837	4,000043427	10000	24				698	Adults	All	Threat display		Threat display	-0,001441518	0,001441518	+	0,032505168	0,006824149	0,180291896	-125,071	0,001	-1,713	125,071	4,83684524	Human
Sundman, A-S.; Johnsson, M.; Wright, D.; Jensen, P.	2016	Mammal	Dog	Canis lupus	Canis_lupus	Sweden		5216			699,8333333	5216	10000	3,717420837	4,000043427	10000	24				1023	Adults	All	Threat display		Threat display	0,103284876	0,103284876	+	0,031061242	0,005510254	0,176241998	1,706	0,098	-1,736	1,706	0,99547153	Human
Svartberg, K	2002	Mammal	Dog	Canis lupus	Canis_lupus	Sweden		5216			699,8333333	5216	10000	3,717420837	4,000043427	10000	24				191	Adults	males	Boldness		Boldness	-0,227272727	0,227272727	-	0,502809917	0,051308017	0,709090909	-3,12	0,205	-0,344	3,12	1,415853163	Human
Svartberg, K	2002	Mammal	Dog	Canis lupus	Canis_lupus	Sweden		5216			699,8333333	5216	10000	3,717420837	4,000043427	10000	24				162	Adults	females	Boldness		Boldness	-0,070909091	0,070909091	-	0,57208595	0,05942554	0,756363636	-10,667	0,069	-0,279	10,667	2,456764344	none
Svartberg, K	2002	Mammal	Dog	Canis lupus	Canis_lupus	Sweden		5216			699,8333333	5216	10000	3,717420837	4,000043427	10000	24				875	Adults	males	Boldness		Boldness	-0,012727273	0,012727273	-	0,355649587	0,020160771	0,596363637	-46,857	0,013	-0,517	46,857	3,868217398	none
Svartberg, K	2002	Mammal	Dog	Canis lupus	Canis_lupus	Sweden		5216			699,8333333	5216	10000	3,717420837	4,000043427	10000	24				766	Adults	females	Boldness		Boldness	0,092727273	0,092727273	-	0,368780165	0,021941656	0,607272727	6,549	0,089	-0,499	6,549	2,021415104	none
Svartberg, K; Tapper, I; Temrin, H; Radesater, T; Thorman, S	2015	Mammal	Dog	Canis lupus	Canis_lupus	Sweden		5216			699,8333333	5216	10000	3,717420837	4,000043427	10000	24				81	Adults	All	Curiosity		Curiosity/Fearless	-0,007144191	0,007144191	-	0,499547664	0,078531873	0,706786859	-98,932	0,007	-0,347	98,932	4,604489955	none
Svartberg, K; Tapper, I; Temrin, H; Radesater, T; Thorman, S	2015	Mammal	Dog	Canis lupus	Canis_lupus	Sweden		5216			699,8333333	5216	10000	3,717420837	4,000043427	10000	24				81	Adults	All	Curiosity		Curiosity/Fearless	0,304897547	0,304897547	-	0,410923497	0,071225905	0,641033148	2,102	0,266	-0,445	2,102	1,132047065	none
Svartberg, K; Tapper, I; Temrin, H; Radesater, T; Thorman, S	2015	Mammal	Dog	Canis lupus	Canis_lupus	Sweden		5216			699,8333333	5216	10000	3,717420837	4,000043427	10000	24				81	Adults	All	Curiosity		Curiosity/Fearless	0,43609036	0,43609036	-	0,523016895	0,080355452	0,72319907	1,658	0,362	-0,324	1,658	0,97757396	none
Swaney, William T.; Cabrera-Alvarez, Maria J.; Reader, Simon M.	2015	Fish	Guppy	Poecilia reticulata	Poecilia_reticulata	The Netherlands	0			0	183	0	0	0	0	90	24				17	Adults	Males	Time freezing with alarm cue (s)		Time freezing with alarm cue (s)	150,92	150,92	+	11714,0625	26,25	108,2315227	0,14	5,023	3,05	0,14	0,131028262	none
Swaney, William T.; Cabrera-Alvarez, Maria J.; Reader, Simon M.	2015	Fish	Guppy	Poecilia reticulata	Poecilia_reticulata	The Netherlands	12,5			6,3	183	12,5	6,3	1,130333768	0,86332286	90	24				17	Adults	Males	Time freezing with alarm cue (s)		Time freezing with alarm cue (s)	245,89	245,89	+	35862,6033	45,93	189,3742414	0,114	5,509	3,33	0,114	0,107957142	none
Swaney, William T.; Cabrera-Alvarez, Maria J.; Reader, Simon M.	2015	Fish	Guppy	Poecilia reticulata	Poecilia_reticulata	The Netherlands	12,5			6,3	183	12,5	6,3	1,130333768	0,86332286	90	24				19	Adults	Males	Time in hidden area (s)		Time in hidden area (s)	6,24	6,24	+	97,0444	2,26	9,851111612	1,05	1,98	1,88	1,05	0,717839793	none
Swaney, William T.; Cabrera-Alvarez, Maria J.; Reader, Simon M.	2015	Fish	Guppy	Poecilia reticulata	Poecilia_reticulata	The Netherlands	0			0	183	0	0	0	0	90	24				19	Adults	Males	Time in hidden area (s)		Time in hidden area (s)	26,4	26,4	+	1240,4416	8,08	35,21990346	0,469	3,311	2,517	0,469	0,384581897	none
Swaney, William T.; Cabrera-Alvarez, Maria J.; Reader, Simon M.	2015	Fish	Guppy	Poecilia reticulata	Poecilia_reticulata	The Netherlands	12,5			6,3	183	12,5	6,3	1,130333768	0,86332286	90	24				17	Adults	Males	Time in shoaling area with visible predator (s)		Time in shoaling area with visible predator (s)	201,55	201,55	+	8138,4848	21,88	90,21355109	0,096	5,311	2,959	0,096	0,091667189	none
Swaney, William T.; Cabrera-Alvarez, Maria J.; Reader, Simon M.	2015	Fish	Guppy	Poecilia reticulata	Poecilia_reticulata	The Netherlands	0			0	183	0	0	0	0	90	24				15	Adults	Males	Time in shoaling area with visible predator (s)		Time in shoaling area with visible predator (s)	261,79	261,79	+	4039,3215	16,41	63,55565671	0,06	5,571	2,753	0,06	0,058268908	none
THOMPSON, RKR; LIEBREICH, M	1987	Bird	Chicken	Gallus gallus	Gallus_gallus	USA		256		107	152,5	256	107	2,409933123	2,033423755	8000	24				48	Juveniles	All	Latency to first vocalization (s)		Latency to first vocalization (s)	92	92	+	22500	21,65063509	150	1,63	4,533	5,011	1,63	0,966983846	Restraint by human
THOMPSON, RKR; LIEBREICH, M	1987	Bird	Chicken	Gallus gallus	Gallus_gallus	USA		256		107	152,5	256	107	2,409933123	2,033423755	8000	24				48	Juveniles	All	Latency to first vocalization (s)		Latency to first vocalization (s)	148	148	+	42849	29,87787643	207	1,399	5,004	5,333	1,399	0,875051984	Restraint by human + alarm call
THOMPSON, RKR; LIEBREICH, M	1987	Bird	Chicken	Gallus gallus	Gallus_gallus	USA		256		107	152,5	256	107	2,409933123	2,033423755	8000	24				48	Juveniles	All	Tonic immibilty (s)		Tonic immobility (s)	325	325	+	70225	38,24945533	265	0,815	5,787	5,58	0,815	0,596085468	Restraint by human
THOMPSON, RKR; LIEBREICH, M	1987	Bird	Chicken	Gallus gallus	Gallus_gallus	USA		256		107	152,5	256	107	2,409933123	2,033423755	8000	24				48	Juveniles	All	Tonic immibilty (s)		Tonic immobility (s)	409	409	+	99225	45,4663337	315	0,77	6,016	5,753	0,77	0,570979547	Restraint by human + alarm call
Tymchuk, WE; Biagi, C; Withler, R; Devlin, RH	2006	Fish	Coho Salmon	Oncorhynchus kisutch	Oncorhynchus_kisutch	Canada	7		21		1095	7	21	0,903089987	1,342422681	24	24		Y	Growth	2	Juveniles	All	Time to come to food		Time to come to food	2	2	+	2,0402	1,01	1,428355698	0,711	1,099	0,352	0,711	0,537077995	Simulated predator
Tymchuk, WE; Biagi, C; Withler, R; Devlin, RH	2006	Fish	Coho Salmon	Oncorhynchus kisutch	Oncorhynchus_kisutch	Canada	7		21		1095	7	21	0,903089987	1,342422681	24	24		Y	Growth	2	Juveniles	All	Time to come to food		Time to come to food	4,03	4,03	+	2,0402	1,01	1,428355698	0,353	1,615	0,352	0,353	0,302324349	Simulated predator
Tymchuk, WE; Biagi, C; Withler, R; Devlin, RH	2006	Fish	Coho Salmon	Oncorhynchus kisutch	Oncorhynchus_kisutch	Canada	7		21		1095	7	21	0,903089987	1,342422681	24	24		Y	Growth	2	Juveniles	All	Time to come to food		Time to come to food	8,23	8,23	+	11,045	2,35	3,323401872	0,263	2,222	0,774	0,263	0,233489843	Simulated predator
Tymchuk, WE; Biagi, C; Withler, R; Devlin, RH	2006	Fish	Coho Salmon	Oncorhynchus kisutch	Oncorhynchus_kisutch	Canada	7		21		1095	7	21	0,903089987	1,342422681	24	24		Y	Growth	2	Juveniles	All	Time to come to food		Time to come to food	8,75	8,75	+	2,42	1,1	1,555634919	0,17	2,277	0,394	0,17	0,157003749	Simulated predator
Tymchuk, WE; Biagi, C; Withler, R; Devlin, RH	2006	Fish	Coho Salmon	Oncorhynchus kisutch	Oncorhynchus_kisutch	Canada	7		21		1095	7	21	0,903089987	1,342422681	24	24		Y	Growth	2	Juveniles	All	Time to come to food		Time to come to food	12,52	12,52	+	0,4802	0,49	0,692964646	0,079	2,604	-0,01	0,079	0,076034686	Simulated predator
Tymchuk, Wendy E.; Sundstrom, L. Fredrik; Devlin, Robert H.	2007	Fish	Rainbow trout	Oncorhynchus mykiss	Oncorhynchus_mykiss	Canada		12		24	730	12	24	1,113943352	1,397940009	138	24				4	Juveniles	All	Time to come to food		Time to come to food	16,6	16,6	+	102,8196	5,07	10,14	0,271	2,868	1,505	0,271	0,239803992	Simulated predator
Tymchuk, Wendy E.; Sundstrom, L. Fredrik; Devlin, Robert H.	2007	Fish	Rainbow trout	Oncorhynchus mykiss	Oncorhynchus_mykiss	Canada		6,5		13	730	6,5	13	0,875061263	1,146128036	138	24				4	Juveniles	All	Time to come to food		Time to come to food	21,32	21,32	+	436,81	10,45	20,9	0,303	3,105	1,866	0,303	0,264669298	Simulated predator
Tymchuk, Wendy E.; Sundstrom, L. Fredrik; Devlin, Robert H.	2007	Fish	Rainbow trout	Oncorhynchus mykiss	Oncorhynchus_mykiss	Canada		3,75		7,5	730	3,75	7,5	0,67669361	0,929418926	138	24				4	Juveniles	All	Time to come to food		Time to come to food	28,21	28,21	+	496,3984	11,14	22,28	0,237	3,375	1,898	0,237	0,212689093	Simulated predator
Tymchuk, Wendy E.; Sundstrom, L. Fredrik; Devlin, Robert H.	2007	Fish	Rainbow trout	Oncorhynchus mykiss	Oncorhynchus_mykiss	Canada		2,375		4,8	730	2,375	4,8	0,528273777	0,763427994	138	24				4	Juveniles	All	Time to come to food		Time to come to food	31,66	31,66	+	166,41	6,45	12,9	0,16	3,486	1,625	0,16	0,148420005	Simulated predator
Tymchuk, Wendy E.; Sundstrom, L. Fredrik; Devlin, Robert H.	2007	Fish	Rainbow trout	Oncorhynchus mykiss	Oncorhynchus_mykiss	Canada	1			2	730	1	2	0,301029996	0,477121255	138	24				4	Juveniles	All	Time to come to food		Time to come to food	34,88	34,88	+	158,76	6,3	12,6	0,144	3,58	1,613	0,144	0,134530893	Simulated predator
Van Heerden, J., & Bertchinger, H. J.	1982	Mammal	Dog	Canis lupus	Canis_lupus	South africa	1		1,8		699,8333333	1	1,8	0,301029996	0,447158031	10000	24				3	Adult	All		Cortisol values	Cortisol values	45,42	45,42	+	55,011889	4,282206947	7,417	0,163	3,838	2,004	0,163	0,151002874	none
Van Heerden, J., & Bertchinger, H. J.	1982	Mammal	Black-backed jackal	Canis mesomelas	Canis_mesomelas	South africa	1		1,8		309	1	1,8	0,301029996	0,447158031	0	24				6	Adult	All		Cortisol values	Cortisol values	96	96	+	6336,16	32,49656392	79,6	0,829	4,575	4,377	0,829	0,603769369	none
Van Heerden, J., & Bertchinger, H. J.	1982	Mammal	Black-backed jackal	Canis mesomelas	Canis_mesomelas	South africa	1		0,5		309	1	0,5	0,301029996	0,176091259	0	24				5	Adult	All		Cortisol values	Cortisol values	156	156	+	116,64	4,829906831	10,8	0,069	5,056	2,38	0,069	0,066723632	none
Verwer, C. M., van Amerongen, G., van den Bos, R., & Hendriksen, C. F.	2009	Mammal	Rabbit	Oryctolagus cuniculus	Oryctolagus_cuniculus	Netherlands		298		97	119	298	97	2,475671188	1,991226076	1000	24				20	Juveniles	All	Hiding		Hiding	27,31	27,31	+	806,56	6,350433056	28,4	1,04	3,343	3,346	1,04	0,712949808	Human approach
Verwer, C. M., van Amerongen, G., van den Bos, R., & Hendriksen, C. F.	2009	Mammal	Rabbit	Oryctolagus cuniculus	Oryctolagus_cuniculus	Netherlands		298		97	119	298	97	2,475671188	1,991226076	1000	24				20	Juveniles	All	Hiding		Hiding	66,77	66,77	+	847,9744	6,51142995	29,12	0,436	4,216	3,371	0,436	0,361861471	Human approach
Wang, M. S., Zhang, R. W., Su, L. Y., Li, Y., Peng, M. S., Liu, H. Q., ... & Wu, D. D.	2016	Bird	Chicken	Gallus gallus	Gallus_gallus	China		493		206	152,5	493	206	2,693726949	2,315970345	8000	24				8	Adult	All		Expression of a gene of the vision (GUCA1A)	Expression of a gene of the vision (GUCA1A)	0,332309232	0,332309232	-	0,037300358	0,068282829	0,193133006	2,224	0,287	-0,302	2,224	1,170622825	none
Wang, M. S., Zhang, R. W., Su, L. Y., Li, Y., Peng, M. S., Liu, H. Q., ... & Wu, D. D.	2016	Bird	Chicken	Gallus gallus	Gallus_gallus	China	0		0		152,5	0	0	0	0	8000	0				8	Adult	All		Expression of a gene of the vision (GUCA1A)	Expression of a gene of the vision (GUCA1A)	1,02082659	1,02082659	-	0,004144421	0,02276077	0,064377179	0,418	0,704	-0,852	0,418	0,349247428	none
Wang, M. S., Zhang, R. W., Su, L. Y., Li, Y., Peng, M. S., Liu, H. Q., ... & Wu, D. D.	2016	Bird	Chicken	Gallus gallus	Gallus_gallus	China		493		206	152,5	493	206	2,693726949	2,315970345	8000	24				8	Adult	All		Expression of a gene of the vision (NR2E3)	Expression of a gene of the vision (NR2E3)	0,138614264	0,138614264	-	0,003137011	0,019802182	0,056009029	2,871	0,13	-0,921	2,871	1,353512872	none
Wang, M. S., Zhang, R. W., Su, L. Y., Li, Y., Peng, M. S., Liu, H. Q., ... & Wu, D. D.	2016	Bird	Chicken	Gallus gallus	Gallus_gallus	China	0		0		152,5	0	0	0	0	8000	0				8	Adult	All		Expression of a gene of the vision (NR2E3)	Expression of a gene of the vision (NR2E3)	1,02310281	1,02310281	-	0,451720068	0,23762367	0,672101234	1,348	0,705	0,321	1,348	0,853563902	none
Wang, M. S., Zhang, R. W., Su, L. Y., Li, Y., Peng, M. S., Liu, H. Q., ... & Wu, D. D.	2016	Bird	Chicken	Gallus gallus	Gallus_gallus	China		493		206	152,5	493	206	2,693726949	2,315970345	8000	24				8	Adult	All		Expression of a gene of the vision (PDE6B)	Expression of a gene of the vision (PDE6B)	0,336634066	0,336634066	-	0,034854971	0,066006601	0,186694861	2,159	0,29	-0,319	2,159	1,150255522	none
Wang, M. S., Zhang, R. W., Su, L. Y., Li, Y., Peng, M. S., Liu, H. Q., ... & Wu, D. D.	2016	Bird	Chicken	Gallus gallus	Gallus_gallus	China	0		0		152,5	0	0	0	0	8000	0				8	Adult	All		Expression of a gene of the vision (PDE6B)	Expression of a gene of the vision (PDE6B)	1,02970337	1,02970337	-	2,120576042	0,51485144	1,456219778	1,971	0,708	0,708	1,971	1,088898596	none
Wang, M. S., Zhang, R. W., Su, L. Y., Li, Y., Peng, M. S., Liu, H. Q., ... & Wu, D. D.	2016	Bird	Chicken	Gallus gallus	Gallus_gallus	China		493		206	152,5	493	206	2,693726949	2,315970345	8000	24				8	Adult	All		Expression of a gene of the vision (RHO)	Expression of a gene of the vision (RHO)	0,59405991	0,59405991	-	0,008713742	0,0330033	0,093347429	0,865	0,466	-0,666	0,865	0,623261053	none
Wang, M. S., Zhang, R. W., Su, L. Y., Li, Y., Peng, M. S., Liu, H. Q., ... & Wu, D. D.	2016	Bird	Chicken	Gallus gallus	Gallus_gallus	China	0		0		152,5	0	0	0	0	8000	0				8	Adult	All		Expression of a gene of the vision (RHO)	Expression of a gene of the vision (RHO)	1,02970337	1,02970337	-	0,18438267	0,15181513	0,429398032	1,07	0,708	0,097	1,07	0,727548607	none
Werhahn, G., Vir_nyi, Z., Barrera, G., Sommese, A., & Range, F.	2016	Mammal	Wolf	Canis lupus	Canis_lupus	North america	0		0		669	0	0	0	0	0	0				11	Adult	All	Gaze cue		Gaze cue	4,9235	4,9235	+	6,305121	0,757094986	2,511	0,51	1,779	0,921	0,51	0,412109651	Human
Werhahn, G., Vir_nyi, Z., Barrera, G., Sommese, A., & Range, F.	2016	Mammal	Dog	Canis lupus	Canis_lupus	North america		5216			699,8333333	5216	10000	3,717420837	4,000043427	10000	24				11	Adult	All	Gaze cue		Gaze cue	6,69133726	6,69133726	+	54,14368105	2,218592532	7,358238991	1,1	2,04	1,996	1,1	0,741937345	Human
Werhahn, G., Vir_nyi, Z., Barrera, G., Sommese, A., & Range, F.	2016	Mammal	Wolf	Canis lupus	Canis_lupus	North america	0		0		669	0	0	0	0	0	0				11	Adult	All	Simultaneous gazing		Simultaneous gazing	4,33638572	4,33638572	+	13,50961806	1,108217982	3,675543233	0,848	1,675	1,302	0,848	0,614103973	Human
Werhahn, G., Vir_nyi, Z., Barrera, G., Sommese, A., & Range, F.	2016	Mammal	Dog	Canis lupus	Canis_lupus	North america		5216			699,8333333	5216	10000	3,717420837	4,000043427	10000	24				11	Adult	All	Simultaneous gazing		Simultaneous gazing	4,77083546	4,77083546	+	6,410063285	0,763369521	2,531810278	0,531	1,753	0,929	0,531	0,425921117	Human
Whishaw, I. Q., Previsich, N., & Flannigan, K. P.	1978	Mammal	Dutch rabbit	Oryctolagus cuniculus	Oryctolagus_cuniculus	Canada		393		128	119	393	128	2,595496222	2,11058971	1000	24				12	Adult	All	Time of immobility (on the back)		Time of immobility (on the back)	126,45	126,45	+	10371,3856	29,39867571	101,84	0,805	4,848	4,623	0,805	0,590560592	Human handling
Whishaw, I. Q., Previsich, N., & Flannigan, K. P.	1978	Mammal	Dutch rabbit	Oryctolagus cuniculus	Oryctolagus_cuniculus	Canada	0		0		119	0	0	0	0	1000	0				12	Adult	All	Time of immobility (on the back)		Time of immobility (on the back)	271,75	271,75	+	1169,64	9,872689603	34,2	0,126	5,609	3,532	0,126	0,11867153	Human handling
Whishaw, I. Q., Previsich, N., & Flannigan, K. P.	1978	Mammal	Dutch rabbit	Oryctolagus cuniculus	Oryctolagus_cuniculus	Canada		393		128	119	393	128	2,595496222	2,11058971	1000	24				12	Adult	All	Time of immobility (on the front)		Time of immobility (on the front)	46,96	46,96	+	1748,9124	12,07239413	41,82	0,891	3,87	3,733	0,891	0,63710579	Human handling
Whishaw, I. Q., Previsich, N., & Flannigan, K. P.	1978	Mammal	Dutch rabbit	Oryctolagus cuniculus	Oryctolagus_cuniculus	Canada	0		0		119	0	0	0	0	1000	0				12	Adult	All	Time of immobility (on the front)		Time of immobility (on the front)	234,28	234,28	+	3469,21	17,00296543	58,9	0,251	5,461	4,076	0,251	0,223943231	Human handling
Whishaw, I. Q., Previsich, N., & Flannigan, K. P.	1978	Mammal	Dutch rabbit	Oryctolagus cuniculus	Oryctolagus_cuniculus	Canada		393		128	119	393	128	2,595496222	2,11058971	1000	24				12	Adult	All	Time of immobility (on the side)		Time of immobility (on the side)	57,87	57,87	+	3368,6416	16,75470481	58,04	1,003	4,075	4,061	1,003	0,694646057	Human handling
Whishaw, I. Q., Previsich, N., & Flannigan, K. P.	1978	Mammal	Dutch rabbit	Oryctolagus cuniculus	Oryctolagus_cuniculus	Canada	0		0		119	0	0	0	0	1000	0				12	Adult	All	Time of immobility (on the side)		Time of immobility (on the side)	238	238	+	5080,8384	20,57676359	71,28	0,299	5,476	4,267	0,299	0,261594738	Human handling
Whishaw, I. Q., Previsich, N., & Flannigan, K. P.	1978	Mammal	Dutch rabbit	Oryctolagus cuniculus	Oryctolagus_cuniculus	Canada		393		128	119	393	128	2,595496222	2,11058971	1000	24				12	Adult	All	Time of immobility (sitting)		Time of immobility (sitting)	18,48	18,48	+	38,44	1,789785834	6,2	0,335	2,969	1,825	0,335	0,288931292	Human handling
Whishaw, I. Q., Previsich, N., & Flannigan, K. P.	1978	Mammal	Dutch rabbit	Oryctolagus cuniculus	Oryctolagus_cuniculus	Canada	0		0		119	0	0	0	0	1000	0				12	Adult	All	Time of immobility (sitting)		Time of immobility (sitting)	169,5	169,5	+	9960,04	28,80977843	99,8	0,589	5,139	4,603	0,589	0,463104888	Human handling
Wilson, D.R., Bayly, K. L., Nelson, X. J., Gillings, M., Evans, C.S.	2008	Bird	Bantam	Gallus gallus	Gallus_gallus	Wales		474		198	152,5	474	198	2,67669361	2,298853076	8000					64	adult	males	Aerial alarm calling		Aerial alarm calling	3,97	3,97	+	10,24	0,4	3,2	0,806	1,603	1,163	0,806	0,591114455	Unknown
Wilson, David R.; Evans, Christopher S.	2008	Bird	Chicken	Gallus gallus	Gallus_gallus	UK		474		198	152,5	474	198	2,67669361	2,298853076	8000	24				30	adults	males	Alarm calling		Alarm calling	65,47085202	65,47085202	+	988,397111	5,73991031	31,43878355	0,2	4,197	2,574	0,2	0,182321557	none
Wilson, David R.; Evans, Christopher S.	2008	Bird	Chicken	Gallus gallus	Gallus_gallus	UK		474		198	152,5	474	198	2,67669361	2,298853076	8000	24				30	adults	males	Alarm calling		Alarm calling	74,97757848	74,97757848	+	1182,408653	6,2780269	34,3861695	0,183	4,33	2,619	0,183	0,168053585	none
Wilson, David R.; Evans, Christopher S.	2008	Bird	Chicken	Gallus gallus	Gallus_gallus	UK		474		198	152,5	474	198	2,67669361	2,298853076	8000	24				30	adults	males	Alarm calling		Alarm calling	81,79372197	81,79372197	+	1468,117197	6,9955157	38,3160175	0,177	4,416	2,673	0,177	0,162968828	none
Wilson, David R.; Evans, Christopher S.	2008	Bird	Chicken	Gallus gallus	Gallus_gallus	UK		474		198	152,5	474	198	2,67669361	2,298853076	8000	24				30	adults	males	Alarm calling		Alarm calling	86,6367713	86,6367713	+	1321,401999	6,6367713	36,3510935	0,163	4,473	2,647	0,163	0,151002874	none
Wilson, David R.; Evans, Christopher S.	2008	Bird	Chicken	Gallus gallus	Gallus_gallus	UK		474		198	152,5	474	198	2,67669361	2,298853076	8000	24				30	adults	males	Alarm calling		Alarm calling	105,8295964	105,8295964	+	3247,038955	10,40358745	56,98279525	0,167	4,671	2,872	0,167	0,154436353	none
Wilson, David R.; Evans, Christopher S.	2008	Bird	Chicken	Gallus gallus	Gallus_gallus	UK		474		198	152,5	474	198	2,67669361	2,298853076	8000	24				30	adults	males	Alarm calling		Alarm calling	114,0807175	114,0807175	+	2042,429972	8,25112108	45,1932514	0,138	4,746	2,756	0,138	0,129272336	none
Wright, D; Nakamichi, R; Krause, J; Butlin, RK	2006	Fish	Zebrafish	Danio rerio	Danio_rerio	UK	54			36	91,46511628	54	36	1,740362689	1,568201724	58	24				19	adults	All	Boldness: time first entered stimulus zone		Boldness: time first entered stimulus zone	311,942959	311,942959	-	55615,25923	54,10285489	235,828877	0,756	5,746	5,463	0,756	0,563038495	none
Wright, D; Nakamichi, R; Krause, J; Butlin, RK	2006	Fish	Zebrafish	Danio rerio	Danio_rerio	UK	1			0,7	91,46511628	1	0,7	0,301029996	0,230448921	58	24				20	adults	All	Boldness: time first entered stimulus zone		Boldness: time first entered stimulus zone	549,0196078	549,0196078	-	3892,336387	13,95051323	62,3885918	0,114	6,31	4,133	0,114	0,107957142	none
Wright, D; Nakamichi, R; Krause, J; Butlin, RK	2006	Fish	Zebrafish	Danio rerio	Danio_rerio	UK	54			36	91,46511628	54	36	1,740362689	1,568201724	58	24				19	adults	All	Boldness: time in stimulus zone		Boldness: time in stimulus zone	33,68983957	33,68983957	-	3892,336387	14,31292457	62,3885918	1,852	3,546	4,133	1,852	1,048020503	Novel object
Wright, D; Nakamichi, R; Krause, J; Butlin, RK	2006	Fish	Zebrafish	Danio rerio	Danio_rerio	UK	1			0,7	91,46511628	1	0,7	0,301029996	0,230448921	58	24				20	adults	All	Boldness: time in stimulus zone		Boldness: time in stimulus zone	139,7504456	139,7504456	-	20950,11137	32,36519069	144,741533	1,036	4,947	4,975	1,036	0,710987099	Novel object
Wright, D; Nakamichi, R; Krause, J; Butlin, RK	2006	Fish	Zebrafish	Danio rerio	Danio_rerio	UK	54			36	91,46511628	54	36	1,740362689	1,568201724	58	24				19	adults	All	Shoaling tendency		Shoaling tendency	178,4313726	178,4313726	+	15882,28939	28,91210764	126,0249554	0,706	5,19	4,836	0,706	0,534151449	Novel object
Wright, D; Nakamichi, R; Krause, J; Butlin, RK	2006	Fish	Zebrafish	Danio rerio	Danio_rerio	UK	1			0,7	91,46511628	1	0,7	0,301029996	0,230448921	58	24				20	adults	All	Shoaling tendency		Shoaling tendency	421,7468806	421,7468806	+	19880,49733	31,5281599	140,9982175	0,334	6,047	4,949	0,334	0,288181947	Novel object
Zidar, J.; Lovlie, H.	2012	Bird	Chicken	Gallus gallus	Gallus_gallus	Sweden	148,3934426			62	152,5	148,3934426	62	2,174331535	1,799340549	8000	24				60	adults	All	Time spent vigilant		Time spent vigilant	0,18936881	0,18936881	+	0,002685502	0,00669017	0,051821834	3,346	0,173	-0,456	3,346	1,469255882	none
Zidar, J.; Lovlie, H.	2012	Bird	Chicken	Gallus gallus	Gallus_gallus	Sweden	148,3934426			62	152,5	148,3934426	62	2,174331535	1,799340549	8000	24				20	adults	All	Time spent vigilant		Time spent vigilant	0,19996198	0,19996198	+	0,000189812	0,00308068	0,01377722	1,241	0,182	-1,393	1,241	0,806922195	none
Zidar, J.; Lovlie, H.	2012	Bird	Chicken	Gallus gallus	Gallus_gallus	Sweden	148,3934426			62	152,5	148,3934426	62	2,174331535	1,799340549	8000	24				20	adults	All	Time spent vigilant		Time spent vigilant	0,21140052	0,21140052	+	0,001531964	0,00875204	0,039140313	1,979	0,192	-0,871	1,979	1,091587674	Predator cue (Tiger low)
Zidar, J.; Lovlie, H.	2012	Bird	Chicken	Gallus gallus	Gallus_gallus	Sweden	148,3934426			62	152,5	148,3934426	62	2,174331535	1,799340549	8000	24				20	adults	All	Time spent vigilant		Time spent vigilant	0,21253455	0,21253455	+	0,001718187	0,00926873	0,041451021	2,026	0,193	-0,843	2,026	1,107241615	Predator cue (Tiger high)
Zidar, J.; Lovlie, H.	2012	Bird	Chicken	Gallus gallus	Gallus_gallus	Sweden	148,3934426			62	152,5	148,3934426	62	2,174331535	1,799340549	8000	24				60	adults	All	Time spent vigilant		Time spent vigilant	0,21790391	0,21790391	+	0,004071671	0,00823779	0,063809647	3,226	0,197	-0,352	3,226	1,441255919	Predator cue (Tiger)
Zidar, J.; Lovlie, H.	2012	Bird	Chicken	Gallus gallus	Gallus_gallus	Sweden	148,3934426			62	152,5	148,3934426	62	2,174331535	1,799340549	8000	24				60	adults	All	Time spent vigilant		Time spent vigilant	0,23635039	0,23635039	+	0,002288512	0,00617591	0,047838393	2,576	0,212	-0,496	2,576	1,274244857	Predator cue (Dhole)
Zidar, Josefina; Sorato, Enrico; Malmqvist, Ann-Marie; Jansson, Emelie; Rosher, Charlotte; Jensen, Per; Favati, Anna; Lovlie, Hanne	2017	Bird	red junglefowl	Gallus gallus	Gallus_gallus	Sweden	152		64		152,5	152	64	2,184691431	1,812913357	8000	24		N		89	Adult	All	Tonic immibilty (s)		Tonic imobility	1,8	1,8	-	0,01	0,010599979	0,1	0,056	1,03	-2,303	0,056	0,054488185	Human
Zidar, Josefina; Sorato, Enrico; Malmqvist, Ann-Marie; Jansson, Emelie; Rosher, Charlotte; Jensen, Per; Favati, Anna; Lovlie, Hanne	2017	Bird	red junglefowl	Gallus gallus	Gallus_gallus	Sweden	149		63		152,5	149	63	2,176091259	1,806179974	8000	24		N		35	Adult	All	Vigilance (s) in a novel arena 2013		Vigilance (s) in a novel arena 2013	0,49	0,49	+	0,001	0,005345225	0,031622777	0,061	0,399	-3,507	0,061	0,05921186	Human
Zidar, Josefina; Sorato, Enrico; Malmqvist, Ann-Marie; Jansson, Emelie; Rosher, Charlotte; Jensen, Per; Favati, Anna; Lovlie, Hanne	2017	Bird	red junglefowl	Gallus gallus	Gallus_gallus	Sweden	154		65		152,5	154	65	2,190331698	1,819543936	8000	24		N		54	Adult	All	Vigilance (s) in a novel arena 2015		Vigilance (s) in a novel arena 2015	0,34	0,34	+	0	0	0	0,059	0,293	-3,912	0,059	0,057325067	Human
