# Supplementary material for: Evolutionary dynamics in the Anthropocene: Life history and intensity of human contact shape antipredator responses
Source: PLoS Biol. 2020 Sep 22;18(9):e3000818. doi: 10.1371/journal.pbio.3000818 (PMC7508406; doi:10.1371/journal.pbio.3000818)
Supplement: S1 Data — All data for the meta-analysis, (A) initial data management, (B) data management, and (C) R code and data. (ZIP) [file pbio.3000818.s012.zip › S1 Data/A/Urbanization_initial.csv]

Studies	Year	Animal	Species C name	Species L name	phylo	Country	Generation Calculated	Time around humans	Maturity		Generation	Bilan Time With Human	Estimated time (h) in contact with human per day	n.total	Age (juveniles/adolescent/adult) at the moment of the test	Sexe	Type of antipredator Behavioural Trait	Type of antipredator Physiological Trait	Mean	MeanVAL	Direction of the effect:FEAR	Variance	SE	Sd	CV	Log Mean	LOGABSCV
Atwell et al. 2012. Boldness behavior and stress physiology in a novel urban environment suggest rapid correlated evolutionary adaptation	2006	Bird	Dark-eyed junco	Junco hyemalis	Junco_hyemalis	USA	24	24	365				24	30	Adult	All	FID		4,26	4,26	+	10,80	0,600	3,286	0,77	1,660131027	0,5717929
Atwell et al. 2012. Boldness behavior and stress physiology in a novel urban environment suggest rapid correlated evolutionary adaptation	2006	Bird	Dark-eyed junco	Junco hyemalis	Junco_hyemalis	USA	24	24	365				24	11	Adult	Female	FID		3,70	3,7	+	4,23	0,620	2,056	0,56	1,547562509	0,441963368
Atwell et al. 2012. Boldness behavior and stress physiology in a novel urban environment suggest rapid correlated evolutionary adaptation	2006	Bird	Dark-eyed junco	Junco hyemalis	Junco_hyemalis	USA	24	24	365				24	31	Adult	Female		Baseline CORT (ng/ml)	8,09	8,09	+	26,81	0,930	5,178	0,64	2,207174908	0,494727962
Atwell et al. 2012. Boldness behavior and stress physiology in a novel urban environment suggest rapid correlated evolutionary adaptation	2006	Bird	Dark-eyed junco	Junco hyemalis	Junco_hyemalis	USA	24	24	365				24	31	Adult	Female		Stress-induced CORT 15 min (ng/ml)	19,16	19,16	+	49,22	1,260	7,015	0,37	3,003700443	0,31199462
Atwell et al. 2012. Boldness behavior and stress physiology in a novel urban environment suggest rapid correlated evolutionary adaptation	2006	Bird	Dark-eyed junco	Junco hyemalis	Junco_hyemalis	USA	24	24	365				24	31	Adult	Female		Stress-induced CORT 30 min (ng/ml)	21,21	21,21	+	82,36	1,630	9,075	0,43	3,100542638	0,356194826
Atwell et al. 2012. Boldness behavior and stress physiology in a novel urban environment suggest rapid correlated evolutionary adaptation	2006	Bird	Dark-eyed junco	Junco hyemalis	Junco_hyemalis	USA	24	24	365				24	11	Adult	Female		Baseline CORT (ng/ml)	3,17	3,17	+	8,71	0,890	2,952	0,93	1,427916036	0,65812394
Atwell et al. 2012. Boldness behavior and stress physiology in a novel urban environment suggest rapid correlated evolutionary adaptation	2006	Bird	Dark-eyed junco	Junco hyemalis	Junco_hyemalis	USA	24	24	365				24	11	Adult	Female		Stress-induced CORT 15 min (ng/ml)	16,16	16,16	+	77,60	2,656	8,809	0,55	2,842581094	0,435094218
Atwell et al. 2012. Boldness behavior and stress physiology in a novel urban environment suggest rapid correlated evolutionary adaptation	2006	Bird	Dark-eyed junco	Junco hyemalis	Junco_hyemalis	USA	24	24	365				24	11	Adult	Female		Stress-induced CORT 30 min (ng/ml)	19,28	19,278	+	64,47	2,421	8,030	0,42	3,009536555	0,348198621
Atwell et al. 2012. Boldness behavior and stress physiology in a novel urban environment suggest rapid correlated evolutionary adaptation	2006	Bird	Dark-eyed junco	Junco hyemalis	Junco_hyemalis	USA	24	24	365				24	10	Adult	Male		Baseline CORT (ng/ml)	2,79	2,79	+	3,08	0,555	1,755	0,63	1,332366019	0,488000235
Atwell et al. 2012. Boldness behavior and stress physiology in a novel urban environment suggest rapid correlated evolutionary adaptation	2006	Bird	Dark-eyed junco	Junco hyemalis	Junco_hyemalis	USA	24	24	365				24	10	Adult	Male		Stress-induced CORT 15 min (ng/ml)	10,85	10,85	+	33,12	1,820	5,755	0,53	2,472327868	0,425559572
Atwell et al. 2012. Boldness behavior and stress physiology in a novel urban environment suggest rapid correlated evolutionary adaptation	2006	Bird	Dark-eyed junco	Junco hyemalis	Junco_hyemalis	USA	24	24	365				24	10	Adult	Male		Stress-induced CORT 30 min (ng/ml)	13,36	13,36	+	49,73	2,230	7,052	0,53	2,664446564	0,423851876
Atwell et al. 2012. Boldness behavior and stress physiology in a novel urban environment suggest rapid correlated evolutionary adaptation	2006	Bird	Dark-eyed junco	Junco hyemalis	Junco_hyemalis	USA	0	0	365				0	24	Adult	All	FID		13,50	13,5	+	30,11	1,120	5,487	0,41	2,674148649	0,341057319
Atwell et al. 2012. Boldness behavior and stress physiology in a novel urban environment suggest rapid correlated evolutionary adaptation	2006	Bird	Dark-eyed junco	Junco hyemalis	Junco_hyemalis	USA	0	0	365				0	17	Adult	Female	FID		9,94	9,94	+	35,25	1,440	5,937	0,60	2,392425797	0,468321638
Atwell et al. 2012. Boldness behavior and stress physiology in a novel urban environment suggest rapid correlated evolutionary adaptation	2006	Bird	Dark-eyed junco	Junco hyemalis	Junco_hyemalis	USA	0	0	365				0	27	Adult	Female		Baseline CORT (ng/ml)	10,42	10,42	+	63,20	1,530	7,950	0,76	2,435366204	0,566998025
Atwell et al. 2012. Boldness behavior and stress physiology in a novel urban environment suggest rapid correlated evolutionary adaptation	2006	Bird	Dark-eyed junco	Junco hyemalis	Junco_hyemalis	USA	0	0	365				0	27	Adult	Female		Stress-induced CORT 15 min (ng/ml)	28,14	28,14	+	146,58	2,330	12,107	0,43	3,372111801	0,357844288
Atwell et al. 2012. Boldness behavior and stress physiology in a novel urban environment suggest rapid correlated evolutionary adaptation	2006	Bird	Dark-eyed junco	Junco hyemalis	Junco_hyemalis	USA	0	0	365				0	27	Adult	Female		Stress-induced CORT 30 min (ng/ml)	29,12	29,12	+	134,27	2,230	11,587	0,40	3,405189403	0,33498516
Atwell et al. 2012. Boldness behavior and stress physiology in a novel urban environment suggest rapid correlated evolutionary adaptation	2006	Bird	Dark-eyed junco	Junco hyemalis	Junco_hyemalis	USA	0	0	365				0	10	Adult	Female		Baseline CORT (ng/ml)	4,19	4,19	+	4,26	0,653	2,065	0,49	1,646733697	0,400675184
Atwell et al. 2012. Boldness behavior and stress physiology in a novel urban environment suggest rapid correlated evolutionary adaptation	2006	Bird	Dark-eyed junco	Junco hyemalis	Junco_hyemalis	USA	0	0	365				0	10	Adult	Female		Stress-induced CORT 15 min (ng/ml)	22,03	22,03	+	112,23	3,350	10,594	0,48	3,136797714	0,392631717
Atwell et al. 2012. Boldness behavior and stress physiology in a novel urban environment suggest rapid correlated evolutionary adaptation	2006	Bird	Dark-eyed junco	Junco hyemalis	Junco_hyemalis	USA	0	0	365				0	10	Adult	Female		Stress-induced CORT 30 min (ng/ml)	23,66	23,66	+	58,56	2,420	7,653	0,32	3,205182498	0,280238289
Atwell et al. 2012. Boldness behavior and stress physiology in a novel urban environment suggest rapid correlated evolutionary adaptation	2006	Bird	Dark-eyed junco	Junco hyemalis	Junco_hyemalis	USA	0	0	365				0	9	Adult	Male		Baseline CORT (ng/ml)	2,19	2,19	+	10,34	1,072	3,216	1,47	1,160020917	0,903607904
Atwell et al. 2012. Boldness behavior and stress physiology in a novel urban environment suggest rapid correlated evolutionary adaptation	2006	Bird	Dark-eyed junco	Junco hyemalis	Junco_hyemalis	USA	0	0	365				0	9	Adult	Male		Stress-induced CORT 15 min (ng/ml)	13,78	13,78	+	26,81	1,726	5,178	0,38	2,693274916	0,31900774
Atwell et al. 2012. Boldness behavior and stress physiology in a novel urban environment suggest rapid correlated evolutionary adaptation	2006	Bird	Dark-eyed junco	Junco hyemalis	Junco_hyemalis	USA	0	0	365				0	9	Adult	Male		Stress-induced CORT 30 min (ng/ml)	19,51	19,51	+	41,33	2,143	6,429	0,33	3,020912572	0,284820473
Gendall et al. 2015. Tolerance of disturbance by humans in long-time resident and recent colonist urban doves	2011	Bird	Rock dove	Columba livia	Columba_livia	Australia	368	141	140				24	87	Unknown	Unknown	Vigilance		6,00	6	+	70,47	0,900	8,395	1,40	1,945910149	0,875096526
Gendall et al. 2015. Tolerance of disturbance by humans in long-time resident and recent colonist urban doves	2011	Bird	Crested pigeon	Ochyphaps lophotes	Ochyphaps_lophotes	Australia		20					24	87	Unknown	Unknown	Vigilance		15,50	15,5	+	314,07	1,900	17,722	1,14	2,803360381	0,762372891
Gendall et al. 2015. Tolerance of disturbance by humans in long-time resident and recent colonist urban doves	2011	Bird	Spotted dove	Streptopelis chinensis	Streptopelis_chinensis	Australia		141					24	67	Unknown	Unknown	Vigilance		15,40	15,4	+	150,75	1,500	12,278	0,80	2,797281335	0,586271418
Magle and Angeloni. 2011. Effects of urbanization on the behaviour of a keystone species	2003	Mammal	Black-tailed prairie dog	Cynomys ludovicianus	Cynomys_ludovicianus	USA	24	48	730				24	6	Adult/yearling	All	Vigilance		0,073	0,073254685	+	0,01	0,042	0,103	1,41	0,070695794	0,879355941
Magle and Angeloni. 2011. Effects of urbanization on the behaviour of a keystone species	2003	Mammal	Black-tailed prairie dog	Cynomys ludovicianus	Cynomys_ludovicianus	USA	36,5	73	730				24	4	Adult/yearling	All	Vigilance		0,091	0,090904944	+	0,01	0,037	0,075	0,82	0,087007575	0,599675173
Magle and Angeloni. 2011. Effects of urbanization on the behaviour of a keystone species	2003	Mammal	Black-tailed prairie dog	Cynomys ludovicianus	Cynomys_ludovicianus	USA	23,5	47	730				24	4	Adult/yearling	All	Vigilance		0,144	0,143788428	+	0,03	0,080	0,160	1,11	0,134345935	0,748614173
Magle and Angeloni. 2011. Effects of urbanization on the behaviour of a keystone species	2003	Mammal	Black-tailed prairie dog	Cynomys ludovicianus	Cynomys_ludovicianus	USA	23,5	47	730				24	7	Adult/yearling	All	Vigilance		0,204	0,203958568	+	0,02	0,053	0,139	0,68	0,185614935	0,519969356
Magle and Angeloni. 2011. Effects of urbanization on the behaviour of a keystone species	2003	Mammal	Black-tailed prairie dog	Cynomys ludovicianus	Cynomys_ludovicianus	USA	23	46	730				24	7	Adult/yearling	All	Vigilance		0,082	0,082053902	+	0,01	0,036	0,094	1,15	0,078860996	0,764681993
Magle and Angeloni. 2011. Effects of urbanization on the behaviour of a keystone species	2003	Mammal	Black-tailed prairie dog	Cynomys ludovicianus	Cynomys_ludovicianus	USA	58,5	117	730				24	8	Adult/yearling	All	Vigilance		0,037	0,036720208	+	0,00	0,019	0,052	1,43	0,036062084	0,886964043
Magle and Angeloni. 2011. Effects of urbanization on the behaviour of a keystone species	2003	Mammal	Black-tailed prairie dog	Cynomys ludovicianus	Cynomys_ludovicianus	USA	21	42	730				24	7	Adult/yearling	All	Vigilance		0,089	0,089448082	+	0,00	0,026	0,068	0,75	0,085671221	0,562401324
Magle and Angeloni. 2011. Effects of urbanization on the behaviour of a keystone species	2003	Mammal	Black-tailed prairie dog	Cynomys ludovicianus	Cynomys_ludovicianus	USA	17,5	35	730				24	4	Adult/yearling	All	Vigilance		0,257	0,257432449	+	0,06	0,125	0,250	0,97	0,229071903	0,678757218
Magle and Angeloni. 2011. Effects of urbanization on the behaviour of a keystone species	2003	Mammal	Black-tailed prairie dog	Cynomys ludovicianus	Cynomys_ludovicianus	USA	11,5	23	730				24	3	Adult/yearling	All	Vigilance		0,300	0,300400413	+	0,02	0,091	0,158	0,52	0,262672227	0,421909027
Magle and Angeloni. 2011. Effects of urbanization on the behaviour of a keystone species	2003	Mammal	Black-tailed prairie dog	Cynomys ludovicianus	Cynomys_ludovicianus	USA	8,5	17	730				24	2	Adult/yearling	All	Vigilance		0,332	0,332316684	+	0,05	0,156	0,221	0,66	0,286919294	0,509503218
Magle and Angeloni. 2011. Effects of urbanization on the behaviour of a keystone species	2003	Mammal	Black-tailed prairie dog	Cynomys ludovicianus	Cynomys_ludovicianus	USA	14,5	29	730				24	2	Adult/yearling	All	Vigilance		0,340	0,340090894	+	0,03	0,126	0,178	0,52	0,292737443	0,421009098
Magle and Angeloni. 2011. Effects of urbanization on the behaviour of a keystone species	2003	Mammal	Black-tailed prairie dog	Cynomys ludovicianus	Cynomys_ludovicianus	USA	21,5	43	730				24	3	Adult/yearling	All	Vigilance		0,047	0,046961885	+	0,00	0,020	0,035	0,75	0,045892527	0,557457196
Magle and Angeloni. 2011. Effects of urbanization on the behaviour of a keystone species	2003	Mammal	Black-tailed prairie dog	Cynomys ludovicianus	Cynomys_ludovicianus	USA	17	34	730				24	2	Adult/yearling	All	Vigilance		0,157	0,15737441	+	0,00	0,003	0,004	0,03	0,146154	0,027198421
Magle and Angeloni. 2011. Effects of urbanization on the behaviour of a keystone species	2003	Mammal	Black-tailed prairie dog	Cynomys ludovicianus	Cynomys_ludovicianus	USA	28,5	57	730				24	2	Adult/yearling	All	Vigilance		0,192	0,192235252	+	0,02	0,110	0,156	0,81	0,175829908	0,593496365
Magle and Angeloni. 2011. Effects of urbanization on the behaviour of a keystone species	2003	Mammal	Black-tailed prairie dog	Cynomys ludovicianus	Cynomys_ludovicianus	USA	20	40	730				24	2	Adult/yearling	All	Vigilance		0,057	0,056547619	+	0,00	0,045	0,063	1,12	0,055006629	0,749756405
Magle and Angeloni. 2011. Effects of urbanization on the behaviour of a keystone species	2003	Mammal	Black-tailed prairie dog	Cynomys ludovicianus	Cynomys_ludovicianus	USA	15	30	730				24	2	Adult/yearling	All	Vigilance		0,249	0,249109114	+	0,08	0,204	0,288	1,16	0,222430588	0,768900576
Magle and Angeloni. 2011. Effects of urbanization on the behaviour of a keystone species	2003	Mammal	Black-tailed prairie dog	Cynomys ludovicianus	Cynomys_ludovicianus	USA	12	24	730				24	2	Adult/yearling	All	Vigilance		0,643	0,643099548	+	0,15	0,274	0,387	0,60	0,496584426	0,470996957
Magle and Angeloni. 2011. Effects of urbanization on the behaviour of a keystone species	2003	Mammal	Black-tailed prairie dog	Cynomys ludovicianus	Cynomys_ludovicianus	USA	9	18	730				24	2	Adult/yearling	All	Vigilance		0,121	0,120994049	+	0,01	0,056	0,079	0,66	0,114215835	0,504628044
Magle and Angeloni. 2011. Effects of urbanization on the behaviour of a keystone species	2003	Mammal	Black-tailed prairie dog	Cynomys ludovicianus	Cynomys_ludovicianus	USA	2,5	5	730				24	2	Adult/yearling	All	Vigilance		0,256	0,255738267	+	0,00	0,018	0,025	0,10	0,22772366	0,093093756
Magle and Angeloni. 2011. Effects of urbanization on the behaviour of a keystone species	2003	Mammal	Black-tailed prairie dog	Cynomys ludovicianus	Cynomys_ludovicianus	USA	5	10	730				24	2	Adult/yearling	All	Vigilance		0,377	0,377490325	+	0,00	0,047	0,066	0,17	0,320263238	0,160712893
Magle and Angeloni. 2011. Effects of urbanization on the behaviour of a keystone species	2003	Mammal	Black-tailed prairie dog	Cynomys ludovicianus	Cynomys_ludovicianus	USA	11	22	730				24	2	Adult/yearling	All	Vigilance		0,403	0,402534218	+	0,12	0,249	0,352	0,87	0,338280756	0,628435225
McGiffin et al. 2013. Tolerance of human approaches by Common Mynas along an urban–rural gradient	2010	Bird	Common myna	Acridotheres tristis	Acridotheres_tristis	Australia	0	0	365				0	40	Unknown	Unknown	FID		26,80	26,8	+	102,40	1,600	10,119	0,38	3,325036021	0,320332251
McGiffin et al. 2013. Tolerance of human approaches by Common Mynas along an urban–rural gradient	2010	Bird	Common myna	Acridotheres tristis	Acridotheres_tristis	Australia	0	0	365				0	40	Unknown	Unknown	Vigilance		27,30	27,3	+	0,00	0,000	0,000	0,00	3,342861805	0
McGiffin et al. 2013. Tolerance of human approaches by Common Mynas along an urban–rural gradient	2010	Bird	Common myna	Acridotheres tristis	Acridotheres_tristis	Australia	143	143	365				24	40	Unknown	Unknown	FID		4,70	4,7	+	10,00	0,500	3,162	0,67	1,740466175	0,514513834
McGiffin et al. 2013. Tolerance of human approaches by Common Mynas along an urban–rural gradient	2010	Bird	Common myna	Acridotheres tristis	Acridotheres_tristis	Australia	143	143	365				24	40	Unknown	Unknown	Vigilance		24,10	24,1	+	0,00	0,000	0,000	0,00	3,222867846	0
Møller 2010. Interspecific variation in fear responses predicts urbanization in birds	2006	Bird	Long-tailed tit	Aegithalos caudatus	Aegithalos_caudatus	Europe	0	0	365				0	8	Unknown	Unknown	FID		5,45	5,45	+	1,17	0,382	1,080	0,20	1,864080131	0,180791335
Møller 2010. Interspecific variation in fear responses predicts urbanization in birds	2006	Bird	Long-tailed tit	Aegithalos caudatus	Aegithalos_caudatus	Europe	17	17	365				24	9	Unknown	Unknown	FID		7,52	7,52	+	2,89	0,567	1,700	0,23	2,142416341	0,2038089
Møller 2010. Interspecific variation in fear responses predicts urbanization in birds	2006	Bird	Mallard	Anas platyrhynchos	Anas_platyrhynchos	Europe	0	0	365				0	52	Unknown	Unknown	FID		20,15	20,15	+	291,38	2,367	17,070	0,85	3,051639905	0,613641963
Møller 2010. Interspecific variation in fear responses predicts urbanization in birds	2006	Bird	Mallard	Anas platyrhynchos	Anas_platyrhynchos	Europe	107	107	365				24	37	Unknown	Unknown	FID		3,95	3,95	+	2,43	0,256	1,560	0,39	1,599387577	0,332849044
Møller 2010. Interspecific variation in fear responses predicts urbanization in birds	2006	Bird	Water pipit	Anthus spinoletta	Anthus_spinoletta	Europe	0	0	365				0	6	Unknown	Unknown	FID		7,50	7,5	+	18,66	1,764	4,320	0,58	2,140066163	0,454889991
Møller 2010. Interspecific variation in fear responses predicts urbanization in birds	2006	Bird	Water pipit	Anthus spinoletta	Anthus_spinoletta	Europe	77	77	365				24	18	Unknown	Unknown	FID		3,05	3,05	+	1,54	0,292	1,240	0,41	1,398716881	0,341145142
Møller 2010. Interspecific variation in fear responses predicts urbanization in birds	2006	Bird	Grey heron	Ardea cinerea	Ardea_cinerea	Europe	0	0	365				0	9	Unknown	Unknown	FID		66,67	66,67	+	2956,10	18,123	54,370	0,82	4,21464295	0,596365993
Møller 2010. Interspecific variation in fear responses predicts urbanization in birds	2006	Bird	Grey heron	Ardea cinerea	Ardea_cinerea	Europe	57	57	365				24	5	Unknown	Unknown	FID		12,60	12,6	+	8,82	1,328	2,970	0,24	2,610069793	0,211649172
Møller 2010. Interspecific variation in fear responses predicts urbanization in birds	2006	Bird	European goldfinch	Carduelis carduelis	Carduelis_carduelis	Europe	0	0	365				0	15	Unknown	Unknown	FID		8,08	8,08	+	3,76	0,501	1,940	0,24	2,206074193	0,215191223
Møller 2010. Interspecific variation in fear responses predicts urbanization in birds	2006	Bird	European goldfinch	Carduelis carduelis	Carduelis_carduelis	Europe	17	17	365				24	3	Unknown	Unknown	FID		5,33	5,33	+	0,34	0,335	0,580	0,11	1,845300236	0,103294593
Møller 2010. Interspecific variation in fear responses predicts urbanization in birds	2006	Bird	European greenfinch	Carduelis chloris	Carduelis_chloris	Europe	0	0	365				0	49	Unknown	Unknown	FID		6,80	6,8	+	4,28	0,296	2,070	0,30	2,054123734	0,265752184
Møller 2010. Interspecific variation in fear responses predicts urbanization in birds	2006	Bird	Short-toed treecreeper	Certhia brachydactyla	Certhia_brachydactyla	Europe	0	0	365				0	2	Unknown	Unknown	FID		6,95	6,95	+	2,50	1,117	1,580	0,23	2,073171929	0,204847702
Møller 2010. Interspecific variation in fear responses predicts urbanization in birds	2006	Bird	Short-toed treecreeper	Certhia brachydactyla	Certhia_brachydactyla	Europe	17	17	365				24	9	Unknown	Unknown	FID		7,11	7,11	+	4,54	0,710	2,130	0,30	2,093097868	0,262039642
Møller 2010. Interspecific variation in fear responses predicts urbanization in birds	2006	Bird	European greenfinch	Chloris chloris	Chloris_chloris	Europe	37	37	365				24	15	Unknown	Unknown	FID		5,88	5,88	+	4,12	0,524	2,030	0,35	1,928618652	0,29657102
Møller 2010. Interspecific variation in fear responses predicts urbanization in birds	2006	Bird	Rock dove	Columba livia	Columba_livia	Europe	0	0	140				0	2	Unknown	Unknown	FID		28,00	28	+	392,04	14,001	19,800	0,71	3,36729583	0,534821129
Møller 2010. Interspecific variation in fear responses predicts urbanization in birds	2006	Bird	Rock dove	Columba livia	Columba_livia	Europe	388,4642857	149	140				24	11	Unknown	Unknown	FID		2,55	2,55	+	0,27	0,157	0,520	0,20	1,266947603	0,185584202
Møller 2010. Interspecific variation in fear responses predicts urbanization in birds	2006	Bird	Common wood pigeon	Columba palumbus	Columba_palumbus	Europe	0	0	365				0	132	Unknown	Unknown	FID		24,14	24,14	+	240,87	1,351	15,520	0,64	3,224460203	0,496472907
Møller 2010. Interspecific variation in fear responses predicts urbanization in birds	2006	Bird	Common wood pigeon	Columba palumbus	Columba_palumbus	Europe	57	57	365				24	57	Unknown	Unknown	FID		9,39	9,39	+	45,56	0,894	6,750	0,72	2,340843805	0,54165537
Møller 2010. Interspecific variation in fear responses predicts urbanization in birds	2006	Bird	Crow	Corvus corone	Corvus_corone	Europe	0	0	1095				0	72	Unknown	Unknown	FID		31,71	31,71	+	391,25	2,331	19,780	0,62	3,487680842	0,484755526
Møller 2010. Interspecific variation in fear responses predicts urbanization in birds	2006	Bird	Carrion Crow	Corvus corone	Corvus_corone	Europe	12,33333333	37	1095				24	29	Unknown	Unknown	FID		16,99	16,99	+	94,87	1,809	9,740	0,57	2,889816048	0,453161594
Møller 2010. Interspecific variation in fear responses predicts urbanization in birds	2006	Bird	Rook	Corvus frugilegus	Corvus_frugilegus	Europe	0	0	730				0	98	Unknown	Unknown	FID		46,34	46,34	+	135,49	1,176	11,640	0,25	3,857355604	0,224092604
Møller 2010. Interspecific variation in fear responses predicts urbanization in birds	2006	Bird	Rook	Corvus frugilegus	Corvus_frugilegus	Europe	28,5	57	730				24	8	Unknown	Unknown	FID		20,50	20,5	+	23,14	1,701	4,810	0,23	3,068052935	0,210774688
Møller 2010. Interspecific variation in fear responses predicts urbanization in birds	2006	Bird	Western jackdaw	Corvus monedula	Corvus_monedula	Europe	0	0	730				0	44	Unknown	Unknown	FID		30,82	30,82	+	88,36	1,417	9,400	0,30	3,460095023	0,266200554
Møller 2010. Interspecific variation in fear responses predicts urbanization in birds	2006	Bird	Western jackdaw	Corvus monedula	Corvus_monedula	Europe	63,5	127	730				24	10	Unknown	Unknown	FID		8,39	8,39	+	8,01	0,895	2,830	0,34	2,239645293	0,29065738
Møller 2010. Interspecific variation in fear responses predicts urbanization in birds	2006	Bird	Common house martin	Delichon urbica	Delichon_urbica	Europe	149	149	365				24	27	Unknown	Unknown	FID		6,35	6,35	+	0,04	0,040	0,210	0,03	1,994700313	0,03253579
Møller 2010. Interspecific variation in fear responses predicts urbanization in birds	2006	Bird	Great spotted woodpecker	Dendrocopos major	Dendrocopos_major	Europe	0	0	365				0	9	Unknown	Unknown	FID		14,80	14,8	+	47,75	2,303	6,910	0,47	2,76000994	0,383145803
Møller 2010. Interspecific variation in fear responses predicts urbanization in birds	2006	Bird	Great spotted woodpecker	Dendrocopos major	Dendrocopos_major	Europe	17	17	365				24	3	Unknown	Unknown	FID		9,37	9,37	+	2,86	0,976	1,690	0,18	2,338917022	0,1658219
Møller 2010. Interspecific variation in fear responses predicts urbanization in birds	2006	Bird	European robin	Erithacus rubecula	Erithacus_rubecula	Europe	0	0	365				0	47	Unknown	Unknown	FID		5,35	5,35	+	3,46	0,271	1,860	0,35	1,848454813	0,29837239
Møller 2010. Interspecific variation in fear responses predicts urbanization in birds	2006	Bird	European robin	Erithacus rubecula	Erithacus_rubecula	Europe	27	27	365				24	35	Unknown	Unknown	FID		4,84	4,84	+	5,81	0,407	2,410	0,50	1,764730797	0,404086748
Møller 2010. Interspecific variation in fear responses predicts urbanization in birds	2006	Bird	Common chaffinch	Fringilla coelebs	Fringilla_coelebs	Europe	0	0	365				0	97	Unknown	Unknown	FID		7,64	7,64	+	10,50	0,329	3,240	0,42	2,156402583	0,353528638
Møller 2010. Interspecific variation in fear responses predicts urbanization in birds	2006	Bird	Common chaffinch	Fringilla coelebs	Fringilla_coelebs	Europe	57	57	365				24	32	Unknown	Unknown	FID		5,63	5,63	+	1,96	0,247	1,400	0,25	1,891604804	0,222077264
Møller 2010. Interspecific variation in fear responses predicts urbanization in birds	2006	Bird	Common moorhen	Gallinula chloropus	Gallinula_chloropus	Europe	0	0	365				0	22	Unknown	Unknown	FID		12,50	12,5	+	31,25	1,192	5,590	0,45	2,602689685	0,369630655
Møller 2010. Interspecific variation in fear responses predicts urbanization in birds	2006	Bird	Common moorhen	Gallinula chloropus	Gallinula_chloropus	Europe	57	57	365				24	19	Unknown	Unknown	FID		6,84	6,84	+	3,03	0,399	1,740	0,25	2,059238834	0,226646182
Møller 2010. Interspecific variation in fear responses predicts urbanization in birds	2006	Bird	Eurasian jay	Garrulus glandarius	Garrulus_glandarius	Europe	0	0	730				0	13	Unknown	Unknown	FID		14,22	14,22	+	54,46	2,047	7,380	0,52	2,722610352	0,41804389
Møller 2010. Interspecific variation in fear responses predicts urbanization in birds	2006	Bird	Eurasian jay	Garrulus glandarius	Garrulus_glandarius	Europe	18,5	37	730				24	9	Unknown	Unknown	FID		8,20	8,2	+	8,53	0,973	2,920	0,36	2,219203484	0,304611135
Møller 2010. Interspecific variation in fear responses predicts urbanization in birds	2006	Bird	Icterine warbler	Hippolais icterina	Hippolais_icterina	Europe	0	0	365				0	16	Unknown	Unknown	FID		7,48	7,48	+	9,55	0,773	3,090	0,41	2,13771045	0,345787008
Møller 2010. Interspecific variation in fear responses predicts urbanization in birds	2006	Bird	Icterine warbler	Hippolais icterina	Hippolais_icterina	Europe	7	7	365				24	4	Unknown	Unknown	FID		7,69	7,69	+	7,13	1,335	2,670	0,35	2,162172939	0,298031453
Møller 2010. Interspecific variation in fear responses predicts urbanization in birds	2006	Bird	White wagtail	Motacilla alba	Motacilla_alba	Europe	0	0	365				0	59	Unknown	Unknown	FID		11,55	11,55	+	62,25	1,027	7,890	0,68	2,529720666	0,520647362
Møller 2010. Interspecific variation in fear responses predicts urbanization in birds	2006	Bird	White wagtail	Motacilla alba	Motacilla_alba	Europe	57	57	365				24	5	Unknown	Unknown	FID		8,60	8,6	+	6,81	1,167	2,610	0,30	2,261763098	0,265044034
Møller 2010. Interspecific variation in fear responses predicts urbanization in birds	2006	Bird	Grey wagtail	Motacilla cinerea	Motacilla_cinerea	Europe	0	0	365				0	14	Unknown	Unknown	FID		7,97	7,97	+	6,86	0,700	2,620	0,33	2,193885676	0,284225667
Møller 2010. Interspecific variation in fear responses predicts urbanization in birds	2006	Bird	Grey wagtail	Motacilla cinerea	Motacilla_cinerea	Europe	17	17	365				24	14	Unknown	Unknown	FID		6,18	6,18	+	3,69	0,513	1,920	0,31	1,971299383	0,27054579
Møller 2010. Interspecific variation in fear responses predicts urbanization in birds	2006	Bird	Eurasian blue tit	Parus caeruleus	Parus_caeruleus	Europe	0	0	365				0	48	Unknown	Unknown	FID		5,75	5,75	+	2,59	0,232	1,610	0,28	1,909542505	0,246860078
Møller 2010. Interspecific variation in fear responses predicts urbanization in birds	2006	Bird	Eurasian blue tit	Parus caeruleus	Parus_caeruleus	Europe	27	27	365				24	31	Unknown	Unknown	FID		5,22	5,22	+	3,31	0,327	1,820	0,35	1,827769907	0,299110768
Møller 2010. Interspecific variation in fear responses predicts urbanization in birds	2006	Bird	European crested tit	Parus cristatus	Parus_cristatus	Europe	0	0	365				0	13	Unknown	Unknown	FID		6,52	6,52	+	7,45	0,757	2,730	0,42	2,017566138	0,349749176
Møller 2010. Interspecific variation in fear responses predicts urbanization in birds	2006	Bird	European crested tit	Parus cristatus	Parus_cristatus	Europe	2	2	365				24	5	Unknown	Unknown	FID		5,80	5,8	+	2,19	0,662	1,480	0,26	1,916922612	0,227272945
Møller 2010. Interspecific variation in fear responses predicts urbanization in birds	2006	Bird	Great tit	Parus major	Parus_major	Europe	0	0	365				0	70	Unknown	Unknown	FID		5,33	5,33	+	5,02	0,268	2,240	0,42	1,845300236	0,350841829
Møller 2010. Interspecific variation in fear responses predicts urbanization in birds	2006	Bird	Great tit	Parus major	Parus_major	Europe	57	57	365				24	52	Unknown	Unknown	FID		5,07	5,07	+	2,69	0,227	1,640	0,32	1,803358605	0,280258133
Møller 2010. Interspecific variation in fear responses predicts urbanization in birds	2006	Bird	Marsh tit	Parus palustris	Parus_palustris	Europe	0	0	365				0	9	Unknown	Unknown	FID		4,98	4,98	+	0,96	0,327	0,980	0,20	1,788420568	0,17964059
Møller 2010. Interspecific variation in fear responses predicts urbanization in birds	2006	Bird	Marsh tit	Parus palustris	Parus_palustris	Europe	7	7	365				24	5	Unknown	Unknown	FID		6,69	6,69	+	12,04	1,552	3,470	0,52	2,039920784	0,417844568
Møller 2010. Interspecific variation in fear responses predicts urbanization in birds	2006	Bird	House sparrow	Passer domesticus	Passer_domesticus	Europe	304,9671053	127	152				24	111	Unknown	Unknown	FID		3,43	3,43	+	2,59	0,153	1,610	0,47	1,488399584	0,384845821
Møller 2010. Interspecific variation in fear responses predicts urbanization in birds	2006	Bird	House sparrow	Passer domesticus	Passer_domesticus	Europe	0	0	152				0	27	Unknown	Unknown	FID		5,48	5,48	+	10,05	0,610	3,170	0,58	1,86872051	0,45645422
Møller 2010. Interspecific variation in fear responses predicts urbanization in birds	2006	Bird	Eurasian tree sparrow	Passer montanus	Passer_montanus	Europe	65,21943574	57	319				24	19	Unknown	Unknown	FID		3,99	3,99	+	1,69	0,298	1,300	0,33	1,60743591	0,282027015
Møller 2010. Interspecific variation in fear responses predicts urbanization in birds	2006	Bird	Eurasian tree sparrow	Passer montanus	Passer_montanus	Europe	0	0	319				0	17	Unknown	Unknown	FID		6,37	6,37	+	4,58	0,519	2,140	0,34	1,997417706	0,289642473
Møller 2010. Interspecific variation in fear responses predicts urbanization in birds	2006	Bird	Black redstart	Phoenicurus ochruros	Phoenicurus_ochruros	Europe	57	57	365				24	7	Unknown	Unknown	FID		5,97	5,97	+	11,16	1,262	3,340	0,56	1,941615225	0,444342164
Møller 2010. Interspecific variation in fear responses predicts urbanization in birds	2006	Bird	Black redstart	Phoenicurus ochruros	Phoenicurus_ochruros	Europe	0	0	365				0	17	Unknown	Unknown	FID		7,36	7,36	+	13,62	0,895	3,690	0,50	2,123458427	0,406370495
Møller 2010. Interspecific variation in fear responses predicts urbanization in birds	2006	Bird	Common redstart	Phoenicurus phoenicurus	Phoenicurus_phoenicurus	Europe	27	27	365				24	7	Unknown	Unknown	FID		8,43	8,43	+	2,37	0,582	1,540	0,18	2,243896097	0,167783812
Møller 2010. Interspecific variation in fear responses predicts urbanization in birds	2006	Bird	Common redstart	Phoenicurus phoenicurus	Phoenicurus_phoenicurus	Europe	0	0	365				0	3	Unknown	Unknown	FID		10,67	10,67	+	16,32	2,332	4,040	0,38	2,457021446	0,321091469
Møller 2010. Interspecific variation in fear responses predicts urbanization in birds	2006	Bird	Common chiffchaff	Phylloscopus collybita	Phylloscopus_collybita	Europe	17	17	365				24	7	Unknown	Unknown	FID		5,59	5,59	+	1,66	0,488	1,290	0,23	1,885553349	0,207639365
Møller 2010. Interspecific variation in fear responses predicts urbanization in birds	2006	Bird	Common chiffchaff	Phylloscopus collybita	Phylloscopus_collybita	Europe	0	0	365				0	22	Unknown	Unknown	FID		6,77	6,77	+	5,52	0,501	2,350	0,35	2,050270164	0,297968717
Møller 2010. Interspecific variation in fear responses predicts urbanization in birds	2006	Bird	Willow warbler	Phylloscopus trochilus	Phylloscopus_trochilus	Europe	2	2	365				24	4	Unknown	Unknown	FID		5,10	5,1	+	1,42	0,595	1,190	0,23	1,808288771	0,209720531
Møller 2010. Interspecific variation in fear responses predicts urbanization in birds	2006	Bird	Willow warbler	Phylloscopus trochilus	Phylloscopus_trochilus	Europe	0	0	365				0	66	Unknown	Unknown	FID		6,35	6,35	+	4,08	0,249	2,020	0,32	1,994700313	0,276199072
Møller 2010. Interspecific variation in fear responses predicts urbanization in birds	2006	Bird	Eurasian magpie	Pica pica	Pica_pica	Europe	28,5	57	730				24	71	Unknown	Unknown	FID		9,74	9,74	+	26,52	0,611	5,150	0,53	2,373975089	0,424448729
Møller 2010. Interspecific variation in fear responses predicts urbanization in birds	2006	Bird	Eurasian magpie	Pica pica	Pica_pica	Europe	0	0	730				0	72	Unknown	Unknown	FID		18,93	18,93	+	271,92	1,943	16,490	0,87	2,992226134	0,626528667
Møller 2010. Interspecific variation in fear responses predicts urbanization in birds	2006	Bird	European green woodpecker	Picus viridis	Picus_viridis	Europe	17	17	365				24	10	Unknown	Unknown	FID		16,54	16,54	+	57,30	2,394	7,570	0,46	2,864483987	0,376845003
Møller 2010. Interspecific variation in fear responses predicts urbanization in birds	2006	Bird	European green woodpecker	Picus viridis	Picus_viridis	Europe	0	0	365				0	17	Unknown	Unknown	FID		17,27	17,27	+	39,31	1,521	6,270	0,36	2,90526037	0,30973021
Møller 2010. Interspecific variation in fear responses predicts urbanization in birds	2006	Bird	Dunnock	Prunella modularis	Prunella_modularis	Europe	27	27	365				24	22	Unknown	Unknown	FID		4,55	4,55	+	1,35	0,247	1,160	0,25	1,713797928	0,227091791
Møller 2010. Interspecific variation in fear responses predicts urbanization in birds	2006	Bird	Dunnock	Prunella modularis	Prunella_modularis	Europe	0	0	365				0	27	Unknown	Unknown	FID		5,52	5,52	+	13,47	0,706	3,670	0,66	1,874874376	0,509738076
Møller 2010. Interspecific variation in fear responses predicts urbanization in birds	2006	Bird	Eurasian bullfinch	Pyrrhula pyrrhula	Pyrrhula_pyrrhula	Europe	17	17	365				24	8	Unknown	Unknown	FID		4,77	4,77	+	1,66	0,456	1,290	0,27	1,752672081	0,239363495
Møller 2010. Interspecific variation in fear responses predicts urbanization in birds	2006	Bird	Eurasian bullfinch	Pyrrhula pyrrhula	Pyrrhula_pyrrhula	Europe	0	0	365				0	6	Unknown	Unknown	FID		7,65	7,65	+	1,99	0,576	1,410	0,18	2,157559321	0,169163472
Møller 2010. Interspecific variation in fear responses predicts urbanization in birds	2006	Bird	Goldcrest	Regulus regulus	Regulus_regulus	Europe	7	7	365				24	11	Unknown	Unknown	FID		4,22	4,22	+	0,81	0,271	0,900	0,21	1,652497402	0,193319311
Møller 2010. Interspecific variation in fear responses predicts urbanization in birds	2006	Bird	Goldcrest	Regulus regulus	Regulus_regulus	Europe	0	0	365				0	8	Unknown	Unknown	FID		4,87	4,87	+	2,96	0,608	1,720	0,35	1,769854634	0,302459411
Møller 2010. Interspecific variation in fear responses predicts urbanization in birds	2006	Bird	European serin	Serinus serinus	Serinus_serinus	Europe	77	77	365				24	18	Unknown	Unknown	FID		4,06	4,06	+	1,32	0,271	1,150	0,28	1,621366483	0,249396882
Møller 2010. Interspecific variation in fear responses predicts urbanization in birds	2006	Bird	European serin	Serinus serinus	Serinus_serinus	Europe	0	0	365				0	53	Unknown	Unknown	FID		6,44	6,44	+	10,56	0,446	3,250	0,50	2,006870849	0,408565886
Møller 2010. Interspecific variation in fear responses predicts urbanization in birds	2006	Bird	Eurasian nuthatch	Sitta europaea	Sitta_europaea	Europe	17	17	365				24	8	Unknown	Unknown	FID		7,63	7,63	+	5,34	0,817	2,310	0,30	2,155244505	0,264479175
Møller 2010. Interspecific variation in fear responses predicts urbanization in birds	2006	Bird	Eurasian nuthatch	Sitta europaea	Sitta_europaea	Europe	0	0	365				0	5	Unknown	Unknown	FID		4,92	4,92	+	2,25	0,671	1,500	0,30	1,778336449	0,266109587
Møller 2010. Interspecific variation in fear responses predicts urbanization in birds	2006	Bird	Eurasian collared dove	Streptopelia decaocto	Streptopelia_decaocto	Europe	57	57	365				24	31	Unknown	Unknown	FID		4,20	4,2	+	3,13	0,318	1,770	0,42	1,648658626	0,351662402
Møller 2010. Interspecific variation in fear responses predicts urbanization in birds	2006	Bird	Eurasian collared dove	Streptopelia decaocto	Streptopelia_decaocto	Europe	0	0	365				0	4	Unknown	Unknown	FID		14,53	14,53	+	37,82	3,075	6,150	0,42	2,742773637	0,352951572
Møller 2010. Interspecific variation in fear responses predicts urbanization in birds	2006	Bird	Common starling	Sturnus vulgaris	Sturnus_vulgaris	Europe	107	107	365				24	58	Unknown	Unknown	FID		7,13	7,13	+	15,37	0,515	3,920	0,55	2,095560924	0,438119194
Møller 2010. Interspecific variation in fear responses predicts urbanization in birds	2006	Bird	Common starling	Sturnus vulgaris	Sturnus_vulgaris	Europe	0	0	365				0	73	Unknown	Unknown	FID		11,83	11,83	+	35,40	0,696	5,950	0,50	2,551786179	0,407435552
Møller 2010. Interspecific variation in fear responses predicts urbanization in birds	2006	Bird	Eurasian blackcap	Sylvia atricapilla	Sylvia_atricapilla	Europe	17	17	365				24	14	Unknown	Unknown	FID		5,40	5,4	+	1,08	0,278	1,040	0,19	1,85629799	0,176129587
Møller 2010. Interspecific variation in fear responses predicts urbanization in birds	2006	Bird	Eurasian blackcap	Sylvia atricapilla	Sylvia_atricapilla	Europe	0	0	365				0	35	Unknown	Unknown	FID		6,02	6,02	+	4,24	0,348	2,060	0,34	1,948763218	0,294304613
Møller 2010. Interspecific variation in fear responses predicts urbanization in birds	2006	Bird	Garden warbler	Sylvia borin	Sylvia_borin	Europe	7	7	365				24	4	Unknown	Unknown	FID		6,55	6,55	+	1,06	0,515	1,030	0,16	2,021547563	0,14604815
Møller 2010. Interspecific variation in fear responses predicts urbanization in birds	2006	Bird	Garden warbler	Sylvia borin	Sylvia_borin	Europe	0	0	365				0	38	Unknown	Unknown	FID		6,61	6,61	+	5,71	0,388	2,390	0,36	2,029463172	0,308640923
Møller 2010. Interspecific variation in fear responses predicts urbanization in birds	2006	Bird	Common whitethroat	Sylvia communis	Sylvia_communis	Europe	2	2	365				24	3	Unknown	Unknown	FID		5,63	5,63	+	1,02	0,583	1,010	0,18	1,891604804	0,165002521
Møller 2010. Interspecific variation in fear responses predicts urbanization in birds	2006	Bird	Common whitethroat	Sylvia communis	Sylvia_communis	Europe	0	0	365				0	87	Unknown	Unknown	FID		8,24	8,24	+	26,21	0,549	5,120	0,62	2,223541886	0,483264824
Møller 2010. Interspecific variation in fear responses predicts urbanization in birds	2006	Bird	Eurasian wren	Troglodytes troglodytes	Troglodytes_troglodytes	Europe	77	77	365				24	19	Unknown	Unknown	FID		4,59	4,59	+	1,42	0,273	1,190	0,26	1,720979287	0,230523659
Møller 2010. Interspecific variation in fear responses predicts urbanization in birds	2006	Bird	Eurasian wren	Troglodytes troglodytes	Troglodytes_troglodytes	Europe	0	0	365				0	24	Unknown	Unknown	FID		6,48	6,48	+	14,52	0,778	3,810	0,59	2,012232792	0,462452039
Møller 2010. Interspecific variation in fear responses predicts urbanization in birds	2006	Bird	Common blackbird	Turdus merula	Turdus_merula	Europe	107	107	365				24	181	Unknown	Unknown	FID		5,70	5,7	+	11,02	0,247	3,320	0,58	1,902107526	0,458978159
Møller 2010. Interspecific variation in fear responses predicts urbanization in birds	2006	Bird	Common blackbird	Turdus merula	Turdus_merula	Europe	0	0	365				0	168	Unknown	Unknown	FID		8,63	8,63	+	29,27	0,417	5,410	0,63	2,264883226	0,486665894
Møller 2010. Interspecific variation in fear responses predicts urbanization in birds	2006	Bird	Song thrush	Turdus philomelos	Turdus_philomelos	Europe	47	47	365				24	15	Unknown	Unknown	FID		5,49	5,49	+	2,62	0,418	1,620	0,30	1,870262531	0,258573988
Møller 2010. Interspecific variation in fear responses predicts urbanization in birds	2006	Bird	Song thrush	Turdus philomelos	Turdus_philomelos	Europe	0	0	365				0	36	Unknown	Unknown	FID		8,66	8,66	+	58,22	1,272	7,630	0,88	2,267993648	0,6318367
Møller 2010. Interspecific variation in fear responses predicts urbanization in birds	2006	Bird	Fieldfare	Turdus pilaris	Turdus_pilaris	Europe	27	27	365				24	6	Unknown	Unknown	FID		6,33	6,33	+	1,46	0,494	1,210	0,19	1,991975516	0,174921946
Møller 2010. Interspecific variation in fear responses predicts urbanization in birds	2006	Bird	Fieldfare	Turdus pilaris	Turdus_pilaris	Europe	0	0	365				0	12	Unknown	Unknown	FID		18,14	18,14	+	157,50	3,623	12,550	0,69	2,951780386	0,525817424
Møller 2010. Interspecific variation in fear responses predicts urbanization in birds	2006	Bird	Mistle thrush	Turdus viscivorus	Turdus_viscivorus	Europe	2	2	365				24	2	Unknown	Unknown	FID		8,11	8,11	+	1,59	0,891	1,260	0,16	2,209372711	0,144415228
Møller 2010. Interspecific variation in fear responses predicts urbanization in birds	2006	Bird	Mistle thrush	Turdus viscivorus	Turdus_viscivorus	Europe	0	0	365				0	7	Unknown	Unknown	FID		22,54	22,54	+	37,45	2,313	6,120	0,27	3,158701102	0,240210914
Moller et al. 2013. Change in flight initiation distance between urban and rural habitats following a cold winter	2009	Bird	Long-tailed tit	Aegithalos caudatus	Aegithalos_caudatus	France	0	0	365				0	7	Unknown	Unknown	FID		5,42	5,42	+	1,23	0,419	1,109	0,20	1,859418118	0,186166194
Moller et al. 2013. Change in flight initiation distance between urban and rural habitats following a cold winter	2010	Bird	Long-tailed tit	Aegithalos caudatus	Aegithalos_caudatus	France	0	0	365				0	4	Unknown	Unknown	FID		5	5	+	0	0,000	0,000	0,00	1,791759469	0
Moller et al. 2013. Change in flight initiation distance between urban and rural habitats following a cold winter	2009	Bird	Mallard	Anas platyrhynchos	Anas_platyrhynchos	France	109	109	365				24	26	Unknown	Unknown	FID		3,5	3,5	+	1,07	0,203	1,034	0,30	1,504077397	0,258931576
Moller et al. 2013. Change in flight initiation distance between urban and rural habitats following a cold winter	2009	Bird	Mallard	Anas platyrhynchos	Anas_platyrhynchos	Norway	29	29	365				24	30	Unknown	Unknown	FID		5,3	5,3	+	1,75	0,242	1,323	0,25	1,840549633	0,222822844
Moller et al. 2013. Change in flight initiation distance between urban and rural habitats following a cold winter	2010	Bird	Mallard	Anas platyrhynchos	Anas_platyrhynchos	France	110	110	365				24	15	Unknown	Unknown	FID		2	2	+	0,85	0,238	0,922	0,46	1,098612289	0,379105543
Moller et al. 2013. Change in flight initiation distance between urban and rural habitats following a cold winter	2010	Bird	Mallard	Anas platyrhynchos	Anas_platyrhynchos	Norway	30	30	365				24	22	Unknown	Unknown	FID		4,5	4,5	+	1,77	0,284	1,330	0,30	1,704748092	0,259010522
Moller et al. 2013. Change in flight initiation distance between urban and rural habitats following a cold winter	2009	Bird	Mallard	Anas platyrhynchos	Anas_platyrhynchos	Denmark	0	0	365				0	33	Unknown	Unknown	FID		28,12	28,12	+	16,44	0,706	4,055	0,14	3,371425223	0,134697093
Moller et al. 2013. Change in flight initiation distance between urban and rural habitats following a cold winter	2009	Bird	Mallard	Anas platyrhynchos	Anas_platyrhynchos	France	0	0	365				0	17	Unknown	Unknown	FID		4,71	4,71	+	1,9	0,334	1,378	0,29	1,742219024	0,256698214
Moller et al. 2013. Change in flight initiation distance between urban and rural habitats following a cold winter	2009	Bird	Mallard	Anas platyrhynchos	Anas_platyrhynchos	Norway	0	0	365				0	14	Unknown	Unknown	FID		11,86	11,86	+	11,86	0,920	3,444	0,29	2,554121719	0,254932062
Moller et al. 2013. Change in flight initiation distance between urban and rural habitats following a cold winter	2010	Bird	Mallard	Anas platyrhynchos	Anas_platyrhynchos	Norway	0	0	365				0	4	Unknown	Unknown	FID		8,5	8,5	+	5,2	1,140	2,280	0,27	2,251291799	0,237658948
Moller et al. 2013. Change in flight initiation distance between urban and rural habitats following a cold winter	2010	Bird	Greylag goose	Anser anser	Anser_anser	Norway	3,333333333	10	1095				24	24	Unknown	Unknown	FID		12,42	12,42	+	3,99	0,408	1,997	0,16	2,596746132	0,149134561
Moller et al. 2013. Change in flight initiation distance between urban and rural habitats following a cold winter	2009	Bird	Grey heron	Ardea cinerea	Ardea_cinerea	France	59	59	365				24	7	Unknown	Unknown	FID		16,86	16,86	+	10,53	1,226	3,245	0,19	2,882563575	0,176024396
Moller et al. 2013. Change in flight initiation distance between urban and rural habitats following a cold winter	2010	Bird	Grey heron	Ardea cinerea	Ardea_cinerea	France	60	60	365				24	4	Unknown	Unknown	FID		27	27	+	13,51	1,838	3,676	0,14	3,33220451	0,127630527
Moller et al. 2013. Change in flight initiation distance between urban and rural habitats following a cold winter	2009	Bird	Grey heron	Ardea cinerea	Ardea_cinerea	Denmark	0	0	365				0	11	Unknown	Unknown	FID		63,82	63,82	+	49,04	2,111	7,003	0,11	4,171614198	0,104115161
Moller et al. 2013. Change in flight initiation distance between urban and rural habitats following a cold winter	2009	Bird	Grey heron	Ardea cinerea	Ardea_cinerea	France	0	0	365				0	2	Unknown	Unknown	FID		35	35	+	7,07	1,880	2,659	0,08	3,583518938	0,073222505
Moller et al. 2013. Change in flight initiation distance between urban and rural habitats following a cold winter	2010	Bird	Grey heron	Ardea cinerea	Ardea_cinerea	Denmark	0	0	365				0	2	Unknown	Unknown	FID		52,5	52,5	+	10,6	2,302	3,256	0,06	3,979681654	0,060167628
Moller et al. 2013. Change in flight initiation distance between urban and rural habitats following a cold winter	2010	Bird	Common goldeneye	Bucephala clangula	Bucephala_clangula	Norway	3,333333333	10	1095				24	5	Unknown	Unknown	FID		10,4	10,4	+	6,66	1,154	2,581	0,25	2,433613355	0,221657646
Moller et al. 2013. Change in flight initiation distance between urban and rural habitats following a cold winter	2009	Bird	European goldfinch	Carduelis carduelis	Carduelis_carduelis	Spain	0	0	365				0	44	Unknown	Unknown	FID		20,74	20,74	+	11,42	0,509	3,379	0,16	3,079153882	0,150950181
Moller et al. 2013. Change in flight initiation distance between urban and rural habitats following a cold winter	2009	Bird	European goldfinch	Carduelis carduelis	Carduelis_carduelis	Hungary	0	0	365				0	5	Unknown	Unknown	FID		6,27	6,27	+	0,95	0,436	0,975	0,16	1,983756292	0,144490974
Moller et al. 2013. Change in flight initiation distance between urban and rural habitats following a cold winter	2010	Bird	European goldfinch	Carduelis carduelis	Carduelis_carduelis	Denmark	0	0	365				0	3	Unknown	Unknown	FID		11,67	11,67	+	4,04	1,160	2,010	0,17	2,539236994	0,158911647
Moller et al. 2013. Change in flight initiation distance between urban and rural habitats following a cold winter	2010	Bird	European goldfinch	Carduelis carduelis	Carduelis_carduelis	Norway	0	0	365				0	13	Unknown	Unknown	FID		4,93	4,93	+	1,65	0,356	1,285	0,26	1,780024213	0,231550026
Moller et al. 2013. Change in flight initiation distance between urban and rural habitats following a cold winter	2010	Bird	European goldfinch	Carduelis carduelis	Carduelis_carduelis	Czech	0	0	365				0	6	Unknown	Unknown	FID		15,6	15,6	+	8,81	1,212	2,968	0,19	2,809402695	0,174177609
Moller et al. 2013. Change in flight initiation distance between urban and rural habitats following a cold winter	2010	Bird	European goldfinch	Carduelis carduelis	Carduelis_carduelis	Spain	0	0	365				0	46	Unknown	Unknown	FID		20,52	20,52	+	12,47	0,521	3,531	0,17	3,068982735	0,15878856
Moller et al. 2013. Change in flight initiation distance between urban and rural habitats following a cold winter	2010	Bird	European goldfinch	Carduelis carduelis	Carduelis_carduelis	Hungary	0	0	365				0	4	Unknown	Unknown	FID		12,4	12,4	+	8,1	1,423	2,846	0,23	2,595254707	0,206623974
Moller et al. 2013. Change in flight initiation distance between urban and rural habitats following a cold winter	2009	Bird	European greenfinch	Carduelis chloris	Carduelis_chloris	Denmark	39	39	365				24	5	Unknown	Unknown	FID		7,15	7,15	+	1,83	0,605	1,353	0,19	2,098017927	0,173280215
Moller et al. 2013. Change in flight initiation distance between urban and rural habitats following a cold winter	2009	Bird	European greenfinch	Carduelis chloris	Carduelis_chloris	France	39	39	365				24	12	Unknown	Unknown	FID		5,73	5,73	+	2,2	0,428	1,483	0,26	1,906575144	0,230202654
Moller et al. 2013. Change in flight initiation distance between urban and rural habitats following a cold winter	2010	Bird	European greenfinch	Carduelis chloris	Carduelis_chloris	Denmark	40	40	365				24	4	Unknown	Unknown	FID		6,37	6,37	+	0,96	0,490	0,980	0,15	1,997417706	0,143073074
Moller et al. 2013. Change in flight initiation distance between urban and rural habitats following a cold winter	2010	Bird	European greenfinch	Carduelis chloris	Carduelis_chloris	France	40	40	365				24	4	Unknown	Unknown	FID		4,06	4,06	+	1,42	0,596	1,192	0,29	1,621366483	0,257356965
Moller et al. 2013. Change in flight initiation distance between urban and rural habitats following a cold winter	2010	Bird	European greenfinch	Carduelis chloris	Carduelis_chloris	Norway	40	40	365				24	6	Unknown	Unknown	FID		11,08	11,08	+	5,53	0,960	2,352	0,21	2,491551193	0,192468101
Moller et al. 2013. Change in flight initiation distance between urban and rural habitats following a cold winter	2009	Bird	European greenfinch	Carduelis chloris	Carduelis_chloris	France	0	0	365				0	19	Unknown	Unknown	FID		6,99	6,99	+	1,67	0,296	1,292	0,18	2,07819076	0,169638316
Moller et al. 2013. Change in flight initiation distance between urban and rural habitats following a cold winter	2009	Bird	European greenfinch	Carduelis chloris	Carduelis_chloris	Czech	0	0	365				0	2	Unknown	Unknown	FID		10,46	10,46	+	1,76	0,938	1,327	0,13	2,438862711	0,119409069
Moller et al. 2013. Change in flight initiation distance between urban and rural habitats following a cold winter	2009	Bird	European greenfinch	Carduelis chloris	Carduelis_chloris	Spain	0	0	365				0	13	Unknown	Unknown	FID		19,01	19,01	+	7,71	0,770	2,777	0,15	2,996232149	0,136334016
Moller et al. 2013. Change in flight initiation distance between urban and rural habitats following a cold winter	2009	Bird	European greenfinch	Carduelis chloris	Carduelis_chloris	Hungary	0	0	365				0	2	Unknown	Unknown	FID		23,03	23,03	+	14,18	2,663	3,766	0,16	3,17930305	0,151441253
Moller et al. 2013. Change in flight initiation distance between urban and rural habitats following a cold winter	2010	Bird	European greenfinch	Carduelis chloris	Carduelis_chloris	France	0	0	365				0	2	Unknown	Unknown	FID		14	14	+	8,49	2,060	2,914	0,21	2,708050201	0,189070189
Moller et al. 2013. Change in flight initiation distance between urban and rural habitats following a cold winter	2010	Bird	European greenfinch	Carduelis chloris	Carduelis_chloris	Norway	0	0	365				0	9	Unknown	Unknown	FID		5,86	5,86	+	1,38	0,392	1,175	0,20	1,925707442	0,182710277
Moller et al. 2013. Change in flight initiation distance between urban and rural habitats following a cold winter	2010	Bird	European greenfinch	Carduelis chloris	Carduelis_chloris	Czech	0	0	365				0	10	Unknown	Unknown	FID		13,48	13,48	+	5,73	0,757	2,394	0,18	2,672768387	0,163459182
Moller et al. 2013. Change in flight initiation distance between urban and rural habitats following a cold winter	2010	Bird	European greenfinch	Carduelis chloris	Carduelis_chloris	Spain	0	0	365				0	9	Unknown	Unknown	FID		29,89	29,89	+	13,09	1,206	3,618	0,12	3,430432507	0,114260553
Moller et al. 2013. Change in flight initiation distance between urban and rural habitats following a cold winter	2009	Bird	Short-toed treecreeper	Certhia brachydactyla	Certhia_brachydactyla	France	0	0	365				0	3	Unknown	Unknown	FID		6,74	6,74	+	1,17	0,624	1,082	0,16	2,046401688	0,148837571
Moller et al. 2013. Change in flight initiation distance between urban and rural habitats following a cold winter	2009	Bird	Rock dove	Columba livia	Columba_livia	Spain	0	0	140				0	117	Unknown	Unknown	FID		63,59	63,59	+	27,06	0,481	5,202	0,08	4,1680596	0,07863011
Moller et al. 2013. Change in flight initiation distance between urban and rural habitats following a cold winter	2009	Bird	Rock dove	Columba livia	Columba_livia	Hungary	0	0	140				0	6	Unknown	Unknown	FID		12,83	12,83	+	9,02	1,226	3,003	0,23	2,626840146	0,210331127
Moller et al. 2013. Change in flight initiation distance between urban and rural habitats following a cold winter	2010	Bird	Rock dove	Columba livia	Columba_livia	Spain	0	0	140				0	26	Unknown	Unknown	FID		146,19	146,19	+	17,77	0,827	4,215	0,03	4,991724269	0,028427487
Moller et al. 2013. Change in flight initiation distance between urban and rural habitats following a cold winter	2010	Bird	Rock dove	Columba livia	Columba_livia	Hungary	0	0	140				0	21	Unknown	Unknown	FID		4,05	4,05	+	2,8	0,365	1,673	0,41	1,619388243	0,345832185
Moller et al. 2013. Change in flight initiation distance between urban and rural habitats following a cold winter	2009	Bird	Common wood pigeon	Columba palumbus	Columba_palumbus	Denmark	59	59	365				24	26	Unknown	Unknown	FID		9,54	9,54	+	9,27	0,597	3,045	0,32	2,355177543	0,27698572
Moller et al. 2013. Change in flight initiation distance between urban and rural habitats following a cold winter	2009	Bird	Common wood pigeon	Columba palumbus	Columba_palumbus	France	159	159	365				24	32	Unknown	Unknown	FID		9,16	9,16	+	3,65	0,338	1,910	0,21	2,318458442	0,189437492
Moller et al. 2013. Change in flight initiation distance between urban and rural habitats following a cold winter	2009	Bird	Common wood pigeon	Columba palumbus	Columba_palumbus	Norway	59	59	365				24	26	Unknown	Unknown	FID		7,15	7,15	+	3,06	0,343	1,749	0,24	2,098017927	0,218858644
Moller et al. 2013. Change in flight initiation distance between urban and rural habitats following a cold winter	2010	Bird	Common wood pigeon	Columba palumbus	Columba_palumbus	Denmark	60	60	365				24	13	Unknown	Unknown	FID		9,56	9,56	+	3,59	0,526	1,895	0,20	2,357073278	0,180814977
Moller et al. 2013. Change in flight initiation distance between urban and rural habitats following a cold winter	2010	Bird	Common wood pigeon	Columba palumbus	Columba_palumbus	France	160	160	365				24	4	Unknown	Unknown	FID		6	6	+	2	0,707	1,414	0,24	1,945910149	0,21163944
Moller et al. 2013. Change in flight initiation distance between urban and rural habitats following a cold winter	2010	Bird	Common wood pigeon	Columba palumbus	Columba_palumbus	Norway	60	60	365				24	27	Unknown	Unknown	FID		5,21	5,21	+	2,88	0,327	1,697	0,33	1,826160896	0,281963682
Moller et al. 2013. Change in flight initiation distance between urban and rural habitats following a cold winter	2009	Bird	Common wood pigeon	Columba palumbus	Columba_palumbus	Denmark	0	0	365				0	91	Unknown	Unknown	FID		28,23	28,23	+	16,34	0,424	4,042	0,14	3,375195579	0,133823309
Moller et al. 2013. Change in flight initiation distance between urban and rural habitats following a cold winter	2009	Bird	Common wood pigeon	Columba palumbus	Columba_palumbus	France	0	0	365				0	43	Unknown	Unknown	FID		14,7	14,7	+	8,04	0,432	2,835	0,19	2,753660712	0,176379298
Moller et al. 2013. Change in flight initiation distance between urban and rural habitats following a cold winter	2009	Bird	Common wood pigeon	Columba palumbus	Columba_palumbus	Norway	0	0	365				0	4	Unknown	Unknown	FID		5	5	+	3,46	0,930	1,860	0,37	1,791759469	0,316285203
Moller et al. 2013. Change in flight initiation distance between urban and rural habitats following a cold winter	2009	Bird	Common wood pigeon	Columba palumbus	Columba_palumbus	Spain	0	0	365				0	49	Unknown	Unknown	FID		80,52	80,52	+	38,36	0,885	6,194	0,08	4,400848389	0,074104499
Moller et al. 2013. Change in flight initiation distance between urban and rural habitats following a cold winter	2009	Bird	Common wood pigeon	Columba palumbus	Columba_palumbus	Hungary	0	0	365				0	6	Unknown	Unknown	FID		27,55	27,55	+	9,68	1,270	3,111	0,11	3,351656936	0,106997754
Moller et al. 2013. Change in flight initiation distance between urban and rural habitats following a cold winter	2010	Bird	Common wood pigeon	Columba palumbus	Columba_palumbus	Denmark	0	0	365				0	6	Unknown	Unknown	FID		27,22	27,22	+	14,24	1,541	3,774	0,14	3,340030946	0,129828491
Moller et al. 2013. Change in flight initiation distance between urban and rural habitats following a cold winter	2010	Bird	Common wood pigeon	Columba palumbus	Columba_palumbus	France	0	0	365				0	2	Unknown	Unknown	FID		8,61	8,61	+	1,97	0,992	1,404	0,16	2,262804223	0,151016544
Moller et al. 2013. Change in flight initiation distance between urban and rural habitats following a cold winter	2010	Bird	Common wood pigeon	Columba palumbus	Columba_palumbus	Norway	0	0	365				0	21	Unknown	Unknown	FID		7,38	7,38	+	4,02	0,438	2,005	0,27	2,125847914	0,240338367
Moller et al. 2013. Change in flight initiation distance between urban and rural habitats following a cold winter	2010	Bird	Common wood pigeon	Columba palumbus	Columba_palumbus	Spain	0	0	365				0	69	Unknown	Unknown	FID		127,03	127,03	+	56	0,901	7,483	0,06	4,852264611	0,05723991
Moller et al. 2013. Change in flight initiation distance between urban and rural habitats following a cold winter	2010	Bird	Common wood pigeon	Columba palumbus	Columba_palumbus	Hungary	0	0	365				0	15	Unknown	Unknown	FID		19,04	19,04	+	11,52	0,876	3,394	0,18	2,997730276	0,164040653
Moller et al. 2013. Change in flight initiation distance between urban and rural habitats following a cold winter	2009	Bird	Carrion Crow	Corvus corone	Corvus_corone	Denmark	13	39	1095				24	6	Unknown	Unknown	FID		12,44	12,44	+	6,74	1,060	2,596	0,21	2,598235335	0,189540281
Moller et al. 2013. Change in flight initiation distance between urban and rural habitats following a cold winter	2009	Bird	Carrion Crow	Corvus corone	Corvus_corone	France	13	39	1095				24	29	Unknown	Unknown	FID		16,58	16,58	+	9,63	0,576	3,103	0,19	2,866761892	0,171569556
Moller et al. 2013. Change in flight initiation distance between urban and rural habitats following a cold winter	2009	Bird	Carrion Crow	Corvus corone	Corvus_corone	Norway	13	39	1095				24	38	Unknown	Unknown	FID		7,49	7,49	+	2,42	0,252	1,556	0,21	2,138889	0,188713514
Moller et al. 2013. Change in flight initiation distance between urban and rural habitats following a cold winter	2010	Bird	Carrion Crow	Corvus corone	Corvus_corone	France	13,33333333	40	1095				24	3	Unknown	Unknown	FID		7,33	7,33	+	3,06	1,010	1,749	0,24	2,119863456	0,214019992
Moller et al. 2013. Change in flight initiation distance between urban and rural habitats following a cold winter	2010	Bird	Carrion Crow	Corvus corone	Corvus_corone	Norway	13,33333333	40	1095				24	11	Unknown	Unknown	FID		7,56	7,56	+	5,23	0,690	2,287	0,30	2,14710019	0,264287457
Moller et al. 2013. Change in flight initiation distance between urban and rural habitats following a cold winter	2009	Bird	Carrion Crow	Corvus corone	Corvus_corone	Denmark	0	0	1095				0	44	Unknown	Unknown	FID		40,2	40,2	+	19,72	0,669	4,441	0,11	3,718438256	0,104779466
Moller et al. 2013. Change in flight initiation distance between urban and rural habitats following a cold winter	2009	Bird	Carrion Crow	Corvus corone	Corvus_corone	France	0	0	1095				0	29	Unknown	Unknown	FID		18	18	+	10,38	0,598	3,222	0,18	2,944438979	0,164657232
Moller et al. 2013. Change in flight initiation distance between urban and rural habitats following a cold winter	2009	Bird	Carrion Crow	Corvus corone	Corvus_corone	Norway	0	0	1095				0	13	Unknown	Unknown	FID		18,86	18,86	+	4,37	0,580	2,090	0,11	2,988707659	0,105117063
Moller et al. 2013. Change in flight initiation distance between urban and rural habitats following a cold winter	2010	Bird	Carrion Crow	Corvus corone	Corvus_corone	Denmark	0	0	1095				0	29	Unknown	Unknown	FID		42,59	42,59	+	12,59	0,659	3,548	0,08	3,774827766	0,080022602
Moller et al. 2013. Change in flight initiation distance between urban and rural habitats following a cold winter	2010	Bird	Carrion Crow	Corvus corone	Corvus_corone	France	0	0	1095				0	6	Unknown	Unknown	FID		32	32	+	6,2	1,017	2,490	0,08	3,496507561	0,074932942
Moller et al. 2013. Change in flight initiation distance between urban and rural habitats following a cold winter	2010	Bird	Carrion Crow	Corvus corone	Corvus_corone	Norway	0	0	1095				0	8	Unknown	Unknown	FID		14,75	14,75	+	6,25	0,884	2,500	0,17	2,756840365	0,156569061
Moller et al. 2013. Change in flight initiation distance between urban and rural habitats following a cold winter	2009	Bird	Rook	Corvus frugilegus	Corvus_frugilegus	Denmark	29,5	59	730				24	22	Unknown	Unknown	FID		18,45	18,45	+	8,52	0,622	2,919	0,16	2,96784707	0,146872406
Moller et al. 2013. Change in flight initiation distance between urban and rural habitats following a cold winter	2009	Bird	Rook	Corvus frugilegus	Corvus_frugilegus	Denmark	0	0	730				0	98	Unknown	Unknown	FID		46,34	46,34	+	11,64	0,345	3,412	0,07	3,857355604	0,071040008
Moller et al. 2013. Change in flight initiation distance between urban and rural habitats following a cold winter	2009	Bird	Western jackdaw	Corvus monedula	Corvus_monedula	Denmark	64,5	129	730				24	12	Unknown	Unknown	FID		9	9	+	2,93	0,494	1,712	0,19	2,302585093	0,174114291
Moller et al. 2013. Change in flight initiation distance between urban and rural habitats following a cold winter	2009	Bird	Western jackdaw	Corvus monedula	Corvus_monedula	Norway	64,5	129	730				24	10	Unknown	Unknown	FID		10,39	10,39	+	2,87	0,536	1,694	0,16	2,432735777	0,151047349
Moller et al. 2013. Change in flight initiation distance between urban and rural habitats following a cold winter	2010	Bird	Western jackdaw	Corvus monedula	Corvus_monedula	Denmark	65	130	730				24	14	Unknown	Unknown	FID		10,71	10,71	+	6,71	0,692	2,590	0,24	2,460443178	0,216613727
Moller et al. 2013. Change in flight initiation distance between urban and rural habitats following a cold winter	2010	Bird	Western jackdaw	Corvus monedula	Corvus_monedula	Norway	65	130	730				24	9	Unknown	Unknown	FID		4,89	4,89	+	0,93	0,321	0,964	0,20	1,773255998	0,179995246
Moller et al. 2013. Change in flight initiation distance between urban and rural habitats following a cold winter	2009	Bird	Western jackdaw	Corvus monedula	Corvus_monedula	Denmark	0	0	730				0	40	Unknown	Unknown	FID		31,43	31,43	+	9,63	0,491	3,103	0,10	3,47908392	0,094159028
Moller et al. 2013. Change in flight initiation distance between urban and rural habitats following a cold winter	2009	Bird	Western jackdaw	Corvus monedula	Corvus_monedula	Norway	0	0	730				0	2	Unknown	Unknown	FID		13,5	13,5	+	2,12	1,030	1,456	0,11	2,674148649	0,102424341
Moller et al. 2013. Change in flight initiation distance between urban and rural habitats following a cold winter	2009	Bird	Western jackdaw	Corvus monedula	Corvus_monedula	Spain	0	0	730				0	20	Unknown	Unknown	FID		80,88	80,88	+	29,33	1,211	5,416	0,07	4,405254761	0,064813403
Moller et al. 2013. Change in flight initiation distance between urban and rural habitats following a cold winter	2010	Bird	Western jackdaw	Corvus monedula	Corvus_monedula	Denmark	0	0	730				0	4	Unknown	Unknown	FID		37,6	37,6	+	10,33	1,607	3,214	0,09	3,653252276	0,082021887
Moller et al. 2013. Change in flight initiation distance between urban and rural habitats following a cold winter	2010	Bird	Western jackdaw	Corvus monedula	Corvus_monedula	Norway	0	0	730				0	6	Unknown	Unknown	FID		7,39	7,39	+	3,81	0,797	1,952	0,26	2,12704052	0,234384292
Moller et al. 2013. Change in flight initiation distance between urban and rural habitats following a cold winter	2010	Bird	Western jackdaw	Corvus monedula	Corvus_monedula	Spain	0	0	730				0	10	Unknown	Unknown	FID		178,5	178,5	+	7,25	0,851	2,693	0,02	5,190175208	0,014971856
Moller et al. 2013. Change in flight initiation distance between urban and rural habitats following a cold winter	2010	Bird	Common cuckoo	Cuculus canorus	Cuculus_canorus	Denmark	0	0	365				0	2	Unknown	Unknown	FID		33,5	33,5	+	2,12	1,030	1,456	0,04	3,540959324	0,042545318
Moller et al. 2013. Change in flight initiation distance between urban and rural habitats following a cold winter	2009	Bird	Common cuckoo	Cuculus canorus	Cuculus_canorus	Denmark	0	0	365				0	13	Unknown	Unknown	FID		21,72	21,72	+	12,97	0,999	3,601	0,17	3,123245594	0,153415944
Moller et al. 2013. Change in flight initiation distance between urban and rural habitats following a cold winter	2009	Bird	Great spotted woodpecker	Dendrocopos major	Dendrocopos_major	Denmark	0	0	365				0	8	Unknown	Unknown	FID		14,9	14,9	+	7,38	0,960	2,717	0,18	2,766319109	0,167481309
Moller et al. 2013. Change in flight initiation distance between urban and rural habitats following a cold winter	2010	Bird	Common reed bunting	Emberiza schoeniclus	Emberiza_schoeniclus	Denmark	0	0	365				0	2	Unknown	Unknown	FID		8,73	8,73	+	0,69	0,587	0,831	0,10	2,275213896	0,090891642
Moller et al. 2013. Change in flight initiation distance between urban and rural habitats following a cold winter	2009	Bird	Common reed bunting	Emberiza schoeniclus	Emberiza_schoeniclus	Denmark	0	0	365				0	70	Unknown	Unknown	FID		9,37	9,37	+	4,91	0,265	2,216	0,24	2,338917022	0,212271601
Moller et al. 2013. Change in flight initiation distance between urban and rural habitats following a cold winter	2010	Bird	Common reed bunting	Emberiza schoeniclus	Emberiza_schoeniclus	Denmark	0	0	365				0	6	Unknown	Unknown	FID		6,77	6,77	+	2,46	0,640	1,568	0,23	2,050270164	0,208374907
Moller et al. 2013. Change in flight initiation distance between urban and rural habitats following a cold winter	2009	Bird	European robin	Erithacus rubecula	Erithacus_rubecula	France	109	109	365				24	58	Unknown	Unknown	FID		4,44	4,44	+	2,14	0,192	1,463	0,33	1,693779061	0,284784955
Moller et al. 2013. Change in flight initiation distance between urban and rural habitats following a cold winter	2009	Bird	European robin	Erithacus rubecula	Erithacus_rubecula	Norway	29	29	365				24	3	Unknown	Unknown	FID		5,43	5,43	+	0,57	0,436	0,755	0,14	1,860974538	0,130185195
Moller et al. 2013. Change in flight initiation distance between urban and rural habitats following a cold winter	2010	Bird	European robin	Erithacus rubecula	Erithacus_rubecula	France	110	110	365				24	7	Unknown	Unknown	FID		3,91	3,91	+	1,35	0,439	1,162	0,30	1,591273942	0,260177142
Moller et al. 2013. Change in flight initiation distance between urban and rural habitats following a cold winter	2010	Bird	European robin	Erithacus rubecula	Erithacus_rubecula	Norway	30	30	365				24	6	Unknown	Unknown	FID		6,37	6,37	+	5,67	0,972	2,381	0,37	1,997417706	0,317588642
Moller et al. 2013. Change in flight initiation distance between urban and rural habitats following a cold winter	2009	Bird	European robin	Erithacus rubecula	Erithacus_rubecula	Denmark	0	0	365				0	3	Unknown	Unknown	FID		5,84	5,84	+	1,37	0,676	1,170	0,20	1,922787732	0,182673948
Moller et al. 2013. Change in flight initiation distance between urban and rural habitats following a cold winter	2009	Bird	European robin	Erithacus rubecula	Erithacus_rubecula	France	0	0	365				0	45	Unknown	Unknown	FID		5,14	5,14	+	1,73	0,196	1,315	0,26	1,814824742	0,22784759
Moller et al. 2013. Change in flight initiation distance between urban and rural habitats following a cold winter	2009	Bird	European robin	Erithacus rubecula	Erithacus_rubecula	Norway	0	0	365				0	7	Unknown	Unknown	FID		7,55	7,55	+	4,21	0,776	2,052	0,27	2,145931283	0,240405981
Moller et al. 2013. Change in flight initiation distance between urban and rural habitats following a cold winter	2009	Bird	European robin	Erithacus rubecula	Erithacus_rubecula	Czech	0	0	365				0	3	Unknown	Unknown	FID		18,46	18,46	+	1,55	0,719	1,245	0,07	2,968361077	0,065265672
Moller et al. 2013. Change in flight initiation distance between urban and rural habitats following a cold winter	2010	Bird	European robin	Erithacus rubecula	Erithacus_rubecula	Denmark	0	0	365				0	7	Unknown	Unknown	FID		10,23	10,23	+	2,8	0,632	1,673	0,16	2,418588769	0,151492777
Moller et al. 2013. Change in flight initiation distance between urban and rural habitats following a cold winter	2010	Bird	European robin	Erithacus rubecula	Erithacus_rubecula	France	0	0	365				0	5	Unknown	Unknown	FID		5,66	5,66	+	1,7	0,583	1,304	0,23	1,896119485	0,207307223
Moller et al. 2013. Change in flight initiation distance between urban and rural habitats following a cold winter	2010	Bird	European robin	Erithacus rubecula	Erithacus_rubecula	Norway	0	0	365				0	11	Unknown	Unknown	FID		4,14	4,14	+	2,35	0,462	1,533	0,37	1,637053079	0,315017174
Moller et al. 2013. Change in flight initiation distance between urban and rural habitats following a cold winter	2010	Bird	European robin	Erithacus rubecula	Erithacus_rubecula	Czech	0	0	365				0	7	Unknown	Unknown	FID		15,95	15,95	+	6,68	0,977	2,585	0,16	2,830267834	0,150178786
Moller et al. 2013. Change in flight initiation distance between urban and rural habitats following a cold winter	2009	Bird	Common chaffinch	Fringilla coelebs	Fringilla_coelebs	Denmark	59	59	365				24	15	Unknown	Unknown	FID		5,17	5,17	+	1,35	0,300	1,162	0,22	1,819698838	0,202726872
Moller et al. 2013. Change in flight initiation distance between urban and rural habitats following a cold winter	2009	Bird	Common chaffinch	Fringilla coelebs	Fringilla_coelebs	Norway	59	59	365				24	16	Unknown	Unknown	FID		4,75	4,75	+	0,86	0,232	0,927	0,20	1,749199855	0,178342044
Moller et al. 2013. Change in flight initiation distance between urban and rural habitats following a cold winter	2010	Bird	Common chaffinch	Fringilla coelebs	Fringilla_coelebs	Denmark	60	60	365				24	3	Unknown	Unknown	FID		7,74	7,74	+	3,26	1,042	1,806	0,23	2,16791019	0,209673076
Moller et al. 2013. Change in flight initiation distance between urban and rural habitats following a cold winter	2010	Bird	Common chaffinch	Fringilla coelebs	Fringilla_coelebs	Norway	60	60	365				24	5	Unknown	Unknown	FID		3,4	3,4	+	1,52	0,551	1,233	0,36	1,481604541	0,309403878
Moller et al. 2013. Change in flight initiation distance between urban and rural habitats following a cold winter	2009	Bird	Common chaffinch	Fringilla coelebs	Fringilla_coelebs	Denmark	0	0	365				0	58	Unknown	Unknown	FID		8,03	8,03	+	3,35	0,240	1,830	0,23	2,200552367	0,205332119
Moller et al. 2013. Change in flight initiation distance between urban and rural habitats following a cold winter	2009	Bird	Common chaffinch	Fringilla coelebs	Fringilla_coelebs	Norway	0	0	365				0	4	Unknown	Unknown	FID		14,87	14,87	+	2,58	0,803	1,606	0,11	2,764430535	0,102573452
Moller et al. 2013. Change in flight initiation distance between urban and rural habitats following a cold winter	2009	Bird	Common chaffinch	Fringilla coelebs	Fringilla_coelebs	Czech	0	0	365				0	2	Unknown	Unknown	FID		12,73	12,73	+	6,69	1,829	2,587	0,20	2,61958322	0,18496949
Moller et al. 2013. Change in flight initiation distance between urban and rural habitats following a cold winter	2009	Bird	Common chaffinch	Fringilla coelebs	Fringilla_coelebs	Spain	0	0	365				0	8	Unknown	Unknown	FID		31,01	31,01	+	12,28	1,239	3,504	0,11	3,466048354	0,107063508
Moller et al. 2013. Change in flight initiation distance between urban and rural habitats following a cold winter	2010	Bird	Common chaffinch	Fringilla coelebs	Fringilla_coelebs	Denmark	0	0	365				0	45	Unknown	Unknown	FID		11,13	11,13	+	5,36	0,345	2,315	0,21	2,495681723	0,188975574
Moller et al. 2013. Change in flight initiation distance between urban and rural habitats following a cold winter	2010	Bird	Common chaffinch	Fringilla coelebs	Fringilla_coelebs	Norway	0	0	365				0	27	Unknown	Unknown	FID		6,18	6,18	+	2,35	0,295	1,533	0,25	1,971299383	0,221585182
Moller et al. 2013. Change in flight initiation distance between urban and rural habitats following a cold winter	2010	Bird	Common chaffinch	Fringilla coelebs	Fringilla_coelebs	Czech	0	0	365				0	6	Unknown	Unknown	FID		13,92	13,92	+	3,54	0,768	1,881	0,14	2,702702595	0,126777507
Moller et al. 2013. Change in flight initiation distance between urban and rural habitats following a cold winter	2010	Bird	Common chaffinch	Fringilla coelebs	Fringilla_coelebs	Spain	0	0	365				0	16	Unknown	Unknown	FID		38,06	38,06	+	15,46	0,983	3,932	0,10	3,665098925	0,098313372
Moller et al. 2013. Change in flight initiation distance between urban and rural habitats following a cold winter	2009	Bird	Common moorhen	Gallinula chloropus	Gallinula_chloropus	France	0	0	365				0	17	Unknown	Unknown	FID		11	11	+	5,5	0,569	2,345	0,21	2,48490665	0,193262087
Moller et al. 2013. Change in flight initiation distance between urban and rural habitats following a cold winter	2010	Bird	Common moorhen	Gallinula chloropus	Gallinula_chloropus	France	0	0	365				0	2	Unknown	Unknown	FID		4,5	4,5	+	0,71	0,596	0,843	0,19	1,704748092	0,171637832
Moller et al. 2013. Change in flight initiation distance between urban and rural habitats following a cold winter	2009	Bird	Eurasian jay	Garrulus glandarius	Garrulus_glandarius	France	19,5	39	730				24	11	Unknown	Unknown	FID		8,13	8,13	+	2,64	0,490	1,625	0,20	2,211565695	0,182199335
Moller et al. 2013. Change in flight initiation distance between urban and rural habitats following a cold winter	2010	Bird	Eurasian jay	Garrulus glandarius	Garrulus_glandarius	France	20	40	730				24	3	Unknown	Unknown	FID		4,9	4,9	+	1,21	0,635	1,100	0,22	1,774952351	0,202524264
Moller et al. 2013. Change in flight initiation distance between urban and rural habitats following a cold winter	2009	Bird	Eurasian jay	Garrulus glandarius	Garrulus_glandarius	Denmark	0	0	730				0	6	Unknown	Unknown	FID		18,74	18,74	+	7,66	1,130	2,768	0,15	2,982647034	0,137749362
Moller et al. 2013. Change in flight initiation distance between urban and rural habitats following a cold winter	2009	Bird	Eurasian jay	Garrulus glandarius	Garrulus_glandarius	France	0	0	730				0	11	Unknown	Unknown	FID		11,14	11,14	+	5,07	0,679	2,252	0,20	2,496505786	0,184090342
Moller et al. 2013. Change in flight initiation distance between urban and rural habitats following a cold winter	2009	Bird	Eurasian jay	Garrulus glandarius	Garrulus_glandarius	Czech	0	0	730				0	3	Unknown	Unknown	FID		48,75	48,75	+	29,22	3,121	5,406	0,11	3,907010464	0,105155314
Moller et al. 2013. Change in flight initiation distance between urban and rural habitats following a cold winter	2010	Bird	Eurasian jay	Garrulus glandarius	Garrulus_glandarius	Denmark	0	0	730				0	10	Unknown	Unknown	FID		22,27	22,27	+	9,88	0,994	3,143	0,14	3,147164977	0,132030082
Moller et al. 2013. Change in flight initiation distance between urban and rural habitats following a cold winter	2010	Bird	Eurasian jay	Garrulus glandarius	Garrulus_glandarius	Czech	0	0	730				0	7	Unknown	Unknown	FID		35,04	35,04	+	21,06	1,735	4,589	0,13	3,584629433	0,123073874
Moller et al. 2013. Change in flight initiation distance between urban and rural habitats following a cold winter	2009	Bird	Icterine warbler	Hippolais icterina	Hippolais_icterina	Denmark	0	0	365				0	16	Unknown	Unknown	FID		7,48	7,48	+	3,09	0,439	1,758	0,24	2,13771045	0,211075255
Moller et al. 2013. Change in flight initiation distance between urban and rural habitats following a cold winter	2010	Bird	Barn swallow	Hirundo rustica	Hirundo_rustica	Denmark	110	110	365				24	4	Unknown	Unknown	FID		4,37	4,37	+	0,48	0,346	0,693	0,16	1,680827909	0,147160695
Moller et al. 2013. Change in flight initiation distance between urban and rural habitats following a cold winter	2009	Bird	Barn swallow	Hirundo rustica	Hirundo_rustica	Denmark	0	0	365				0	40	Unknown	Unknown	FID		9,9	9,9	+	4,37	0,331	2,090	0,21	2,388762789	0,191576117
Moller et al. 2013. Change in flight initiation distance between urban and rural habitats following a cold winter	2010	Bird	Barn swallow	Hirundo rustica	Hirundo_rustica	Denmark	0	0	365				0	15	Unknown	Unknown	FID		10,81	10,81	+	6,5	0,658	2,550	0,24	2,46894663	0,211756841
Moller et al. 2013. Change in flight initiation distance between urban and rural habitats following a cold winter	2009	Bird	European herring gull	Larus argentatus	Larus_argentatus	Norway	4,75	19	1460				24	4	Unknown	Unknown	FID		11	11	+	5,29	1,150	2,300	0,21	2,48490665	0,189868762
Moller et al. 2013. Change in flight initiation distance between urban and rural habitats following a cold winter	2009	Bird	European herring gull	Larus argentatus	Larus_argentatus	Norway	0	0	1460				0	3	Unknown	Unknown	FID		17,02	17,02	+	4,78	1,262	2,186	0,13	2,891482252	0,120850326
Moller et al. 2013. Change in flight initiation distance between urban and rural habitats following a cold winter	2010	Bird	European herring gull	Larus argentatus	Larus_argentatus	Denmark	0	0	1460				0	6	Unknown	Unknown	FID		56,33	56,33	+	3,27	0,738	1,808	0,03	4,048824047	0,031597645
Moller et al. 2013. Change in flight initiation distance between urban and rural habitats following a cold winter	2009	Bird	Great black-backed gull	Larus marinus	Larus_marinus	Norway	1,8	9	1825				24	2	Unknown	Unknown	FID		48,5	48,5	+	2,12	1,030	1,456	0,03	3,90197267	0,02957926
Moller et al. 2013. Change in flight initiation distance between urban and rural habitats following a cold winter	2009	Bird	Great black-backed gull	Larus marinus	Larus_marinus	Denmark	0	0	1825				0	2	Unknown	Unknown	FID		68	68	+	2,83	1,190	1,682	0,02	4,234106505	0,024438066
Moller et al. 2013. Change in flight initiation distance between urban and rural habitats following a cold winter	2010	Bird	Great black-backed gull	Larus marinus	Larus_marinus	Denmark	0	0	1825				0	40	Unknown	Unknown	FID		57	57	+	5,67	0,376	2,381	0,04	4,060443011	0,040926009
Moller et al. 2013. Change in flight initiation distance between urban and rural habitats following a cold winter	2010	Bird	Black-headed gull	Larus ridibundus	Larus_ridibundus	Norway	30	60	730				24	24	Unknown	Unknown	FID		8,75	8,75	+	4,86	0,450	2,205	0,25	2,277267285	0,224700352
Moller et al. 2013. Change in flight initiation distance between urban and rural habitats following a cold winter	2009	Bird	Black-headed gull	Larus ridibundus	Larus_ridibundus	Denmark	0	0	730				0	5	Unknown	Unknown	FID		41,2	41,2	+	13,31	1,632	3,648	0,09	3,742420221	0,084847143
Moller et al. 2013. Change in flight initiation distance between urban and rural habitats following a cold winter	2009	Bird	Black-headed gull	Larus ridibundus	Larus_ridibundus	Norway	0	0	730				0	4	Unknown	Unknown	FID		13,06	13,06	+	5,21	1,141	2,283	0,17	2,643333886	0,161075398
Moller et al. 2013. Change in flight initiation distance between urban and rural habitats following a cold winter	2010	Bird	Black-headed gull	Larus ridibundus	Larus_ridibundus	Denmark	0	0	730				0	3	Unknown	Unknown	FID		32	32	+	11	1,915	3,317	0,10	3,496507561	0,098617908
Moller et al. 2013. Change in flight initiation distance between urban and rural habitats following a cold winter	2010	Bird	Black-headed gull	Larus ridibundus	Larus_ridibundus	Norway	0	0	730				0	5	Unknown	Unknown	FID		6,8	6,8	+	3,56	0,844	1,887	0,28	2,054123734	0,244881586
Moller et al. 2013. Change in flight initiation distance between urban and rural habitats following a cold winter	2009	Bird	White wagtail	Motacilla alba	Motacilla_alba	Norway	39	39	365				24	35	Unknown	Unknown	FID		5,77	5,77	+	1,86	0,231	1,364	0,24	1,912501087	0,212174518
Moller et al. 2013. Change in flight initiation distance between urban and rural habitats following a cold winter	2010	Bird	White wagtail	Motacilla alba	Motacilla_alba	Norway	40	40	365				24	14	Unknown	Unknown	FID		4,79	4,79	+	2,99	0,462	1,729	0,36	1,756132292	0,308215374
Moller et al. 2013. Change in flight initiation distance between urban and rural habitats following a cold winter	2009	Bird	White wagtail	Motacilla alba	Motacilla_alba	Denmark	0	0	365				0	54	Unknown	Unknown	FID		11,34	11,34	+	7,32	0,368	2,706	0,24	2,512846018	0,213969311
Moller et al. 2013. Change in flight initiation distance between urban and rural habitats following a cold winter	2009	Bird	White wagtail	Motacilla alba	Motacilla_alba	Norway	0	0	365				0	36	Unknown	Unknown	FID		7,7	7,7	+	2,93	0,285	1,712	0,22	2,163323026	0,200735847
Moller et al. 2013. Change in flight initiation distance between urban and rural habitats following a cold winter	2009	Bird	White wagtail	Motacilla alba	Motacilla_alba	Czech	0	0	365				0	4	Unknown	Unknown	FID		17,32	17,32	+	5,58	1,181	2,362	0,14	2,907993359	0,127852891
Moller et al. 2013. Change in flight initiation distance between urban and rural habitats following a cold winter	2009	Bird	White wagtail	Motacilla alba	Motacilla_alba	Spain	0	0	365				0	5	Unknown	Unknown	FID		42,6	42,6	+	31,08	2,493	5,575	0,13	3,77505715	0,122984797
Moller et al. 2013. Change in flight initiation distance between urban and rural habitats following a cold winter	2010	Bird	White wagtail	Motacilla alba	Motacilla_alba	Denmark	0	0	365				0	12	Unknown	Unknown	FID		12,92	12,92	+	5,99	0,707	2,447	0,19	2,633326655	0,173474985
Moller et al. 2013. Change in flight initiation distance between urban and rural habitats following a cold winter	2010	Bird	White wagtail	Motacilla alba	Motacilla_alba	Norway	0	0	365				0	11	Unknown	Unknown	FID		5,36	5,36	+	2,8	0,505	1,673	0,31	1,850028377	0,271694889
Moller et al. 2013. Change in flight initiation distance between urban and rural habitats following a cold winter	2010	Bird	White wagtail	Motacilla alba	Motacilla_alba	Czech	0	0	365				0	21	Unknown	Unknown	FID		18,17	18,17	+	7,21	0,586	2,685	0,15	2,953346557	0,137828765
Moller et al. 2013. Change in flight initiation distance between urban and rural habitats following a cold winter	2010	Bird	White wagtail	Motacilla alba	Motacilla_alba	Spain	0	0	365				0	9	Unknown	Unknown	FID		39,11	39,11	+	16,61	1,359	4,076	0,10	3,69162568	0,099127454
Moller et al. 2013. Change in flight initiation distance between urban and rural habitats following a cold winter	2009	Bird	Grey wagtail	Motacilla cinerea	Motacilla_cinerea	France	19	19	365				24	18	Unknown	Unknown	FID		7,21	7,21	+	2,85	0,398	1,688	0,23	2,105352923	0,210379417
Moller et al. 2013. Change in flight initiation distance between urban and rural habitats following a cold winter	2010	Bird	Grey wagtail	Motacilla cinerea	Motacilla_cinerea	France	20	20	365				24	2	Unknown	Unknown	FID		13	13	+	7,07	1,880	2,659	0,20	2,63905733	0,1860931
Moller et al. 2013. Change in flight initiation distance between urban and rural habitats following a cold winter	2009	Bird	Grey wagtail	Motacilla cinerea	Motacilla_cinerea	France	0	0	365				0	7	Unknown	Unknown	FID		9,07	9,07	+	3,19	0,675	1,786	0,20	2,309560707	0,179750919
Moller et al. 2013. Change in flight initiation distance between urban and rural habitats following a cold winter	2009	Bird	Eurasian blue tit	Parus caeruleus	Parus_caeruleus	Norway	29	29	365				24	8	Unknown	Unknown	FID		4,07	4,07	+	1,16	0,381	1,077	0,26	1,623340818	0,234777425
Moller et al. 2013. Change in flight initiation distance between urban and rural habitats following a cold winter	2010	Bird	Eurasian blue tit	Parus caeruleus	Parus_caeruleus	Norway	30	30	365				24	6	Unknown	Unknown	FID		4,32	4,32	+	2,04	0,583	1,428	0,33	1,671473303	0,285646266
Moller et al. 2013. Change in flight initiation distance between urban and rural habitats following a cold winter	2009	Bird	Eurasian blue tit	Parus caeruleus	Parus_caeruleus	Denmark	0	0	365				0	19	Unknown	Unknown	FID		6,3	6,3	+	1,7	0,299	1,304	0,21	1,987874348	0,188103813
Moller et al. 2013. Change in flight initiation distance between urban and rural habitats following a cold winter	2009	Bird	Eurasian blue tit	Parus caeruleus	Parus_caeruleus	France	0	0	365				0	26	Unknown	Unknown	FID		5,15	5,15	+	1,34	0,227	1,158	0,22	1,816452082	0,202755955
Moller et al. 2013. Change in flight initiation distance between urban and rural habitats following a cold winter	2009	Bird	Eurasian blue tit	Parus caeruleus	Parus_caeruleus	Norway	0	0	365				0	9	Unknown	Unknown	FID		8,22	8,22	+	3,75	0,645	1,936	0,24	2,221375038	0,211542866
Moller et al. 2013. Change in flight initiation distance between urban and rural habitats following a cold winter	2009	Bird	Eurasian blue tit	Parus caeruleus	Parus_caeruleus	Czech	0	0	365				0	4	Unknown	Unknown	FID		11,22	11,22	+	8,8	1,483	2,966	0,26	2,503073954	0,234591456
Moller et al. 2013. Change in flight initiation distance between urban and rural habitats following a cold winter	2009	Bird	Eurasian blue tit	Parus caeruleus	Parus_caeruleus	Spain	0	0	365				0	6	Unknown	Unknown	FID		13,67	13,67	+	0,81	0,367	0,900	0,07	2,685804592	0,063760969
Moller et al. 2013. Change in flight initiation distance between urban and rural habitats following a cold winter	2010	Bird	Eurasian blue tit	Parus caeruleus	Parus_caeruleus	Denmark	0	0	365				0	4	Unknown	Unknown	FID		8,11	8,11	+	1,15	0,536	1,072	0,13	2,209372711	0,12418862
Moller et al. 2013. Change in flight initiation distance between urban and rural habitats following a cold winter	2010	Bird	Eurasian blue tit	Parus caeruleus	Parus_caeruleus	France	0	0	365				0	2	Unknown	Unknown	FID		5,42	5,42	+	0,59	0,543	0,768	0,14	1,859418118	0,132534633
Moller et al. 2013. Change in flight initiation distance between urban and rural habitats following a cold winter	2010	Bird	Eurasian blue tit	Parus caeruleus	Parus_caeruleus	Norway	0	0	365				0	7	Unknown	Unknown	FID		3,35	3,35	+	0,52	0,273	0,721	0,22	1,470175845	0,194955406
Moller et al. 2013. Change in flight initiation distance between urban and rural habitats following a cold winter	2010	Bird	Eurasian blue tit	Parus caeruleus	Parus_caeruleus	Czech	0	0	365				0	10	Unknown	Unknown	FID		9,63	9,63	+	3,21	0,567	1,792	0,19	2,363680192	0,170627214
Moller et al. 2013. Change in flight initiation distance between urban and rural habitats following a cold winter	2010	Bird	Eurasian blue tit	Parus caeruleus	Parus_caeruleus	Spain	0	0	365				0	17	Unknown	Unknown	FID		19,18	19,18	+	7,91	0,682	2,812	0,15	3,004692015	0,136832154
Moller et al. 2013. Change in flight initiation distance between urban and rural habitats following a cold winter	2010	Bird	Eurasian blue tit	Parus caeruleus	Parus_caeruleus	Hungary	0	0	365				0	10	Unknown	Unknown	FID		5,9	5,9	+	0,96	0,310	0,980	0,17	1,931521412	0,153636634
Moller et al. 2013. Change in flight initiation distance between urban and rural habitats following a cold winter	2009	Bird	Great tit	Parus major	Parus_major	Denmark	59	59	365				24	24	Unknown	Unknown	FID		5,06	5,06	+	1,93	0,284	1,389	0,27	1,8017098	0,242596493
Moller et al. 2013. Change in flight initiation distance between urban and rural habitats following a cold winter	2009	Bird	Great tit	Parus major	Parus_major	Norway	59	59	365				24	18	Unknown	Unknown	FID		4,71	4,71	+	1,66	0,304	1,288	0,27	1,742219024	0,241806505
Moller et al. 2013. Change in flight initiation distance between urban and rural habitats following a cold winter	2010	Bird	Great tit	Parus major	Parus_major	Denmark	60	60	365				24	5	Unknown	Unknown	FID		4,04	4,04	+	1,38	0,525	1,175	0,29	1,617406082	0,255243391
Moller et al. 2013. Change in flight initiation distance between urban and rural habitats following a cold winter	2010	Bird	Great tit	Parus major	Parus_major	Norway	60	60	365				24	8	Unknown	Unknown	FID		3,72	3,72	+	1,03	0,359	1,015	0,27	1,5518088	0,241234649
Moller et al. 2013. Change in flight initiation distance between urban and rural habitats following a cold winter	2009	Bird	Great tit	Parus major	Parus_major	Denmark	0	0	365				0	42	Unknown	Unknown	FID		4,78	4,78	+	1,99	0,218	1,411	0,30	1,754403683	0,258603355
Moller et al. 2013. Change in flight initiation distance between urban and rural habitats following a cold winter	2009	Bird	Great tit	Parus major	Parus_major	France	0	0	365				0	42	Unknown	Unknown	FID		4,6	4,6	+	1,59	0,195	1,261	0,27	1,722766598	0,242255748
Moller et al. 2013. Change in flight initiation distance between urban and rural habitats following a cold winter	2009	Bird	Great tit	Parus major	Parus_major	Norway	0	0	365				0	16	Unknown	Unknown	FID		6,79	6,79	+	3,15	0,444	1,775	0,26	2,05284086	0,232212634
Moller et al. 2013. Change in flight initiation distance between urban and rural habitats following a cold winter	2009	Bird	Great tit	Parus major	Parus_major	Czech	0	0	365				0	8	Unknown	Unknown	FID		12,17	12,17	+	4,93	0,785	2,220	0,18	2,577941516	0,167584654
Moller et al. 2013. Change in flight initiation distance between urban and rural habitats following a cold winter	2009	Bird	Great tit	Parus major	Parus_major	Spain	0	0	365				0	13	Unknown	Unknown	FID		25,67	25,67	+	12,48	0,980	3,533	0,14	3,283539338	0,128938325
Moller et al. 2013. Change in flight initiation distance between urban and rural habitats following a cold winter	2009	Bird	Great tit	Parus major	Parus_major	Hungary	0	0	365				0	14	Unknown	Unknown	FID		7,33	7,33	+	2,89	0,454	1,700	0,23	2,119863456	0,208576852
Moller et al. 2013. Change in flight initiation distance between urban and rural habitats following a cold winter	2010	Bird	Great tit	Parus major	Parus_major	Denmark	0	0	365				0	9	Unknown	Unknown	FID		8,65	8,65	+	2,39	0,515	1,546	0,18	2,266957915	0,164432486
Moller et al. 2013. Change in flight initiation distance between urban and rural habitats following a cold winter	2010	Bird	Great tit	Parus major	Parus_major	Norway	0	0	365				0	14	Unknown	Unknown	FID		4,54	4,54	+	1,12	0,283	1,058	0,23	1,711994501	0,209536062
Moller et al. 2013. Change in flight initiation distance between urban and rural habitats following a cold winter	2010	Bird	Great tit	Parus major	Parus_major	Czech	0	0	365				0	17	Unknown	Unknown	FID		9,67	9,67	+	3,3	0,441	1,817	0,19	2,367436065	0,172151977
Moller et al. 2013. Change in flight initiation distance between urban and rural habitats following a cold winter	2010	Bird	Great tit	Parus major	Parus_major	Spain	0	0	365				0	15	Unknown	Unknown	FID		19,52	19,52	+	14	0,966	3,742	0,19	3,02140002	0,175366818
Moller et al. 2013. Change in flight initiation distance between urban and rural habitats following a cold winter	2010	Bird	Great tit	Parus major	Parus_major	Hungary	0	0	365				0	54	Unknown	Unknown	FID		7,74	7,74	+	8,29	0,392	2,879	0,37	2,16791019	0,316265387
Moller et al. 2013. Change in flight initiation distance between urban and rural habitats following a cold winter	2009	Bird	Marsh tit	Parus palustris	Parus_palustris	France	9	9	365				24	5	Unknown	Unknown	FID		6,69	6,69	+	3,47	0,833	1,863	0,28	2,039920784	0,245644092
Moller et al. 2013. Change in flight initiation distance between urban and rural habitats following a cold winter	2009	Bird	Marsh tit	Parus palustris	Parus_palustris	France	0	0	365				0	3	Unknown	Unknown	FID		6,7	6,7	+	2,39	0,893	1,546	0,23	2,041220329	0,207616158
Moller et al. 2013. Change in flight initiation distance between urban and rural habitats following a cold winter	2009	Bird	House sparrow	Passer domesticus	Passer_domesticus	Denmark	309,7697368	129	152				24	4	Unknown	Unknown	FID		5,5	5,5	+	1	0,500	1,000	0,18	1,871802177	0,167054085
Moller et al. 2013. Change in flight initiation distance between urban and rural habitats following a cold winter	2009	Bird	House sparrow	Passer domesticus	Passer_domesticus	France	381,8092105	159	152				24	120	Unknown	Unknown	FID		3,41	3,41	+	1,52	0,113	1,233	0,36	1,483874689	0,308623175
Moller et al. 2013. Change in flight initiation distance between urban and rural habitats following a cold winter	2009	Bird	House sparrow	Passer domesticus	Passer_domesticus	Norway	309,7697368	129	152				24	28	Unknown	Unknown	FID		2,95	2,95	+	1,39	0,223	1,179	0,40	1,373715579	0,336225865
Moller et al. 2013. Change in flight initiation distance between urban and rural habitats following a cold winter	2010	Bird	House sparrow	Passer domesticus	Passer_domesticus	Denmark	312,1710526	130	152				24	15	Unknown	Unknown	FID		4,25	4,25	+	1,92	0,358	1,386	0,33	1,658228077	0,282191849
Moller et al. 2013. Change in flight initiation distance between urban and rural habitats following a cold winter	2010	Bird	House sparrow	Passer domesticus	Passer_domesticus	France	384,2105263	160	152				24	2	Unknown	Unknown	FID		1,5	1,5	+	0,71	0,596	0,843	0,56	0,916290732	0,445802709
Moller et al. 2013. Change in flight initiation distance between urban and rural habitats following a cold winter	2010	Bird	House sparrow	Passer domesticus	Passer_domesticus	Norway	312,1710526	130	152				24	37	Unknown	Unknown	FID		2,99	2,99	+	0,93	0,159	0,964	0,32	1,383791231	0,279546664
Moller et al. 2013. Change in flight initiation distance between urban and rural habitats following a cold winter	2009	Bird	House sparrow	Passer domesticus	Passer_domesticus	Denmark	0	0	152				0		Unknown	Unknown	FID		4,11	4,11	+	2,12	#DIV/0!	1,456	0,35	1,631199404	0,303257583
Moller et al. 2013. Change in flight initiation distance between urban and rural habitats following a cold winter	2009	Bird	House sparrow	Passer domesticus	Passer_domesticus	France	0	0	152				0	5	Unknown	Unknown	FID		4,38	4,38	+	2,4	0,693	1,549	0,35	1,682688374	0,302839449
Moller et al. 2013. Change in flight initiation distance between urban and rural habitats following a cold winter	2009	Bird	House sparrow	Passer domesticus	Passer_domesticus	Czech	0	0	152				0	2	Unknown	Unknown	FID		10,62	10,62	+	4,83	1,554	2,198	0,21	2,452727751	0,188090048
Moller et al. 2013. Change in flight initiation distance between urban and rural habitats following a cold winter	2009	Bird	House sparrow	Passer domesticus	Passer_domesticus	Spain	0	0	152				0	113	Unknown	Unknown	FID		51	51	+	21,81	0,439	4,670	0,09	3,951243719	0,087617885
Moller et al. 2013. Change in flight initiation distance between urban and rural habitats following a cold winter	2010	Bird	House sparrow	Passer domesticus	Passer_domesticus	France	0	0	152				0	6	Unknown	Unknown	FID		5,21	5,21	+	1,85	0,555	1,360	0,26	1,826160896	0,231956359
Moller et al. 2013. Change in flight initiation distance between urban and rural habitats following a cold winter	2010	Bird	House sparrow	Passer domesticus	Passer_domesticus	Czech	0	0	152				0	18	Unknown	Unknown	FID		15,72	15,72	+	6,39	0,596	2,528	0,16	2,816605608	0,1491132
Moller et al. 2013. Change in flight initiation distance between urban and rural habitats following a cold winter	2010	Bird	House sparrow	Passer domesticus	Passer_domesticus	Spain	0	0	152				0	80	Unknown	Unknown	FID		43,01	43,01	+	20,6	0,507	4,539	0,11	3,784416881	0,100322271
Moller et al. 2013. Change in flight initiation distance between urban and rural habitats following a cold winter	2009	Bird	Eurasian tree sparrow	Passer montanus	Passer_montanus	Denmark	67,50783699	59	319				24	21	Unknown	Unknown	FID		3,87	3,87	+	1,3	0,249	1,140	0,29	1,583093937	0,258216422
Moller et al. 2013. Change in flight initiation distance between urban and rural habitats following a cold winter	2009	Bird	Eurasian tree sparrow	Passer montanus	Passer_montanus	Norway	67,50783699	59	319				24	62	Unknown	Unknown	FID		4,71	4,71	+	1,35	0,148	1,162	0,25	1,742219024	0,220489502
Moller et al. 2013. Change in flight initiation distance between urban and rural habitats following a cold winter	2010	Bird	Eurasian tree sparrow	Passer montanus	Passer_montanus	Denmark	68,65203762	60	319				24	15	Unknown	Unknown	FID		6,03	6,03	+	3,93	0,512	1,982	0,33	1,950186706	0,284246172
Moller et al. 2013. Change in flight initiation distance between urban and rural habitats following a cold winter	2010	Bird	Eurasian tree sparrow	Passer montanus	Passer_montanus	Norway	68,65203762	60	319				24	5	Unknown	Unknown	FID		3,46	3,46	+	1,33	0,516	1,153	0,33	1,495148766	0,287665366
Moller et al. 2013. Change in flight initiation distance between urban and rural habitats following a cold winter	2009	Bird	Eurasian tree sparrow	Passer montanus	Passer_montanus	Denmark	0	0	319				0	20	Unknown	Unknown	FID		6,06	6,06	+	6,06	0,550	2,462	0,41	1,954445052	0,340906841
Moller et al. 2013. Change in flight initiation distance between urban and rural habitats following a cold winter	2009	Bird	Eurasian tree sparrow	Passer montanus	Passer_montanus	Spain	0	0	319				0	10	Unknown	Unknown	FID		21,44	21,44	+	11,88	1,090	3,447	0,16	3,110845081	0,149076698
Moller et al. 2013. Change in flight initiation distance between urban and rural habitats following a cold winter	2009	Bird	Eurasian tree sparrow	Passer montanus	Passer_montanus	Hungary	0	0	319				0	12	Unknown	Unknown	FID		8,78	8,78	+	2,73	0,477	1,652	0,19	2,280339484	0,172427591
Moller et al. 2013. Change in flight initiation distance between urban and rural habitats following a cold winter	2010	Bird	Eurasian tree sparrow	Passer montanus	Passer_montanus	Denmark	0	0	319				0	4	Unknown	Unknown	FID		7,77	7,77	+	4,52	1,063	2,126	0,27	2,171336806	0,241863418
Moller et al. 2013. Change in flight initiation distance between urban and rural habitats following a cold winter	2010	Bird	Eurasian tree sparrow	Passer montanus	Passer_montanus	Czech	0	0	319				0	17	Unknown	Unknown	FID		17,06	17,06	+	7,42	0,661	2,724	0,16	2,893699548	0,148135355
Moller et al. 2013. Change in flight initiation distance between urban and rural habitats following a cold winter	2010	Bird	Eurasian tree sparrow	Passer montanus	Passer_montanus	Spain	0	0	319				0	26	Unknown	Unknown	FID		29,29	29,29	+	11,42	0,663	3,379	0,12	3,410817625	0,10919114
Moller et al. 2013. Change in flight initiation distance between urban and rural habitats following a cold winter	2010	Bird	Eurasian tree sparrow	Passer montanus	Passer_montanus	Hungary	0	0	319				0	33	Unknown	Unknown	FID		7,83	7,83	+	3,25	0,314	1,803	0,23	2,178155015	0,207208902
Moller et al. 2013. Change in flight initiation distance between urban and rural habitats following a cold winter	2009	Bird	Common redstart	Phoenicurus phoenicurus	Phoenicurus_phoenicurus	Denmark	29	29	365				24	7	Unknown	Unknown	FID		8,43	8,43	+	1,54	0,469	1,241	0,15	2,243896097	0,13733157
Moller et al. 2013. Change in flight initiation distance between urban and rural habitats following a cold winter	2010	Bird	Common redstart	Phoenicurus phoenicurus	Phoenicurus_phoenicurus	Denmark	30	30	365				24	4	Unknown	Unknown	FID		10,64	10,64	+	3,18	0,892	1,783	0,17	2,454447442	0,154949672
Moller et al. 2013. Change in flight initiation distance between urban and rural habitats following a cold winter	2009	Bird	Common redstart	Phoenicurus phoenicurus	Phoenicurus_phoenicurus	Denmark	0	0	365				0	3	Unknown	Unknown	FID		10,67	10,67	+	4,04	1,160	2,010	0,19	2,457021446	0,172587922
Moller et al. 2013. Change in flight initiation distance between urban and rural habitats following a cold winter	2010	Bird	Common redstart	Phoenicurus phoenicurus	Phoenicurus_phoenicurus	Denmark	0	0	365				0	6	Unknown	Unknown	FID		12,75	12,75	+	8,54	1,193	2,922	0,23	2,621038824	0,206365328
Moller et al. 2013. Change in flight initiation distance between urban and rural habitats following a cold winter	2009	Bird	Common chiffchaff	Phylloscopus collybita	Phylloscopus_collybita	France	19	19	365				24	4	Unknown	Unknown	FID		6,04	6,04	+	1,55	0,622	1,245	0,21	1,95160817	0,187412049
Moller et al. 2013. Change in flight initiation distance between urban and rural habitats following a cold winter	2010	Bird	Common chiffchaff	Phylloscopus collybita	Phylloscopus_collybita	France	20	20	365				24	3	Unknown	Unknown	FID		4,77	4,77	+	2,1	0,837	1,449	0,30	1,752672081	0,265284955
Moller et al. 2013. Change in flight initiation distance between urban and rural habitats following a cold winter	2009	Bird	Common chiffchaff	Phylloscopus collybita	Phylloscopus_collybita	Denmark	0	0	365				0	13	Unknown	Unknown	FID		7,5	7,5	+	1,39	0,327	1,179	0,16	2,140066163	0,146001291
Moller et al. 2013. Change in flight initiation distance between urban and rural habitats following a cold winter	2009	Bird	Common chiffchaff	Phylloscopus collybita	Phylloscopus_collybita	France	0	0	365				0	6	Unknown	Unknown	FID		5,1	5,1	+	1,17	0,442	1,082	0,21	1,808288771	0,192347175
Moller et al. 2013. Change in flight initiation distance between urban and rural habitats following a cold winter	2010	Bird	Common chiffchaff	Phylloscopus collybita	Phylloscopus_collybita	Denmark	0	0	365				0	2	Unknown	Unknown	FID		10,36	10,36	+	5,6	1,673	2,366	0,23	2,430098413	0,205728847
Moller et al. 2013. Change in flight initiation distance between urban and rural habitats following a cold winter	2010	Bird	Common chiffchaff	Phylloscopus collybita	Phylloscopus_collybita	France	0	0	365				0	2	Unknown	Unknown	FID		5,7	5,7	+	0,99	0,704	0,995	0,17	1,902107526	0,160892928
Moller et al. 2013. Change in flight initiation distance between urban and rural habitats following a cold winter	2010	Bird	Common chiffchaff	Phylloscopus collybita	Phylloscopus_collybita	Czech	0	0	365				0	6	Unknown	Unknown	FID		11,36	11,36	+	4,13	0,830	2,032	0,18	2,514465452	0,164577032
Moller et al. 2013. Change in flight initiation distance between urban and rural habitats following a cold winter	2009	Bird	Eurasian magpie	Pica pica	Pica_pica	Denmark	29,5	59	730				24	12	Unknown	Unknown	FID		11,36	11,36	+	6,48	0,735	2,546	0,22	2,514465452	0,202192102
Moller et al. 2013. Change in flight initiation distance between urban and rural habitats following a cold winter	2009	Bird	Eurasian magpie	Pica pica	Pica_pica	France	29,5	59	730				24	69	Unknown	Unknown	FID		9,48	9,48	+	4,76	0,263	2,182	0,23	2,349468679	0,207129289
Moller et al. 2013. Change in flight initiation distance between urban and rural habitats following a cold winter	2009	Bird	Eurasian magpie	Pica pica	Pica_pica	Norway	29,5	59	730				24	35	Unknown	Unknown	FID		9,04	9,04	+	3,33	0,308	1,825	0,20	2,306577114	0,183871678
Moller et al. 2013. Change in flight initiation distance between urban and rural habitats following a cold winter	2010	Bird	Eurasian magpie	Pica pica	Pica_pica	Denmark	30	60	730				24	4	Unknown	Unknown	FID		7,48	7,48	+	2,52	0,794	1,587	0,21	2,13771045	0,192458373
Moller et al. 2013. Change in flight initiation distance between urban and rural habitats following a cold winter	2010	Bird	Eurasian magpie	Pica pica	Pica_pica	France	30	60	730				24	19	Unknown	Unknown	FID		6,31	6,31	+	3,86	0,451	1,965	0,31	1,989243274	0,271065573
Moller et al. 2013. Change in flight initiation distance between urban and rural habitats following a cold winter	2010	Bird	Eurasian magpie	Pica pica	Pica_pica	Norway	30	60	730				24	25	Unknown	Unknown	FID		7,27	7,27	+	5,62	0,474	2,371	0,33	2,112634509	0,282232649
Moller et al. 2013. Change in flight initiation distance between urban and rural habitats following a cold winter	2009	Bird	Eurasian magpie	Pica pica	Pica_pica	Denmark	0	0	730				0	14	Unknown	Unknown	FID		38,31	38,31	+	28,02	1,415	5,293	0,14	3,671478939	0,129423989
Moller et al. 2013. Change in flight initiation distance between urban and rural habitats following a cold winter	2009	Bird	Eurasian magpie	Pica pica	Pica_pica	France	0	0	730				0	49	Unknown	Unknown	FID		12,82	12,82	+	6,21	0,356	2,492	0,19	2,626116818	0,177629545
Moller et al. 2013. Change in flight initiation distance between urban and rural habitats following a cold winter	2009	Bird	Eurasian magpie	Pica pica	Pica_pica	Norway	0	0	730				0	26	Unknown	Unknown	FID		15,64	15,64	+	5,08	0,442	2,254	0,14	2,811809435	0,134627329
Moller et al. 2013. Change in flight initiation distance between urban and rural habitats following a cold winter	2009	Bird	Eurasian magpie	Pica pica	Pica_pica	Spain	0	0	730				0	50	Unknown	Unknown	FID		66,2	66,2	+	29,83	0,772	5,462	0,08	4,207673248	0,079275759
Moller et al. 2013. Change in flight initiation distance between urban and rural habitats following a cold winter	2010	Bird	Eurasian magpie	Pica pica	Pica_pica	Denmark	0	0	730				0	2	Unknown	Unknown	FID		32,5	32,5	+	14,85	2,725	3,854	0,12	3,511545439	0,112052315
Moller et al. 2013. Change in flight initiation distance between urban and rural habitats following a cold winter	2010	Bird	Eurasian magpie	Pica pica	Pica_pica	France	0	0	730				0	17	Unknown	Unknown	FID		21,76	21,76	+	8,31	0,699	2,883	0,13	3,125004609	0,124407575
Moller et al. 2013. Change in flight initiation distance between urban and rural habitats following a cold winter	2010	Bird	Eurasian magpie	Pica pica	Pica_pica	Norway	0	0	730				0	9	Unknown	Unknown	FID		9,19	9,19	+	4,43	0,702	2,105	0,23	2,321406847	0,206222657
Moller et al. 2013. Change in flight initiation distance between urban and rural habitats following a cold winter	2010	Bird	Eurasian magpie	Pica pica	Pica_pica	Spain	0	0	730				0	35	Unknown	Unknown	FID		97,17	97,17	+	53,68	1,238	7,327	0,08	4,58670067	0,072693122
Moller et al. 2013. Change in flight initiation distance between urban and rural habitats following a cold winter	2009	Bird	Dunnock	Prunella modularis	Prunella_modularis	France	59	59	365				24	23	Unknown	Unknown	FID		4,51	4,51	+	1,15	0,224	1,072	0,24	1,706564623	0,21331815
Moller et al. 2013. Change in flight initiation distance between urban and rural habitats following a cold winter	2010	Bird	Dunnock	Prunella modularis	Prunella_modularis	France	60	60	365				24	7	Unknown	Unknown	FID		2,8	2,8	+	0,83	0,344	0,911	0,33	1,335001067	0,281693648
Moller et al. 2013. Change in flight initiation distance between urban and rural habitats following a cold winter	2009	Bird	Dunnock	Prunella modularis	Prunella_modularis	France	0	0	365				0	19	Unknown	Unknown	FID		4,69	4,69	+	1,68	0,297	1,296	0,28	1,738710248	0,244015574
Moller et al. 2013. Change in flight initiation distance between urban and rural habitats following a cold winter	2009	Bird	Dunnock	Prunella modularis	Prunella_modularis	Czech	0	0	365				0	2	Unknown	Unknown	FID		17,31	17,31	+	2,53	1,125	1,591	0,09	2,907447359	0,087909159
Moller et al. 2013. Change in flight initiation distance between urban and rural habitats following a cold winter	2010	Bird	Dunnock	Prunella modularis	Prunella_modularis	Czech	0	0	365				0	4	Unknown	Unknown	FID		11,68	11,68	+	2,09	0,723	1,446	0,12	2,540025949	0,116692885
Moller et al. 2013. Change in flight initiation distance between urban and rural habitats following a cold winter	2010	Bird	Eurasian bullfinch	Pyrrhula pyrrhula	Pyrrhula_pyrrhula	Norway	0	0	365				0	2	Unknown	Unknown	FID		16	16	+	2,83	1,190	1,682	0,11	2,833213344	0,099973177
Moller et al. 2013. Change in flight initiation distance between urban and rural habitats following a cold winter	2009	Bird	Eurasian nuthatch	Sitta europaea	Sitta_europaea	Norway	29	29	365				24	4	Unknown	Unknown	FID		4,12	4,12	+	1,31	0,572	1,145	0,28	1,633154439	0,245142948
Moller et al. 2013. Change in flight initiation distance between urban and rural habitats following a cold winter	2010	Bird	Eurasian nuthatch	Sitta europaea	Sitta_europaea	Norway	30	30	365				24	2	Unknown	Unknown	FID		4,74	4,74	+	0,37	0,430	0,608	0,13	1,74745921	0,120737178
Moller et al. 2013. Change in flight initiation distance between urban and rural habitats following a cold winter	2010	Bird	Eurasian nuthatch	Sitta europaea	Sitta_europaea	Norway	0	0	365				0	2	Unknown	Unknown	FID		5,41	5,41	+	2,55	1,129	1,597	0,30	1,857859271	0,258642281
Moller et al. 2013. Change in flight initiation distance between urban and rural habitats following a cold winter	2010	Bird	Eurasian nuthatch	Sitta europaea	Sitta_europaea	Czech	0	0	365				0	4	Unknown	Unknown	FID		12,73	12,73	+	2,9	0,851	1,703	0,13	2,61958322	0,125551587
Moller et al. 2013. Change in flight initiation distance between urban and rural habitats following a cold winter	2009	Bird	Eurasian collared dove	Streptopelia decaocto	Streptopelia_decaocto	Denmark	59	59	365				24	12	Unknown	Unknown	FID		7,26	7,26	+	2,43	0,450	1,559	0,21	2,111424588	0,194511163
Moller et al. 2013. Change in flight initiation distance between urban and rural habitats following a cold winter	2009	Bird	Eurasian collared dove	Streptopelia decaocto	Streptopelia_decaocto	France	59	59	365				24	30	Unknown	Unknown	FID		3,95	3,95	+	1,74	0,241	1,319	0,33	1,599387577	0,288142206
Moller et al. 2013. Change in flight initiation distance between urban and rural habitats following a cold winter	2010	Bird	Eurasian collared dove	Streptopelia decaocto	Streptopelia_decaocto	Denmark	60	60	365				24	4	Unknown	Unknown	FID		9	9	+	3,16	0,889	1,778	0,20	2,302585093	0,180248937
Moller et al. 2013. Change in flight initiation distance between urban and rural habitats following a cold winter	2010	Bird	Eurasian collared dove	Streptopelia decaocto	Streptopelia_decaocto	France	60	60	365				24	8	Unknown	Unknown	FID		2,58	2,58	+	1,63	0,451	1,277	0,49	1,2753628	0,402026265
Moller et al. 2013. Change in flight initiation distance between urban and rural habitats following a cold winter	2009	Bird	Eurasian collared dove	Streptopelia decaocto	Streptopelia_decaocto	Denmark	0	0	365				0	3	Unknown	Unknown	FID		15,32	15,32	+	7,29	1,559	2,700	0,18	2,79239135	0,162323088
Moller et al. 2013. Change in flight initiation distance between urban and rural habitats following a cold winter	2009	Bird	Eurasian collared dove	Streptopelia decaocto	Streptopelia_decaocto	Spain	0	0	365				0	2	Unknown	Unknown	FID		26,1	26,1	+	20,77	3,223	4,557	0,17	3,299533728	0,160939131
Moller et al. 2013. Change in flight initiation distance between urban and rural habitats following a cold winter	2009	Bird	Eurasian collared dove	Streptopelia decaocto	Streptopelia_decaocto	Hungary	0	0	365				0	3	Unknown	Unknown	FID		12,23	12,23	+	6,49	1,471	2,548	0,21	2,582486978	0,189217041
Moller et al. 2013. Change in flight initiation distance between urban and rural habitats following a cold winter	2010	Bird	Eurasian collared dove	Streptopelia decaocto	Streptopelia_decaocto	Denmark	0	0	365				0	4	Unknown	Unknown	FID		62	62	+	34,77	2,948	5,897	0,10	4,143134726	0,09085171
Moller et al. 2013. Change in flight initiation distance between urban and rural habitats following a cold winter	2010	Bird	Eurasian collared dove	Streptopelia decaocto	Streptopelia_decaocto	Czech	0	0	365				0	8	Unknown	Unknown	FID		21,18	21,18	+	11,4	1,194	3,376	0,16	3,099190982	0,147914708
Moller et al. 2013. Change in flight initiation distance between urban and rural habitats following a cold winter	2010	Bird	Eurasian collared dove	Streptopelia decaocto	Streptopelia_decaocto	Hungary	0	0	365				0	36	Unknown	Unknown	FID		10,67	10,67	+	5,6	0,394	2,366	0,22	2,457021446	0,200311827
Moller et al. 2013. Change in flight initiation distance between urban and rural habitats following a cold winter	2009	Bird	Common starling	Sturnus vulgaris	Sturnus_vulgaris	Denmark	109	109	365				24	8	Unknown	Unknown	FID		11,88	11,88	+	5,48	0,828	2,341	0,20	2,555675721	0,179859211
Moller et al. 2013. Change in flight initiation distance between urban and rural habitats following a cold winter	2009	Bird	Common starling	Sturnus vulgaris	Sturnus_vulgaris	France	159	159	365				24	53	Unknown	Unknown	FID		6,42	6,42	+	2,98	0,237	1,726	0,27	2,004179057	0,238141748
Moller et al. 2013. Change in flight initiation distance between urban and rural habitats following a cold winter	2010	Bird	Common starling	Sturnus vulgaris	Sturnus_vulgaris	Denmark	110	110	365				24	2	Unknown	Unknown	FID		9,59	9,59	+	2,25	1,061	1,500	0,16	2,35991016	0,145322912
Moller et al. 2013. Change in flight initiation distance between urban and rural habitats following a cold winter	2010	Bird	Common starling	Sturnus vulgaris	Sturnus_vulgaris	France	160	160	365				24	3	Unknown	Unknown	FID		6	6	+	1,73	0,759	1,315	0,22	1,945910149	0,198207844
Moller et al. 2013. Change in flight initiation distance between urban and rural habitats following a cold winter	2010	Bird	Common starling	Sturnus vulgaris	Sturnus_vulgaris	Norway	110	110	365				24	5	Unknown	Unknown	FID		5,8	5,8	+	1,92	0,620	1,386	0,24	1,916922612	0,214226762
Moller et al. 2013. Change in flight initiation distance between urban and rural habitats following a cold winter	2009	Bird	Common starling	Sturnus vulgaris	Sturnus_vulgaris	Denmark	0	0	365				0	42	Unknown	Unknown	FID		14,31	14,31	+	6,16	0,383	2,482	0,17	2,72850621	0,159940102
Moller et al. 2013. Change in flight initiation distance between urban and rural habitats following a cold winter	2009	Bird	Common starling	Sturnus vulgaris	Sturnus_vulgaris	France	0	0	365				0	38	Unknown	Unknown	FID		8,67	8,67	+	3,6	0,308	1,897	0,22	2,269028309	0,197901839
Moller et al. 2013. Change in flight initiation distance between urban and rural habitats following a cold winter	2009	Bird	Common starling	Sturnus vulgaris	Sturnus_vulgaris	Czech	0	0	365				0	5	Unknown	Unknown	FID		32,79	32,79	+	5,23	1,023	2,287	0,07	3,520164901	0,067419754
Moller et al. 2013. Change in flight initiation distance between urban and rural habitats following a cold winter	2009	Bird	Common starling	Sturnus vulgaris	Sturnus_vulgaris	Hungary	0	0	365				0	2	Unknown	Unknown	FID		13,42	13,42	+	1,9	0,975	1,378	0,10	2,668616132	0,097773265
Moller et al. 2013. Change in flight initiation distance between urban and rural habitats following a cold winter	2010	Bird	Common starling	Sturnus vulgaris	Sturnus_vulgaris	France	0	0	365				0	4	Unknown	Unknown	FID		20	20	+	2,32	0,762	1,523	0,08	3,044522438	0,073397041
Moller et al. 2013. Change in flight initiation distance between urban and rural habitats following a cold winter	2010	Bird	Common starling	Sturnus vulgaris	Sturnus_vulgaris	Norway	0	0	365				0	6	Unknown	Unknown	FID		8,83	8,83	+	7,66	1,130	2,768	0,31	2,285438934	0,272649244
Moller et al. 2013. Change in flight initiation distance between urban and rural habitats following a cold winter	2010	Bird	Common starling	Sturnus vulgaris	Sturnus_vulgaris	Czech	0	0	365				0	7	Unknown	Unknown	FID		30,04	30,04	+	26,97	1,963	5,193	0,17	3,435276695	0,159460834
Moller et al. 2013. Change in flight initiation distance between urban and rural habitats following a cold winter	2010	Bird	Common starling	Sturnus vulgaris	Sturnus_vulgaris	Hungary	0	0	365				0	3	Unknown	Unknown	FID		13,48	13,48	+	9,69	1,797	3,113	0,23	2,672768387	0,20776637
Moller et al. 2013. Change in flight initiation distance between urban and rural habitats following a cold winter	2009	Bird	Eurasian blackcap	Sylvia atricapilla	Sylvia_atricapilla	France	59	59	365				24	12	Unknown	Unknown	FID		5,06	5,06	+	1,29	0,328	1,136	0,22	1,8017098	0,202502201
Moller et al. 2013. Change in flight initiation distance between urban and rural habitats following a cold winter	2010	Bird	Eurasian blackcap	Sylvia atricapilla	Sylvia_atricapilla	France	60	60	365				24	2	Unknown	Unknown	FID		4,24	4,24	+	0,33	0,406	0,574	0,14	1,656321498	0,127059844
Moller et al. 2013. Change in flight initiation distance between urban and rural habitats following a cold winter	2009	Bird	Eurasian blackcap	Sylvia atricapilla	Sylvia_atricapilla	Denmark	0	0	365				0	9	Unknown	Unknown	FID		7,01	7,01	+	2,1	0,483	1,449	0,21	2,080690761	0,187909538
Moller et al. 2013. Change in flight initiation distance between urban and rural habitats following a cold winter	2009	Bird	Eurasian blackcap	Sylvia atricapilla	Sylvia_atricapilla	France	0	0	365				0	8	Unknown	Unknown	FID		4,91	4,91	+	1,59	0,446	1,261	0,26	1,776645831	0,228579183
Moller et al. 2013. Change in flight initiation distance between urban and rural habitats following a cold winter	2009	Bird	Eurasian blackcap	Sylvia atricapilla	Sylvia_atricapilla	Hungary	0	0	365				0	3	Unknown	Unknown	FID		13,88	13,88	+	10,8	1,897	3,286	0,24	2,700018029	0,212501263
Moller et al. 2013. Change in flight initiation distance between urban and rural habitats following a cold winter	2010	Bird	Eurasian blackcap	Sylvia atricapilla	Sylvia_atricapilla	Denmark	0	0	365				0	2	Unknown	Unknown	FID		15,08	15,08	+	0,3	0,387	0,548	0,04	2,777576264	0,035677062
Moller et al. 2013. Change in flight initiation distance between urban and rural habitats following a cold winter	2010	Bird	Eurasian blackcap	Sylvia atricapilla	Sylvia_atricapilla	France	0	0	365				0	2	Unknown	Unknown	FID		4,5	4,5	+	1,89	0,972	1,375	0,31	1,704748092	0,266589975
Moller et al. 2013. Change in flight initiation distance between urban and rural habitats following a cold winter	2010	Bird	Eurasian blackcap	Sylvia atricapilla	Sylvia_atricapilla	Czech	0	0	365				0	12	Unknown	Unknown	FID		14,39	14,39	+	6,02	0,708	2,454	0,17	2,733717948	0,157435391
Moller et al. 2013. Change in flight initiation distance between urban and rural habitats following a cold winter	2010	Bird	Eurasian blackcap	Sylvia atricapilla	Sylvia_atricapilla	Hungary	0	0	365				0	8	Unknown	Unknown	FID		9,66	9,66	+	2,59	0,569	1,609	0,17	2,366498419	0,154092798
Moller et al. 2013. Change in flight initiation distance between urban and rural habitats following a cold winter	2009	Bird	Eurasian wren	Troglodytes troglodytes	Troglodytes_troglodytes	France	59	59	365				24	23	Unknown	Unknown	FID		3,94	3,94	+	1,43	0,249	1,196	0,30	1,597365331	0,265059978
Moller et al. 2013. Change in flight initiation distance between urban and rural habitats following a cold winter	2009	Bird	Eurasian wren	Troglodytes troglodytes	Troglodytes_troglodytes	Norway	79	79	365				24	2	Unknown	Unknown	FID		4,65	4,65	+	1,91	0,977	1,382	0,30	1,731655545	0,260215969
Moller et al. 2013. Change in flight initiation distance between urban and rural habitats following a cold winter	2010	Bird	Eurasian wren	Troglodytes troglodytes	Troglodytes_troglodytes	France	60	60	365				24	2	Unknown	Unknown	FID		6,08	6,08	+	0,8	0,632	0,894	0,15	1,957273908	0,137245505
Moller et al. 2013. Change in flight initiation distance between urban and rural habitats following a cold winter	2009	Bird	Eurasian wren	Troglodytes troglodytes	Troglodytes_troglodytes	France	0	0	365				0	11	Unknown	Unknown	FID		4,66	4,66	+	3,42	0,558	1,849	0,40	1,733423892	0,334220193
Moller et al. 2013. Change in flight initiation distance between urban and rural habitats following a cold winter	2010	Bird	Eurasian wren	Troglodytes troglodytes	Troglodytes_troglodytes	France	0	0	365				0	1	Unknown	Unknown	FID		5,44	5,44	+	0,85	0,922	0,922	0,17	1,86252854	0,156556572
Moller et al. 2013. Change in flight initiation distance between urban and rural habitats following a cold winter	2009	Bird	Common blackbird	Turdus merula	Turdus_merula	Denmark	109	109	365				24	56	Unknown	Unknown	FID		5,8	5,8	+	3,32	0,243	1,822	0,31	1,916922612	0,273192262
Moller et al. 2013. Change in flight initiation distance between urban and rural habitats following a cold winter	2009	Bird	Common blackbird	Turdus merula	Turdus_merula	France	129	129	365				24	137	Unknown	Unknown	FID		5,69	5,69	+	3,21	0,153	1,792	0,31	1,900613874	0,273742745
Moller et al. 2013. Change in flight initiation distance between urban and rural habitats following a cold winter	2009	Bird	Common blackbird	Turdus merula	Turdus_merula	Norway	109	109	365				24	23	Unknown	Unknown	FID		6,27	6,27	+	2,27	0,314	1,507	0,24	1,983756292	0,215349546
Moller et al. 2013. Change in flight initiation distance between urban and rural habitats following a cold winter	2010	Bird	Common blackbird	Turdus merula	Turdus_merula	Denmark	110	110	365				24	27	Unknown	Unknown	FID		5,77	5,77	+	2,98	0,332	1,726	0,30	1,912501087	0,26173317
Moller et al. 2013. Change in flight initiation distance between urban and rural habitats following a cold winter	2010	Bird	Common blackbird	Turdus merula	Turdus_merula	France	130	130	365				24	26	Unknown	Unknown	FID		5,87	5,87	+	2,86	0,332	1,691	0,29	1,927164106	0,253169118
Moller et al. 2013. Change in flight initiation distance between urban and rural habitats following a cold winter	2010	Bird	Common blackbird	Turdus merula	Turdus_merula	Norway	110	110	365				24	17	Unknown	Unknown	FID		6,38	6,38	+	3,2	0,434	1,789	0,28	1,998773639	0,247160579
Moller et al. 2013. Change in flight initiation distance between urban and rural habitats following a cold winter	2009	Bird	Common blackbird	Turdus merula	Turdus_merula	Denmark	0	0	365				0	48	Unknown	Unknown	FID		11,56	11,56	+	7,28	0,389	2,698	0,23	2,530517161	0,209777635
Moller et al. 2013. Change in flight initiation distance between urban and rural habitats following a cold winter	2009	Bird	Common blackbird	Turdus merula	Turdus_merula	France	0	0	365				0	116	Unknown	Unknown	FID		7,59	7,59	+	3,61	0,176	1,900	0,25	2,150598736	0,223407021
Moller et al. 2013. Change in flight initiation distance between urban and rural habitats following a cold winter	2009	Bird	Common blackbird	Turdus merula	Turdus_merula	Norway	0	0	365				0	9	Unknown	Unknown	FID		11,17	11,17	+	3,89	0,657	1,972	0,18	2,498973907	0,162605054
Moller et al. 2013. Change in flight initiation distance between urban and rural habitats following a cold winter	2009	Bird	Common blackbird	Turdus merula	Turdus_merula	Czech	0	0	365				0	16	Unknown	Unknown	FID		26,55	26,55	+	26,35	1,283	5,133	0,19	3,316002536	0,176757617
Moller et al. 2013. Change in flight initiation distance between urban and rural habitats following a cold winter	2009	Bird	Common blackbird	Turdus merula	Turdus_merula	Spain	0	0	365				0	16	Unknown	Unknown	FID		40,46	40,46	+	19,43	1,102	4,408	0,11	3,724729107	0,103409841
Moller et al. 2013. Change in flight initiation distance between urban and rural habitats following a cold winter	2009	Bird	Common blackbird	Turdus merula	Turdus_merula	Hungary	0	0	365				0	10	Unknown	Unknown	FID		11,6	11,6	+	9,31	0,965	3,051	0,26	2,533696814	0,233519142
Moller et al. 2013. Change in flight initiation distance between urban and rural habitats following a cold winter	2010	Bird	Common blackbird	Turdus merula	Turdus_merula	Denmark	0	0	365				0	8	Unknown	Unknown	FID		16,21	16,21	+	8,7	1,043	2,950	0,18	2,84549061	0,16717432
Moller et al. 2013. Change in flight initiation distance between urban and rural habitats following a cold winter	2010	Bird	Common blackbird	Turdus merula	Turdus_merula	France	0	0	365				0	31	Unknown	Unknown	FID		9,64	9,64	+	6,61	0,462	2,571	0,27	2,364620484	0,236415423
Moller et al. 2013. Change in flight initiation distance between urban and rural habitats following a cold winter	2010	Bird	Common blackbird	Turdus merula	Turdus_merula	Norway	0	0	365				0	10	Unknown	Unknown	FID		8,28	8,28	+	5,26	0,725	2,293	0,28	2,227861547	0,24450497
Moller et al. 2013. Change in flight initiation distance between urban and rural habitats following a cold winter	2010	Bird	Common blackbird	Turdus merula	Turdus_merula	Czech	0	0	365				0	48	Unknown	Unknown	FID		19,84	19,84	+	14,38	0,547	3,792	0,19	3,036874217	0,17490573
Moller et al. 2013. Change in flight initiation distance between urban and rural habitats following a cold winter	2010	Bird	Common blackbird	Turdus merula	Turdus_merula	Spain	0	0	365				0	12	Unknown	Unknown	FID		56,23	56,23	+	23,62	1,403	4,860	0,09	4,047078236	0,082898438
Moller et al. 2013. Change in flight initiation distance between urban and rural habitats following a cold winter	2010	Bird	Common blackbird	Turdus merula	Turdus_merula	Hungary	0	0	365				0	29	Unknown	Unknown	FID		8,22	8,22	+	5,22	0,424	2,285	0,28	2,221375038	0,245255607
Moller et al. 2013. Change in flight initiation distance between urban and rural habitats following a cold winter	2009	Bird	Song thrush	Turdus philomelos	Turdus_philomelos	France	59	59	365				24	26	Unknown	Unknown	FID		4,67	4,67	+	1,83	0,265	1,353	0,29	1,735189118	0,254389033
Moller et al. 2013. Change in flight initiation distance between urban and rural habitats following a cold winter	2010	Bird	Song thrush	Turdus philomelos	Turdus_philomelos	France	60	60	365				24	5	Unknown	Unknown	FID		4	4	+	1,41	0,531	1,187	0,30	1,609437912	0,259944842
Moller et al. 2013. Change in flight initiation distance between urban and rural habitats following a cold winter	2009	Bird	Song thrush	Turdus philomelos	Turdus_philomelos	Denmark	0	0	365				0	8	Unknown	Unknown	FID		16,2	16,2	+	13,38	1,293	3,658	0,23	2,844909384	0,203589071
Moller et al. 2013. Change in flight initiation distance between urban and rural habitats following a cold winter	2009	Bird	Song thrush	Turdus philomelos	Turdus_philomelos	France	0	0	365				0	37	Unknown	Unknown	FID		8,14	8,14	+	5,38	0,381	2,319	0,28	2,212660385	0,250718822
Moller et al. 2013. Change in flight initiation distance between urban and rural habitats following a cold winter	2009	Bird	Song thrush	Turdus philomelos	Turdus_philomelos	Czech	0	0	365				0	4	Unknown	Unknown	FID		29,25	29,25	+	17,73	2,105	4,211	0,14	3,409496184	0,134492062
Moller et al. 2013. Change in flight initiation distance between urban and rural habitats following a cold winter	2010	Bird	Song thrush	Turdus philomelos	Turdus_philomelos	Denmark	0	0	365				0	3	Unknown	Unknown	FID		13,17	13,17	+	7,93	1,626	2,816	0,21	2,651127054	0,193773423
Moller et al. 2013. Change in flight initiation distance between urban and rural habitats following a cold winter	2010	Bird	Song thrush	Turdus philomelos	Turdus_philomelos	France	0	0	365				0	6	Unknown	Unknown	FID		7,83	7,83	+	6,24	1,020	2,498	0,32	2,178155015	0,276896066
Moller et al. 2013. Change in flight initiation distance between urban and rural habitats following a cold winter	2010	Bird	Song thrush	Turdus philomelos	Turdus_philomelos	Czech	0	0	365				0	11	Unknown	Unknown	FID		28,95	28,95	+	20,15	1,353	4,489	0,16	3,399529325	0,144148945
Moller et al. 2013. Change in flight initiation distance between urban and rural habitats following a cold winter	2009	Bird	Fieldfare	Turdus pilaris	Turdus_pilaris	Norway	29	29	365				24	41	Unknown	Unknown	FID		11,17	11,17	+	2,4	0,242	1,549	0,14	2,498973907	0,129880526
Moller et al. 2013. Change in flight initiation distance between urban and rural habitats following a cold winter	2010	Bird	Fieldfare	Turdus pilaris	Turdus_pilaris	Norway	30	30	365				24	50	Unknown	Unknown	FID		6,56	6,56	+	4,99	0,316	2,234	0,34	2,02287119	0,293059826
Moller et al. 2013. Change in flight initiation distance between urban and rural habitats following a cold winter	2009	Bird	Fieldfare	Turdus pilaris	Turdus_pilaris	Czech	0	0	365				0	8	Unknown	Unknown	FID		29,45	29,45	+	22,99	1,695	4,795	0,16	3,416085994	0,150840492
Moller et al. 2013. Change in flight initiation distance between urban and rural habitats following a cold winter	2010	Bird	Fieldfare	Turdus pilaris	Turdus_pilaris	Norway	0	0	365				0	18	Unknown	Unknown	FID		8,18	8,18	+	2,74	0,390	1,655	0,20	2,217027205	0,184285248
Moller et al. 2013. Change in flight initiation distance between urban and rural habitats following a cold winter	2010	Bird	Fieldfare	Turdus pilaris	Turdus_pilaris	Czech	0	0	365				0	7	Unknown	Unknown	FID		29,14	29,14	+	17,99	1,603	4,241	0,15	3,405853193	0,135888916
Randler 2007. PARENTAL INVESTMENT IN SWAN GEESE IN AN URBAN ENVIRONMENT	2002	Bird	Swan Geese	Anser cygnoides	Anser_cygnoides	Germany	6	12	730				24	30	Adult	Male	Vigilance		40,30	40,3	+	288,30	3,100	16,979	0,42	3,7208625	0,351589566
Randler 2007. PARENTAL INVESTMENT IN SWAN GEESE IN AN URBAN ENVIRONMENT	2002	Bird	Swan Geese	Anser cygnoides	Anser_cygnoides	Germany	6	12	730				24	30	Adult	Female	Vigilance		32,20	32,2	+	218,70	2,700	14,789	0,46	3,502549876	0,377936631
Randler 2007. PARENTAL INVESTMENT IN SWAN GEESE IN AN URBAN ENVIRONMENT	2002	Bird	Swan Geese	Anser cygnoides	Anser_cygnoides	Germany	6	12	730				24	30	Juvenile	All	Vigilance		2,20	2,2	+	4,80	0,400	2,191	1,00	1,16315081	0,691074632
Randler 2007. PARENTAL INVESTMENT IN SWAN GEESE IN AN URBAN ENVIRONMENT	2002	Bird	Swan Geese	Anser cygnoides	Anser_cygnoides	Germany	6	12	730				24	17	Adult	Unknown	Vigilance		12,80	12,8	+	89,93	2,300	9,483	0,74	2,624668592	0,5543853
