# Supplementary material for: Evolutionary dynamics in the Anthropocene: Life history and intensity of human contact shape antipredator responses
Source: PLoS Biol. 2020 Sep 22;18(9):e3000818. doi: 10.1371/journal.pbio.3000818 (PMC7508406; doi:10.1371/journal.pbio.3000818)
Supplement: S1 Data — All data for the meta-analysis, (A) initial data management, (B) data management, and (C) R code and data. (ZIP) [file pbio.3000818.s012.zip › S1 Data/A/Captivity_initial.csv]

Context	Studies	Animal	Species Common name	Species Latin name	Country	Habitat Type	Generations in captivity	N total	Age (juveniles/ adolescent/ adult) at the moment of the test	Sex	Type of antipredator Behavioural Trait	Type of antipredator Physiological Trait	Mean	Variance	Direction of effect	Sd	CV	Disturbance	Data in paper	observation	Estimated age (days) at maturity (even from other sources)	Mean size (lenght, cm)	Mean weight (kg)	Source	Comments	Age at first reproduction	Adult survival rate	Calculated generation time (Generation time (years) = Age at first reproduction (years) + (Adult survival rate/100)/(1-(Adult survival rate/100)))	source
Captive	Rao et al. 2014. The effect of irradiation and mass rearing on the anti-predator behaviour of the Mexican fruit fly, Anastrepha ludens (Diptera: Tephritidae). Bulletin	Insects	Mexican fruit fly	Anastrepha ludens	Mexico	Lab	0	20	Adults	All	Precetage of individuals displaying (%)		66	NA	+	NA	NA	Predator (jumping spider)	Fig. 2		?	0,08	?	CABI - invasive species compendium
Captive	Rao et al. 2014. The effect of irradiation and mass rearing on the anti-predator behaviour of the Mexican fruit fly, Anastrepha ludens (Diptera: Tephritidae). Bulletin	Insects	Mexican fruit fly	Anastrepha ludens	Mexico	Lab	>30	12	Adults	All	Precetage of individuals displaying (%)		39,33	NA	+	NA	NA	Predator (jumping spider)	Fig. 2		?	0,08	?	CABI - invasive species compendium
Captive	Rao et al. 2014. The effect of irradiation and mass rearing on the anti-predator behaviour of the Mexican fruit fly, Anastrepha ludens (Diptera: Tephritidae). Bulletin	Insects	Mexican fruit fly	Anastrepha ludens	Mexico	Lab	>30	7	Adults	All	Precetage of individuals displaying (%)		23,33	NA	+	NA	NA	Predator (jumping spider)	Fig. 2	Irradiated indviduals	?	0,08	?	CABI - invasive species compendium
Captive	Rao et al. 2014. The effect of irradiation and mass rearing on the anti-predator behaviour of the Mexican fruit fly, Anastrepha ludens (Diptera: Tephritidae). Bulletin	Insects	Mexican fruit fly	Anastrepha ludens	Mexico	Lab	0	20	Adults	All	Display duration (sec)		14,55	173,7124	+	13,18	0,905841924	Predator (jumping spider)	Data provided by author		?	0,08	?	CABI - invasive species compendium
Captive	Rao et al. 2014. The effect of irradiation and mass rearing on the anti-predator behaviour of the Mexican fruit fly, Anastrepha ludens (Diptera: Tephritidae). Bulletin	Insects	Mexican fruit fly	Anastrepha ludens	Mexico	Lab	>30	12	Adults	All	Display duration (sec)		8	33,1776	+	5,76	0,72	Predator (jumping spider)	Data provided by author		?	0,08	?	CABI - invasive species compendium
Captive	Rao et al. 2014. The effect of irradiation and mass rearing on the anti-predator behaviour of the Mexican fruit fly, Anastrepha ludens (Diptera: Tephritidae). Bulletin	Insects	Mexican fruit fly	Anastrepha ludens	Mexico	Lab	>30	7	Adults	All	Display duration (sec)		4,57	25,6036	+	5,06	1,107221007	Predator (jumping spider)	Data provided by author	Irradiated indviduals	?	0,08	?	CABI - invasive species compendium
Captive	Searcy & Caine 2003. Hawk calls elicit alarm and defensive reactions in captive Geoffroy's marmosets (Callithfix geoffroyi). Folia Primatologia, 74:115-125.	Mammals	Geoffroy's marmosets	Callithfix geoffroyi	USA	Zoo	>1	13	Mixed	All	Locomotion (% of time budget)		4,3	7,29	+	2,7	0,627906977	Hawk call	Table 2	Change from baseline: (-3.4)	430	30	0,3	Amniosa database	Days of sexual maturity is an average between males and females
Captive	Searcy & Caine 2003. Hawk calls elicit alarm and defensive reactions in captive Geoffroy's marmosets (Callithfix geoffroyi). Folia Primatologia, 74:115-125.	Mammals	Geoffroy's marmosets	Callithfix geoffroyi	USA	Zoo	>1	13	Mixed	All	Locomotion (% of time budget)		5,2	10,89	+	3,3	0,634615385	Raven call	Table 2	Change from baseline: (-0.7)	430	30	0,3	Amniosa database
Captive	Searcy & Caine 2003. Hawk calls elicit alarm and defensive reactions in captive Geoffroy's marmosets (Callithfix geoffroyi). Folia Primatologia, 74:115-125.	Mammals	Geoffroy's marmosets	Callithfix geoffroyi	USA	Zoo	>1	13	Mixed	All	Locomotion (% of time budget)		5,2	10,24	+	3,2	0,615384615	Powerdrill noise	Table 2	Change from baseline: (-0.6)	430	30	0,3	Amniosa database
Captive	Searcy & Caine 2003. Hawk calls elicit alarm and defensive reactions in captive Geoffroy's marmosets (Callithfix geoffroyi). Folia Primatologia, 74:115-125.	Mammals	Geoffroy's marmosets	Callithfix geoffroyi	USA	Zoo	>1	13	Mixed	All	Visual fixation (% of time budget)		1,78	4,84	+	2,2	1,235955056	Hawk call	Table 2	Change from baseline: 1.75	430	30	0,3	Amniosa database
Captive	Searcy & Caine 2003. Hawk calls elicit alarm and defensive reactions in captive Geoffroy's marmosets (Callithfix geoffroyi). Folia Primatologia, 74:115-125.	Mammals	Geoffroy's marmosets	Callithfix geoffroyi	USA	Zoo	>1	13	Mixed	All	Visual fixation (% of time budget)		0	0	+	0	0	Raven call	Table 2	Change from baseline: 0	430	30	0,3	Amniosa database
Captive	Searcy & Caine 2003. Hawk calls elicit alarm and defensive reactions in captive Geoffroy's marmosets (Callithfix geoffroyi). Folia Primatologia, 74:115-125.	Mammals	Geoffroy's marmosets	Callithfix geoffroyi	USA	Zoo	>1	13	Mixed	All	Visual fixation (% of time budget)		0,58	0,8281	+	0,91	1,568965517	Powerdrill noise	Table 2	Change from baseline: 0.48	430	30	0,3	Amniosa database
Captive	Koenig, A. 1998. Visual scanning by common marmosets (Callithrix jacchus): Functional aspects and the special role of adult males. Primates, 39:85-90.	Mammals	Common marmoset	Callithrix jacchus	Germany	Indoor research facility	1 to 3	6	Adults	All	Percentage of time spent visual scanning		10	88,935	+	9,43053551	0,943053551	Control (no disturbance)	Fig. 1		430	30	0,255	Amniosa database	Days of sexual maturity is an average between males and females
Captive	Koenig, A. 1998. Visual scanning by common marmosets (Callithrix jacchus): Functional aspects and the special role of adult males. Primates, 39:85-90.	Mammals	Common marmoset	Callithrix jacchus	Germany	Indoor research facility	1 to 3	6	Adults	All	Percentage of time spent visual scanning		12,31	138,8166	+	11,78204566	0,957111752	Control (artificial flower)	Fig. 1		430	30	0,255	Amniosa database	Days of sexual maturity is an average between males and females
Captive	Koenig, A. 1998. Visual scanning by common marmosets (Callithrix jacchus): Functional aspects and the special role of adult males. Primates, 39:85-90.	Mammals	Common marmoset	Callithrix jacchus	Germany	Indoor research facility	1 to 3	6	Adults	All	Percentage of time spent visual scanning		20,96	97,9296	+	9,895938561	0,472134473	Predator (cat) model	Fig. 1		430	30	0,255	Amniosa database	Days of sexual maturity is an average between males and females
Captive	Koenig, A. 1998. Visual scanning by common marmosets (Callithrix jacchus): Functional aspects and the special role of adult males. Primates, 39:85-90.	Mammals	Common marmoset	Callithrix jacchus	Germany	Indoor research facility	1 to 3	6	Adults	All	Percentage of time spent vocalizing		2,84	2,0184	+	1,420704051	0,500247905	Control (no disturbance)	Fig. 1		430	30	0,255	Amniosa database	Days of sexual maturity is an average between males and females
Captive	Koenig, A. 1998. Visual scanning by common marmosets (Callithrix jacchus): Functional aspects and the special role of adult males. Primates, 39:85-90.	Mammals	Common marmoset	Callithrix jacchus	Germany	Indoor research facility	1 to 3	6	Adults	All	Percentage of time spent vocalizing		1,61	0,6144	+	0,783836718	0,486855104	Control (artificial flower)	Fig. 1		430	30	0,255	Amniosa database	Days of sexual maturity is an average between males and females
Captive	Koenig, A. 1998. Visual scanning by common marmosets (Callithrix jacchus): Functional aspects and the special role of adult males. Primates, 39:85-90.	Mammals	Common marmoset	Callithrix jacchus	Germany	Indoor research facility	1 to 3	6	Adults	All	Percentage of time spent vocalizing		0,94	0,3174	+	0,563382641	0,599343235	Predator (cat) model	Fig. 1		430	30	0,255	Amniosa database	Days of sexual maturity is an average between males and females
Captive	Barros et al. 2002. Reactions to potential predators in captive-born marmosets (Callithrix penicillata). INTERNATIONAL JOURNAL OF PRIMATOLOGY, 23:443-454.	Mammals	Black tufted-eared marmosets	Callithrix penicillata	Brazil	Captive enclosure	1 to 4	7	Adult	All	% of individuals vocalizing		58	NA	+	NA	NA	Taxidermic model of predator - Hawk	Fig. 1a		550	25,4	0,38	Animal diversity website	Author supplied generation time
Captive	Barros et al. 2002. Reactions to potential predators in captive-born marmosets (Callithrix penicillata). INTERNATIONAL JOURNAL OF PRIMATOLOGY, 23:443-454.	Mammals	Black tufted-eared marmosets	Callithrix penicillata	Brazil	Captive enclosure	1 to 4	7	Adult	All	% of individuals vocalizing		58	NA	+	NA	NA	Taxidermic model of predator - Snake	Fig. 1a		550	25,4	0,38	Animal diversity website	Author supplied generation time
Captive	Barros et al. 2002. Reactions to potential predators in captive-born marmosets (Callithrix penicillata). INTERNATIONAL JOURNAL OF PRIMATOLOGY, 23:443-454.	Mammals	Black tufted-eared marmosets	Callithrix penicillata	Brazil	Captive enclosure	1 to 4	7	Adult	All	% of individuals vocalizing		70	NA	+	NA	NA	Taxidermic model of predator - Oncilla (cat)	Fig. 1a		550	25,4	0,38	Animal diversity website	Author supplied generation time
Captive	Barros et al. 2002. Reactions to potential predators in captive-born marmosets (Callithrix penicillata). INTERNATIONAL JOURNAL OF PRIMATOLOGY, 23:443-454.	Mammals	Black tufted-eared marmosets	Callithrix penicillata	Brazil	Captive enclosure	1 to 4	7	Adult	All	% of individuals vocalizing		0	NA	+	NA	0	CONTROL (Toy)	Fig. 1a		551	26,4	1,38	Animal diversity website	Author supplied generation time
Captive	Barros et al. 2002. Reactions to potential predators in captive-born marmosets (Callithrix penicillata). INTERNATIONAL JOURNAL OF PRIMATOLOGY, 23:443-454.	Mammals	Black tufted-eared marmosets	Callithrix penicillata	Brazil	Captive enclosure	1 to 4	7	Adult	All	Frequency of alarm behaviors		1,6	1,6807	+	1,296418142	0,810261339	Taxidermic model of predator - Hawk	Fig. 1b		550	25,4	0,38	Animal diversity website	Author supplied generation time
Captive	Barros et al. 2002. Reactions to potential predators in captive-born marmosets (Callithrix penicillata). INTERNATIONAL JOURNAL OF PRIMATOLOGY, 23:443-454.	Mammals	Black tufted-eared marmosets	Callithrix penicillata	Brazil	Captive enclosure	1 to 4	7	Adult	All	Frequency of alarm behaviors		1,33	0,4732	+	0,687895341	0,517214542	Taxidermic model of predator - Snake	Fig. 1b		550	25,4	0,38	Animal diversity website	Author supplied generation time
Captive	Barros et al. 2002. Reactions to potential predators in captive-born marmosets (Callithrix penicillata). INTERNATIONAL JOURNAL OF PRIMATOLOGY, 23:443-454.	Mammals	Black tufted-eared marmosets	Callithrix penicillata	Brazil	Captive enclosure	1 to 4	7	Adult	All	Frequency of alarm behaviors		2,1	1,8207	+	1,349333169	0,642539604	Taxidermic model of predator - Oncilla (cat)	Fig. 1b		550	25,4	0,38	Animal diversity website	Author supplied generation time
Captive	Barros et al. 2002. Reactions to potential predators in captive-born marmosets (Callithrix penicillata). INTERNATIONAL JOURNAL OF PRIMATOLOGY, 23:443-454.	Mammals	Black tufted-eared marmosets	Callithrix penicillata	Brazil	Captive enclosure	1 to 4	7	Adult	All	Frequency of alarm behaviors		0	0	+	0	0	CONTROL (Toy)	Fig. 1b		551	26,4	1,38	Animal diversity website	Author supplied generation time
Captive	Barros et al. 2002. Reactions to potential predators in captive-born marmosets (Callithrix penicillata). INTERNATIONAL JOURNAL OF PRIMATOLOGY, 23:443-454.	Mammals	Black tufted-eared marmosets	Callithrix penicillata	Brazil	Captive enclosure	1 to 4	7	Adult	All	Frequency of observational behaviors		3,1	5,7967	+	2,407633693	0,77665603	Taxidermic model of predator - Hawk	Fig. 1c		550	25,4	0,38	Animal diversity website	Author supplied generation time
Captive	Barros et al. 2002. Reactions to potential predators in captive-born marmosets (Callithrix penicillata). INTERNATIONAL JOURNAL OF PRIMATOLOGY, 23:443-454.	Mammals	Black tufted-eared marmosets	Callithrix penicillata	Brazil	Captive enclosure	1 to 4	7	Adult	All	Frequency of observational behaviors		2,6	4,9392	+	2,222431101	0,854781193	Taxidermic model of predator - Snake	Fig. 1c		550	25,4	0,38	Animal diversity website	Author supplied generation time
Captive	Barros et al. 2002. Reactions to potential predators in captive-born marmosets (Callithrix penicillata). INTERNATIONAL JOURNAL OF PRIMATOLOGY, 23:443-454.	Mammals	Black tufted-eared marmosets	Callithrix penicillata	Brazil	Captive enclosure	1 to 4	7	Adult	All	Frequency of observational behaviors		1,7	2,7783	+	1,666823326	0,980484309	Taxidermic model of predator - Oncilla (cat)	Fig. 1c		550	25,4	0,38	Animal diversity website	Author supplied generation time
Captive	Barros et al. 2002. Reactions to potential predators in captive-born marmosets (Callithrix penicillata). INTERNATIONAL JOURNAL OF PRIMATOLOGY, 23:443-454.	Mammals	Black tufted-eared marmosets	Callithrix penicillata	Brazil	Captive enclosure	1 to 4	7	Adult	All	Frequency of observational behaviors		1,7	3,3327	+	1,825568405	1,073863767	CONTROL (Toy)	Fig. 1c		551	26,4	1,38	Animal diversity website	Author supplied generation time
Captive	Barros et al. 2002. Reactions to potential predators in captive-born marmosets (Callithrix penicillata). INTERNATIONAL JOURNAL OF PRIMATOLOGY, 23:443-454.	Mammals	Black tufted-eared marmosets	Callithrix penicillata	Brazil	Captive enclosure	1 to 4	7	Adult	All	% of time in locomotion		31,5	393,75	+	19,84313483	0,629940788	Taxidermic model of predator - Hawk	Fig. 2a		550	25,4	0,38	Animal diversity website	Author supplied generation time
Captive	Barros et al. 2002. Reactions to potential predators in captive-born marmosets (Callithrix penicillata). INTERNATIONAL JOURNAL OF PRIMATOLOGY, 23:443-454.	Mammals	Black tufted-eared marmosets	Callithrix penicillata	Brazil	Captive enclosure	1 to 4	7	Adult	All	% of time in locomotion		21	33,5727	+	5,794195371	0,275914065	Taxidermic model of predator - Snake	Fig. 2a		550	25,4	0,38	Animal diversity website	Author supplied generation time
Captive	Barros et al. 2002. Reactions to potential predators in captive-born marmosets (Callithrix penicillata). INTERNATIONAL JOURNAL OF PRIMATOLOGY, 23:443-454.	Mammals	Black tufted-eared marmosets	Callithrix penicillata	Brazil	Captive enclosure	1 to 4	7	Adult	All	% of time in locomotion		9	33,5727	+	5,794195371	0,643799486	Taxidermic model of predator - Oncilla (cat)	Fig. 2a		550	25,4	0,38	Animal diversity website	Author supplied generation time
Captive	Barros et al. 2002. Reactions to potential predators in captive-born marmosets (Callithrix penicillata). INTERNATIONAL JOURNAL OF PRIMATOLOGY, 23:443-454.	Mammals	Black tufted-eared marmosets	Callithrix penicillata	Brazil	Captive enclosure	1 to 4	7	Adult	All	% of time in locomotion		7	10,9375	+	3,307189139	0,472455591	CONTROL (Toy)	Fig. 2a		551	26,4	1,38	Animal diversity website	Author supplied generation time
Captive	Barros et al. 2002. Reactions to potential predators in captive-born marmosets (Callithrix penicillata). INTERNATIONAL JOURNAL OF PRIMATOLOGY, 23:443-454.	Mammals	Black tufted-eared marmosets	Callithrix penicillata	Brazil	Captive enclosure	1 to 4	7	Adult	All	% of time in proximity of model		34,5	301,2352	+	17,3561286	0,503076191	Taxidermic model of predator - Hawk	Fig. 2b		550	25,4	0,38	Animal diversity website	Author supplied generation time
Captive	Barros et al. 2002. Reactions to potential predators in captive-born marmosets (Callithrix penicillata). INTERNATIONAL JOURNAL OF PRIMATOLOGY, 23:443-454.	Mammals	Black tufted-eared marmosets	Callithrix penicillata	Brazil	Captive enclosure	1 to 4	7	Adult	All	% of time in proximity of model		26,5	331,3408	+	18,20276902	0,686896944	Taxidermic model of predator - Snake	Fig. 2b		550	25,4	0,38	Animal diversity website	Author supplied generation time
Captive	Barros et al. 2002. Reactions to potential predators in captive-born marmosets (Callithrix penicillata). INTERNATIONAL JOURNAL OF PRIMATOLOGY, 23:443-454.	Mammals	Black tufted-eared marmosets	Callithrix penicillata	Brazil	Captive enclosure	1 to 4	7	Adult	All	% of time in proximity of model		3	6,1852	+	2,487006232	0,829002077	Taxidermic model of predator - Oncilla (cat)	Fig. 2b		550	25,4	0,38	Animal diversity website	Author supplied generation time
Captive	Barros et al. 2002. Reactions to potential predators in captive-born marmosets (Callithrix penicillata). INTERNATIONAL JOURNAL OF PRIMATOLOGY, 23:443-454.	Mammals	Black tufted-eared marmosets	Callithrix penicillata	Brazil	Captive enclosure	1 to 4	7	Adult	All	% of time in proximity of model		6	68,5783	+	8,281201604	1,380200267	CONTROL (Toy)	Fig. 2b		551	26,4	1,38	Animal diversity website	Author supplied generation time
Captive	Barros et al. 2004. Differences in aerial and terrestrial visual scanning in captive black tufted-ear marmosets (Callithrix penicillata) exposed to a novel environment.	Mammals	Black tufted-eared marmosets	Callithrix penicillata	Brazil	Captive enclosure	1 to 4	24	Adult	All	Frequency of ariel scanning (in a 30 minutes period)		31	189,5064	+	13,76613235	0,444068786	None (novel environment)	Fig. 2	During first trial in the novel environment	550	25,4	0,38	Animal diversity website
Captive	Barros et al. 2004. Differences in aerial and terrestrial visual scanning in captive black tufted-ear marmosets (Callithrix penicillata) exposed to a novel environment.	Mammals	Black tufted-eared marmosets	Callithrix penicillata	Brazil	Captive enclosure	1 to 4	24	Adult	All	Frequency of terrestrial scanning (in a 30 m period)		2	0	+	0	0	None (novel environment)	Fig. 2	During first trial in the novel environment	550	25,4	0,38	Animal diversity website
Captive	Barros et al. 2004. Differences in aerial and terrestrial visual scanning in captive black tufted-ear marmosets (Callithrix penicillata) exposed to a novel environment.	Mammals	Black tufted-eared marmosets	Callithrix penicillata	Brazil	Captive enclosure	1 to 4	24	Adult	All	Duration of aerial scanning (in sec)		420	135000	+	367,4234614	0,874817765	None (novel environment)	Fig. 2	During first trial in the novel environment	550	25,4	0,38	Animal diversity website
Captive	Barros et al. 2004. Differences in aerial and terrestrial visual scanning in captive black tufted-ear marmosets (Callithrix penicillata) exposed to a novel environment.	Mammals	Black tufted-eared marmosets	Callithrix penicillata	Brazil	Captive enclosure	1 to 4	24	Adult	All	Duration of terrestrial scanning (in sec)		20	937,5	+	30,61862178	1,530931089	None (novel environment)	Fig. 2	During first trial in the novel environment	550	25,4	0,38	Animal diversity website
Captive	Barros et al. 2008. Changes in experimental conditions alter anti-predator vigilance and sequence predictability in captive marmosets. Behavioural Proccesses, 77	Mammals	Black tufted-eared marmosets	Callithrix penicillata	Brazil	Captive enclosure	1 to 4	10	Adult	Male	Aerial scan duration (s)		20	140,625	+	11,85854123	0,592927061	Novel environment + Taxidermic model of predator - Oncilla (cat)	Fig. 2	During first trial in the novel environment	550	25,4	0,38	Animal diversity website
Captive	Barros et al. 2008. Changes in experimental conditions alter anti-predator vigilance and sequence predictability in captive marmosets. Behavioural Proccesses, 77	Mammals	Black tufted-eared marmosets	Callithrix penicillata	Brazil	Captive enclosure	1 to 4	10	Adult	Male	Terrestrial scan duration (s)		2	3,969	+	1,992234926	0,996117463	Novel environment + Taxidermic model of predator - Oncilla (cat)	Fig. 2	During first trial in the novel environment	550	25,4	0,38	Animal diversity website
Captive	Barros et al. 2008. Changes in experimental conditions alter anti-predator vigilance and sequence predictability in captive marmosets. Behavioural Proccesses, 77	Mammals	Black tufted-eared marmosets	Callithrix penicillata	Brazil	Captive enclosure	1 to 4	10	Adult	Male	Ariel scan frequency (in a 30 min trial)		50	473,344	+	21,7564703	0,435129406	Novel environment + Taxidermic model of predator - Oncilla (cat)	Fig. 2	During first trial in the novel environment	550	25,4	0,38	Animal diversity website
Captive	Barros et al. 2008. Changes in experimental conditions alter anti-predator vigilance and sequence predictability in captive marmosets. Behavioural Proccesses, 77	Mammals	Black tufted-eared marmosets	Callithrix penicillata	Brazil	Captive enclosure	1 to 4	10	Adult	Male	Terrestrial scan frequency (in a 30 min trial)		5	15,625	+	3,952847075	0,790569415	Novel environment + Taxidermic model of predator - Oncilla (cat)	Fig. 2	During first trial in the novel environment	550	25,4	0,38	Animal diversity website
Captive	Barros et al. 2008. Changes in experimental conditions alter anti-predator vigilance and sequence predictability in captive marmosets. Behavioural Proccesses, 77	Mammals	Black tufted-eared marmosets	Callithrix penicillata	Brazil	Captive enclosure	1 to 4	10	Adult	Male	Ariel glace frequency (in a 30 min trial)		20	140,625	+	11,85854123	0,592927061	Novel environment + Taxidermic model of predator - Oncilla (cat)	Fig. 2	During first trial in the novel environment	550	25,4	0,38	Animal diversity website
Captive	Barros et al. 2008. Changes in experimental conditions alter anti-predator vigilance and sequence predictability in captive marmosets. Behavioural Proccesses, 77	Mammals	Black tufted-eared marmosets	Callithrix penicillata	Brazil	Captive enclosure	1 to 4	10	Adult	Male	Terrestrial glance frequency (in a 30 min trial)		22	191,844	+	13,85077615	0,629580734	Novel environment + Taxidermic model of predator - Oncilla (cat)	Fig. 2	During first trial in the novel environment	550	25,4	0,38	Animal diversity website
Captive	Cagni et al. 2011. Immediate, but no delayed, behavioral response to a snake model by captive black tufted-ear marmosets. Behavioral Processes, 87:241-245.	Mammals	Black tufted-eared marmosets	Callithrix penicillata	Brazil	Captivity	1 to 4	16	Adult	All	Frequency of direct gaze at disturbance (during the 5 min trial)		31,3	108,9936	+	10,44	0,333546326	Snake model	Fig. 1	Change from before exposure: 23.47	?		550	25,4	0,38	Animal diversity website
Captive	Cagni et al. 2011. Immediate, but no delayed, behavioral response to a snake model by captive black tufted-ear marmosets. Behavioral Processes, 87:241-245.	Mammals	Black tufted-eared marmosets	Callithrix penicillata	Brazil	Captivity	1 to 4	16	Adult	All	Frequency of direct gaze at disturbance (during the 5 min trial)		15	16	+	4	0,266666667	Plastic flower	Table 1	Change from before exposure: 10	?		550	25,4	0,38	Animal diversity website
Captive	Cagni et al. 2011. Immediate, but no delayed, behavioral response to a snake model by captive black tufted-ear marmosets. Behavioral Processes, 87:241-245.	Mammals	Black tufted-eared marmosets	Callithrix penicillata	Brazil	Captivity	1 to 4	16	Adult	All	Tsik-Tsik calling (duration in sec)		86,96	1211,04	+	34,8	0,400183993	Snake model	Fig. 1	Change from before exposure: 86.96	?		550	25,4	0,38	Animal diversity website
Captive	Cagni et al. 2011. Immediate, but no delayed, behavioral response to a snake model by captive black tufted-ear marmosets. Behavioral Processes, 87:241-245.	Mammals	Black tufted-eared marmosets	Callithrix penicillata	Brazil	Captivity	1 to 4	16	Adult	All	Tsik-Tsik calling (duration in sec)		0	0	+	0	0	Plastic flower	Table 1	Change from before exposure: 0			550	25,4	0,38	Animal diversity website
Captive	Cagni et al. 2011. Immediate, but no delayed, behavioral response to a snake model by captive black tufted-ear marmosets. Behavioral Processes, 87:241-245.	Mammals	Black tufted-eared marmosets	Callithrix penicillata	Brazil	Captivity	1 to 4	16	Adult	All	Time in proximity to stimulus (sec)		30,43	680,1664	-	26,08	0,857048965	Snake model	Fig. 1	Change from before exposure: (-71.74)			550	25,4	0,38	Animal diversity website
Captive	Cagni et al. 2011. Immediate, but no delayed, behavioral response to a snake model by captive black tufted-ear marmosets. Behavioral Processes, 87:241-245.	Mammals	Black tufted-eared marmosets	Callithrix penicillata	Brazil	Captivity	1 to 4	16	Adult	All	Time in proximity to stimulus (sec)		146	1600	-	40	0,273972603	Plastic flower	Table 1	Change from before exposure: 54			550	25,4	0,38	Animal diversity website
Captive	Cagni et al. 2011. Immediate, but no delayed, behavioral response to a snake model by captive black tufted-ear marmosets. Behavioral Processes, 87:241-245.	Mammals	Black tufted-eared marmosets	Callithrix penicillata	Brazil	Captivity	1 to 4	16	Adult	All	Time spent in motion (sec)		32,61	27,04	+	5,2	0,159460288	Snake model	Fig. 1	Change from before exposure: 9.13			550	25,4	0,38	Animal diversity website
Captive	Cagni et al. 2011. Immediate, but no delayed, behavioral response to a snake model by captive black tufted-ear marmosets. Behavioral Processes, 87:241-245.	Mammals	Black tufted-eared marmosets	Callithrix penicillata	Brazil	Captivity	1 to 4	16	Adult	All	Time spent in motion (sec)		21	144	+	12	0,571428571	Plastic flower	Table 1	Change from before exposure: 1			550	25,4	0,38	Animal diversity website
Captive	Cagni et al. 2011. Immediate, but no delayed, behavioral response to a snake model by captive black tufted-ear marmosets. Behavioral Processes, 87:241-245.	Mammals	Black tufted-eared marmosets	Callithrix penicillata	Brazil	Captivity	1 to 4	16	Adult	All	Time spent foraging (sec)		0	0	-	0	0	Snake model	Fig. 1	Change from before exposure: (-13.04)			550	25,4	0,38	Animal diversity website
Captive	Cagni et al. 2011. Immediate, but no delayed, behavioral response to a snake model by captive black tufted-ear marmosets. Behavioral Processes, 87:241-245.	Mammals	Black tufted-eared marmosets	Callithrix penicillata	Brazil	Captivity	1 to 4	16	Adult	All	Time spent foraging (sec)		10	400	-	20	2	Plastic flower	Table 1	Change from before exposure: 0			550	25,4	0,38	Animal diversity website
Captive	Dacier et al. 2006. Rapid habituation of scan behavior in captive marmosets following brief predator encounters. Behavioral Processes, 71:66-69.	Mammals	Black tufted-eared marmosets	Callithrix penicillata	Brazil	Captivity	1 to 4	10	Adults	All	Scan duration (sec) (post-exposure)		48,78	879,844	+	29,66216445	0,608080452	Predator (oncilla cat) model	Fig. 1	Change from before exposure: 18.76. Data for only the first trial.	550	25,4	0,38	Animal diversity website
Captive	Dacier et al. 2006. Rapid habituation of scan behavior in captive marmosets following brief predator encounters. Behavioral Processes, 71:66-69.	Mammals	Black tufted-eared marmosets	Callithrix penicillata	Brazil	Captivity	1 to 4	10	Adults	All	Scan duration (sec) (post-exposure)		30,02	140,625	+	11,85854123	0,39502136	Predator (oncilla cat) model	Fig. 1	Change from before exposure: (-3.75). Data for only the first trial.	550	25,4	0,38	Animal diversity website
Captive	Dacier et al. 2006. Rapid habituation of scan behavior in captive marmosets following brief predator encounters. Behavioral Processes, 71:66-69.	Mammals	Black tufted-eared marmosets	Callithrix penicillata	Brazil	Captivity	1 to 4	10	Adults	All	Scan frequency (post-exposure)		7,26	13,456	+	3,668242086	0,505267505	Toy model (control)	Fig. 1	Change from before exposure: 4.1. Data for three trials combined	550	25,4	0,38	Animal diversity website
Captive	Dacier et al. 2006. Rapid habituation of scan behavior in captive marmosets following brief predator encounters. Behavioral Processes, 71:66-69.	Mammals	Black tufted-eared marmosets	Callithrix penicillata	Brazil	Captivity	1 to 4	10	Adults	All	Scan frequency (post-exposure)		2,42	10,609	+	3,25714599	1,345928095	Toy model (control)	Fig. 1	Change from before exposure: (-0.21). Data for three trials combined	550	25,4	0,38	Animal diversity website
Captive	Emile & Barros 2009. Recognition of a 3D snake model and its 2D photographic image by captive black tufted-ear marmosets (Callithrix penicillata). Animal Cognition	Mammals	Black tufted-eared marmosets	Callithrix penicillata	Brazil	Captivity	1 to 4	12	Adults	All	Aerial scan duration (post exposure) (sec)		20,8	1614,72	+	40,18357874	1,931902824	3D model of snake (presented first)	Table 1	Change from before exposure: 10.6	550	25,4	0,38	Animal diversity website
Captive	Emile & Barros 2009. Recognition of a 3D snake model and its 2D photographic image by captive black tufted-ear marmosets (Callithrix penicillata). Animal Cognition	Mammals	Black tufted-eared marmosets	Callithrix penicillata	Brazil	Captivity	1 to 4	12	Adults	All	Aerial scan duration (post exposure) (sec)		2,1	17,28	+	4,156921938	1,979486637	2D photo of snake (presented second)	Table 1	Change from before exposure: 1.5	550	25,4	0,38	Animal diversity website
Captive	Emile & Barros 2009. Recognition of a 3D snake model and its 2D photographic image by captive black tufted-ear marmosets (Callithrix penicillata). Animal Cognition	Mammals	Black tufted-eared marmosets	Callithrix penicillata	Brazil	Captivity	1 to 4	12	Adults	All	Aerial scan duration (post exposure) (sec)		5,9	94,08	+	9,699484522	1,643980428	2D photo of snake (presented first)	Table 1	Change from before exposure: 2.8	550	25,4	0,38	Animal diversity website
Captive	Emile & Barros 2009. Recognition of a 3D snake model and its 2D photographic image by captive black tufted-ear marmosets (Callithrix penicillata). Animal Cognition	Mammals	Black tufted-eared marmosets	Callithrix penicillata	Brazil	Captivity	1 to 4	12	Adults	All	Aerial scan duration (post exposure) (sec)		2,3	20,28	+	4,5033321	1,957970478	3D model of snake (presented second)	Table 1	Change from before exposure: (-2)	550	25,4	0,38	Animal diversity website
Captive	Emile & Barros 2009. Recognition of a 3D snake model and its 2D photographic image by captive black tufted-ear marmosets (Callithrix penicillata). Animal Cognition	Mammals	Black tufted-eared marmosets	Callithrix penicillata	Brazil	Captivity	1 to 4	12	Adults	All	Terrestrial glance frequency (post exposure) (in a 5 min trial)		26,5	156,3852	+	12,50540683	0,471902145	3D model of snake (presented first)	Table 1	Change from before exposure: (-4.7)	550	25,4	0,38	Animal diversity website
Captive	Emile & Barros 2009. Recognition of a 3D snake model and its 2D photographic image by captive black tufted-ear marmosets (Callithrix penicillata). Animal Cognition	Mammals	Black tufted-eared marmosets	Callithrix penicillata	Brazil	Captivity	1 to 4	12	Adults	All	Terrestrial glance frequency (post exposure) (in a 5 min trial)		32,58	91,4112	+	9,560920458	0,293459805	2D photo of snake (presented second)	Table 1	Change from before exposure: -(0.5)	550	25,4	0,38	Animal diversity website
Captive	Emile & Barros 2009. Recognition of a 3D snake model and its 2D photographic image by captive black tufted-ear marmosets (Callithrix penicillata). Animal Cognition	Mammals	Black tufted-eared marmosets	Callithrix penicillata	Brazil	Captivity	1 to 4	12	Adults	All	Terrestrial glance frequency (post exposure) (in a 5 min trial)		22,08	62,3808	+	7,898151683	0,357706145	2D photo of snake (presented first)	Table 1	Change from before exposure: (-5.92)	550	25,4	0,38	Animal diversity website
Captive	Emile & Barros 2009. Recognition of a 3D snake model and its 2D photographic image by captive black tufted-ear marmosets (Callithrix penicillata). Animal Cognition	Mammals	Black tufted-eared marmosets	Callithrix penicillata	Brazil	Captivity	1 to 4	12	Adults	All	Terrestrial glance frequency (post exposure) (in a 5 min trial)		31,58	125,1948	+	11,18904822	0,35430805	3D model of snake (presented second)	Table 1	Change from before exposure: 0	550	25,4	0,38	Animal diversity website
Captive	Emile & Barros 2009. Recognition of a 3D snake model and its 2D photographic image by captive black tufted-ear marmosets (Callithrix penicillata). Animal Cognition	Mammals	Black tufted-eared marmosets	Callithrix penicillata	Brazil	Captivity	1 to 4	12	Adults	All	Displacement activity frequency (post exposure)		2,5	4,32	+	2,078460969	0,831384388	3D model of snake (presented first)	Table 1	Change from before exposure: 0.9	550	25,4	0,38	Animal diversity website
Captive	Emile & Barros 2009. Recognition of a 3D snake model and its 2D photographic image by captive black tufted-ear marmosets (Callithrix penicillata). Animal Cognition	Mammals	Black tufted-eared marmosets	Callithrix penicillata	Brazil	Captivity	1 to 4	12	Adults	All	Displacement activity frequency (post exposure)		1,3	1,92	+	1,385640646	1,06587742	2D photo of snake (presented second)	Table 1	Change from before exposure: (-0.7)	550	25,4	0,38	Animal diversity website
Captive	Emile & Barros 2009. Recognition of a 3D snake model and its 2D photographic image by captive black tufted-ear marmosets (Callithrix penicillata). Animal Cognition	Mammals	Black tufted-eared marmosets	Callithrix penicillata	Brazil	Captivity	1 to 4	12	Adults	All	Displacement activity frequency (post exposure)		4,3	4,32	+	2,078460969	0,483363016	2D photo of snake (presented first)	Table 1	Change from before exposure: 1	550	25,4	0,38	Animal diversity website
Captive	Emile & Barros 2009. Recognition of a 3D snake model and its 2D photographic image by captive black tufted-ear marmosets (Callithrix penicillata). Animal Cognition	Mammals	Black tufted-eared marmosets	Callithrix penicillata	Brazil	Captivity	1 to 4	12	Adults	All	Displacement activity frequency (post exposure)		3,8	5,88	+	2,424871131	0,638123982	3D model of snake (presented second)	Table 1	Change from before exposure: (-0.4)	550	25,4	0,38	Animal diversity website
Captive	Saunders et al. 2013. Auditory and visual threat recognition in captive-reared Great Lakes piping plovers (Charadrius melodus). Applied Animal Behavior Science, 144	Birds	Great Lakes piping plovers	Charadrius melodus	USA	Captive rearing facility	1	16	Juveniles	All	Time spent vigilant (%)		78,3	125,44	+	11,2	0,143039591	Predator presentation	Text		365	17	0,057	Amniosa database and Animal diversity web-site
Captive	Saunders et al. 2013. Auditory and visual threat recognition in captive-reared Great Lakes piping plovers (Charadrius melodus). Applied Animal Behavior Science, 144	Birds	Great Lakes piping plovers	Charadrius melodus	USA	Captive rearing facility	0	3	Juveniles	All	Time spent vigilant (%)		75,4	97,47	+	9,872689603	0,130937528	Predator presentation	Text		365	17	0,057	Amniosa database and Animal diversity web-site
Captive	Saunders et al. 2013. Auditory and visual threat recognition in captive-reared Great Lakes piping plovers (Charadrius melodus). Applied Animal Behavior Science, 144	Birds	Great Lakes piping plovers	Charadrius melodus	USA	Captive rearing facility	1	16	Juveniles	All	Time spent vigilant (%)		21,9	153,76	+	12,4	0,566210046	Non predator presentation	Text		365	17	0,057	Amniosa database and Animal diversity web-site
Captive	Saunders et al. 2013. Auditory and visual threat recognition in captive-reared Great Lakes piping plovers (Charadrius melodus). Applied Animal Behavior Science, 144	Birds	Great Lakes piping plovers	Charadrius melodus	USA	Captive rearing facility	0	3	Juveniles	All	Time spent vigilant (%)		8	108	+	10,39230485	1,299038106	Non predator presentation	Text		365	17	0,057	Amniosa database and Animal diversity web-site
Captive	Archer & Crowl 2014. Retention of learned predator recognition in an endangered sucker Chasmistes liorus liorus. Aquatic Biology, 20:195-202.	Fish	June Sucker	Chasmistes liorus liorus	USA	Experimental tank	<1	12	Juvenile	All	Dashing (post-exposure minus pre-exposure in seconds).		0,92	12,25	+	3,5	3,804347826	Alarm cue	Fig. 1		1825-3650	17,7	2,27	Paper (size) + Wikipedia	Author supplied data
Captive	Archer & Crowl 2014. Retention of learned predator recognition in an endangered sucker Chasmistes liorus liorus. Aquatic Biology, 20:195-202.	Fish	June Sucker	Chasmistes liorus liorus	USA	Experimental tank - exposure to predator feces for 5 m	<1	12	Juvenile	All	Dashing (post-exposure minus pre-exposure in seconds).		1,08	3,0625	+	1,75	1,62037037	Alarm cue	Fig. 1		1825-3650	17,7	2,27	Paper (size) + Wikipedia	Author supplied data
Captive	Archer & Crowl 2014. Retention of learned predator recognition in an endangered sucker Chasmistes liorus liorus. Aquatic Biology, 20:195-202.	Fish	June Sucker	Chasmistes liorus liorus	USA	Experimental tank - exposure to predator feces (after predator has eaten sucker) for 5 m	<1	12	Juvenile	All	Dashing (post-exposure minus pre-exposure in seconds).		17,68	463,9716	+	21,54	1,218325792	Alarm cue	Fig. 1		1825-3650	17,7	2,27	Paper (size) + Wikipedia	Author supplied data
Captive	Archer & Crowl 2014. Retention of learned predator recognition in an endangered sucker Chasmistes liorus liorus. Aquatic Biology, 20:195-202.	Fish	June Sucker	Chasmistes liorus liorus	USA	Experimental tank - exposure to alamr cues for 5 m	<1	12	Juvenile	All	Dashing (post-exposure minus pre-exposure in seconds).		41,18	602,2116	+	24,54	0,59592035	Alarm cue	Fig. 1		1825-3650	17,7	2,27	Paper (size) + Wikipedia	Author supplied data
Captive	Jung & Hayslette 2016. Differences in Foraging Behavior in Wild and Pen-raised Northern Bobwhites. Wildlife Society Bulletin, 40:689-693.	Birds	Northern Bobwhites	Colinus virginianus	USA	Outdoor enclosures	0	6 coveys (groups of 4 individuals)	Adults	All	GUD (in grams, higher means less food eaten)		124,6	126,96	+	11,26765282	0,0904306	Safe patch (under cover), presence of hawk silhouette	Table 2		365	22,5	0,173	Amniosa database
Captive	Jung & Hayslette 2016. Differences in Foraging Behavior in Wild and Pen-raised Northern Bobwhites. Wildlife Society Bulletin, 40:689-693.	Birds	Northern Bobwhites	Colinus virginianus	USA	Outdoor enclosures	>5	6 coveys (groups of 4 individuals)	Adults	All	GUD (in grams, higher means less food eaten)		105,1	238,14	+	15,43178538	0,146829547	Safe patch (under cover), presence of hawk silhouette	Table 2		365	22,5	0,173	Amniosa database
Captive	Jung & Hayslette 2016. Differences in Foraging Behavior in Wild and Pen-raised Northern Bobwhites. Wildlife Society Bulletin, 40:689-693.	Birds	Northern Bobwhites	Colinus virginianus	USA	Outdoor enclosures	0	6 coveys (groups of 4 individuals)	Adults	All	GUD (in grams, higher means less food eaten)		143,7	277,44	+	16,65653025	0,115911832	Risky patch (far from cover), presence of hawk silhouette	Table 2		365	22,5	0,173	Amniosa database
Captive	Jung & Hayslette 2016. Differences in Foraging Behavior in Wild and Pen-raised Northern Bobwhites. Wildlife Society Bulletin, 40:689-693.	Birds	Northern Bobwhites	Colinus virginianus	USA	Outdoor enclosures	>5	6 coveys (groups of 4 individuals)	Adults	All	GUD (in grams, higher means less food eaten)		148,9	13,5	+	3,674234614	0,024675854	Risky patch (far from cover), presence of hawk silhouette	Table 2		365	22,5	0,173	Amniosa database
Captive	Jung & Hayslette 2016. Differences in Foraging Behavior in Wild and Pen-raised Northern Bobwhites. Wildlife Society Bulletin, 40:689-693.	Birds	Northern Bobwhites	Colinus virginianus	USA	Outdoor enclosures	0	6 coveys (groups of 4 individuals)	Adults	All	GUD (in grams, higher means less food eaten)		155,7	4,86	+	2,204540769	0,0141589	Moderate patch (middle distance to cover), presence of hawk silhouette	Table 2		365	22,5	0,173	Amniosa database
Captive	Jung & Hayslette 2016. Differences in Foraging Behavior in Wild and Pen-raised Northern Bobwhites. Wildlife Society Bulletin, 40:689-693.	Birds	Northern Bobwhites	Colinus virginianus	USA	Outdoor enclosures	>5	6 coveys (groups of 4 individuals)	Adults	All	GUD (in grams, higher means less food eaten)		155,1	8,64	+	2,939387691	0,018951565	Moderate patch (middle distance to cover), presence of hawk silhouette	Table 2		365	22,5	0,173	Amniosa database
Captive	Jung & Hayslette 2016. Differences in Foraging Behavior in Wild and Pen-raised Northern Bobwhites. Wildlife Society Bulletin, 40:689-693.	Birds	Northern Bobwhites	Colinus virginianus	USA	Outdoor enclosures	0	6 coveys (groups of 4 individuals)	Adults	All	Total time foraging (sec)		287	16474,56	-	128,3532625	0,447223911	Safe patch (under cover), presence of hawk silhouette	Table 2		365	22,5	0,173	Amniosa database
Captive	Jung & Hayslette 2016. Differences in Foraging Behavior in Wild and Pen-raised Northern Bobwhites. Wildlife Society Bulletin, 40:689-693.	Birds	Northern Bobwhites	Colinus virginianus	USA	Outdoor enclosures	>5	6 coveys (groups of 4 individuals)	Adults	All	Total time foraging (sec)		844,5	101712,24	-	318,9235645	0,377647797	Safe patch (under cover), presence of hawk silhouette	Table 2		365	22,5	0,173	Amniosa database
Captive	Jung & Hayslette 2016. Differences in Foraging Behavior in Wild and Pen-raised Northern Bobwhites. Wildlife Society Bulletin, 40:689-693.	Birds	Northern Bobwhites	Colinus virginianus	USA	Outdoor enclosures	0	6 coveys (groups of 4 individuals)	Adults	All	Total time foraging (sec)		19,3	674,16	-	25,96459127	1,34531561	Risky patch (far from cover), presence of hawk silhouette	Table 2		365	22,5	0,173	Amniosa database
Captive	Jung & Hayslette 2016. Differences in Foraging Behavior in Wild and Pen-raised Northern Bobwhites. Wildlife Society Bulletin, 40:689-693.	Birds	Northern Bobwhites	Colinus virginianus	USA	Outdoor enclosures	>5	6 coveys (groups of 4 individuals)	Adults	All	Total time foraging (sec)		163	14760,96	-	121,4946912	0,745366204	Risky patch (far from cover), presence of hawk silhouette	Table 2		365	22,5	0,173	Amniosa database
Captive	Jung & Hayslette 2016. Differences in Foraging Behavior in Wild and Pen-raised Northern Bobwhites. Wildlife Society Bulletin, 40:689-693.	Birds	Northern Bobwhites	Colinus virginianus	USA	Outdoor enclosures	0	6 coveys (groups of 4 individuals)	Adults	All	Total time foraging (sec)		0	0	-	0	0	Moderate patch (middle distance to cover), presence of hawk silhouette	Table 2		365	22,5	0,173	Amniosa database
Captive	Jung & Hayslette 2016. Differences in Foraging Behavior in Wild and Pen-raised Northern Bobwhites. Wildlife Society Bulletin, 40:689-693.	Birds	Northern Bobwhites	Colinus virginianus	USA	Outdoor enclosures	>5	6 coveys (groups of 4 individuals)	Adults	All	Total time foraging (sec)		60,3	5472,24	-	73,97459023	1,226775957	Moderate patch (middle distance to cover), presence of hawk silhouette	Table 2		365	22,5	0,173	Amniosa database
Captive	Jung & Hayslette 2016. Differences in Foraging Behavior in Wild and Pen-raised Northern Bobwhites. Wildlife Society Bulletin, 40:689-693.	Birds	Northern Bobwhites	Colinus virginianus	USA	Outdoor enclosures	0	6 coveys (groups of 4 individuals)	Adults	All	Foraging efficiency (g/min)		2	1,5	-	1,224744871	0,612372436	Safe patch (under cover), presence of hawk silhouette	Table 2		365	22,5	0,173	Amniosa database
Captive	Jung & Hayslette 2016. Differences in Foraging Behavior in Wild and Pen-raised Northern Bobwhites. Wildlife Society Bulletin, 40:689-693.	Birds	Northern Bobwhites	Colinus virginianus	USA	Outdoor enclosures	>5	6 coveys (groups of 4 individuals)	Adults	All	Foraging efficiency (g/min)		1,1	0,06	-	0,244948974	0,222680886	Safe patch (under cover), presence of hawk silhouette	Table 2		365	22,5	0,173	Amniosa database
Captive	Jung & Hayslette 2016. Differences in Foraging Behavior in Wild and Pen-raised Northern Bobwhites. Wildlife Society Bulletin, 40:689-693.	Birds	Northern Bobwhites	Colinus virginianus	USA	Outdoor enclosures	0	3 coveys (groups of 4 individuals)	Adults	All	Foraging efficiency (g/min)		6,2	7,68	-	2,771281292	0,446980854	Risky patch (far from cover), presence of hawk silhouette	Table 2		365	22,5	0,173	Amniosa database
Captive	Jung & Hayslette 2016. Differences in Foraging Behavior in Wild and Pen-raised Northern Bobwhites. Wildlife Society Bulletin, 40:689-693.	Birds	Northern Bobwhites	Colinus virginianus	USA	Outdoor enclosures	>5	6 coveys (groups of 4 individuals)	Adults	All	Foraging efficiency (g/min)		1,2	0,24	-	0,489897949	0,40824829	Risky patch (far from cover), presence of hawk silhouette	Table 2		365	22,5	0,173	Amniosa database
Captive	Shier & Owings 2006. Effects of predator training on behavior and post-release survival of captive prairie dogs (Cynomys ludovicianus). Biological Conservation, 132	Mammals	Prairie dogs	Cynomys ludovicianus	USA	Outdoors enclosures	>15	9	Juveniles	All	Time spent vigilant (sec)		87,56	3056,9841	+	55,29	0,631452718	Ferret model + alarm calls	Fig. 2	After one training round	765	33	1,125	Amniosa database	Days of sexual maturity is an average between males and females
Captive	Shier & Owings 2006. Effects of predator training on behavior and post-release survival of captive prairie dogs (Cynomys ludovicianus). Biological Conservation, 132	Mammals	Prairie dogs	Cynomys ludovicianus	USA	Outdoors enclosures	>15	9	Juveniles	All	Time spent vigilant (sec)		152,07	9366,3684	+	96,78	0,636417439	Hawk model + alarm calls	Fig. 2	After one training round	765	33	1,125	Amniosa database	Days of sexual maturity is an average between males and females
Captive	Shier & Owings 2006. Effects of predator training on behavior and post-release survival of captive prairie dogs (Cynomys ludovicianus). Biological Conservation, 132	Mammals	Prairie dogs	Cynomys ludovicianus	USA	Outdoors enclosures	>15	9	Juveniles	All	Time spent vigilant (sec)		117,51	5783,6025	+	76,05	0,647178963	Snake model + alarm calls	Fig. 2	After one training round	765	33	1,125	Amniosa database	Days of sexual maturity is an average between males and females
Captive	Shier & Owings 2006. Effects of predator training on behavior and post-release survival of captive prairie dogs (Cynomys ludovicianus). Biological Conservation, 132	Mammals	Prairie dogs	Cynomys ludovicianus	USA	Outdoors enclosures	>15	9	Juveniles	All	Time spent vigilant (sec)		186,64	23125,2849	+	152,07	0,814777111	Rabbit model + alarm calls	Fig. 2	After one training round	765	33	1,125	Amniosa database	Days of sexual maturity is an average between males and females
Captive	Shier & Owings 2006. Effects of predator training on behavior and post-release survival of captive prairie dogs (Cynomys ludovicianus). Biological Conservation, 132	Mammals	Prairie dogs	Cynomys ludovicianus	USA	Outdoors enclosures	>15	9	Juveniles	All	Time spent vigilant (sec)		18,43	0	+	0	0	Control	Fig. 2	Control for Ferret used	765	33	1,125	Amniosa database	Days of sexual maturity is an average between males and females
Captive	Shier & Owings 2006. Effects of predator training on behavior and post-release survival of captive prairie dogs (Cynomys ludovicianus). Biological Conservation, 132	Mammals	Prairie dogs	Cynomys ludovicianus	USA	Outdoors enclosures	>15	9	Juveniles	All	Time spent near shelter (sec)		330,19	12818,7684	+	113,22	0,342893486	Ferret model + alarm calls	Fig. 2	After one training round	765	33	1,125	Amniosa database	Days of sexual maturity is an average between males and females
Captive	Shier & Owings 2006. Effects of predator training on behavior and post-release survival of captive prairie dogs (Cynomys ludovicianus). Biological Conservation, 132	Mammals	Prairie dogs	Cynomys ludovicianus	USA	Outdoors enclosures	>15	9	Juveniles	All	Time spent near shelter (sec)		386,79	16218,0225	+	127,35	0,329248429	Hawk model + alarm calls	Fig. 2	After one training round	765	33	1,125	Amniosa database	Days of sexual maturity is an average between males and females
Captive	Shier & Owings 2006. Effects of predator training on behavior and post-release survival of captive prairie dogs (Cynomys ludovicianus). Biological Conservation, 132	Mammals	Prairie dogs	Cynomys ludovicianus	USA	Outdoors enclosures	>15	9	Juveniles	All	Time spent near shelter (sec)		207,55	16218,0225	+	127,35	0,613587087	Snake model + alarm calls	Fig. 2	After one training round	765	33	1,125	Amniosa database	Days of sexual maturity is an average between males and females
Captive	Shier & Owings 2006. Effects of predator training on behavior and post-release survival of captive prairie dogs (Cynomys ludovicianus). Biological Conservation, 132	Mammals	Prairie dogs	Cynomys ludovicianus	USA	Outdoors enclosures	>15	9	Juveniles	All	Time spent near shelter (sec)		250	28832,04	+	169,8	0,6792	Rabbit model + alarm calls	Fig. 2	After one training round	765	33	1,125	Amniosa database	Days of sexual maturity is an average between males and females
Captive	Shier & Owings 2006. Effects of predator training on behavior and post-release survival of captive prairie dogs (Cynomys ludovicianus). Biological Conservation, 132	Mammals	Prairie dogs	Cynomys ludovicianus	USA	Outdoors enclosures	>15	9	Juveniles	All	Time spent near shelter (sec)		216,98	28832,04	+	169,8	0,782560605	Control	Fig. 2	Control for Ferret used	765	33	1,125	Amniosa database	Days of sexual maturity is an average between males and females
Captive	Shier & Owings 2006. Effects of predator training on behavior and post-release survival of captive prairie dogs (Cynomys ludovicianus). Biological Conservation, 132	Mammals	Prairie dogs	Cynomys ludovicianus	USA	Outdoors enclosures	>15	9	Juveniles	All	Frequency of alarm calling		23,44	84,2724	+	9,18	0,391638225	Ferret model + alarm calls	Fig. 2	After one training round	765	33	1,125	Amniosa database	Days of sexual maturity is an average between males and females
Captive	Shier & Owings 2006. Effects of predator training on behavior and post-release survival of captive prairie dogs (Cynomys ludovicianus). Biological Conservation, 132	Mammals	Prairie dogs	Cynomys ludovicianus	USA	Outdoors enclosures	>15	9	Juveniles	All	Frequency of alarm calling		9,17	26,01	+	5,1	0,556161396	Hawk model + alarm calls	Fig. 2	After one training round	765	33	1,125	Amniosa database	Days of sexual maturity is an average between males and females
Captive	Shier & Owings 2006. Effects of predator training on behavior and post-release survival of captive prairie dogs (Cynomys ludovicianus). Biological Conservation, 132	Mammals	Prairie dogs	Cynomys ludovicianus	USA	Outdoors enclosures	>15	9	Juveniles	All	Frequency of alarm calling		10,19	66,5856	+	8,16	0,800785083	Snake model + alarm calls	Fig. 2	After one training round	765	33	1,125	Amniosa database	Days of sexual maturity is an average between males and females
Captive	Shier & Owings 2006. Effects of predator training on behavior and post-release survival of captive prairie dogs (Cynomys ludovicianus). Biological Conservation, 132	Mammals	Prairie dogs	Cynomys ludovicianus	USA	Outdoors enclosures	>15	9	Juveniles	All	Frequency of alarm calling		5,43	1,0404	+	1,02	0,187845304	Rabbit model + alarm calls	Fig. 2	After one training round	765	33	1,125	Amniosa database	Days of sexual maturity is an average between males and females
Captive	Shier & Owings 2006. Effects of predator training on behavior and post-release survival of captive prairie dogs (Cynomys ludovicianus). Biological Conservation, 132	Mammals	Prairie dogs	Cynomys ludovicianus	USA	Outdoors enclosures	>15	9	Juveniles	All	Frequency of alarm calling		0,68	0	+	0	0	Control	Fig. 2	Control for Ferret used	765	33	1,125	Amniosa database	Days of sexual maturity is an average between males and females
Captive	Shier & Owings 2006. Effects of predator training on behavior and post-release survival of captive prairie dogs (Cynomys ludovicianus). Biological Conservation, 132	Mammals	Prairie dogs	Cynomys ludovicianus	USA	Outdoors enclosures	>15	9	Juveniles	All	Activity index (number of quadrant changes)		17,65	526,7025	-	22,95	1,300283286	Ferret model + alarm calls	Fig. 2	After one training round	765	33	1,125	Amniosa database	Days of sexual maturity is an average between males and females
Captive	Shier & Owings 2006. Effects of predator training on behavior and post-release survival of captive prairie dogs (Cynomys ludovicianus). Biological Conservation, 132	Mammals	Prairie dogs	Cynomys ludovicianus	USA	Outdoors enclosures	>15	9	Juveniles	All	Activity index (number of quadrant changes)		25,29	251,8569	-	15,87	0,627520759	Hawk model + alarm calls	Fig. 2	After one training round	765	33	1,125	Amniosa database	Days of sexual maturity is an average between males and females
Captive	Shier & Owings 2006. Effects of predator training on behavior and post-release survival of captive prairie dogs (Cynomys ludovicianus). Biological Conservation, 132	Mammals	Prairie dogs	Cynomys ludovicianus	USA	Outdoors enclosures	>15	9	Juveniles	All	Activity index (number of quadrant changes)		15,88	448,5924	-	21,18	1,333753149	Snake model + alarm calls	Fig. 2	After one training round	765	33	1,125	Amniosa database	Days of sexual maturity is an average between males and females
Captive	Shier & Owings 2006. Effects of predator training on behavior and post-release survival of captive prairie dogs (Cynomys ludovicianus). Biological Conservation, 132	Mammals	Prairie dogs	Cynomys ludovicianus	USA	Outdoors enclosures	>15	9	Juveniles	All	Activity index (number of quadrant changes)		19,41	49,7025	-	7,05	0,363214838	Rabbit model + alarm calls	Fig. 2	After one training round	765	33	1,125	Amniosa database	Days of sexual maturity is an average between males and females
Captive	Shier & Owings 2006. Effects of predator training on behavior and post-release survival of captive prairie dogs (Cynomys ludovicianus). Biological Conservation, 132	Mammals	Prairie dogs	Cynomys ludovicianus	USA	Outdoors enclosures	>15	9	Juveniles	All	Activity index (number of quadrant changes)		42,35	77,7924	-	8,82	0,208264463	Control	Fig. 2	Control for Ferret used	765	33	1,125	Amniosa database	Days of sexual maturity is an average between males and females
Captive	Shier & Owings 2007. Effects of social learning on predator training and postrelease survival in juvenile black-tailed prairie dogs, Cynomys ludovicianus. Animal Beha	Mammals	Prairie dogs	Cynomys ludovicianus	USA	Outdoors enclosures	0	36	Juveniles	All	Alarm calling (frequency/min)		0	0	+	0	0	Ferret	Fig. 2		765	33	1,125	Amniosa database	Days of sexual maturity is an average between males and females
Captive	Shier & Owings 2007. Effects of social learning on predator training and postrelease survival in juvenile black-tailed prairie dogs, Cynomys ludovicianus. Animal Beha	Mammals	Prairie dogs	Cynomys ludovicianus	USA	Outdoors enclosures	0	36	Juveniles	All	Alarm calling (frequency/min)		0,99	2,8224	+	1,68	1,696969697	Hawk model	Fig. 2		765	33	1,125	Amniosa database	Days of sexual maturity is an average between males and females
Captive	Shier & Owings 2007. Effects of social learning on predator training and postrelease survival in juvenile black-tailed prairie dogs, Cynomys ludovicianus. Animal Beha	Mammals	Prairie dogs	Cynomys ludovicianus	USA	Outdoors enclosures	0	36	Juveniles	All	Alarm calling (frequency/min)		7,75	17,64	+	4,2	0,541935484	Snake	Fig. 2		765	33	1,125	Amniosa database	Days of sexual maturity is an average between males and females
Captive	Shier & Owings 2007. Effects of social learning on predator training and postrelease survival in juvenile black-tailed prairie dogs, Cynomys ludovicianus. Animal Beha	Mammals	Prairie dogs	Cynomys ludovicianus	USA	Outdoors enclosures	0	36	Juveniles	All	Alarm calling (frequency/min)		0,14	0,0036	+	0,06	0,428571429	Rabbit	Fig. 2		765	33	1,125	Amniosa database	Days of sexual maturity is an average between males and females
Captive	Shier & Owings 2007. Effects of social learning on predator training and postrelease survival in juvenile black-tailed prairie dogs, Cynomys ludovicianus. Animal Beha	Mammals	Prairie dogs	Cynomys ludovicianus	USA	Outdoors enclosures	0	36	Juveniles	All	Vigilance (sec/10 min test)		7,29	46,7856	+	6,84	0,938271605	Ferret	Fig. 2		765	33	1,125	Amniosa database	Days of sexual maturity is an average between males and females
Captive	Shier & Owings 2007. Effects of social learning on predator training and postrelease survival in juvenile black-tailed prairie dogs, Cynomys ludovicianus. Animal Beha	Mammals	Prairie dogs	Cynomys ludovicianus	USA	Outdoors enclosures	0	36	Juveniles	All	Vigilance (sec/10 min test)		11,71	144	+	12	1,024765158	Hawk model	Fig. 2		765	33	1,125	Amniosa database	Days of sexual maturity is an average between males and females
Captive	Shier & Owings 2007. Effects of social learning on predator training and postrelease survival in juvenile black-tailed prairie dogs, Cynomys ludovicianus. Animal Beha	Mammals	Prairie dogs	Cynomys ludovicianus	USA	Outdoors enclosures	0	36	Juveniles	All	Vigilance (sec/10 min test)		16,86	294,4656	+	17,16	1,017793594	Snake	Fig. 2		765	33	1,125	Amniosa database	Days of sexual maturity is an average between males and females
Captive	Shier & Owings 2007. Effects of social learning on predator training and postrelease survival in juvenile black-tailed prairie dogs, Cynomys ludovicianus. Animal Beha	Mammals	Prairie dogs	Cynomys ludovicianus	USA	Outdoors enclosures	0	36	Juveniles	All	Vigilance (sec/10 min test)		12	105,2676	+	10,26	0,855	Rabbit	Fig. 2		765	33	1,125	Amniosa database	Days of sexual maturity is an average between males and females
Captive	Shier & Owings 2007. Effects of social learning on predator training and postrelease survival in juvenile black-tailed prairie dogs, Cynomys ludovicianus. Animal Beha	Mammals	Prairie dogs	Cynomys ludovicianus	USA	Outdoors enclosures	0	36	Juveniles	All	Activity index (number of quadrant changes/min)		4,48	5,1984	-	2,28	0,508928571	Ferret	Fig. 2		765	33	1,125	Amniosa database	Days of sexual maturity is an average between males and females
Captive	Shier & Owings 2007. Effects of social learning on predator training and postrelease survival in juvenile black-tailed prairie dogs, Cynomys ludovicianus. Animal Beha	Mammals	Prairie dogs	Cynomys ludovicianus	USA	Outdoors enclosures	0	36	Juveniles	All	Activity index (number of quadrant changes/min)		3,44	4,41	-	2,1	0,610465116	Hawk model	Fig. 2		765	33	1,125	Amniosa database	Days of sexual maturity is an average between males and females
Captive	Shier & Owings 2007. Effects of social learning on predator training and postrelease survival in juvenile black-tailed prairie dogs, Cynomys ludovicianus. Animal Beha	Mammals	Prairie dogs	Cynomys ludovicianus	USA	Outdoors enclosures	0	36	Juveniles	All	Activity index (number of quadrant changes/min)		2,6	6,3504	-	2,52	0,969230769	Snake	Fig. 2		765	33	1,125	Amniosa database	Days of sexual maturity is an average between males and females
Captive	Shier & Owings 2007. Effects of social learning on predator training and postrelease survival in juvenile black-tailed prairie dogs, Cynomys ludovicianus. Animal Beha	Mammals	Prairie dogs	Cynomys ludovicianus	USA	Outdoors enclosures	0	36	Juveniles	All	Activity index (number of quadrant changes/min)		4,44	11,2896	-	3,36	0,756756757	Rabbit	Fig. 2		765	33	1,125	Amniosa database	Days of sexual maturity is an average between males and females
Captive	Shier & Owings 2007. Effects of social learning on predator training and postrelease survival in juvenile black-tailed prairie dogs, Cynomys ludovicianus. Animal Beha	Mammals	Prairie dogs	Cynomys ludovicianus	USA	Outdoors enclosures	0	36	Juveniles	All	Fleeing (frequency/min)		0	0	+	0	0	Ferret	Fig. 2		765	33	1,125	Amniosa database	Days of sexual maturity is an average between males and females
Captive	Shier & Owings 2007. Effects of social learning on predator training and postrelease survival in juvenile black-tailed prairie dogs, Cynomys ludovicianus. Animal Beha	Mammals	Prairie dogs	Cynomys ludovicianus	USA	Outdoors enclosures	0	36	Juveniles	All	Fleeing (frequency/min)		0,81	0,5184	+	0,72	0,888888889	Hawk model	Fig. 2		765	33	1,125	Amniosa database	Days of sexual maturity is an average between males and females
Captive	Shier & Owings 2007. Effects of social learning on predator training and postrelease survival in juvenile black-tailed prairie dogs, Cynomys ludovicianus. Animal Beha	Mammals	Prairie dogs	Cynomys ludovicianus	USA	Outdoors enclosures	0	36	Juveniles	All	Fleeing (frequency/min)		0	0	+	0	0	Snake	Fig. 2		765	33	1,125	Amniosa database	Days of sexual maturity is an average between males and females
Captive	Shier & Owings 2007. Effects of social learning on predator training and postrelease survival in juvenile black-tailed prairie dogs, Cynomys ludovicianus. Animal Beha	Mammals	Prairie dogs	Cynomys ludovicianus	USA	Outdoors enclosures	0	36	Juveniles	All	Fleeing (frequency/min)		0,028	0,015876	+	0,126	4,5	Rabbit	Fig. 2		765	33	1,125	Amniosa database	Days of sexual maturity is an average between males and females
Captive	Shier & Owings 2007. Effects of social learning on predator training and postrelease survival in juvenile black-tailed prairie dogs, Cynomys ludovicianus. Animal Beha	Mammals	Prairie dogs	Cynomys ludovicianus	USA	Outdoors enclosures	0	18	Juveniles	All	Alarm calling (frequency/min)		6,77	77,8752	+	8,824692629	1,30349965	Ferret	Fig. 4	Trained with experienced adults	765	33	1,125	Amniosa database	Days of sexual maturity is an average between males and females
Captive	Shier & Owings 2007. Effects of social learning on predator training and postrelease survival in juvenile black-tailed prairie dogs, Cynomys ludovicianus. Animal Beha	Mammals	Prairie dogs	Cynomys ludovicianus	USA	Outdoors enclosures	0	18	Juveniles	All	Alarm calling (frequency/min)		4,69	10,9512	+	3,309259736	0,705599091	Hawk model	Fig. 4	Trained with experienced adults	765	33	1,125	Amniosa database	Days of sexual maturity is an average between males and females
Captive	Shier & Owings 2007. Effects of social learning on predator training and postrelease survival in juvenile black-tailed prairie dogs, Cynomys ludovicianus. Animal Beha	Mammals	Prairie dogs	Cynomys ludovicianus	USA	Outdoors enclosures	0	18	Juveniles	All	Alarm calling (frequency/min)		11,72	59,6232	+	7,721606051	0,658840107	Snake	Fig. 4	Trained with experienced adults	765	33	1,125	Amniosa database	Days of sexual maturity is an average between males and females
Captive	Shier & Owings 2007. Effects of social learning on predator training and postrelease survival in juvenile black-tailed prairie dogs, Cynomys ludovicianus. Animal Beha	Mammals	Prairie dogs	Cynomys ludovicianus	USA	Outdoors enclosures	0	18	Juveniles	All	Alarm calling (frequency/min)		0	0	+	0	0	Rabbit	Fig. 4	Trained with experienced adults	765	33	1,125	Amniosa database	Days of sexual maturity is an average between males and females
Captive	Shier & Owings 2007. Effects of social learning on predator training and postrelease survival in juvenile black-tailed prairie dogs, Cynomys ludovicianus. Animal Beha	Mammals	Prairie dogs	Cynomys ludovicianus	USA	Outdoors enclosures	0	18	Juveniles	All	Vigilance (sec/10 min test)		12,03	124,5042	+	11,15814501	0,927526601	Ferret	Fig. 4	Trained with experienced adults	765	33	1,125	Amniosa database	Days of sexual maturity is an average between males and females
Captive	Shier & Owings 2007. Effects of social learning on predator training and postrelease survival in juvenile black-tailed prairie dogs, Cynomys ludovicianus. Animal Beha	Mammals	Prairie dogs	Cynomys ludovicianus	USA	Outdoors enclosures	0	18	Juveniles	All	Vigilance (sec/10 min test)		6,39	22,9842	+	4,794183976	0,750263533	Hawk model	Fig. 4	Trained with experienced adults	765	33	1,125	Amniosa database	Days of sexual maturity is an average between males and females
Captive	Shier & Owings 2007. Effects of social learning on predator training and postrelease survival in juvenile black-tailed prairie dogs, Cynomys ludovicianus. Animal Beha	Mammals	Prairie dogs	Cynomys ludovicianus	USA	Outdoors enclosures	0	18	Juveniles	All	Vigilance (sec/10 min test)		13,16	162	+	12,72792206	0,96716733	Snake	Fig. 4	Trained with experienced adults	765	33	1,125	Amniosa database	Days of sexual maturity is an average between males and females
Captive	Shier & Owings 2007. Effects of social learning on predator training and postrelease survival in juvenile black-tailed prairie dogs, Cynomys ludovicianus. Animal Beha	Mammals	Prairie dogs	Cynomys ludovicianus	USA	Outdoors enclosures	0	18	Juveniles	All	Vigilance (sec/10 min test)		5,64	40,5	+	6,363961031	1,128361885	Rabbit	Fig. 4	Trained with experienced adults	765	33	1,125	Amniosa database	Days of sexual maturity is an average between males and females
Captive	Shier & Owings 2007. Effects of social learning on predator training and postrelease survival in juvenile black-tailed prairie dogs, Cynomys ludovicianus. Animal Beha	Mammals	Prairie dogs	Cynomys ludovicianus	USA	Outdoors enclosures	0	18	Juveniles	All	Activity index (number of quadrant changes/min)		1,47	2,4642	-	1,569777054	1,067875547	Ferret	Fig. 4	Trained with experienced adults	765	33	1,125	Amniosa database	Days of sexual maturity is an average between males and females
Captive	Shier & Owings 2007. Effects of social learning on predator training and postrelease survival in juvenile black-tailed prairie dogs, Cynomys ludovicianus. Animal Beha	Mammals	Prairie dogs	Cynomys ludovicianus	USA	Outdoors enclosures	0	18	Juveniles	All	Activity index (number of quadrant changes/min)		3,55	6,6978	-	2,588010819	0,729017132	Hawk model	Fig. 4	Trained with experienced adults	765	33	1,125	Amniosa database	Days of sexual maturity is an average between males and females
Captive	Shier & Owings 2007. Effects of social learning on predator training and postrelease survival in juvenile black-tailed prairie dogs, Cynomys ludovicianus. Animal Beha	Mammals	Prairie dogs	Cynomys ludovicianus	USA	Outdoors enclosures	0	18	Juveniles	All	Activity index (number of quadrant changes/min)		3,19	4,3218	-	2,078893937	0,651690889	Snake	Fig. 4	Trained with experienced adults	765	33	1,125	Amniosa database	Days of sexual maturity is an average between males and females
Captive	Shier & Owings 2007. Effects of social learning on predator training and postrelease survival in juvenile black-tailed prairie dogs, Cynomys ludovicianus. Animal Beha	Mammals	Prairie dogs	Cynomys ludovicianus	USA	Outdoors enclosures	0	18	Juveniles	All	Activity index (number of quadrant changes/min)		4,66	4,3218	-	2,078893937	0,446114579	Rabbit	Fig. 4	Trained with experienced adults	765	33	1,125	Amniosa database	Days of sexual maturity is an average between males and females
Captive	Shier & Owings 2007. Effects of social learning on predator training and postrelease survival in juvenile black-tailed prairie dogs, Cynomys ludovicianus. Animal Beha	Mammals	Prairie dogs	Cynomys ludovicianus	USA	Outdoors enclosures	0	18	Juveniles	All	Shelter use (sec/10 min test)		37,5	220,5	+	14,8492424	0,395979797	Ferret	Fig. 4	Trained with experienced adults	765	33	1,125	Amniosa database	Days of sexual maturity is an average between males and females
Captive	Shier & Owings 2007. Effects of social learning on predator training and postrelease survival in juvenile black-tailed prairie dogs, Cynomys ludovicianus. Animal Beha	Mammals	Prairie dogs	Cynomys ludovicianus	USA	Outdoors enclosures	0	18	Juveniles	All	Shelter use (sec/10 min test)		42	544,5	+	23,33452378	0,5555839	Hawk model	Fig. 4	Trained with experienced adults	765	33	1,125	Amniosa database	Days of sexual maturity is an average between males and females
Captive	Shier & Owings 2007. Effects of social learning on predator training and postrelease survival in juvenile black-tailed prairie dogs, Cynomys ludovicianus. Animal Beha	Mammals	Prairie dogs	Cynomys ludovicianus	USA	Outdoors enclosures	0	18	Juveniles	All	Shelter use (sec/10 min test)		14,5	220,5	+	14,8492424	1,024085683	Snake	Fig. 4	Trained with experienced adults	765	33	1,125	Amniosa database	Days of sexual maturity is an average between males and females
Captive	Shier & Owings 2007. Effects of social learning on predator training and postrelease survival in juvenile black-tailed prairie dogs, Cynomys ludovicianus. Animal Beha	Mammals	Prairie dogs	Cynomys ludovicianus	USA	Outdoors enclosures	0	18	Juveniles	All	Shelter use (sec/10 min test)		21,5	162	+	12,72792206	0,591996375	Rabbit	Fig. 4	Trained with experienced adults	765	33	1,125	Amniosa database	Days of sexual maturity is an average between males and females
Captive	Shier & Owings 2007. Effects of social learning on predator training and postrelease survival in juvenile black-tailed prairie dogs, Cynomys ludovicianus. Animal Beha	Mammals	Prairie dogs	Cynomys ludovicianus	USA	Outdoors enclosures	0	9	Juveniles	All	Alarm calling (frequency/min)		19,01	38,9376	+	6,24	0,32824829	Ferret	Fig. 4		765	33	1,125	Amniosa database	Days of sexual maturity is an average between males and females
Captive	Shier & Owings 2007. Effects of social learning on predator training and postrelease survival in juvenile black-tailed prairie dogs, Cynomys ludovicianus. Animal Beha	Mammals	Prairie dogs	Cynomys ludovicianus	USA	Outdoors enclosures	0	9	Juveniles	All	Alarm calling (frequency/min)		6,25	15,21	+	3,9	0,624	Hawk model	Fig. 4		765	33	1,125	Amniosa database	Days of sexual maturity is an average between males and females
Captive	Shier & Owings 2007. Effects of social learning on predator training and postrelease survival in juvenile black-tailed prairie dogs, Cynomys ludovicianus. Animal Beha	Mammals	Prairie dogs	Cynomys ludovicianus	USA	Outdoors enclosures	0	9	Juveniles	All	Alarm calling (frequency/min)		13,54	73,6164	+	8,58	0,633677991	Snake	Fig. 4		765	33	1,125	Amniosa database	Days of sexual maturity is an average between males and females
Captive	Shier & Owings 2007. Effects of social learning on predator training and postrelease survival in juvenile black-tailed prairie dogs, Cynomys ludovicianus. Animal Beha	Mammals	Prairie dogs	Cynomys ludovicianus	USA	Outdoors enclosures	0	9	Juveniles	All	Alarm calling (frequency/min)		0	0	+	0	0	Rabbit	Fig. 4		765	33	1,125	Amniosa database	Days of sexual maturity is an average between males and females
Captive	Shier & Owings 2007. Effects of social learning on predator training and postrelease survival in juvenile black-tailed prairie dogs, Cynomys ludovicianus. Animal Beha	Mammals	Prairie dogs	Cynomys ludovicianus	USA	Outdoors enclosures	0	9	Juveniles	All	Vigilance (sec/10 min test)		29,7	102,8196	+	10,14	0,341414141	Ferret	Fig. 4		765	33	1,125	Amniosa database	Days of sexual maturity is an average between males and females
Captive	Shier & Owings 2007. Effects of social learning on predator training and postrelease survival in juvenile black-tailed prairie dogs, Cynomys ludovicianus. Animal Beha	Mammals	Prairie dogs	Cynomys ludovicianus	USA	Outdoors enclosures	0	9	Juveniles	All	Vigilance (sec/10 min test)		13,53	20,25	+	4,5	0,332594235	Hawk model	Fig. 4		765	33	1,125	Amniosa database	Days of sexual maturity is an average between males and females
Captive	Shier & Owings 2007. Effects of social learning on predator training and postrelease survival in juvenile black-tailed prairie dogs, Cynomys ludovicianus. Animal Beha	Mammals	Prairie dogs	Cynomys ludovicianus	USA	Outdoors enclosures	0	9	Juveniles	All	Vigilance (sec/10 min test)		12,78	81	+	9	0,704225352	Snake	Fig. 4		765	33	1,125	Amniosa database	Days of sexual maturity is an average between males and females
Captive	Shier & Owings 2007. Effects of social learning on predator training and postrelease survival in juvenile black-tailed prairie dogs, Cynomys ludovicianus. Animal Beha	Mammals	Prairie dogs	Cynomys ludovicianus	USA	Outdoors enclosures	0	9	Juveniles	All	Vigilance (sec/10 min test)		4,51	1,2996	+	1,14	0,252771619	Rabbit	Fig. 4		765	33	1,125	Amniosa database	Days of sexual maturity is an average between males and females
Captive	Shier & Owings 2007. Effects of social learning on predator training and postrelease survival in juvenile black-tailed prairie dogs, Cynomys ludovicianus. Animal Beha	Mammals	Prairie dogs	Cynomys ludovicianus	USA	Outdoors enclosures	0	9	Juveniles	All	Activity index (number of quadrant changes/min)		1,72	1,2321	-	1,11	0,645348837	Ferret	Fig. 4		765	33	1,125	Amniosa database	Days of sexual maturity is an average between males and females
Captive	Shier & Owings 2007. Effects of social learning on predator training and postrelease survival in juvenile black-tailed prairie dogs, Cynomys ludovicianus. Animal Beha	Mammals	Prairie dogs	Cynomys ludovicianus	USA	Outdoors enclosures	0	9	Juveniles	All	Activity index (number of quadrant changes/min)		0,74	8,6436	-	2,94	3,972972973	Hawk model	Fig. 4		765	33	1,125	Amniosa database	Days of sexual maturity is an average between males and females
Captive	Shier & Owings 2007. Effects of social learning on predator training and postrelease survival in juvenile black-tailed prairie dogs, Cynomys ludovicianus. Animal Beha	Mammals	Prairie dogs	Cynomys ludovicianus	USA	Outdoors enclosures	0	9	Juveniles	All	Activity index (number of quadrant changes/min)		6,99	4,9284	-	2,22	0,317596567	Snake	Fig. 4		765	33	1,125	Amniosa database	Days of sexual maturity is an average between males and females
Captive	Shier & Owings 2007. Effects of social learning on predator training and postrelease survival in juvenile black-tailed prairie dogs, Cynomys ludovicianus. Animal Beha	Mammals	Prairie dogs	Cynomys ludovicianus	USA	Outdoors enclosures	0	9	Juveniles	All	Activity index (number of quadrant changes/min)		9,07	4,9284	-	2,22	0,244762955	Rabbit	Fig. 4		765	33	1,125	Amniosa database	Days of sexual maturity is an average between males and females
Captive	Shier & Owings 2007. Effects of social learning on predator training and postrelease survival in juvenile black-tailed prairie dogs, Cynomys ludovicianus. Animal Beha	Mammals	Prairie dogs	Cynomys ludovicianus	USA	Outdoors enclosures	0	9	Juveniles	All	Shelter use (sec/10 min test)		13	272,25	+	16,5	1,269230769	Ferret	Fig. 4		765	33	1,125	Amniosa database	Days of sexual maturity is an average between males and females
Captive	Shier & Owings 2007. Effects of social learning on predator training and postrelease survival in juvenile black-tailed prairie dogs, Cynomys ludovicianus. Animal Beha	Mammals	Prairie dogs	Cynomys ludovicianus	USA	Outdoors enclosures	0	9	Juveniles	All	Shelter use (sec/10 min test)		23,5	650,25	+	25,5	1,085106383	Hawk model	Fig. 4		765	33	1,125	Amniosa database	Days of sexual maturity is an average between males and females
Captive	Shier & Owings 2007. Effects of social learning on predator training and postrelease survival in juvenile black-tailed prairie dogs, Cynomys ludovicianus. Animal Beha	Mammals	Prairie dogs	Cynomys ludovicianus	USA	Outdoors enclosures	0	9	Juveniles	All	Shelter use (sec/10 min test)		5	225	+	15	3	Snake	Fig. 4		765	33	1,125	Amniosa database	Days of sexual maturity is an average between males and females
Captive	Shier & Owings 2007. Effects of social learning on predator training and postrelease survival in juvenile black-tailed prairie dogs, Cynomys ludovicianus. Animal Beha	Mammals	Prairie dogs	Cynomys ludovicianus	USA	Outdoors enclosures	0	9	Juveniles	All	Shelter use (sec/10 min test)		4,5	110,25	+	10,5	2,333333333	Rabbit	Fig. 4		765	33	1,125	Amniosa database	Days of sexual maturity is an average between males and females
Captive	Benhaim et al. 2012. Early life behavioural differences in wild caught and domesticated sea bass (Dicentrarchus labrax). Applied Animal Behavioural Sciences, 141	Fish	Sea (European) bass	Dicentrarchus labrax	France	Indoor tank	5	256	Larvae - 55 days old	All	Escape response (% of cases)		75	NA	+	NA	NA	Startling stimulus (falling object)	Fig. 2b		1460	32,2	6	Fishbase (estimates are for adults)
Captive	Benhaim et al. 2012. Early life behavioural differences in wild caught and domesticated sea bass (Dicentrarchus labrax). Applied Animal Behavioural Sciences, 141	Fish	Sea (European) bass	Dicentrarchus labrax	France	Indoor tank	0	256	Larvae - 55 days old	All	Escape response (% of cases)		71	NA	+	NA	NA	Startling stimulus (falling object)	Fig. 2b		1460	32,2	6	Fishbase (estimates are for adults)
Captive	Benhaim et al. 2012. Early life behavioural differences in wild caught and domesticated sea bass (Dicentrarchus labrax). Applied Animal Behavioural Sciences, 141	Fish	Sea (European) bass	Dicentrarchus labrax	France	Indoor tank	5	256	Larvae - 59 days old	All	Escape response (% of cases)		81	NA	+	NA	NA	Startling stimulus (falling object)	Fig. 2b		1460	32,2	6	Fishbase (estimates are for adults)
Captive	Benhaim et al. 2012. Early life behavioural differences in wild caught and domesticated sea bass (Dicentrarchus labrax). Applied Animal Behavioural Sciences, 141	Fish	Sea (European) bass	Dicentrarchus labrax	France	Indoor tank	0	256	Larvae - 59 days old	All	Escape response (% of cases)		93	NA	+	NA	NA	Startling stimulus (falling object)	Fig. 2b		1460	32,2	6	Fishbase (estimates are for adults)
Captive	Benhaim et al. 2012. Early life behavioural differences in wild caught and domesticated sea bass (Dicentrarchus labrax). Applied Animal Behavioural Sciences, 141	Fish	Sea (European) bass	Dicentrarchus labrax	France	Indoor tank	5	256	Larvae - 63 days old	All	Escape response (% of cases)		90	NA	+	NA	NA	Startling stimulus (falling object)	Fig. 2b		1460	32,2	6	Fishbase (estimates are for adults)
Captive	Benhaim et al. 2012. Early life behavioural differences in wild caught and domesticated sea bass (Dicentrarchus labrax). Applied Animal Behavioural Sciences, 141	Fish	Sea (European) bass	Dicentrarchus labrax	France	Indoor tank	0	256	Larvae - 63 days old	All	Escape response (% of cases)		68	NA	+	NA	NA	Startling stimulus (falling object)	Fig. 2b		1460	32,2	6	Fishbase (estimates are for adults)
Captive	Benhaim et al. 2012. Early life behavioural differences in wild caught and domesticated sea bass (Dicentrarchus labrax). Applied Animal Behavioural Sciences, 141	Fish	Sea (European) bass	Dicentrarchus labrax	France	Indoor tank	5	256	Larvae - 69 days old	All	Escape response (% of cases)		87	NA	+	NA	NA	Startling stimulus (falling object)	Fig. 2b		1460	32,2	6	Fishbase (estimates are for adults)
Captive	Benhaim et al. 2012. Early life behavioural differences in wild caught and domesticated sea bass (Dicentrarchus labrax). Applied Animal Behavioural Sciences, 141	Fish	Sea (European) bass	Dicentrarchus labrax	France	Indoor tank	0	256	Larvae - 69 days old	All	Escape response (% of cases)		61	NA	+	NA	NA	Startling stimulus (falling object)	Fig. 2b		1460	32,2	6	Fishbase (estimates are for adults)
Captive	Benhaim et al. 2012. Early life behavioural differences in wild caught and domesticated sea bass (Dicentrarchus labrax). Applied Animal Behavioural Sciences, 141	Fish	Sea (European) bass	Dicentrarchus labrax	France	Indoor tank	5	256	Larvae - 91 days old	All	Escape response (% of cases)		74	NA	+	NA	NA	Startling stimulus (falling object)	Fig. 2b		1460	32,2	6	Fishbase (estimates are for adults)
Captive	Benhaim et al. 2012. Early life behavioural differences in wild caught and domesticated sea bass (Dicentrarchus labrax). Applied Animal Behavioural Sciences, 141	Fish	Sea (European) bass	Dicentrarchus labrax	France	Indoor tank	0	256	Larvae - 91 days old	All	Escape response (% of cases)		72	NA	+	NA	NA	Startling stimulus (falling object)	Fig. 2b		1460	32,2	6	Fishbase (estimates are for adults)
Captive	Benhaim et al. 2012. Early life behavioural differences in wild caught and domesticated sea bass (Dicentrarchus labrax). Applied Animal Behavioural Sciences, 141	Fish	Sea (European) bass	Dicentrarchus labrax	France	Indoor tank	5	256	Larvae - 98 days old	All	Escape response (% of cases)		57	NA	+	NA	NA	Startling stimulus (falling object)	Fig. 2b		1460	32,2	6	Fishbase (estimates are for adults)
Captive	Benhaim et al. 2012. Early life behavioural differences in wild caught and domesticated sea bass (Dicentrarchus labrax). Applied Animal Behavioural Sciences, 141	Fish	Sea (European) bass	Dicentrarchus labrax	France	Indoor tank	0	256	Larvae - 98 days old	All	Escape response (% of cases)		48	NA	+	NA	NA	Startling stimulus (falling object)	Fig. 2b		1460	32,2	6	Fishbase (estimates are for adults)
Captive	Benhaim et al. 2012. Early life behavioural differences in wild caught and domesticated sea bass (Dicentrarchus labrax). Applied Animal Behavioural Sciences, 141	Fish	Sea (European) bass	Dicentrarchus labrax	France	Indoor tank	5	256	Larvae - 111 days old	All	Escape response (% of cases)		42	NA	+	NA	NA	Startling stimulus (falling object)	Fig. 2b		1460	32,2	6	Fishbase (estimates are for adults)
Captive	Benhaim et al. 2012. Early life behavioural differences in wild caught and domesticated sea bass (Dicentrarchus labrax). Applied Animal Behavioural Sciences, 141	Fish	Sea (European) bass	Dicentrarchus labrax	France	Indoor tank	0	256	Larvae - 111 days old	All	Escape response (% of cases)		41	NA	+	NA	NA	Startling stimulus (falling object)	Fig. 2b		1460	32,2	6	Fishbase (estimates are for adults)
Captive	Benhaim et al. 2012. Early life behavioural differences in wild caught and domesticated sea bass (Dicentrarchus labrax). Applied Animal Behavioural Sciences, 141	Fish	Sea (European) bass	Dicentrarchus labrax	France	Indoor tank	5	256	Larvae - 125 days old	All	Escape response (% of cases)		51	NA	+	NA	NA	Startling stimulus (falling object)	Fig. 2b		1460	32,2	6	Fishbase (estimates are for adults)
Captive	Benhaim et al. 2012. Early life behavioural differences in wild caught and domesticated sea bass (Dicentrarchus labrax). Applied Animal Behavioural Sciences, 141	Fish	Sea (European) bass	Dicentrarchus labrax	France	Indoor tank	0	256	Larvae - 125 days old	All	Escape response (% of cases)		63	NA	+	NA	NA	Startling stimulus (falling object)	Fig. 2b		1460	32,2	6	Fishbase (estimates are for adults)
Captive	Benhaim et al. 2012. Early life behavioural differences in wild caught and domesticated sea bass (Dicentrarchus labrax). Applied Animal Behavioural Sciences, 141	Fish	Sea (European) bass	Dicentrarchus labrax	France	Indoor tank	5	256	Larvae - 63 days old	All	Total distance traveled (mm)		3900	64000000	-	8000	2,051282051	Startling stimulus (falling object)	Fig. 3	5 minutes after stimulus	1460	32,2	6	Fishbase (estimates are for adults)
Captive	Benhaim et al. 2012. Early life behavioural differences in wild caught and domesticated sea bass (Dicentrarchus labrax). Applied Animal Behavioural Sciences, 141	Fish	Sea (European) bass	Dicentrarchus labrax	France	Indoor tank	0	256	Larvae - 63 days old	All	Total distance traveled (mm)		2200	40960000	-	6400	2,909090909	Startling stimulus (falling object)	Fig. 3	5 minutes after stimulus	1460	32,2	6	Fishbase (estimates are for adults)
Captive	Benhaim et al. 2012. Early life behavioural differences in wild caught and domesticated sea bass (Dicentrarchus labrax). Applied Animal Behavioural Sciences, 141	Fish	Sea (European) bass	Dicentrarchus labrax	France	Indoor tank	5	256	Larvae - 69 days old	All	Total distance traveled (mm)		3900	72726784	-	8528	2,186666667	Startling stimulus (falling object)	Fig. 3	5 minutes after stimulus	1460	32,2	6	Fishbase (estimates are for adults)
Captive	Benhaim et al. 2012. Early life behavioural differences in wild caught and domesticated sea bass (Dicentrarchus labrax). Applied Animal Behavioural Sciences, 141	Fish	Sea (European) bass	Dicentrarchus labrax	France	Indoor tank	0	256	Larvae - 69 days old	All	Total distance traveled (mm)		3400	55830784	-	7472	2,197647059	Startling stimulus (falling object)	Fig. 3	5 minutes after stimulus	1460	32,2	6	Fishbase (estimates are for adults)
Captive	Benhaim et al. 2012. Early life behavioural differences in wild caught and domesticated sea bass (Dicentrarchus labrax). Applied Animal Behavioural Sciences, 141	Fish	Sea (European) bass	Dicentrarchus labrax	France	Indoor tank	5	256	Larvae - 91 days old	All	Total distance traveled (mm)		3900	163840000	-	12800	3,282051282	Startling stimulus (falling object)	Fig. 3	5 minutes after stimulus	1460	32,2	6	Fishbase (estimates are for adults)
Captive	Benhaim et al. 2012. Early life behavioural differences in wild caught and domesticated sea bass (Dicentrarchus labrax). Applied Animal Behavioural Sciences, 141	Fish	Sea (European) bass	Dicentrarchus labrax	France	Indoor tank	0	256	Larvae - 91 days old	All	Total distance traveled (mm)		3700	113891584	-	10672	2,884324324	Startling stimulus (falling object)	Fig. 3	5 minutes after stimulus	1460	32,2	6	Fishbase (estimates are for adults)
Captive	Benhaim et al. 2012. Early life behavioural differences in wild caught and domesticated sea bass (Dicentrarchus labrax). Applied Animal Behavioural Sciences, 141	Fish	Sea (European) bass	Dicentrarchus labrax	France	Indoor tank	5	256	Larvae - 98 days old	All	Total distance traveled (mm)		2300	72726784	-	8528	3,707826087	Startling stimulus (falling object)	Fig. 3	5 minutes after stimulus	1460	32,2	6	Fishbase (estimates are for adults)
Captive	Benhaim et al. 2012. Early life behavioural differences in wild caught and domesticated sea bass (Dicentrarchus labrax). Applied Animal Behavioural Sciences, 141	Fish	Sea (European) bass	Dicentrarchus labrax	France	Indoor tank	0	256	Larvae - 98 days old	All	Total distance traveled (mm)		3200	92160000	-	9600	3	Startling stimulus (falling object)	Fig. 3	5 minutes after stimulus	1460	32,2	6	Fishbase (estimates are for adults)
Captive	Benhaim et al. 2012. Early life behavioural differences in wild caught and domesticated sea bass (Dicentrarchus labrax). Applied Animal Behavioural Sciences, 141	Fish	Sea (European) bass	Dicentrarchus labrax	France	Indoor tank	5	256	Larvae - 111 days old	All	Total distance traveled (mm)		2300	92160000	-	9600	4,173913043	Startling stimulus (falling object)	Fig. 3	5 minutes after stimulus	1460	32,2	6	Fishbase (estimates are for adults)
Captive	Benhaim et al. 2012. Early life behavioural differences in wild caught and domesticated sea bass (Dicentrarchus labrax). Applied Animal Behavioural Sciences, 141	Fish	Sea (European) bass	Dicentrarchus labrax	France	Indoor tank	0	256	Larvae - 111 days old	All	Total distance traveled (mm)		3200	55830784	-	7472	2,335	Startling stimulus (falling object)	Fig. 3	5 minutes after stimulus	1460	32,2	6	Fishbase (estimates are for adults)
Captive	Benhaim et al. 2012. Early life behavioural differences in wild caught and domesticated sea bass (Dicentrarchus labrax). Applied Animal Behavioural Sciences, 141	Fish	Sea (European) bass	Dicentrarchus labrax	France	Indoor tank	5	256	Larvae - 125 days old	All	Total distance traveled (mm)		3900	72726784	-	8528	2,186666667	Startling stimulus (falling object)	Fig. 3	5 minutes after stimulus	1460	32,2	6	Fishbase (estimates are for adults)
Captive	Benhaim et al. 2012. Early life behavioural differences in wild caught and domesticated sea bass (Dicentrarchus labrax). Applied Animal Behavioural Sciences, 141	Fish	Sea (European) bass	Dicentrarchus labrax	France	Indoor tank	0	256	Larvae - 125 days old	All	Total distance traveled (mm)		4100	72726784	-	8528	2,08	Startling stimulus (falling object)	Fig. 3	5 minutes after stimulus	1460	32,2	6	Fishbase (estimates are for adults)
Captive	Benhaim et al. 2012. Early life behavioural differences in wild caught and domesticated sea bass (Dicentrarchus labrax). Applied Animal Behavioural Sciences, 141	Fish	Sea (European) bass	Dicentrarchus labrax	France	Indoor tank	5	256	Larvae - 63 days old	All	Distance from stimulus point (mm)		49	1024	+	32	0,653061224	Startling stimulus (falling object)	Fig. 3	5 minutes after stimulus	1460	32,2	6	Fishbase (estimates are for adults)
Captive	Benhaim et al. 2012. Early life behavioural differences in wild caught and domesticated sea bass (Dicentrarchus labrax). Applied Animal Behavioural Sciences, 141	Fish	Sea (European) bass	Dicentrarchus labrax	France	Indoor tank	0	256	Larvae - 63 days old	All	Distance from stimulus point (mm)		52	1600	+	40	0,769230769	Startling stimulus (falling object)	Fig. 3	5 minutes after stimulus	1460	32,2	6	Fishbase (estimates are for adults)
Captive	Benhaim et al. 2012. Early life behavioural differences in wild caught and domesticated sea bass (Dicentrarchus labrax). Applied Animal Behavioural Sciences, 141	Fish	Sea (European) bass	Dicentrarchus labrax	France	Indoor tank	5	256	Larvae - 69 days old	All	Distance from stimulus point (mm)		46	1024	+	32	0,695652174	Startling stimulus (falling object)	Fig. 3	5 minutes after stimulus	1460	32,2	6	Fishbase (estimates are for adults)
Captive	Benhaim et al. 2012. Early life behavioural differences in wild caught and domesticated sea bass (Dicentrarchus labrax). Applied Animal Behavioural Sciences, 141	Fish	Sea (European) bass	Dicentrarchus labrax	France	Indoor tank	0	256	Larvae - 69 days old	All	Distance from stimulus point (mm)		48	1024	+	32	0,666666667	Startling stimulus (falling object)	Fig. 3	5 minutes after stimulus	1460	32,2	6	Fishbase (estimates are for adults)
Captive	Benhaim et al. 2012. Early life behavioural differences in wild caught and domesticated sea bass (Dicentrarchus labrax). Applied Animal Behavioural Sciences, 141	Fish	Sea (European) bass	Dicentrarchus labrax	France	Indoor tank	5	256	Larvae - 91 days old	All	Distance from stimulus point (mm)		28	1024	+	32	1,142857143	Startling stimulus (falling object)	Fig. 3	5 minutes after stimulus	1460	32,2	6	Fishbase (estimates are for adults)
Captive	Benhaim et al. 2012. Early life behavioural differences in wild caught and domesticated sea bass (Dicentrarchus labrax). Applied Animal Behavioural Sciences, 141	Fish	Sea (European) bass	Dicentrarchus labrax	France	Indoor tank	0	256	Larvae - 91 days old	All	Distance from stimulus point (mm)		34	2304	+	48	1,411764706	Startling stimulus (falling object)	Fig. 3	5 minutes after stimulus	1460	32,2	6	Fishbase (estimates are for adults)
Captive	Benhaim et al. 2012. Early life behavioural differences in wild caught and domesticated sea bass (Dicentrarchus labrax). Applied Animal Behavioural Sciences, 141	Fish	Sea (European) bass	Dicentrarchus labrax	France	Indoor tank	5	256	Larvae - 98 days old	All	Distance from stimulus point (mm)		37	2304	+	48	1,297297297	Startling stimulus (falling object)	Fig. 3	5 minutes after stimulus	1460	32,2	6	Fishbase (estimates are for adults)
Captive	Benhaim et al. 2012. Early life behavioural differences in wild caught and domesticated sea bass (Dicentrarchus labrax). Applied Animal Behavioural Sciences, 141	Fish	Sea (European) bass	Dicentrarchus labrax	France	Indoor tank	0	256	Larvae - 98 days old	All	Distance from stimulus point (mm)		40	1600	+	40	1	Startling stimulus (falling object)	Fig. 3	5 minutes after stimulus	1460	32,2	6	Fishbase (estimates are for adults)
Captive	Benhaim et al. 2012. Early life behavioural differences in wild caught and domesticated sea bass (Dicentrarchus labrax). Applied Animal Behavioural Sciences, 141	Fish	Sea (European) bass	Dicentrarchus labrax	France	Indoor tank	5	256	Larvae - 111 days old	All	Distance from stimulus point (mm)		32	1024	+	32	1	Startling stimulus (falling object)	Fig. 3	5 minutes after stimulus	1460	32,2	6	Fishbase (estimates are for adults)
Captive	Benhaim et al. 2012. Early life behavioural differences in wild caught and domesticated sea bass (Dicentrarchus labrax). Applied Animal Behavioural Sciences, 141	Fish	Sea (European) bass	Dicentrarchus labrax	France	Indoor tank	0	256	Larvae - 111 days old	All	Distance from stimulus point (mm)		35	1024	+	32	0,914285714	Startling stimulus (falling object)	Fig. 3	5 minutes after stimulus	1460	32,2	6	Fishbase (estimates are for adults)
Captive	Benhaim et al. 2012. Early life behavioural differences in wild caught and domesticated sea bass (Dicentrarchus labrax). Applied Animal Behavioural Sciences, 141	Fish	Sea (European) bass	Dicentrarchus labrax	France	Indoor tank	5	256	Larvae - 125 days old	All	Distance from stimulus point (mm)		37	576	+	24	0,648648649	Startling stimulus (falling object)	Fig. 3	5 minutes after stimulus	1460	32,2	6	Fishbase (estimates are for adults)
Captive	Benhaim et al. 2012. Early life behavioural differences in wild caught and domesticated sea bass (Dicentrarchus labrax). Applied Animal Behavioural Sciences, 141	Fish	Sea (European) bass	Dicentrarchus labrax	France	Indoor tank	0	256	Larvae - 125 days old	All	Distance from stimulus point (mm)		40	1024	+	32	0,8	Startling stimulus (falling object)	Fig. 3	5 minutes after stimulus	1460	32,2	6	Fishbase (estimates are for adults)
Captive	Benhaim et al. 2012. Early life behavioural differences in wild caught and domesticated sea bass (Dicentrarchus labrax). Applied Animal Behavioural Sciences, 141	Fish	Sea (European) bass	Dicentrarchus labrax	France	Indoor tank	5	256	Larvae - 63 days old	All	Mean velocity (BL Sec^-1)		0,76	2,56	+	1,6	2,105263158	Startling stimulus (falling object)	Fig. 3	5 minutes after stimulus	1460	32,2	6	Fishbase (estimates are for adults)
Captive	Benhaim et al. 2012. Early life behavioural differences in wild caught and domesticated sea bass (Dicentrarchus labrax). Applied Animal Behavioural Sciences, 141	Fish	Sea (European) bass	Dicentrarchus labrax	France	Indoor tank	0	256	Larvae - 63 days old	All	Mean velocity (BL Sec^-1)		0,4	1,149184	+	1,072	2,68	Startling stimulus (falling object)	Fig. 3	5 minutes after stimulus	1460	32,2	6	Fishbase (estimates are for adults)
Captive	Benhaim et al. 2012. Early life behavioural differences in wild caught and domesticated sea bass (Dicentrarchus labrax). Applied Animal Behavioural Sciences, 141	Fish	Sea (European) bass	Dicentrarchus labrax	France	Indoor tank	5	256	Larvae - 69 days old	All	Mean velocity (BL Sec^-1)		0,66	1,763584	+	1,328	2,012121212	Startling stimulus (falling object)	Fig. 3	5 minutes after stimulus	1460	32,2	6	Fishbase (estimates are for adults)
Captive	Benhaim et al. 2012. Early life behavioural differences in wild caught and domesticated sea bass (Dicentrarchus labrax). Applied Animal Behavioural Sciences, 141	Fish	Sea (European) bass	Dicentrarchus labrax	France	Indoor tank	0	256	Larvae - 69 days old	All	Mean velocity (BL Sec^-1)		0,56	1,44	+	1,2	2,142857143	Startling stimulus (falling object)	Fig. 3	5 minutes after stimulus	1460	32,2	6	Fishbase (estimates are for adults)
Captive	Benhaim et al. 2012. Early life behavioural differences in wild caught and domesticated sea bass (Dicentrarchus labrax). Applied Animal Behavioural Sciences, 141	Fish	Sea (European) bass	Dicentrarchus labrax	France	Indoor tank	5	256	Larvae - 91 days old	All	Mean velocity (BL Sec^-1)		0,52	2,56	+	1,6	3,076923077	Startling stimulus (falling object)	Fig. 3	5 minutes after stimulus	1460	32,2	6	Fishbase (estimates are for adults)
Captive	Benhaim et al. 2012. Early life behavioural differences in wild caught and domesticated sea bass (Dicentrarchus labrax). Applied Animal Behavioural Sciences, 141	Fish	Sea (European) bass	Dicentrarchus labrax	France	Indoor tank	0	256	Larvae - 91 days old	All	Mean velocity (BL Sec^-1)		0,46	1,763584	+	1,328	2,886956522	Startling stimulus (falling object)	Fig. 3	5 minutes after stimulus	1460	32,2	6	Fishbase (estimates are for adults)
Captive	Benhaim et al. 2012. Early life behavioural differences in wild caught and domesticated sea bass (Dicentrarchus labrax). Applied Animal Behavioural Sciences, 141	Fish	Sea (European) bass	Dicentrarchus labrax	France	Indoor tank	5	256	Larvae - 98 days old	All	Mean velocity (BL Sec^-1)		0,36	1,149184	+	1,072	2,977777778	Startling stimulus (falling object)	Fig. 3	5 minutes after stimulus	1460	32,2	6	Fishbase (estimates are for adults)
Captive	Benhaim et al. 2012. Early life behavioural differences in wild caught and domesticated sea bass (Dicentrarchus labrax). Applied Animal Behavioural Sciences, 141	Fish	Sea (European) bass	Dicentrarchus labrax	France	Indoor tank	0	256	Larvae - 98 days old	All	Mean velocity (BL Sec^-1)		0,44	2,143296	+	1,464	3,327272727	Startling stimulus (falling object)	Fig. 3	5 minutes after stimulus	1460	32,2	6	Fishbase (estimates are for adults)
Captive	Benhaim et al. 2012. Early life behavioural differences in wild caught and domesticated sea bass (Dicentrarchus labrax). Applied Animal Behavioural Sciences, 141	Fish	Sea (European) bass	Dicentrarchus labrax	France	Indoor tank	5	256	Larvae - 111 days old	All	Mean velocity (BL Sec^-1)		0,22	0,64	+	0,8	3,636363636	Startling stimulus (falling object)	Fig. 3	5 minutes after stimulus	1460	32,2	6	Fishbase (estimates are for adults)
Captive	Benhaim et al. 2012. Early life behavioural differences in wild caught and domesticated sea bass (Dicentrarchus labrax). Applied Animal Behavioural Sciences, 141	Fish	Sea (European) bass	Dicentrarchus labrax	France	Indoor tank	0	256	Larvae - 111 days old	All	Mean velocity (BL Sec^-1)		0,28	0,451584	+	0,672	2,4	Startling stimulus (falling object)	Fig. 3	5 minutes after stimulus	1460	32,2	6	Fishbase (estimates are for adults)
Captive	Benhaim et al. 2012. Early life behavioural differences in wild caught and domesticated sea bass (Dicentrarchus labrax). Applied Animal Behavioural Sciences, 141	Fish	Sea (European) bass	Dicentrarchus labrax	France	Indoor tank	5	256	Larvae - 125 days old	All	Mean velocity (BL Sec^-1)		0,3	0,64	+	0,8	2,666666667	Startling stimulus (falling object)	Fig. 3	5 minutes after stimulus	1460	32,2	6	Fishbase (estimates are for adults)
Captive	Benhaim et al. 2012. Early life behavioural differences in wild caught and domesticated sea bass (Dicentrarchus labrax). Applied Animal Behavioural Sciences, 141	Fish	Sea (European) bass	Dicentrarchus labrax	France	Indoor tank	0	256	Larvae - 125 days old	All	Mean velocity (BL Sec^-1)		0,32	0,451584	+	0,672	2,1	Startling stimulus (falling object)	Fig. 3	5 minutes after stimulus	1460	32,2	6	Fishbase (estimates are for adults)
Captive	Millot et al. 2009. Exploration behaviour and flight response toward a stimulus in three sea bass strains (Dicentrarchus labrax L.). Applied Animal Behavior Science,	Fish	Sea bass	Dicentrarchus labrax	France	Indoor tanks	1	28	Adults	All	Mean distance travelled (cm)		2800	7000000	-	2645,751311	0,944911183	Sand dropping to the water	Fig. 4	Change from before stimulus: (-6800)	1095	50	9,5	Animal diversity website and Fish base	Days of sexual maturity is an average between males and females
Captive	Millot et al. 2009. Exploration behaviour and flight response toward a stimulus in three sea bass strains (Dicentrarchus labrax L.). Applied Animal Behavior Science,	Fish	Sea bass	Dicentrarchus labrax	France	Indoor tanks	2	28	Adults	All	Mean distance travelled (cm)		2700	47320000	-	6878,953409	2,547760522	Sand dropping to the water	Fig. 4	Change from before stimulus: (-7000)	1095	50	9,5	Animal diversity website and Fish base	Days of sexual maturity is an average between males and females
Captive	Millot et al. 2009. Exploration behaviour and flight response toward a stimulus in three sea bass strains (Dicentrarchus labrax L.). Applied Animal Behavior Science,	Fish	Sea bass	Dicentrarchus labrax	France	Indoor tanks	3	28	Adults	All	Mean distance travelled (cm)		7300	54880000	-	7408,103671	1,014808722	Sand dropping to the water	Fig. 4	Change from before stimulus: (-4700)	1095	50	9,5	Animal diversity website and Fish base	Days of sexual maturity is an average between males and females
Captive	Millot et al. 2009. Exploration behaviour and flight response toward a stimulus in three sea bass strains (Dicentrarchus labrax L.). Applied Animal Behavior Science,	Fish	Sea bass	Dicentrarchus labrax	France	Indoor tanks	1	28	Adults	All	Mean angular velocity (degrees/sec)		144,81	6325,2252	+	79,53128441	0,549211273	Sand dropping to the water	Fig. 5	Change from before stimulus: 121.56	1095	50	9,5	Animal diversity website and Fish base	Days of sexual maturity is an average between males and females
Captive	Millot et al. 2009. Exploration behaviour and flight response toward a stimulus in three sea bass strains (Dicentrarchus labrax L.). Applied Animal Behavior Science,	Fish	Sea bass	Dicentrarchus labrax	France	Indoor tanks	2	28	Adults	All	Mean angular velocity (degrees/sec)		137,98	27642,0592	+	166,2590124	1,204950083	Sand dropping to the water	Fig. 5	Change from before stimulus: 105.19	1095	50	9,5	Animal diversity website and Fish base	Days of sexual maturity is an average between males and females
Captive	Millot et al. 2009. Exploration behaviour and flight response toward a stimulus in three sea bass strains (Dicentrarchus labrax L.). Applied Animal Behavior Science,	Fish	Sea bass	Dicentrarchus labrax	France	Indoor tanks	3	28	Adults	All	Mean angular velocity (degrees/sec)		71,04	15096,7152	+	122,8686909	1,729570536	Sand dropping to the water	Fig. 5	Change from before stimulus: 60.11	1095	50	9,5	Animal diversity website and Fish base	Days of sexual maturity is an average between males and females
Captive	D'Anna et al. 2012. Effects of predator and shelter conditioning on hatchery-reared white seabream Diplodus sargus (L., 1758) released at sea. Aquaculture, 356	Fish	White seabream	Diplodus sargus	Italy	Experimental tanks	1	15	Juveniles	All	FID (cm)		42,73	211,7025	+	14,55	0,34051018	Predator model	Fig. 3	Predator and shelter conditioned	730	7,22	?	Paper + fishbase	Average size for juveniles participating in the experiments
Captive	D'Anna et al. 2012. Effects of predator and shelter conditioning on hatchery-reared white seabream Diplodus sargus (L., 1758) released at sea. Aquaculture, 356	Fish	White seabream	Diplodus sargus	Italy	Experimental tanks	1	15	Juveniles	All	FID (cm)		48,18	298,2529	+	17,27	0,358447489	Predator model	Fig. 3	Predator conditioned	730	7,22	?	Paper + fishbase	Average size for juveniles participating in the experiments
Captive	D'Anna et al. 2012. Effects of predator and shelter conditioning on hatchery-reared white seabream Diplodus sargus (L., 1758) released at sea. Aquaculture, 356	Fish	White seabream	Diplodus sargus	Italy	Experimental tanks	1	15	Juveniles	All	FID (cm)		30	119,0281	+	10,91	0,363666667	Predator model	Fig. 3	Shelter conditioned	730	7,22	?	Paper + fishbase	Average size for juveniles participating in the experiments
Captive	D'Anna et al. 2012. Effects of predator and shelter conditioning on hatchery-reared white seabream Diplodus sargus (L., 1758) released at sea. Aquaculture, 356	Fish	White seabream	Diplodus sargus	Italy	Experimental tanks	1	15	Juveniles	All	FID (cm)		30	139,7124	+	11,82	0,394	Predator model	Fig. 3	Naïve	730	7,22	?	Paper + fishbase	Average size for juveniles participating in the experiments
Captive	D'Anna et al. 2012. Effects of predator and shelter conditioning on hatchery-reared white seabream Diplodus sargus (L., 1758) released at sea. Aquaculture, 356	Fish	White seabream	Diplodus sargus	Italy	Experimental tanks	1	10	Juveniles	All	Time to shelter (sec)		0,68	0,1024	-	0,32	0,470588235	Predator model	Fig. 5	Predator and shelter conditioned	730	7,22	?	Paper + fishbase	Average size for juveniles participating in the experiments
Captive	D'Anna et al. 2012. Effects of predator and shelter conditioning on hatchery-reared white seabream Diplodus sargus (L., 1758) released at sea. Aquaculture, 356	Fish	White seabream	Diplodus sargus	Italy	Experimental tanks	1	10	Juveniles	All	Time to shelter (sec)		0,79	0,0841	-	0,29	0,367088608	Predator model	Fig. 5	Predator conditioned	730	7,22	?	Paper + fishbase	Average size for juveniles participating in the experiments
Captive	D'Anna et al. 2012. Effects of predator and shelter conditioning on hatchery-reared white seabream Diplodus sargus (L., 1758) released at sea. Aquaculture, 356	Fish	White seabream	Diplodus sargus	Italy	Experimental tanks	1	10	Juveniles	All	Time to shelter (sec)		0,9	0,0484	-	0,22	0,244444444	Predator model	Fig. 5	Shelter conditioned	730	7,22	?	Paper + fishbase	Average size for juveniles participating in the experiments
Captive	D'Anna et al. 2012. Effects of predator and shelter conditioning on hatchery-reared white seabream Diplodus sargus (L., 1758) released at sea. Aquaculture, 356	Fish	White seabream	Diplodus sargus	Italy	Experimental tanks	1	10	Juveniles	All	Time to shelter (sec)		0,96	0,0081	-	0,09	0,09375	Predator model	Fig. 5	Naïve	730	7,22	?	Paper + fishbase	Average size for juveniles participating in the experiments
Captive	Yoerg & Shier 1997. Maternal presence and rearing condition affect responses to a live predator in kangaroo rats (Dipodomys heermanni arenae). Journal of Compa	Mammals	Heennann's kangaroo rats	Dipodomys heermanni arenae	USA	Indoor room	0	8	Adults	All	Facing (the stimulus) behavior - frequency (sec)		24,44	355,9112	+	18,86560892	0,771915259	Control	Fig. 1		53	15,56	0,064	Amniosa database
Captive	Yoerg & Shier 1997. Maternal presence and rearing condition affect responses to a live predator in kangaroo rats (Dipodomys heermanni arenae). Journal of Compa	Mammals	Heennann's kangaroo rats	Dipodomys heermanni arenae	USA	Indoor room	0	8	Adults	All	Facing (the stimulus) behavior - frequency (sec)		88,89	1936,9088	+	44,01032606	0,495109979	Snake presentation	Fig. 1		53	15,56	0,064	Amniosa database
Captive	Yoerg & Shier 1997. Maternal presence and rearing condition affect responses to a live predator in kangaroo rats (Dipodomys heermanni arenae). Journal of Compa	Mammals	Heennann's kangaroo rats	Dipodomys heermanni arenae	USA	Indoor room	0	8	Adults	All	Activity index - quadrant changes frequency (sec)		80	987,4568	-	31,42382536	0,392797817	Control	Fig. 1		53	15,56	0,064	Amniosa database
Captive	Yoerg & Shier 1997. Maternal presence and rearing condition affect responses to a live predator in kangaroo rats (Dipodomys heermanni arenae). Journal of Compa	Mammals	Heennann's kangaroo rats	Dipodomys heermanni arenae	USA	Indoor room	0	8	Adults	All	Activity index - quadrant changes frequency (sec)		48,89	632,2568	-	25,14471714	0,514312071	Snake presentation	Fig. 1		53	15,56	0,064	Amniosa database
Captive	Yoerg & Shier 1997. Maternal presence and rearing condition affect responses to a live predator in kangaroo rats (Dipodomys heermanni arenae). Journal of Compa	Mammals	Heennann's kangaroo rats	Dipodomys heermanni arenae	USA	Indoor room	0	8	Adults	All	Digging behavior - frequency (sec)		57,78	3200	-	56,56854249	0,979033273	Control	Fig. 1		53	15,56	0,064	Amniosa database
Captive	Yoerg & Shier 1997. Maternal presence and rearing condition affect responses to a live predator in kangaroo rats (Dipodomys heermanni arenae). Journal of Compa	Mammals	Heennann's kangaroo rats	Dipodomys heermanni arenae	USA	Indoor room	0	8	Adults	All	Digging behavior - frequency (sec)		24,44	632,2568	-	25,14471714	1,02883458	Snake presentation	Fig. 1		53	15,56	0,064	Amniosa database
Captive	Yoerg & Shier 1997. Maternal presence and rearing condition affect responses to a live predator in kangaroo rats (Dipodomys heermanni arenae). Journal of Compa	Mammals	Heennann's kangaroo rats	Dipodomys heermanni arenae	USA	Indoor room	>1	12	Juveniles	All	Facing (the stimulus) behavior - frequency (sec)		79,85	4336,5612	+	65,8525717	0,824703465	Control	Fig. 1		53	15,56	0,064	Amniosa database
Captive	Yoerg & Shier 1997. Maternal presence and rearing condition affect responses to a live predator in kangaroo rats (Dipodomys heermanni arenae). Journal of Compa	Mammals	Heennann's kangaroo rats	Dipodomys heermanni arenae	USA	Indoor room	>1	12	Juveniles	All	Facing (the stimulus) behavior - frequency (sec)		87,45	2776,1292	+	52,68898557	0,602504123	Snake presentation	Fig. 1		53	15,56	0,064	Amniosa database
Captive	Yoerg & Shier 1997. Maternal presence and rearing condition affect responses to a live predator in kangaroo rats (Dipodomys heermanni arenae). Journal of Compa	Mammals	Heennann's kangaroo rats	Dipodomys heermanni arenae	USA	Indoor room	>1	12	Juveniles	All	Activity index - quadrant changes frequency (sec)		55,13	693,12	-	26,32717228	0,477547112	Control	Fig. 1		53	15,56	0,064	Amniosa database
Captive	Yoerg & Shier 1997. Maternal presence and rearing condition affect responses to a live predator in kangaroo rats (Dipodomys heermanni arenae). Journal of Compa	Mammals	Heennann's kangaroo rats	Dipodomys heermanni arenae	USA	Indoor room	>1	12	Juveniles	All	Activity index - quadrant changes frequency (sec)		43,73	389,88	-	19,74537921	0,451529367	Snake presentation	Fig. 1		53	15,56	0,064	Amniosa database
Captive	Yoerg & Shier 1997. Maternal presence and rearing condition affect responses to a live predator in kangaroo rats (Dipodomys heermanni arenae). Journal of Compa	Mammals	Heennann's kangaroo rats	Dipodomys heermanni arenae	USA	Indoor room	>1	12	Juveniles	All	Digging behavior - frequency (sec)		22,81	389,88	-	19,74537921	0,865645735	Control	Fig. 1		53	15,56	0,064	Amniosa database
Captive	Yoerg & Shier 1997. Maternal presence and rearing condition affect responses to a live predator in kangaroo rats (Dipodomys heermanni arenae). Journal of Compa	Mammals	Heennann's kangaroo rats	Dipodomys heermanni arenae	USA	Indoor room	>1	12	Juveniles	All	Digging behavior - frequency (sec)		22,81	389,88	-	19,74537921	0,865645735	Snake presentation	Fig. 1		53	15,56	0,064	Amniosa database
Captive	Yoerg & Shier 1997. Maternal presence and rearing condition affect responses to a live predator in kangaroo rats (Dipodomys heermanni arenae). Journal of Compa	Mammals	Heennann's kangaroo rats	Dipodomys heermanni arenae	USA	Indoor room	>1	6	Adults	All	Facing (the stimulus) behavior - frequency (sec)		133,08	3121,7766	+	55,87286103	0,419844162	Control	Fig. 1		53	15,56	0,064	Amniosa database
Captive	Yoerg & Shier 1997. Maternal presence and rearing condition affect responses to a live predator in kangaroo rats (Dipodomys heermanni arenae). Journal of Compa	Mammals	Heennann's kangaroo rats	Dipodomys heermanni arenae	USA	Indoor room	>1	6	Adults	All	Facing (the stimulus) behavior - frequency (sec)		95,06	1062,9366	+	32,60270848	0,342969793	Snake presentation	Fig. 1		53	15,56	0,064	Amniosa database
Captive	Yoerg & Shier 1997. Maternal presence and rearing condition affect responses to a live predator in kangaroo rats (Dipodomys heermanni arenae). Journal of Compa	Mammals	Heennann's kangaroo rats	Dipodomys heermanni arenae	USA	Indoor room	>1	6	Adults	All	Activity index - quadrant changes frequency (sec)		60,84	21,66	-	4,654030511	0,076496228	Control	Fig. 1		53	15,56	0,064	Amniosa database
Captive	Yoerg & Shier 1997. Maternal presence and rearing condition affect responses to a live predator in kangaroo rats (Dipodomys heermanni arenae). Journal of Compa	Mammals	Heennann's kangaroo rats	Dipodomys heermanni arenae	USA	Indoor room	>1	6	Adults	All	Activity index - quadrant changes frequency (sec)		36,12	781,1286	-	27,94867797	0,773772923	Snake presentation	Fig. 1		53	15,56	0,064	Amniosa database
Captive	Yoerg & Shier 1997. Maternal presence and rearing condition affect responses to a live predator in kangaroo rats (Dipodomys heermanni arenae). Journal of Compa	Mammals	Heennann's kangaroo rats	Dipodomys heermanni arenae	USA	Indoor room	>1	6	Adults	All	Digging behavior - frequency (sec)		13,13	346,56	-	18,61612205	1,417831077	Control	Fig. 1		53	15,56	0,064	Amniosa database
Captive	Yoerg & Shier 1997. Maternal presence and rearing condition affect responses to a live predator in kangaroo rats (Dipodomys heermanni arenae). Journal of Compa	Mammals	Heennann's kangaroo rats	Dipodomys heermanni arenae	USA	Indoor room	>1	6	Adults	All	Digging behavior - frequency (sec)		9,51	86,64	-	9,308061023	0,978765618	Snake presentation	Fig. 1		53	15,56	0,064	Amniosa database
Captive	Li et al. 2007. Evidence of effects of human disturbance on alert response in pere david's deer (Elaphurus davidianus). Zoo Biology, 26: 461-470.	Mammals	pere david's deer	Elaphurus davidianus	China	Zoo (pen)	>1	19	Mixed	all	Staring frequency (times/15 min)		0,21	0,011875	+	0,108972474	0,518916541	Light human disturbance	Fig. 1		1004	216	165,99	Amniosa database	Days of sexual maturity is an average between males and females
Captive	Li et al. 2007. Evidence of effects of human disturbance on alert response in pere david's deer (Elaphurus davidianus). Zoo Biology, 26: 461-470.	Mammals	pere david's deer	Elaphurus davidianus	China	Zoo (pen)	>1	19	Mixed	all	Walking away frequency (times/15 min)		0,05	0,005491	+	0,074101282	1,482025641	Light human disturbance	Fig. 1		1004	216	165,99	Amniosa database	Days of sexual maturity is an average between males and females
Captive	Li et al. 2007. Evidence of effects of human disturbance on alert response in pere david's deer (Elaphurus davidianus). Zoo Biology, 26: 461-470.	Mammals	pere david's deer	Elaphurus davidianus	China	Zoo (pen)	>1	19	Mixed	all	Fleeing frequency (times/15 min)		0	0	+	0	0	Light human disturbance	Fig. 1		1004	216	165,99	Amniosa database	Days of sexual maturity is an average between males and females
Captive	Li et al. 2007. Evidence of effects of human disturbance on alert response in pere david's deer (Elaphurus davidianus). Zoo Biology, 26: 461-470.	Mammals	pere david's deer	Elaphurus davidianus	China	Zoo (pen)	>1	19	Mixed	all	Staring frequency (times/15 min)		0,41	0,106875	+	0,326917421	0,797359563	Moderate human disturbance	Fig. 1		1004	216	165,99	Amniosa database	Days of sexual maturity is an average between males and females
Captive	Li et al. 2007. Evidence of effects of human disturbance on alert response in pere david's deer (Elaphurus davidianus). Zoo Biology, 26: 461-470.	Mammals	pere david's deer	Elaphurus davidianus	China	Zoo (pen)	>1	19	Mixed	all	Walking away frequency (times/15 min)		0,16	0,040204	+	0,200509351	1,253183446	Moderate human disturbance	Fig. 1		1004	216	165,99	Amniosa database	Days of sexual maturity is an average between males and females
Captive	Li et al. 2007. Evidence of effects of human disturbance on alert response in pere david's deer (Elaphurus davidianus). Zoo Biology, 26: 461-470.	Mammals	pere david's deer	Elaphurus davidianus	China	Zoo (pen)	>1	19	Mixed	all	Fleeing frequency (times/15 min)		0	0	+	0	0	Moderate human disturbance	Fig. 1		1004	216	165,99	Amniosa database	Days of sexual maturity is an average between males and females
Captive	Li et al. 2007. Evidence of effects of human disturbance on alert response in pere david's deer (Elaphurus davidianus). Zoo Biology, 26: 461-470.	Mammals	pere david's deer	Elaphurus davidianus	China	Zoo (pen)	>1	19	Mixed	all	Staring frequency (times/15 min)		0,72	0,020691	+	0,143843665	0,199782868	Strong human disturbance	Fig. 1		1004	216	165,99	Amniosa database	Days of sexual maturity is an average between males and females
Captive	Li et al. 2007. Evidence of effects of human disturbance on alert response in pere david's deer (Elaphurus davidianus). Zoo Biology, 26: 461-470.	Mammals	pere david's deer	Elaphurus davidianus	China	Zoo (pen)	>1	19	Mixed	all	Walking away frequency (times/15 min)		0,24	0,020691	+	0,143843665	0,599348605	Strong human disturbance	Fig. 1		1004	216	165,99	Amniosa database	Days of sexual maturity is an average between males and females
Captive	Li et al. 2007. Evidence of effects of human disturbance on alert response in pere david's deer (Elaphurus davidianus). Zoo Biology, 26: 461-470.	Mammals	pere david's deer	Elaphurus davidianus	China	Zoo (pen)	>1	19	Mixed	all	Fleeing frequency (times/15 min)		0,08	0,011875	+	0,108972474	1,36215592	Strong human disturbance	Fig. 1		1004	216	165,99	Amniosa database	Days of sexual maturity is an average between males and females
Captive	Crane et al. 2015. Maladaptive behavioural phenotypes in captive-reared darters (Etheostomacaeruleum, Storer 1845). Journal of Applied Ichthyology, 31:787-792.	Fish	Rainbow darters	Etheostoma caeruleum	USA	Experimental tanks	0	10	Adults and Juveniles	All	Number of consumed prey items (in a 4 min period)		9,92	10	-	3,16227766	0,31877799	Control - blank water added	Fig. 3		47	6,2	?	Animal diversity web-site
Captive	Crane et al. 2015. Maladaptive behavioural phenotypes in captive-reared darters (Etheostomacaeruleum, Storer 1845). Journal of Applied Ichthyology, 31:787-792.	Fish	Rainbow darters	Etheostoma caeruleum	USA	Experimental tanks	1	10	Juveniles	All	Number of consumed prey items (in a 4 min period)		1	2,5	-	1,58113883	1,58113883	Control - blank water added	Fig. 3		47	6,2	?	Animal diversity web-site
Captive	Crane et al. 2015. Maladaptive behavioural phenotypes in captive-reared darters (Etheostomacaeruleum, Storer 1845). Journal of Applied Ichthyology, 31:787-792.	Fish	Rainbow darters	Etheostoma caeruleum	USA	Experimental tanks	0	10	Adults and Juveniles	All	Number of consumed prey items (in a 4 min period)		5,67	30,625	-	5,533985905	0,976011624	Alarm cue - skin extract from captive-reared fish	Fig. 3		47	6,2	?	Animal diversity web-site
Captive	Crane et al. 2015. Maladaptive behavioural phenotypes in captive-reared darters (Etheostomacaeruleum, Storer 1845). Journal of Applied Ichthyology, 31:787-792.	Fish	Rainbow darters	Etheostoma caeruleum	USA	Experimental tanks	1	10	Juveniles	All	Number of consumed prey items (in a 4 min period)		1,5	10	-	3,16227766	2,108185107	Alarm cue - skin extract from captive-reared fish	Fig. 3		47	6,2	?	Animal diversity web-site
Captive	Crane et al. 2015. Maladaptive behavioural phenotypes in captive-reared darters (Etheostomacaeruleum, Storer 1845). Journal of Applied Ichthyology, 31:787-792.	Fish	Rainbow darters	Etheostoma caeruleum	USA	Experimental tanks	0	10	Adults and Juveniles	All	Number of consumed prey items (in a 4 min period)		3,83	11,664	-	3,415259873	0,891712761	Alarm cue - skin extract from wild fish	Fig. 3		47	6,2	?	Animal diversity web-site
Captive	Crane et al. 2015. Maladaptive behavioural phenotypes in captive-reared darters (Etheostomacaeruleum, Storer 1845). Journal of Applied Ichthyology, 31:787-792.	Fish	Rainbow darters	Etheostoma caeruleum	USA	Experimental tanks	1	10	Juveniles	All	Number of consumed prey items (in a 4 min period)		2	6,889	-	2,624690458	1,312345229	Alarm cue - skin extract from wild fish	Fig. 3		47	6,2	?	Animal diversity web-site
Captive	Crane et al. 2015. Maladaptive behavioural phenotypes in captive-reared darters (Etheostomacaeruleum, Storer 1845). Journal of Applied Ichthyology, 31:787-792.	Fish	Rainbow darters	Etheostoma caeruleum	USA	Experimental tanks	0	10	Adults and Juveniles	All	Ventilation rate (number of flaps per min)		92,86	819,025	+	28,61861282	0,308190963	Control - blank water added	Fig. 5		47	6,2	?	Animal diversity web-site
Captive	Crane et al. 2015. Maladaptive behavioural phenotypes in captive-reared darters (Etheostomacaeruleum, Storer 1845). Journal of Applied Ichthyology, 31:787-792.	Fish	Rainbow darters	Etheostoma caeruleum	USA	Experimental tanks	1	10	Juveniles	All	Ventilation rate (number of flaps per min)		53,34	274,576	+	16,57033494	0,310654948	Control - blank water added	Fig. 5		47	6,2	?	Animal diversity web-site
Captive	Crane et al. 2015. Maladaptive behavioural phenotypes in captive-reared darters (Etheostomacaeruleum, Storer 1845). Journal of Applied Ichthyology, 31:787-792.	Fish	Rainbow darters	Etheostoma caeruleum	USA	Experimental tanks	0	10	Adults and Juveniles	All	Ventilation rate (number of flaps per min)		73,81	509,796	+	22,57866249	0,305902486	Alarm cue - skin extract from captive-reared fish	Fig. 5		47	6,2	?	Animal diversity web-site
Captive	Crane et al. 2015. Maladaptive behavioural phenotypes in captive-reared darters (Etheostomacaeruleum, Storer 1845). Journal of Applied Ichthyology, 31:787-792.	Fish	Rainbow darters	Etheostoma caeruleum	USA	Experimental tanks	1	10	Juveniles	All	Ventilation rate (number of flaps per min)		52,39	145,161	+	12,04827789	0,229972855	Alarm cue - skin extract from captive-reared fish	Fig. 5		47	6,2	?	Animal diversity web-site
Captive	Crane et al. 2015. Maladaptive behavioural phenotypes in captive-reared darters (Etheostomacaeruleum, Storer 1845). Journal of Applied Ichthyology, 31:787-792.	Fish	Rainbow darters	Etheostoma caeruleum	USA	Experimental tanks	0	10	Adults and Juveniles	All	Ventilation rate (number of flaps per min)		72,39	656,1	+	25,61444905	0,353839606	Alarm cue - skin extract from wild fish	Fig. 5		47	6,2	?	Animal diversity web-site
Captive	Crane et al. 2015. Maladaptive behavioural phenotypes in captive-reared darters (Etheostomacaeruleum, Storer 1845). Journal of Applied Ichthyology, 31:787-792.	Fish	Rainbow darters	Etheostoma caeruleum	USA	Experimental tanks	1	10	Juveniles	All	Ventilation rate (number of flaps per min)		61,91	326,041	+	18,05660544	0,291658947	Alarm cue - skin extract from wild fish	Fig. 5		47	6,2	?	Animal diversity web-site
Captive	Crane et al. 2015. Maladaptive behavioural phenotypes in captive-reared darters (Etheostomacaeruleum, Storer 1845). Journal of Applied Ichthyology, 31:787-792.	Fish	Rainbow darters	Etheostoma caeruleum	USA	Experimental tanks	0	10	Adults and Juveniles	All	Number of moves (in a 4 min period)		69,09	3090,564	-	55,59284127	0,804643816	Control - blank water added	Fig. 5		47	6,2	?	Animal diversity web-site
Captive	Crane et al. 2015. Maladaptive behavioural phenotypes in captive-reared darters (Etheostomacaeruleum, Storer 1845). Journal of Applied Ichthyology, 31:787-792.	Fish	Rainbow darters	Etheostoma caeruleum	USA	Experimental tanks	1	10	Juveniles	All	Number of moves (in a 4 min period)		32,73	940,9	-	30,6740933	0,937185863	Control - blank water added	Fig. 5		47	6,2	?	Animal diversity web-site
Captive	Crane et al. 2015. Maladaptive behavioural phenotypes in captive-reared darters (Etheostomacaeruleum, Storer 1845). Journal of Applied Ichthyology, 31:787-792.	Fish	Rainbow darters	Etheostoma caeruleum	USA	Experimental tanks	0	10	Adults and Juveniles	All	Number of moves (in a 4 min period)		33,94	826,281	-	28,74510393	0,846938831	Alarm cue - skin extract from captive-reared fish	Fig. 5		47	6,2	?	Animal diversity web-site
Captive	Crane et al. 2015. Maladaptive behavioural phenotypes in captive-reared darters (Etheostomacaeruleum, Storer 1845). Journal of Applied Ichthyology, 31:787-792.	Fish	Rainbow darters	Etheostoma caeruleum	USA	Experimental tanks	1	10	Juveniles	All	Number of moves (in a 4 min period)		40	2295,225	-	47,90850655	1,197712664	Alarm cue - skin extract from captive-reared fish	Fig. 5		47	6,2	?	Animal diversity web-site
Captive	Crane et al. 2015. Maladaptive behavioural phenotypes in captive-reared darters (Etheostomacaeruleum, Storer 1845). Journal of Applied Ichthyology, 31:787-792.	Fish	Rainbow darters	Etheostoma caeruleum	USA	Experimental tanks	0	10	Adults and Juveniles	All	Number of moves (in a 4 min period)		39,39	826,281	-	28,74510393	0,729756383	Alarm cue - skin extract from wild fish	Fig. 5		47	6,2	?	Animal diversity web-site
Captive	Crane et al. 2015. Maladaptive behavioural phenotypes in captive-reared darters (Etheostomacaeruleum, Storer 1845). Journal of Applied Ichthyology, 31:787-792.	Fish	Rainbow darters	Etheostoma caeruleum	USA	Experimental tanks	1	10	Juveniles	All	Number of moves (in a 4 min period)		25,45	719,104	-	26,81611456	1,053678372	Alarm cue - skin extract from wild fish	Fig. 5		47	6,2	?	Animal diversity web-site
Captive	Epp et al. 2008. Innate and learned predator recognition mediated by chemical signals in Eurycea nana. Ethology, 114:607-615	Amphibians	San-Marcos salamader	Eurycea nana	USA	Experimental tanks	0	15	Adults	All	Relative activity (post/pre stimulus activity)		0,85	0,103335	-	0,321457618	0,378185433	Control (water)	Fig. 1		?	5	?	Animal diversity website
Captive	Epp et al. 2008. Innate and learned predator recognition mediated by chemical signals in Eurycea nana. Ethology, 114:607-615	Amphibians	San-Marcos salamader	Eurycea nana	USA	Experimental tanks	1	15	Adults	All	Relative activity (post/pre stimulus activity)		0,87	0,103335	-	0,321457618	0,369491515	Control (water)	Fig. 1		?	5	?	Animal diversity website
Captive	Epp et al. 2008. Innate and learned predator recognition mediated by chemical signals in Eurycea nana. Ethology, 114:607-615	Amphibians	San-Marcos salamader	Eurycea nana	USA	Experimental tanks	0	15	Adults	All	Relative activity (post/pre stimulus activity)		0,72	0,084375	-	0,290473751	0,403435765	Chemical cue of native non-predator fish	Fig. 1		?	5	?	Animal diversity website
Captive	Epp et al. 2008. Innate and learned predator recognition mediated by chemical signals in Eurycea nana. Ethology, 114:607-615	Amphibians	San-Marcos salamader	Eurycea nana	USA	Experimental tanks	1	15	Adults	All	Relative activity (post/pre stimulus activity)		0,69	0,084375	-	0,290473751	0,420976451	Chemical cue of native non-predator fish	Fig. 1		?	5	?	Animal diversity website
Captive	Epp et al. 2008. Innate and learned predator recognition mediated by chemical signals in Eurycea nana. Ethology, 114:607-615	Amphibians	San-Marcos salamader	Eurycea nana	USA	Experimental tanks	0	15	Adults	All	Relative activity (post/pre stimulus activity)		0,57	0,103335	-	0,321457618	0,563960733	Chemical cue of native predator fish	Fig. 1		?	5	?	Animal diversity website
Captive	Epp et al. 2008. Innate and learned predator recognition mediated by chemical signals in Eurycea nana. Ethology, 114:607-615	Amphibians	San-Marcos salamader	Eurycea nana	USA	Experimental tanks	1	15	Adults	All	Relative activity (post/pre stimulus activity)		0,39	0,084375	-	0,290473751	0,74480449	Chemical cue of native predator fish	Fig. 1		?	5	?	Animal diversity website
Captive	Epp et al. 2008. Innate and learned predator recognition mediated by chemical signals in Eurycea nana. Ethology, 114:607-615	Amphibians	San-Marcos salamader	Eurycea nana	USA	Experimental tanks	0	15	Adults	All	Relative activity (post/pre stimulus activity)		0,87	0,15	-	0,387298335	0,4451705	Chemical cue of non-native non-predator fish	Fig. 1		?	5	?	Animal diversity website
Captive	Epp et al. 2008. Innate and learned predator recognition mediated by chemical signals in Eurycea nana. Ethology, 114:607-615	Amphibians	San-Marcos salamader	Eurycea nana	USA	Experimental tanks	1	15	Adults	All	Relative activity (post/pre stimulus activity)		0,47	0,15	-	0,387298335	0,82403901	Chemical cue of non-native non-predator fish	Fig. 1		?	5	?	Animal diversity website
Captive	DeSantis et al. 2013. CHEMICALLY MEDIATED PREDATOR AVOIDANCE IN THE BARTON SPRINGS SALAMANDER (EURYCEA SOSORUM). Herpetologia, 69:291-297.	Amphibians	Barton Springs Salamander	Eurycea sosorum	USA	Experimental tanks	1	19	Adults	All	Activity index (change in activity from baseline)		-71,43	1832,2156	-	42,80438763	-0,599249442	Chemical cue of Western mosquitofish	Fig. 1		365	6,35	?	Animal diversity website
Captive	DeSantis et al. 2013. CHEMICALLY MEDIATED PREDATOR AVOIDANCE IN THE BARTON SPRINGS SALAMANDER (EURYCEA SOSORUM). Herpetologia, 69:291-297.	Amphibians	Barton Springs Salamander	Eurycea sosorum	USA	Experimental tanks	1	19	Adults	All	Activity index (change in activity from baseline)		-69,64	3879,8779	-	62,2886659	-0,894438051	Chemical cue of nonnative Redbreast sunfish	Fig. 1		365	6,35	?	Animal diversity website
Captive	DeSantis et al. 2013. CHEMICALLY MEDIATED PREDATOR AVOIDANCE IN THE BARTON SPRINGS SALAMANDER (EURYCEA SOSORUM). Herpetologia, 69:291-297.	Amphibians	Barton Springs Salamander	Eurycea sosorum	USA	Experimental tanks	1	19	Adults	All	Activity index (change in activity from baseline)		-107,14	2366,3664	-	48,64531221	-0,454035022	Chemical cue of Largemouth Bass	Fig.1		365	6,35	?	Animal diversity website
Captive	DeSantis et al. 2013. CHEMICALLY MEDIATED PREDATOR AVOIDANCE IN THE BARTON SPRINGS SALAMANDER (EURYCEA SOSORUM). Herpetologia, 69:291-297.	Amphibians	Barton Springs Salamander	Eurycea sosorum	USA	Experimental tanks	1	19	Adults	All	Activity index (change in activity from baseline)		-1,79	968,6124	-	31,12253846	-17,38689299	Control (blank water)	Fig. 1		365	6,35	?	Animal diversity website
Captive	DeSantis et al. 2013. CHEMICALLY MEDIATED PREDATOR AVOIDANCE IN THE BARTON SPRINGS SALAMANDER (EURYCEA SOSORUM). Herpetologia, 69:291-297.	Amphibians	Barton Springs Salamander	Eurycea sosorum	USA	Experimental tanks	1	20	Adults	All	Activity index (change in activity from baseline)		-21,43	574,592	-	23,97064872	-1,118555703	Chemical cue of nonnative guppies	Fig. 1		365	6,35	?	Animal diversity website
Captive	Hakansson & Jensen 2005. Behavioural and morphological variation between captive populations of red junglefowl (Gallus gallus) - possible implications for	Birds	Red junglefowl	Gallus gallus	Denmark and Sweden	Zoo	100	12	Adults	All	Agitated behaviors (% of time recorded) post predator "attack"		26,11	59,1408	+	7,690305586	0,294534875	Hawk model	Fig. 3	Change from before attack: 5.28	150	43,5	0,913	Amniosa database and Animal diversity web-site
Captive	Hakansson & Jensen 2005. Behavioural and morphological variation between captive populations of red junglefowl (Gallus gallus) - possible implications for	Birds	Red junglefowl	Gallus gallus	Denmark and Sweden	Zoo	8	9	Adults	All	Agitated behaviors (% of time recorded) post predator "attack"		19,44	25,1001	+	5,01	0,257716049	Hawk model	Fig. 3	Change from before attack: (-1.12)	150	43,5	0,913	Amniosa database and Animal diversity web-site
Captive	Hakansson & Jensen 2005. Behavioural and morphological variation between captive populations of red junglefowl (Gallus gallus) - possible implications for	Birds	Red junglefowl	Gallus gallus	Denmark and Sweden	Zoo	8 to 20	7	Adults	All	Agitated behaviors (% of time recorded) post predator "attack"		28,89	54,0988	+	7,355188645	0,254592892	Hawk model	Fig. 3	Change from before attack: (-1.67)	150	43,5	0,913	Amniosa database and Animal diversity web-site
Captive	Hakansson & Jensen 2005. Behavioural and morphological variation between captive populations of red junglefowl (Gallus gallus) - possible implications for	Birds	Red junglefowl	Gallus gallus	Denmark and Sweden	Indoor research station	20	16	Adults	All	Agitated behaviors (% of time recorded) post predator "attack"		16,11	123,6544	+	11,12	0,6902545	Hawk model	Fig. 3	Change from before attack: 3.05	150	43,5	0,913	Amniosa database and Animal diversity web-site
Captive	Hakansson & Jensen 2005. Behavioural and morphological variation between captive populations of red junglefowl (Gallus gallus) - possible implications for	Birds	Red junglefowl	Gallus gallus	Denmark and Sweden	Zoo	100	12	Adults	All	Non-agitated behaviors (% of time recorded) post predator "attack"		5,52	15,5952	-	3,949075841	0,71541229	Hawk model	Fig. 3	Change from before attack: (-3.72)	150	43,5	0,913	Amniosa database and Animal diversity web-site
Captive	Hakansson & Jensen 2005. Behavioural and morphological variation between captive populations of red junglefowl (Gallus gallus) - possible implications for	Birds	Red junglefowl	Gallus gallus	Denmark and Sweden	Zoo	8	9	Adults	All	Non-agitated behaviors (% of time recorded) post predator "attack"		2,76	9,9225	-	3,15	1,141304348	Hawk model	Fig. 3	Change from before attack: (-2.57)	150	43,5	0,913	Amniosa database and Animal diversity web-site
Captive	Hakansson & Jensen 2005. Behavioural and morphological variation between captive populations of red junglefowl (Gallus gallus) - possible implications for	Birds	Red junglefowl	Gallus gallus	Denmark and Sweden	Zoo	8 to 20	7	Adults	All	Non-agitated behaviors (% of time recorded) post predator "attack"		1,52	7,7175	-	2,778038877	1,827657156	Hawk model	Fig. 3	Change from before attack: (-1.43)	150	43,5	0,913	Amniosa database and Animal diversity web-site
Captive	Hakansson & Jensen 2005. Behavioural and morphological variation between captive populations of red junglefowl (Gallus gallus) - possible implications for	Birds	Red junglefowl	Gallus gallus	Denmark and Sweden	Indoor research station	20	16	Adults	All	Non-agitated behaviors (% of time recorded) post predator "attack"		7,05	24,6016	-	4,96	0,703546099	Hawk model	Fig. 3	Change from before attack: (-4.19)	150	43,5	0,913	Amniosa database and Animal diversity web-site
Captive	Hakansson et al. 2007. Behavioural differences between two captive populations of red jungle fowl (Gallus gallus) with different genetic background, raised under	Birds	Red junglefowl	Gallus gallus	Denmark and Sweden	Zoo	100	5	Adults	Males	Walking alert post "attack" (number of observations)		13,81	137,288	+	11,7169962	0,848442882	Hawk model	Fig. 3	Change from before attack: 10.71	150	43,5	0,913	Amniosa database and Animal diversity web-site
Captive	Hakansson et al. 2007. Behavioural differences between two captive populations of red jungle fowl (Gallus gallus) with different genetic background, raised under	Birds	Red junglefowl	Gallus gallus	Denmark and Sweden	Zoo	100	7	Adults	Females	Walking alert post "attack" (number of observations)		7,86	77,6223	+	8,810351866	1,120909907	Hawk model	Fig. 3	Change from before attack: 6.43	150	43,5	0,913	Amniosa database and Animal diversity web-site
Captive	Hakansson et al. 2007. Behavioural differences between two captive populations of red jungle fowl (Gallus gallus) with different genetic background, raised under	Birds	Red junglefowl	Gallus gallus	Denmark and Sweden	Indoor research station	20	10	Adults	Males	Walking alert post "attack" (number of observations)		10,71	145,161	+	12,04827789	1,124955918	Hawk model	Fig. 3	Change from before attack: 9.52	150	43,5	0,913	Amniosa database and Animal diversity web-site
Captive	Hakansson et al. 2007. Behavioural differences between two captive populations of red jungle fowl (Gallus gallus) with different genetic background, raised under	Birds	Red junglefowl	Gallus gallus	Denmark and Sweden	Indoor research station	20	6	Adults	Females	Walking alert post "attack" (number of observations)		7,62	122,5824	+	11,07169364	1,452978168	Hawk model	Fig. 3	Change from before attack: 3.33	150	43,5	0,913	Amniosa database and Animal diversity web-site
Captive	Hakansson et al. 2007. Behavioural differences between two captive populations of red jungle fowl (Gallus gallus) with different genetic background, raised under	Birds	Red junglefowl	Gallus gallus	Denmark and Sweden	Zoo	100	5	Adults	Males	Standing alert post "attack" (number of observations)		19,05	92,0205	+	9,592731623	0,503555466	Hawk model	Fig. 3	Change from before attack: 10	150	43,5	0,913	Amniosa database and Animal diversity web-site
Captive	Hakansson et al. 2007. Behavioural differences between two captive populations of red jungle fowl (Gallus gallus) with different genetic background, raised under	Birds	Red junglefowl	Gallus gallus	Denmark and Sweden	Zoo	100	7	Adults	Females	Standing alert post "attack" (number of observations)		23,81	57,2572	+	7,56684875	0,317801291	Hawk model	Fig. 3	Change from before attack: 12.38	150	43,5	0,913	Amniosa database and Animal diversity web-site
Captive	Hakansson et al. 2007. Behavioural differences between two captive populations of red jungle fowl (Gallus gallus) with different genetic background, raised under	Birds	Red junglefowl	Gallus gallus	Denmark and Sweden	Indoor research station	20	10	Adults	Males	Standing alert post "attack" (number of observations)		15,24	81,796	+	9,044114108	0,593445808	Hawk model	Fig. 3	Change from before attack: 10	150	43,5	0,913	Amniosa database and Animal diversity web-site
Captive	Hakansson et al. 2007. Behavioural differences between two captive populations of red jungle fowl (Gallus gallus) with different genetic background, raised under	Birds	Red junglefowl	Gallus gallus	Denmark and Sweden	Indoor research station	20	6	Adults	Females	Standing alert post "attack" (number of observations)		13,81	66,5334	+	8,156800843	0,590644522	Hawk model	Fig. 3	Change from before attack: 10.48	150	43,5	0,913	Amniosa database and Animal diversity web-site
Captive	Hakansson et al. 2007. Behavioural differences between two captive populations of red jungle fowl (Gallus gallus) with different genetic background, raised under	Birds	Red junglefowl	Gallus gallus	Denmark and Sweden	Zoo	100	5	Adults	Males	Feeding post "attack" (number of observations)		2,14	13,9445	+	3,734233522	1,744968936	Hawk model	Fig. 3	Change from before attack: (-5.72)	150	43,5	0,913	Amniosa database and Animal diversity web-site
Captive	Hakansson et al. 2007. Behavioural differences between two captive populations of red jungle fowl (Gallus gallus) with different genetic background, raised under	Birds	Red junglefowl	Gallus gallus	Denmark and Sweden	Zoo	100	7	Adults	Females	Feeding post "attack" (number of observations)		0,48	0	+	0	0	Hawk model	Fig. 3	Change from before attack: (-5)	150	43,5	0,913	Amniosa database and Animal diversity web-site
Captive	Hakansson et al. 2007. Behavioural differences between two captive populations of red jungle fowl (Gallus gallus) with different genetic background, raised under	Birds	Red junglefowl	Gallus gallus	Denmark and Sweden	Indoor research station	20	10	Adults	Males	Feeding post "attack" (number of observations)		4,29	56,644	+	7,526220831	1,75436383	Hawk model	Fig. 3	Change from before attack: (-11.66)	150	43,5	0,913	Amniosa database and Animal diversity web-site
Captive	Hakansson et al. 2007. Behavioural differences between two captive populations of red jungle fowl (Gallus gallus) with different genetic background, raised under	Birds	Red junglefowl	Gallus gallus	Denmark and Sweden	Indoor research station	20	6	Adults	Females	Feeding post "attack" (number of observations)		4,52	16,7334	+	4,09064787	0,905010591	Hawk model	Fig. 3	Change from before attack: (-11.43)	150	43,5	0,913	Amniosa database and Animal diversity web-site
Captive	Hakansson & Jensen 2008. A longitudinal study of antipredator behaviour in four successive generations of two populations of captive red junglefowl. Applied	Birds	Red junglefowl	Gallus gallus	Denmark and Sweden	Zoo	100	12	Adults	All	Anti-predatory response score (0 lowest, 3 highest)		1,625	0,5292	+	0,727461339	0,447668516	Hawk model	Fig. 2		150	43,5	0,913	Amniosa database and Animal diversity web-site
Captive	Hakansson & Jensen 2008. A longitudinal study of antipredator behaviour in four successive generations of two populations of captive red junglefowl. Applied	Birds	Red junglefowl	Gallus gallus	Denmark and Sweden	Indoor research station	20	16	Adults	All	Anti-predatory response score (0 lowest, 3 highest)		0,96	0,7056	+	0,84	0,875	Hawk model	Fig. 2		150	43,5	0,913	Amniosa database and Animal diversity web-site
Captive	Hakansson & Jensen 2008. A longitudinal study of antipredator behaviour in four successive generations of two populations of captive red junglefowl. Applied	Birds	Red junglefowl	Gallus gallus	Denmark and Sweden	Indoor research station	100	12	Adults	All	Anti-predatory response score (0 lowest, 3 highest)		2,29	1,1532	+	1,073871501	0,46893952	Hawk model	Fig. 2	Raised under identicle conditions	150	43,5	0,913	Amniosa database and Animal diversity web-site
Captive	Hakansson & Jensen 2008. A longitudinal study of antipredator behaviour in four successive generations of two populations of captive red junglefowl. Applied	Birds	Red junglefowl	Gallus gallus	Denmark and Sweden	Indoor research station	20	14	Adults	All	Anti-predatory response score (0 lowest, 3 highest)		1,58	0,6174	+	0,785748051	0,497308893	Hawk model	Fig. 2	Raised under identicle conditions	150	43,5	0,913	Amniosa database and Animal diversity web-site
Captive	Hakansson & Jensen 2008. A longitudinal study of antipredator behaviour in four successive generations of two populations of captive red junglefowl. Applied	Birds	Red junglefowl	Gallus gallus	Denmark and Sweden	Indoor research station	100	12	Adults	All	Anti-predatory response score (0 lowest, 3 highest)		1,96	0,5292	+	0,727461339	0,371153744	Hawk model	Fig. 2	Raised under identicle conditions	150	43,5	0,913	Amniosa database and Animal diversity web-site
Captive	Hakansson & Jensen 2008. A longitudinal study of antipredator behaviour in four successive generations of two populations of captive red junglefowl. Applied	Birds	Red junglefowl	Gallus gallus	Denmark and Sweden	Indoor research station	20	11	Adults	All	Anti-predatory response score (0 lowest, 3 highest)		1,75	0,8019	+	0,895488693	0,511707825	Hawk model	Fig. 2	Raised under identicle conditions	150	43,5	0,913	Amniosa database and Animal diversity web-site
Captive	Hakansson & Jensen 2008. A longitudinal study of antipredator behaviour in four successive generations of two populations of captive red junglefowl. Applied	Birds	Red junglefowl	Gallus gallus	Denmark and Sweden	Indoor research station	100	30	Adults	All	Anti-predatory response score (0 lowest, 3 highest)		2	1,323	+	1,150217371	0,575108685	Hawk model	Fig. 2	Raised under identicle conditions	150	43,5	0,913	Amniosa database and Animal diversity web-site
Captive	Hakansson & Jensen 2008. A longitudinal study of antipredator behaviour in four successive generations of two populations of captive red junglefowl. Applied	Birds	Red junglefowl	Gallus gallus	Denmark and Sweden	Indoor research station	20	30	Adults	All	Anti-predatory response score (0 lowest, 3 highest)		1,92	1,323	+	1,150217371	0,599071547	Hawk model	Fig. 2	Raised under identicle conditions	150	43,5	0,913	Amniosa database and Animal diversity web-site
Captive	Hansen& Gosselin 2016. Are hatchery-reared abalone naive of predators? Comparing the behaviours of wild and hatchery-reared northern abalone, Haliotis	Molluscs	Northern abalone	Haliotis kamtschatkana	Canada	Outdoors	0	36	Adults	All	Reaction grade (0-8 from no reaction to a strong reaction)		5,53	12,5316	+	3,54	0,640144665	Nearby movement	Fig. 1		?	11,5	?	Animal diversity website
Captive	Hansen& Gosselin 2016. Are hatchery-reared abalone naive of predators? Comparing the behaviours of wild and hatchery-reared northern abalone, Haliotis	Molluscs	Northern abalone	Haliotis kamtschatkana	Canada	Outdoors	1	27	Adults	All	Reaction grade (0-8 from no reaction to a strong reaction)		1,88	4,5387	+	2,130422493	1,133203454	Nearby movement	Fig. 1		?	11,5	?	Animal diversity website
Captive	Hansen& Gosselin 2016. Are hatchery-reared abalone naive of predators? Comparing the behaviours of wild and hatchery-reared northern abalone, Haliotis	Molluscs	Northern abalone	Haliotis kamtschatkana	Canada	Outdoors	1	36	Early stage juveniles	All	Reaction grade (0-8 from no reaction to a strong reaction)		4,1	15,21	+	3,9	0,951219512	Nearby movement	Fig. 2		?	11,5	?	Animal diversity website
Captive	Hansen& Gosselin 2016. Are hatchery-reared abalone naive of predators? Comparing the behaviours of wild and hatchery-reared northern abalone, Haliotis	Molluscs	Northern abalone	Haliotis kamtschatkana	Canada	Outdoors	1	32	Late stage juveniles	All	Reaction grade (0-8 from no reaction to a strong reaction)		2,3	8	+	2,828427125	1,229750924	Nearby movement	Fig. 2		?	11,5	?	Animal diversity website
Captive	Hansen& Gosselin 2016. Are hatchery-reared abalone naive of predators? Comparing the behaviours of wild and hatchery-reared northern abalone, Haliotis	Molluscs	Northern abalone	Haliotis kamtschatkana	Canada	Outdoors	0	15	Adults	All	Reaction grade (0-8 from no reaction to a strong reaction)		1,53	11,616	+	3,408225345	2,227598264	Contact with inert object	Fig. 1		?	11,5	?	Animal diversity website
Captive	Hansen& Gosselin 2016. Are hatchery-reared abalone naive of predators? Comparing the behaviours of wild and hatchery-reared northern abalone, Haliotis	Molluscs	Northern abalone	Haliotis kamtschatkana	Canada	Outdoors	1	20	Adults	All	Reaction grade (0-8 from no reaction to a strong reaction)		1,35	11,552	+	3,398823326	2,517646908	Contact with inert object	Fig. 1		?	11,5	?	Animal diversity website
Captive	Hansen& Gosselin 2016. Are hatchery-reared abalone naive of predators? Comparing the behaviours of wild and hatchery-reared northern abalone, Haliotis	Molluscs	Northern abalone	Haliotis kamtschatkana	Canada	Outdoors	1	36	Early stage juveniles	All	Reaction grade (0-8 from no reaction to a strong reaction)		4,3	7,29	+	2,7	0,627906977	Contact with inert object	Fig. 2		?	11,5	?	Animal diversity website
Captive	Hansen& Gosselin 2016. Are hatchery-reared abalone naive of predators? Comparing the behaviours of wild and hatchery-reared northern abalone, Haliotis	Molluscs	Northern abalone	Haliotis kamtschatkana	Canada	Outdoors	1	45	Late stage juveniles	All	Reaction grade (0-8 from no reaction to a strong reaction)		1,7	9,1125	+	3,01869177	1,775701041	Contact with inert object	Fig. 2		?	11,5	?	Animal diversity website
Captive	Hansen& Gosselin 2016. Are hatchery-reared abalone naive of predators? Comparing the behaviours of wild and hatchery-reared northern abalone, Haliotis	Molluscs	Northern abalone	Haliotis kamtschatkana	Canada	Outdoors	0	12	Adults	All	Reaction grade (0-8 from no reaction to a strong reaction)		7,76	1,47	+	1,212435565	0,156241697	Contact with predator	Fig. 1		?	11,5	?	Animal diversity website
Captive	Hansen& Gosselin 2016. Are hatchery-reared abalone naive of predators? Comparing the behaviours of wild and hatchery-reared northern abalone, Haliotis	Molluscs	Northern abalone	Haliotis kamtschatkana	Canada	Outdoors	1	12	Adults	All	Reaction grade (0-8 from no reaction to a strong reaction)		6,24	9,2928	+	3,048409421	0,488527151	Contact with predator	Fig. 1		?	11,5	?	Animal diversity website
Captive	Hansen& Gosselin 2016. Are hatchery-reared abalone naive of predators? Comparing the behaviours of wild and hatchery-reared northern abalone, Haliotis	Molluscs	Northern abalone	Haliotis kamtschatkana	Canada	Outdoors	1	36	Early stage juveniles	All	Reaction grade (0-8 from no reaction to a strong reaction)		5,8	12,96	+	3,6	0,620689655	Contact with predator	Fig. 2		?	11,5	?	Animal diversity website
Captive	Hansen& Gosselin 2016. Are hatchery-reared abalone naive of predators? Comparing the behaviours of wild and hatchery-reared northern abalone, Haliotis	Molluscs	Northern abalone	Haliotis kamtschatkana	Canada	Outdoors	1	42	Late stage juveniles	All	Reaction grade (0-8 from no reaction to a strong reaction)		6,5	8,505	+	2,916333314	0,448666664	Contact with predator	Fig. 2		?	11,5	?	Animal diversity website
Captive	Oliver et al. 2008. Anti-predator behavior of captive-reared and wild juvenile spiny lobster (Jasus edwardsii). Reviews in Fisheries Science, 16:186-194.	Crustacea	Spiny lobster	Jasus edwardsii	New Zealand	Wild	0	10	Juveniles	All	Defense behavior (% of time spent in activity)		2	NA	+	NA	NA	Release to the wild with predators present	Fig. 4		3285	50	8	Wikipedia
Captive	Oliver et al. 2008. Anti-predator behavior of captive-reared and wild juvenile spiny lobster (Jasus edwardsii). Reviews in Fisheries Science, 16:186-194.	Crustacea	Spiny lobster	Jasus edwardsii	New Zealand	Wild after reintroduction	1	10	Juveniles	All	Defense behavior (% of time spent in activity)		8	NA	+	NA	NA	Release to the wild with predators present	Fig. 4		3285	50	8	Wikipedia
Captive	Oliver et al. 2008. Anti-predator behavior of captive-reared and wild juvenile spiny lobster (Jasus edwardsii). Reviews in Fisheries Science, 16:186-194.	Crustacea	Spiny lobster	Jasus edwardsii	New Zealand	Wild	0	10	Juveniles	All	Walking behavior (% of time spent in activity)		2	NA	-	NA	NA	Release to the wild with predators present	Fig. 4		3285	50	8	Wikipedia
Captive	Oliver et al. 2008. Anti-predator behavior of captive-reared and wild juvenile spiny lobster (Jasus edwardsii). Reviews in Fisheries Science, 16:186-194.	Crustacea	Spiny lobster	Jasus edwardsii	New Zealand	Wild after reintroduction	1	10	Juveniles	All	Walking behavior (% of time spent in activity)		1,5	NA	-	NA	NA	Release to the wild with predators present	Fig. 4		3285	50	8	Wikipedia
Captive	Oliver et al. 2008. Anti-predator behavior of captive-reared and wild juvenile spiny lobster (Jasus edwardsii). Reviews in Fisheries Science, 16:186-194.	Crustacea	Spiny lobster	Jasus edwardsii	New Zealand	Wild	0	10	Juveniles	All	Alert behavior (% of time spent in activity)		94	NA	+	NA	NA	Release to the wild with predators present	Fig. 4		3285	50	8	Wikipedia
Captive	Oliver et al. 2008. Anti-predator behavior of captive-reared and wild juvenile spiny lobster (Jasus edwardsii). Reviews in Fisheries Science, 16:186-194.	Crustacea	Spiny lobster	Jasus edwardsii	New Zealand	Wild after reintroduction	1	10	Juveniles	All	Alert behavior (% of time spent in activity)		87	NA	+	NA	NA	Release to the wild with predators present	Fig. 4		3285	50	8	Wikipedia
Captive	Etting et al. 2014. Rhesus Macaques (Macaca mulatta) Use Posture to Assess Level of Threat From Snakes. Ethology, 120:1177-1184.	Mammals	Rhesus Macaques	Macaca mulatta	USA	Outdoor enclosure	>1	12 groups (55-179 ind. per group)	Adults	All	Relative effect size for bipedal standing		-1,408	0,150528	+	0,387979381	-0,275553538	Covered snake model	Fig. 2		1600	65,95	6,614	Amniosa database	Days of sexual maturity is an average between males and females
Captive	Etting et al. 2014. Rhesus Macaques (Macaca mulatta) Use Posture to Assess Level of Threat From Snakes. Ethology, 120:1177-1184.	Mammals	Rhesus Macaques	Macaca mulatta	USA	Outdoor enclosure	>1	12 groups (55-179 ind. per group)	Adults	All	Relative effect size for bipedal standing		-1,344	0,786432	+	0,886810013	-0,659828879	Sinusodial snake model	Fig. 2		1600	65,95	6,614	Amniosa database	Days of sexual maturity is an average between males and females
Captive	Etting et al. 2014. Rhesus Macaques (Macaca mulatta) Use Posture to Assess Level of Threat From Snakes. Ethology, 120:1177-1184.	Mammals	Rhesus Macaques	Macaca mulatta	USA	Outdoor enclosure	>1	12 groups (55-179 ind. per group)	Adults	All	Relative effect size for bipedal standing		-0,8	0,442368	+	0,66510751	-0,831384388	Coiled snake model	Fig. 2		1600	65,95	6,614	Amniosa database	Days of sexual maturity is an average between males and females
Captive	Etting et al. 2014. Rhesus Macaques (Macaca mulatta) Use Posture to Assess Level of Threat From Snakes. Ethology, 120:1177-1184.	Mammals	Rhesus Macaques	Macaca mulatta	USA	Outdoor enclosure	>1	12 groups (55-179 ind. per group)	Adults	All	Relative effect size for bipedal standing		-0,752	0,442368	+	0,66510751	-0,884451476	Partially exposed snake model	Fig. 2		1600	65,95	6,614	Amniosa database	Days of sexual maturity is an average between males and females
Captive	Etting et al. 2014. Rhesus Macaques (Macaca mulatta) Use Posture to Assess Level of Threat From Snakes. Ethology, 120:1177-1184.	Mammals	Rhesus Macaques	Macaca mulatta	USA	Outdoor enclosure	>1	12 groups (55-179 ind. per group)	Adults	All	Relative effect size for bipedal standing		-0,768	0,442368	+	0,66510751	-0,866025404	Striking snake model	Fig. 2		1600	65,95	6,614	Amniosa database	Days of sexual maturity is an average between males and females
Captive	Etting et al. 2014. Rhesus Macaques (Macaca mulatta) Use Posture to Assess Level of Threat From Snakes. Ethology, 120:1177-1184.	Mammals	Rhesus Macaques	Macaca mulatta	USA	Outdoor enclosure	>1	12 groups (55-179 ind. per group)	Adults	All	Relative effect size for fence clinging		0,067	0,0768	+	0,277128129	4,136240734	Covered snake model	Fig. 2		1600	65,95	6,614	Amniosa database	Days of sexual maturity is an average between males and females
Captive	Etting et al. 2014. Rhesus Macaques (Macaca mulatta) Use Posture to Assess Level of Threat From Snakes. Ethology, 120:1177-1184.	Mammals	Rhesus Macaques	Macaca mulatta	USA	Outdoor enclosure	>1	12 groups (55-179 ind. per group)	Adults	All	Relative effect size for fence clinging		0	0,0768	+	0,277128129	0	Sinusodial snake model	Fig. 2		1600	65,95	6,614	Amniosa database	Days of sexual maturity is an average between males and females
Captive	Etting et al. 2014. Rhesus Macaques (Macaca mulatta) Use Posture to Assess Level of Threat From Snakes. Ethology, 120:1177-1184.	Mammals	Rhesus Macaques	Macaca mulatta	USA	Outdoor enclosure	>1	12 groups (55-179 ind. per group)	Adults	All	Relative effect size for fence clinging		0,307	0,0768	+	0,277128129	0,902697489	Coiled snake model	Fig. 2		1600	65,95	6,614	Amniosa database	Days of sexual maturity is an average between males and females
Captive	Etting et al. 2014. Rhesus Macaques (Macaca mulatta) Use Posture to Assess Level of Threat From Snakes. Ethology, 120:1177-1184.	Mammals	Rhesus Macaques	Macaca mulatta	USA	Outdoor enclosure	>1	12 groups (55-179 ind. per group)	Adults	All	Relative effect size for fence clinging		0,667	0,0768	+	0,277128129	0,415484452	Partially exposed snake model	Fig. 2		1600	65,95	6,614	Amniosa database	Days of sexual maturity is an average between males and females
Captive	Etting et al. 2014. Rhesus Macaques (Macaca mulatta) Use Posture to Assess Level of Threat From Snakes. Ethology, 120:1177-1184.	Mammals	Rhesus Macaques	Macaca mulatta	USA	Outdoor enclosure	>1	12 groups (55-179 ind. per group)	Adults	All	Relative effect size for fence clinging		0,853	0,0768	+	0,277128129	0,324886435	Striking snake model	Fig. 2		1600	65,95	6,614	Amniosa database	Days of sexual maturity is an average between males and females
Captive	Weiss et al. 2015. Fear reactions to snakes in naive mouse lemurs and pig-tailed macaques. Primates, 56:279-288	Mammals	Pig-tailed macaques	Macaca nemestrina	Czech Republic	Indoors cage	>1	10	Adults	All	Latency to touch stimulus (sec)		436,5	73788,1	+	271,639651	0,622313061	Lizard Model	Text		1775	64,95	7,603	Amniosa database	Days of sexual maturity is an average between males and females
Captive	Weiss et al. 2015. Fear reactions to snakes in naive mouse lemurs and pig-tailed macaques. Primates, 56:279-289	Mammals	Pig-tailed macaques	Macaca nemestrina	Czech Republic	Indoors cage	>1	10	Adults	All	Latency to touch stimulus (sec)		194,8	33640	+	183,4121043	0,941540576	Snake model	Text		1775	64,95	7,603	Amniosa database	Days of sexual maturity is an average between males and females
Captive	Blumstein et al. 2006. Predator discrimination and 'personality' in captive Vancouver Island marmots (Marmota vancouverensis). Animal Conservation, 9:274-282	Mammals	Vancouver Island marmots	Marmota vancouverensis	USA and Canada	Outdoor enclosure	1	9	Juveniles and adults	All	Porportion of time spent foraging		0,21	0,0729	-	0,27	1,285714286	Wolf model	Fig. 3		1000	63	5	Wikipedia
Captive	Blumstein et al. 2006. Predator discrimination and 'personality' in captive Vancouver Island marmots (Marmota vancouverensis). Animal Conservation, 9:274-282	Mammals	Vancouver Island marmots	Marmota vancouverensis	USA and Canada	Outdoor enclosure	1	9	Juveniles and adults	All	Porportion of time spent foraging		0,15	0,0576	-	0,24	1,6	Couger model	Fig. 3		1000	63	5	Wikipedia
Captive	Blumstein et al. 2006. Predator discrimination and 'personality' in captive Vancouver Island marmots (Marmota vancouverensis). Animal Conservation, 9:274-282	Mammals	Vancouver Island marmots	Marmota vancouverensis	USA and Canada	Outdoor enclosure	1	9	Juveniles and adults	All	Porportion of time spent foraging		0,75	0,09	-	0,3	0,4	Control	Fig. 3		1001	64	6	Wikipedia
Captive	Blumstein et al. 2006. Predator discrimination and 'personality' in captive Vancouver Island marmots (Marmota vancouverensis). Animal Conservation, 9:274-282	Mammals	Vancouver Island marmots	Marmota vancouverensis	USA and Canada	Outdoor enclosure	0	12	Juveniles and adults	All	Porportion of time spent foraging		0,13	0,0432	-	0,207846097	1,59881613	Wolf model	Fig. 3		1000	63	5	Wikipedia
Captive	Blumstein et al. 2006. Predator discrimination and 'personality' in captive Vancouver Island marmots (Marmota vancouverensis). Animal Conservation, 9:274-282	Mammals	Vancouver Island marmots	Marmota vancouverensis	USA and Canada	Outdoor enclosure	0	12	Juveniles and adults	All	Porportion of time spent foraging		0,13	0,03	-	0,173205081	1,332346775	Couger model	Fig. 3		1000	63	5	Wikipedia
Captive	Blumstein et al. 2006. Predator discrimination and 'personality' in captive Vancouver Island marmots (Marmota vancouverensis). Animal Conservation, 9:274-282	Mammals	Vancouver Island marmots	Marmota vancouverensis	USA and Canada	Outdoor enclosure	0	12	Juveniles and adults	All	Porportion of time spent foraging		0,66	0,0432	-	0,207846097	0,314918329	Control	Fig. 3		1001	64	6	Wikipedia
Captive	Blumstein et al. 2006. Predator discrimination and 'personality' in captive Vancouver Island marmots (Marmota vancouverensis). Animal Conservation, 9:274-282	Mammals	Vancouver Island marmots	Marmota vancouverensis	USA and Canada	Outdoor enclosure	1	9	Juveniles and adults	All	Porportion of time spent vigilant in burrow		0,44	0,1089	+	0,33	0,75	Wolf model	Fig. 3		1000	63	5	Wikipedia
Captive	Blumstein et al. 2006. Predator discrimination and 'personality' in captive Vancouver Island marmots (Marmota vancouverensis). Animal Conservation, 9:274-282	Mammals	Vancouver Island marmots	Marmota vancouverensis	USA and Canada	Outdoor enclosure	1	9	Juveniles and adults	All	Porportion of time spent vigilant in burrow		0,47	0,03	+	0,173205081	0,368521448	Couger model	Fig. 3		1000	63	5	Wikipedia
Captive	Blumstein et al. 2006. Predator discrimination and 'personality' in captive Vancouver Island marmots (Marmota vancouverensis). Animal Conservation, 9:274-282	Mammals	Vancouver Island marmots	Marmota vancouverensis	USA and Canada	Outdoor enclosure	1	9	Juveniles and adults	All	Porportion of time spent vigilant in burrow		0	0,0363	+	0,190525589	0	Control	Fig. 3		1001	64	6	Wikipedia
Captive	Blumstein et al. 2006. Predator discrimination and 'personality' in captive Vancouver Island marmots (Marmota vancouverensis). Animal Conservation, 9:274-282	Mammals	Vancouver Island marmots	Marmota vancouverensis	USA and Canada	Outdoor enclosure	0	12	Juveniles and adults	All	Porportion of time spent vigilant in burrow		0,47	0,0588	+	0,242487113	0,515930028	Wolf model	Fig. 3		1000	63	5	Wikipedia
Captive	Blumstein et al. 2006. Predator discrimination and 'personality' in captive Vancouver Island marmots (Marmota vancouverensis). Animal Conservation, 9:274-282	Mammals	Vancouver Island marmots	Marmota vancouverensis	USA and Canada	Outdoor enclosure	0	12	Juveniles and adults	All	Porportion of time spent vigilant in burrow		0,34	0,0432	+	0,207846097	0,61131205	Couger model	Fig. 3		1000	63	5	Wikipedia
Captive	Blumstein et al. 2006. Predator discrimination and 'personality' in captive Vancouver Island marmots (Marmota vancouverensis). Animal Conservation, 9:274-282	Mammals	Vancouver Island marmots	Marmota vancouverensis	USA and Canada	Outdoor enclosure	0	12	Juveniles and adults	All	Porportion of time spent vigilant in burrow		0,04	0,12	+	0,346410162	8,660254038	Control	Fig. 3		1001	64	6	Wikipedia
Captive	Blumstein et al. 2001. Anti-predator behavior of Vancouver island marmots: Using congeners to evaluate abilities of a critically endangered mammal. Ethology, 107	Mammals	Vancouver Island marmots	Marmota vancouverensis	Canada	Wild	0	22	Juveniles and adults	All	Distance first oriented to approaching human (m)		49,4	930,25	+	30,5	0,617408907	Approaching human	Table 2		1000	63	5	Wikipedia
Captive	Blumstein et al. 2001. Anti-predator behavior of Vancouver island marmots: Using congeners to evaluate abilities of a critically endangered mammal. Ethology, 107	Mammals	Vancouver Island marmots	Marmota vancouverensis	Canada	Wild	0	5	Juveniles and adults	All	Distance return-to-burrow (m)		32,8	967,21	+	31,1	0,948170732	Approaching human	Table 2		1000	63	5	Wikipedia
Captive	Blumstein et al. 2001. Anti-predator behavior of Vancouver island marmots: Using congeners to evaluate abilities of a critically endangered mammal. Ethology, 107	Mammals	Vancouver Island marmots	Marmota vancouverensis	Canada	Wild	0	22	Juveniles and adults	All	Distance out-of-sight in burrow (m)		23,3	552,25	+	23,5	1,008583691	Approaching human	Table 2		1000	63	5	Wikipedia
Captive	Blumstein et al. 2001. Anti-predator behavior of Vancouver island marmots: Using congeners to evaluate abilities of a critically endangered mammal. Ethology, 107	Mammals	Vancouver Island marmots	Marmota vancouverensis	Canada	Wild	0	22	Juveniles and adults	All	Frequency of alarm calls		0,09	0	+	0	0	Approaching human	Table 2		1000	63	5	Wikipedia
Captive	Brown & Warburton 1997. Predator recognition and anti-predator responses in the rainbowfish Melanotaenia eachamensis. Behavioral Ecology and Sociobiology, 41	Fish	Rainbowfish	Melanotaenia eachamensis	Australia	Wild - lake population	0	35	Adult	All	Time spent in cover (%)		17,5	342,8915	+	18,51732972	1,058133127	Predator models	Fig. 4		?	6	?	Australian Gov. Site
Captive	Brown & Warburton 1997. Predator recognition and anti-predator responses in the rainbowfish Melanotaenia eachamensis. Behavioral Ecology and Sociobiology, 41	Fish	Rainbowfish	Melanotaenia eachamensis	Australia	Wild- stream population	0	28	Adult	All	Time spent in cover (%)		48,4	221,0908	+	14,86912237	0,307213272	Predator models	Fig. 4		?	6	?	Australian Gov. Site
Captive	Brown & Warburton 1997. Predator recognition and anti-predator responses in the rainbowfish Melanotaenia eachamensis. Behavioral Ecology and Sociobiology, 41	Fish	Rainbowfish	Melanotaenia eachamensis	Australia	Captive	15?	14	Adult	All	Time spent in cover (%)		36,3	268,5816	+	16,38845935	0,451472709	Predator models	Fig. 4		?	6	?	Australian Gov. Site
Captive	Chiba et al. 2007. Coevolution of foraging behavior with intrinsic growth rate: risk-taking in naturally and artificially selected growth genotypes of Menidia menidia.	Fish	Atlantic silverside	Menidia menidia	USA	Lab	3	30	Juveniles	All	Escape to shelter time (min)		2,59	1,8496	-	1,36	0,525096525	Predator model	Main text	From a natural fast growing population	?	3,81	?	Paper	Average size for juveniles participating in the experiments
Captive	Chiba et al. 2007. Coevolution of foraging behavior with intrinsic growth rate: risk-taking in naturally and artificially selected growth genotypes of Menidia menidia.	Fish	Atlantic silverside	Menidia menidia	USA	Lab	3	30	Juveniles	All	Escape to shelter time (min)		7,69	23,6196	-	4,86	0,631989597	Predator model	Main text	From a natural slow growing population	?	3,77	?	Paper	Average size for juveniles participating in the experiments
Captive	Chiba et al. 2007. Coevolution of foraging behavior with intrinsic growth rate: risk-taking in naturally and artificially selected growth genotypes of Menidia menidia.	Fish	Atlantic silverside	Menidia menidia	USA	Lab	6	35	Juveniles	All	Escape to shelter time (min)		6,03	106,5024	-	10,32	1,711442786	Predator model	Main text	Artificially selected population for fast growth	?	3,48	?	Paper	Average size for juveniles participating in the experiments
Captive	Chiba et al. 2007. Coevolution of foraging behavior with intrinsic growth rate: risk-taking in naturally and artificially selected growth genotypes of Menidia menidia.	Fish	Atlantic silverside	Menidia menidia	USA	Lab	6	35	Juveniles	All	Escape to shelter time (min)		5,41	38,6884	-	6,22	1,149722736	Predator model	Main text	Artificially selected population for slow growth	?	3,48	?	Paper	Average size for juveniles participating in the experiments
Captive	Chiba et al. 2007. Coevolution of foraging behavior with intrinsic growth rate: risk-taking in naturally and artificially selected growth genotypes of Menidia menidia.	Fish	Atlantic silverside	Menidia menidia	USA	Lab	3	30	Juveniles	All	Re-emergence time - food available (min)		9,25	24,01	+	4,9	0,52972973	Predator model	Main text	From a natural fast growing population	?	3,81	?	Paper	Average size for juveniles participating in the experiments
Captive	Chiba et al. 2007. Coevolution of foraging behavior with intrinsic growth rate: risk-taking in naturally and artificially selected growth genotypes of Menidia menidia.	Fish	Atlantic silverside	Menidia menidia	USA	Lab	3	30	Juveniles	All	Re-emergence time - food available (min)		31,23	462,6801	+	21,51	0,688760807	Predator model	Main text	From a natural slow growing population	?	3,77	?	Paper	Average size for juveniles participating in the experiments
Captive	Chiba et al. 2007. Coevolution of foraging behavior with intrinsic growth rate: risk-taking in naturally and artificially selected growth genotypes of Menidia menidia.	Fish	Atlantic silverside	Menidia menidia	USA	Lab	6	35	Juveniles	All	Re-emergence time - food available (min)		6,87	12,3904	+	3,52	0,512372635	Predator model	Main text	Artificially selected population for fast growth	?	3,48	?	Paper	Average size for juveniles participating in the experiments
Captive	Chiba et al. 2007. Coevolution of foraging behavior with intrinsic growth rate: risk-taking in naturally and artificially selected growth genotypes of Menidia menidia.	Fish	Atlantic silverside	Menidia menidia	USA	Lab	6	35	Juveniles	All	Re-emergence time - food available (min)		21,22	97,4169	+	9,87	0,465127238	Predator model	Main text	Artificially selected population for slow growth	?	3,48	?	Paper	Average size for juveniles participating in the experiments
Captive	Chiba et al. 2007. Coevolution of foraging behavior with intrinsic growth rate: risk-taking in naturally and artificially selected growth genotypes of Menidia menidia.	Fish	Atlantic silverside	Menidia menidia	USA	Lab	3	30	Juveniles	All	Re-emergence time - no food (min)		120,75	4658,0625	+	68,25	0,565217391	Predator model	Main text	From a natural fast growing population	?	3,81	?	Paper	Average size for juveniles participating in the experiments
Captive	Chiba et al. 2007. Coevolution of foraging behavior with intrinsic growth rate: risk-taking in naturally and artificially selected growth genotypes of Menidia menidia.	Fish	Atlantic silverside	Menidia menidia	USA	Lab	3	30	Juveniles	All	Re-emergence time - no food (min)		21,09	4845,5521	+	69,61	3,300616406	Predator model	Main text	From a natural slow growing population	?	3,77	?	Paper	Average size for juveniles participating in the experiments
Captive	Chiba et al. 2007. Coevolution of foraging behavior with intrinsic growth rate: risk-taking in naturally and artificially selected growth genotypes of Menidia menidia.	Fish	Atlantic silverside	Menidia menidia	USA	Lab	6	35	Juveniles	All	Re-emergence time - no food (min)		23,78	281,5684	+	16,78	0,705634987	Predator model	Main text	Artificially selected population for fast growth	?	3,48	?	Paper	Average size for juveniles participating in the experiments
Captive	Chiba et al. 2007. Coevolution of foraging behavior with intrinsic growth rate: risk-taking in naturally and artificially selected growth genotypes of Menidia menidia.	Fish	Atlantic silverside	Menidia menidia	USA	Lab	6	35	Juveniles	All	Re-emergence time - no food (min)		46,51	1155,3201	+	33,99	0,730810578	Predator model	Main text	Artificially selected population for slow growth	?	3,48	?	Paper	Average size for juveniles participating in the experiments
Captive	Suendermann et al. 2008. Olfactory predator recognition in predator-naive gray mouse lemurs (Microcebus murinus). Journal of Comparative Psychology, 122:146-	Mammals	Gray mouse lemurs	Microcebus murinus	Germany	Indoor room	1	22	Adults	All	Duration in the vicinity of cue (sec)		18,82	79,5664	-	8,92	0,473963868	Historical predator feces	Data provided by author		271	14,36	0,067	Amniosa database	Days of sexual maturity is an average between males and females
Captive	Suendermann et al. 2008. Olfactory predator recognition in predator-naive gray mouse lemurs (Microcebus murinus). Journal of Comparative Psychology, 122:146-	Mammals	Gray mouse lemurs	Microcebus murinus	Germany	Indoor room	1	22	Adults	All	Duration in the vicinity of cue (sec)		20,09	69,3889	-	8,33	0,414634146	Introduced predator feces	Data provided by author		271	14,36	0,067	Amniosa database	Days of sexual maturity is an average between males and females
Captive	Suendermann et al. 2008. Olfactory predator recognition in predator-naive gray mouse lemurs (Microcebus murinus). Journal of Comparative Psychology, 122:146-	Mammals	Gray mouse lemurs	Microcebus murinus	Germany	Indoor room	1	22	Adults	All	Duration in the vicinity of cue (sec)		26,07	49,9849	-	7,07	0,271192942	Control (historical non-predator species)	Data provided by author		271	14,36	0,067	Amniosa database	Days of sexual maturity is an average between males and females
Captive	Suendermann et al. 2008. Olfactory predator recognition in predator-naive gray mouse lemurs (Microcebus murinus). Journal of Comparative Psychology, 122:146-	Mammals	Gray mouse lemurs	Microcebus murinus	Germany	Indoor room	1	22	Adults	All	Activity index (frequency of compartement changes)		2,32	6,5536	-	2,56	1,103448276	Historical predator feces	Data provided by author		271	14,36	0,067	Amniosa database	Days of sexual maturity is an average between males and females
Captive	Suendermann et al. 2008. Olfactory predator recognition in predator-naive gray mouse lemurs (Microcebus murinus). Journal of Comparative Psychology, 122:146-	Mammals	Gray mouse lemurs	Microcebus murinus	Germany	Indoor room	1	22	Adults	All	Activity index (frequency of compartement changes)		1,97	2,3409	-	1,53	0,776649746	Introduced predator feces	Data provided by author		271	14,36	0,067	Amniosa database	Days of sexual maturity is an average between males and females
Captive	Suendermann et al. 2008. Olfactory predator recognition in predator-naive gray mouse lemurs (Microcebus murinus). Journal of Comparative Psychology, 122:146-	Mammals	Gray mouse lemurs	Microcebus murinus	Germany	Indoor room	1	22	Adults	All	Activity index (frequency of compartement changes)		0,66	0,6889	-	0,83	1,257575758	Control (historical non-predator species)	Data provided by author		271	14,36	0,067	Amniosa database	Days of sexual maturity is an average between males and females
Captive	Weiss et al. 2015. Fear reactions to snakes in naive mouse lemurs and pig-tailed macaques. Primates, 56:279-286	Mammals	Gray mouse lemurs	Microcebus murinus	Czech Republic	Indoors cage	>1	10	Adults	All	Time spent in chamber with cue (sec)		68,4	2691,5344	-	51,88	0,758479532	Perfume (control)	Appendix 1		271	14,36	0,067	Amniosa database	Days of sexual maturity is an average between males and females
Captive	Weiss et al. 2015. Fear reactions to snakes in naive mouse lemurs and pig-tailed macaques. Primates, 56:279-286	Mammals	Gray mouse lemurs	Microcebus murinus	Czech Republic	Indoors cage	>1	10	Adults	All	Time spent in chamber with cue (sec)		27,3	1861,9225	-	43,15	1,580586081	Snake olfactory cue	Appendix 1		271	14,36	0,067	Amniosa database	Days of sexual maturity is an average between males and females
Captive	Bonnet et al. 2005. Do 'quiet' places make animals placid? Island vs. mainland tiger snakes. Ethology, 111:573-592.	Reptiles	Tiger snakes	Notechis scutatus occidentalis	Australia	Wild - isloated island with no predators	0	13	Adult	Female	Time in the open (s)		26	325	-	18,02775638	0,693375245	Human observer	Fig.2		?	80,2	0,3376	Paper
Captive	Bonnet et al. 2005. Do 'quiet' places make animals placid? Island vs. mainland tiger snakes. Ethology, 111:573-592.	Reptiles	Tiger snakes	Notechis scutatus occidentalis	Australia	Wild - isloated island with no predators	0	29	Adult	Male	Time in the open (s)		26	464	-	21,54065923	0,828486893	Human observer	Fig. 2		?	93,5	0,3823	Paper
Captive	Bonnet et al. 2005. Do 'quiet' places make animals placid? Island vs. mainland tiger snakes. Ethology, 111:573-592.	Reptiles	Tiger snakes	Notechis scutatus occidentalis	Australia	Wild with predator and human exposure	0	16	Adult	Female	Time in the open (s)		43	256	-	16	0,372093023	Human observer	Fig.2		?	71,7	0,2794	Paper
Captive	Bonnet et al. 2005. Do 'quiet' places make animals placid? Island vs. mainland tiger snakes. Ethology, 111:573-592.	Reptiles	Tiger snakes	Notechis scutatus occidentalis	Australia	Wild with predator and human exposure	0	16	Adult	Male	Time in the open (s)		46	196	-	14	0,304347826	Human observer	Fig.2		?	80,6	0,3259	Paper
Captive	Bonnet et al. 2005. Do 'quiet' places make animals placid? Island vs. mainland tiger snakes. Ethology, 111:573-592.	Reptiles	Tiger snakes	Notechis scutatus occidentalis	Australia	Wild - isloated island with no predators	0	13	Adult	Female	Number of escape attempts		1,32	4,3732	+	2,09121974	1,584257379	Human observer	Fig.2		?	80,2	0,3376	Paper
Captive	Bonnet et al. 2005. Do 'quiet' places make animals placid? Island vs. mainland tiger snakes. Ethology, 111:573-592.	Reptiles	Tiger snakes	Notechis scutatus occidentalis	Australia	Wild - isloated island with no predators	0	29	Adult	Male	Number of escape attempts		0,95	2,9696	+	1,723252738	1,813950251	Human observer	Fig.2		?	93,5	0,3823	Paper
Captive	Bonnet et al. 2005. Do 'quiet' places make animals placid? Island vs. mainland tiger snakes. Ethology, 111:573-592.	Reptiles	Tiger snakes	Notechis scutatus occidentalis	Australia	Wild with predator and human exposure	0	16	Adult	Female	Number of escape attempts		4	9,9856	+	3,16	0,79	Human observer	Fig.2		?	71,7	0,2794	Paper
Captive	Bonnet et al. 2005. Do 'quiet' places make animals placid? Island vs. mainland tiger snakes. Ethology, 111:573-592.	Reptiles	Tiger snakes	Notechis scutatus occidentalis	Australia	Wild with predator and human exposure	0	16	Adult	Male	Number of escape attempts		4	8,7616	+	2,96	0,74	Human observer	Fig.2		?	80,6	0,3259	Paper
Captive	Bonnet et al. 2005. Do 'quiet' places make animals placid? Island vs. mainland tiger snakes. Ethology, 111:573-592.	Reptiles	Tiger snakes	Notechis scutatus occidentalis	Australia	Wild - isloated island with no predators	0	13	Adult	Female	Number of spontaneous strikes		0,08	9,3925	+	3,064718584	38,3089823	Human observer	Fig.2		?	80,2	0,3376	Paper
Captive	Bonnet et al. 2005. Do 'quiet' places make animals placid? Island vs. mainland tiger snakes. Ethology, 111:573-592.	Reptiles	Tiger snakes	Notechis scutatus occidentalis	Australia	Wild - isloated island with no predators	0	29	Adult	Male	Number of spontaneous strikes		0	0	+	0	0	Human observer	Fig.2		?	93,5	0,3823	Paper
Captive	Bonnet et al. 2005. Do 'quiet' places make animals placid? Island vs. mainland tiger snakes. Ethology, 111:573-592.	Reptiles	Tiger snakes	Notechis scutatus occidentalis	Australia	Wild with predator and human exposure	0	16	Adult	Female	Number of spontaneous strikes		0,26	0,3364	+	0,58	2,230769231	Human observer	Fig.2		?	71,7	0,2794	Paper
Captive	Bonnet et al. 2005. Do 'quiet' places make animals placid? Island vs. mainland tiger snakes. Ethology, 111:573-592.	Reptiles	Tiger snakes	Notechis scutatus occidentalis	Australia	Wild with predator and human exposure	0	16	Adult	Male	Number of spontaneous strikes		0,19	0,3364	+	0,58	3,052631579	Human observer	Fig.2		?	80,6	0,3259	Paper
Captive	Bonnet et al. 2005. Do 'quiet' places make animals placid? Island vs. mainland tiger snakes. Ethology, 111:573-592.	Reptiles	Tiger snakes	Notechis scutatus occidentalis	Australia	Wild - isloated island with no predators	0	13	Adult	Female	Number of flat neck displays		0	0	+	0	0	Human observer	Fig.2		?	80,2	0,3376	Paper
Captive	Bonnet et al. 2005. Do 'quiet' places make animals placid? Island vs. mainland tiger snakes. Ethology, 111:573-592.	Reptiles	Tiger snakes	Notechis scutatus occidentalis	Australia	Wild - isloated island with no predators	0	29	Adult	Male	Number of flat neck displays		0	0	+	0	0	Human observer	Fig.2		?	93,5	0,3823	Paper
Captive	Bonnet et al. 2005. Do 'quiet' places make animals placid? Island vs. mainland tiger snakes. Ethology, 111:573-592.	Reptiles	Tiger snakes	Notechis scutatus occidentalis	Australia	Wild with predator and human exposure	0	16	Adult	Female	Number of flat neck displays		0,24	0,0484	+	0,22	0,916666667	Human observer	Fig.2		?	71,7	0,2794	Paper
Captive	Bonnet et al. 2005. Do 'quiet' places make animals placid? Island vs. mainland tiger snakes. Ethology, 111:573-592.	Reptiles	Tiger snakes	Notechis scutatus occidentalis	Australia	Wild with predator and human exposure	0	16	Adult	Male	Number of flat neck displays		0,385	0,16	+	0,4	1,038961039	Human observer	Fig.2		?	80,6	0,3259	Paper
Captive	Bonnet et al. 2005. Do 'quiet' places make animals placid? Island vs. mainland tiger snakes. Ethology, 111:573-592.	Reptiles	Tiger snakes	Notechis scutatus occidentalis	Australia	Wild - isloated island with no predators	0	13	Adult	Female	Number of strikes under cover		0,069	0,061893	+	0,248783038	3,605551275	Harrasment with a stick in shelter	Fig. 3		?	80,2	0,3376	Paper
Captive	Bonnet et al. 2005. Do 'quiet' places make animals placid? Island vs. mainland tiger snakes. Ethology, 111:573-592.	Reptiles	Tiger snakes	Notechis scutatus occidentalis	Australia	Wild - isloated island with no predators	0	28	Adult	Male	Number of strikes under cover		0	0	+	0	0	Harrasment with a stick in shelter	Fig. 3		?	93,5	0,3823	Paper
Captive	Bonnet et al. 2005. Do 'quiet' places make animals placid? Island vs. mainland tiger snakes. Ethology, 111:573-592.	Reptiles	Tiger snakes	Notechis scutatus occidentalis	Australia	Wild with predator and human exposure	0	14	Adult	Female	Number of strikes under cover		1,13	2,9624	+	1,721162398	1,523152565	Harrasment with a stick in shelter	Fig. 3		?	71,7	0,2794	Paper
Captive	Bonnet et al. 2005. Do 'quiet' places make animals placid? Island vs. mainland tiger snakes. Ethology, 111:573-592.	Reptiles	Tiger snakes	Notechis scutatus occidentalis	Australia	Wild with predator and human exposure	0	15	Adult	Male	Number of strikes under cover		1,12	1,944	+	1,394274005	1,244887504	Harrasment with a stick in shelter	Fig. 3		?	80,6	0,3259	Paper
Captive	Bonnet et al. 2005. Do 'quiet' places make animals placid? Island vs. mainland tiger snakes. Ethology, 111:573-592.	Reptiles	Tiger snakes	Notechis scutatus occidentalis	Australia	Wild - isloated island with no predators	0	10	Adult	Female	Number of strikes on stick		1,91	3,025	+	1,739252713	0,910603515	Harrasment with a stick in shelter	Fig. 3		?	80,2	0,3376	Paper
Captive	Bonnet et al. 2005. Do 'quiet' places make animals placid? Island vs. mainland tiger snakes. Ethology, 111:573-592.	Reptiles	Tiger snakes	Notechis scutatus occidentalis	Australia	Wild - isloated island with no predators	0	24	Adult	Male	Number of strikes on stick		3,82	9,8304	+	3,135346871	0,820771432	Harrasment with a stick in shelter	Fig. 3		?	93,5	0,3823	Paper
Captive	Bonnet et al. 2005. Do 'quiet' places make animals placid? Island vs. mainland tiger snakes. Ethology, 111:573-592.	Reptiles	Tiger snakes	Notechis scutatus occidentalis	Australia	Wild with predator and human exposure	0	16	Adult	Female	Number of strikes on stick		9,73	22,2784	+	4,72	0,485097636	Harrasment with a stick in shelter	Fig. 3		?	71,7	0,2794	Paper
Captive	Bonnet et al. 2005. Do 'quiet' places make animals placid? Island vs. mainland tiger snakes. Ethology, 111:573-592.	Reptiles	Tiger snakes	Notechis scutatus occidentalis	Australia	Wild with predator and human exposure	0	16	Adult	Male	Number of strikes on stick		9,64	22,2784	+	4,72	0,489626556	Harrasment with a stick in shelter	Fig. 3		?	80,6	0,3259	Paper
Captive	Bonnet et al. 2005. Do 'quiet' places make animals placid? Island vs. mainland tiger snakes. Ethology, 111:573-592.	Reptiles	Tiger snakes	Notechis scutatus occidentalis	Australia	Wild - isloated island with no predators	0	42	Adult	All	Number of strikes		0	0	+	0	0	Placed in a box	Fig. 4		?			Paper
Captive	Bonnet et al. 2005. Do 'quiet' places make animals placid? Island vs. mainland tiger snakes. Ethology, 111:573-592.	Reptiles	Tiger snakes	Notechis scutatus occidentalis	Australia	Wild - isloated island with no predators	0	41	Adult	All	Number of strikes		0	0	+	0	0	Harrased with a stick	Fig. 4		?			Paper
Captive	Bonnet et al. 2005. Do 'quiet' places make animals placid? Island vs. mainland tiger snakes. Ethology, 111:573-592.	Reptiles	Tiger snakes	Notechis scutatus occidentalis	Australia	Wild - isloated island with no predators	0	34	Adult	All	Number of strikes		3,3	8,5	+	2,915475947	0,88347756	Restrained under boot	Fig. 4		?			Paper
Captive	Bonnet et al. 2005. Do 'quiet' places make animals placid? Island vs. mainland tiger snakes. Ethology, 111:573-592.	Reptiles	Tiger snakes	Notechis scutatus occidentalis	Australia	Wild with predator and human exposure	0	32	Adult	All	Number of strikes		0,2	0	+	0	0	Placed in a box	Fig. 4		?			Paper
Captive	Bonnet et al. 2005. Do 'quiet' places make animals placid? Island vs. mainland tiger snakes. Ethology, 111:573-592.	Reptiles	Tiger snakes	Notechis scutatus occidentalis	Australia	Wild with predator and human exposure	0	29	Adult	All	Number of strikes		1,2	2,61	+	1,615549442	1,346291202	Harrased with a stick	Fig. 4		?			Paper
Captive	Bonnet et al. 2005. Do 'quiet' places make animals placid? Island vs. mainland tiger snakes. Ethology, 111:573-592.	Reptiles	Tiger snakes	Notechis scutatus occidentalis	Australia	Wild with predator and human exposure	0	32	Adult	All	Number of strikes		9,9	20,48	+	4,5254834	0,457119535	Restrained under boot	Fig. 4		?			Paper
Captive	Bonnet et al. 2005. Do 'quiet' places make animals placid? Island vs. mainland tiger snakes. Ethology, 111:573-592.	Reptiles	Tiger snakes	Notechis scutatus occidentalis	Australia	Wild - isloated island with no predators	0	42	Adult	All	Number of flat neck displays		0	0	+	0	0	Placed in a box	Fig. 4		?			Paper
Captive	Bonnet et al. 2005. Do 'quiet' places make animals placid? Island vs. mainland tiger snakes. Ethology, 111:573-592.	Reptiles	Tiger snakes	Notechis scutatus occidentalis	Australia	Wild - isloated island with no predators	0	25	Adult	All	Number of flat neck displays		0	0	+	0	0	Restrained under boot	Fig. 4		?			Paper
Captive	Bonnet et al. 2005. Do 'quiet' places make animals placid? Island vs. mainland tiger snakes. Ethology, 111:573-592.	Reptiles	Tiger snakes	Notechis scutatus occidentalis	Australia	Wild with predator and human exposure	0	32	Adult	All	Number of flat neck displays		3,57	14,3648	+	3,790092347	1,061650517	Placed in a box	Fig. 4		?			Paper
Captive	Bonnet et al. 2005. Do 'quiet' places make animals placid? Island vs. mainland tiger snakes. Ethology, 111:573-592.	Reptiles	Tiger snakes	Notechis scutatus occidentalis	Australia	Wild with predator and human exposure	0	22	Adult	All	Number of flat neck displays		0,48	0,7942	+	0,891178994	1,856622905	Restrained under boot	Fig. 4		?			Paper
Captive	Bonnet et al. 2005. Do 'quiet' places make animals placid? Island vs. mainland tiger snakes. Ethology, 111:573-592.	Reptiles	Tiger snakes	Notechis scutatus occidentalis	Australia	Captivity - originated from isloated island with no predators	1	58	Neonates (Juveniles) -birth	All	Number of strikes		14	46,24	+	6,8	0,485714286	Harrased with a stick	Fig. 5		?	20,4	0,0058	Paper
Captive	Bonnet et al. 2005. Do 'quiet' places make animals placid? Island vs. mainland tiger snakes. Ethology, 111:573-592.	Reptiles	Tiger snakes	Notechis scutatus occidentalis	Australia	Captivity - originated from area with predator and human exposure	1	58	Neonates (Juveniles) -birth	All	Number of strikes		13,2	51,84	+	7,2	0,545454545	Harrased with a stick	Fig. 5		?	17,15	0,0053	Paper
Captive	Bonnet et al. 2005. Do 'quiet' places make animals placid? Island vs. mainland tiger snakes. Ethology, 111:573-592.	Reptiles	Tiger snakes	Notechis scutatus occidentalis	Australia	Captivity - originated from isloated island with no predators	1	58	Neonates (Juveniles) - 10 days old	All	Number of strikes		16,5	59,29	+	7,7	0,466666667	Harrased with a stick	Fig. 5		?	20,4	0,0058	Paper
Captive	Bonnet et al. 2005. Do 'quiet' places make animals placid? Island vs. mainland tiger snakes. Ethology, 111:573-592.	Reptiles	Tiger snakes	Notechis scutatus occidentalis	Australia	Captivity - originated from area with predator and human exposure	1	58	Neonates (Juveniles) - 10 days old	All	Number of strikes		10,2	67,24	+	8,2	0,803921569	Harrased with a stick	Fig. 5		?	17,15	0,0053	Paper
Captive	Bonnet et al. 2005. Do 'quiet' places make animals placid? Island vs. mainland tiger snakes. Ethology, 111:573-592.	Reptiles	Tiger snakes	Notechis scutatus occidentalis	Australia	Captivity - originated from isloated island with no predators	1	58	Neonates (Juveniles) - 30 days old	All	Number of strikes		18,2	100	+	10	0,549450549	Harrased with a stick	Fig. 5		?	20,4	0,0058	Paper
Captive	Bonnet et al. 2005. Do 'quiet' places make animals placid? Island vs. mainland tiger snakes. Ethology, 111:573-592.	Reptiles	Tiger snakes	Notechis scutatus occidentalis	Australia	Captivity - originated from area with predator and human exposure	1	58	Neonates (Juveniles) - 30 days old	All	Number of strikes		19	110,25	+	10,5	0,552631579	Harrased with a stick	Fig. 5		?	17,15	0,0053	Paper
Captive	Bonnet et al. 2005. Do 'quiet' places make animals placid? Island vs. mainland tiger snakes. Ethology, 111:573-592.	Reptiles	Tiger snakes	Notechis scutatus occidentalis	Australia	Captivity - originated from isloated island with no predators	1	58	Neonates (Juveniles) - 3 months old	All	Number of strikes		20	72,25	+	8,5	0,425	Harrased with a stick	Fig. 5		?	20,4	0,0058	Paper
Captive	Bonnet et al. 2005. Do 'quiet' places make animals placid? Island vs. mainland tiger snakes. Ethology, 111:573-592.	Reptiles	Tiger snakes	Notechis scutatus occidentalis	Australia	Captivity - originated from area with predator and human exposure	1	58	Neonates (Juveniles) - 3 months old	All	Number of strikes		14,5	81	+	9	0,620689655	Harrased with a stick	Fig. 5		?	17,15	0,0053	Paper
Captive	Bonnet et al. 2005. Do 'quiet' places make animals placid? Island vs. mainland tiger snakes. Ethology, 111:573-592.	Reptiles	Tiger snakes	Notechis scutatus occidentalis	Australia	Captivity - individual cages	0	36	Adult	All	Number of strikes		8,08	68,89	+	8,3	1,027227723	Restrained under boot	Fig. 5		?			Paper
Captive	Bonnet et al. 2005. Do 'quiet' places make animals placid? Island vs. mainland tiger snakes. Ethology, 111:573-592.	Reptiles	Tiger snakes	Notechis scutatus occidentalis	Australia	Captivity - outdoor enclosures	0	19	Adult	All	Number of strikes		5,63	43,1649	+	6,57	1,1669627	Restrained under boot	Fig. 5		?			Paper
Captive	Bonnet et al. 2005. Do 'quiet' places make animals placid? Island vs. mainland tiger snakes. Ethology, 111:573-592.	Reptiles	Tiger snakes	Notechis scutatus occidentalis	Australia	Captivity - originated from isloated island with no predators	0	15	Adult	All	Number of strikes		4,87	6,29	+	8,3	1,704312115	Restrained under boot	Fig. 5		?			Paper
Captive	Bonnet et al. 2005. Do 'quiet' places make animals placid? Island vs. mainland tiger snakes. Ethology, 111:573-592.	Reptiles	Tiger snakes	Notechis scutatus occidentalis	Australia	Captivity - originated from area with predator and human exposure	0	40	Adult	All	Number of strikes		8,13	66,5856	+	8,16	1,003690037	Restrained under boot	Fig. 5		?			Paper
Captive	Lee & Berejikian 2008. Effects of the rearing environment on average behaviour and behavioural variation in steelhead. Journal of Fish Biology, 72:1736-1749.	Fish	Steelhead	Oncorhynchus mykiss	USA	Indoor tanks	>2	24	Juveniles	All	Time is start box (sec)		1526,32	2393359,778	+	1547,048732	1,013580856	Control	Fig. 1	Barren rearing environment	1000	120	4	Animal diversity website
Captive	Lee & Berejikian 2008. Effects of the rearing environment on average behaviour and behavioural variation in steelhead. Journal of Fish Biology, 72:1736-1749.	Fish	Steelhead	Oncorhynchus mykiss	USA	Indoor tanks	>2	24	Juveniles	All	Time is start box (sec)		500	1063749,142	+	1031,382151	2,062764302	Control	Fig. 1	Structured-stable rearing environment	1000	120	4	Animal diversity website
Captive	Lee & Berejikian 2008. Effects of the rearing environment on average behaviour and behavioural variation in steelhead. Journal of Fish Biology, 72:1736-1749.	Fish	Steelhead	Oncorhynchus mykiss	USA	Indoor tanks	>2	24	Juveniles	All	Time is start box (sec)		1552,63	2808942,05	+	1675,989872	1,079452202	Control	Fig. 1	Structured-unstable rearing environment	1000	120	4	Animal diversity website
Captive	Lee & Berejikian 2008. Effects of the rearing environment on average behaviour and behavioural variation in steelhead. Journal of Fish Biology, 72:1736-1749.	Fish	Steelhead	Oncorhynchus mykiss	USA	Indoor tanks	>2	24	Juveniles	All	Time is start box (sec)		2184,21	3739672,022	+	1933,823162	0,885365035	Alarm cue	Fig. 1	Barren rearing environment	1000	120	4	Animal diversity website
Captive	Lee & Berejikian 2008. Effects of the rearing environment on average behaviour and behavioural variation in steelhead. Journal of Fish Biology, 72:1736-1749.	Fish	Steelhead	Oncorhynchus mykiss	USA	Indoor tanks	>2	24	Juveniles	All	Time is start box (sec)		1868,42	2011029,142	+	1418,107592	0,758987589	Alarm cue	Fig. 1	Structured-stable rearing environment	1000	120	4	Animal diversity website
Captive	Lee & Berejikian 2008. Effects of the rearing environment on average behaviour and behavioural variation in steelhead. Journal of Fish Biology, 72:1736-1749.	Fish	Steelhead	Oncorhynchus mykiss	USA	Indoor tanks	>2	24	Juveniles	All	Time is start box (sec)		1342,11	2011029,142	+	1418,107592	1,056625457	Alarm cue	Fig. 1	Structured-unstable rearing environment	1000	120	4	Animal diversity website
Captive	Mesquita & Young 2007. The behavioural responses of Nile tilapia (Oreochromis niloticus) to anti-predator training. Applied Animal Behavior Science, 106:144-154.	Fish	Nile tilapia	Oreochromis niloticus	Brazil	Indoor tanks	>10	140	Adults	All	Freezing behavior - frequency of behavior (#/min)		0,26	2,43936	+	1,561845063	6,007096395	Visual presentation of a piranha model	Table 2	Conditioned fish	135	23	2,4	Fish base
Captive	Mesquita & Young 2007. The behavioural responses of Nile tilapia (Oreochromis niloticus) to anti-predator training. Applied Animal Behavior Science, 106:144-154.	Fish	Nile tilapia	Oreochromis niloticus	Brazil	Indoor tanks	>10	140	Adults	All	Swimming slowly behavior - frequency of behavior (#/min)		0,47	20,42936	-	4,519884954	9,616776498	Visual presentation of a piranha model	Table 2	Conditioned fish	135	23	2,4	Fish base
Captive	Mesquita & Young 2007. The behavioural responses of Nile tilapia (Oreochromis niloticus) to anti-predator training. Applied Animal Behavior Science, 106:144-154.	Fish	Nile tilapia	Oreochromis niloticus	Brazil	Indoor tanks	>10	140	Adults	All	Swimming fast behavior - frequency of behavior (#/min)		34,7	29,624	+	5,4427934	0,156852836	Visual presentation of a piranha model	Table 2	Conditioned fish	135	23	2,4	Fish base
Captive	Mesquita & Young 2007. The behavioural responses of Nile tilapia (Oreochromis niloticus) to anti-predator training. Applied Animal Behavior Science, 106:144-154.	Fish	Nile tilapia	Oreochromis niloticus	Brazil	Indoor tanks	>10	140	Adults	All	Freezing behavior - frequency of behavior (#/min)		5,5	1433,6	+	37,86291061	6,884165566	Visual presentation of a piranha model	Table 4	Naive fish	135	23	2,4	Fish base
Captive	Mesquita & Young 2007. The behavioural responses of Nile tilapia (Oreochromis niloticus) to anti-predator training. Applied Animal Behavior Science, 106:144-154.	Fish	Nile tilapia	Oreochromis niloticus	Brazil	Indoor tanks	>10	140	Adults	All	Swimming slowly behavior - frequency of behavior (#/min)		0	0	-	0	0	Visual presentation of a piranha model	Table 4	Naive fish	135	23	2,4	Fish base
Captive	Mesquita & Young 2007. The behavioural responses of Nile tilapia (Oreochromis niloticus) to anti-predator training. Applied Animal Behavior Science, 106:144-154.	Fish	Nile tilapia	Oreochromis niloticus	Brazil	Indoor tanks	>10	140	Adults	All	Swimming fast behavior - frequency of behavior (#/min)		29,5	1433,6	+	37,86291061	1,283488495	Visual presentation of a piranha model	Table 4	Naive fish	135	23	2,4	Fish base
Captive	Beani & Dessi-Fulgheri. 1998. Anti-predator behaviour of captive Grey partridges (Perdix perdix). ETHOLOGY ECOLOGY & EVOLUTION, 10:185-196.	Birds	Grey partridges	Perdix perdix	Italy	Commercial game-farm	>10	20	Adult	Male - parent reared	Vigilance (Frequency)		8,9	24,2	+	4,91934955	0,552735905	Raptor model, predator calls and alarm calls (data combined)	Fig. 2		365	31,5	0,443	Cornell lab of ornithology
Captive	Beani & Dessi-Fulgheri. 1998. Anti-predator behaviour of captive Grey partridges (Perdix perdix). ETHOLOGY ECOLOGY & EVOLUTION, 10:185-196.	Birds	Grey partridges	Perdix perdix	Italy	Commercial game-farm	>10	22	Adult	Female - parent reared	Vigilance (Frequency)		2	7,92	+	2,814249456	1,407124728	Raptor model, predator calls and alarm calls (data combined)	Fig. 2		365	31,5	0,443	Cornell lab of ornithology
Captive	Beani & Dessi-Fulgheri. 1998. Anti-predator behaviour of captive Grey partridges (Perdix perdix). ETHOLOGY ECOLOGY & EVOLUTION, 10:185-196.	Birds	Grey partridges	Perdix perdix	Italy	Commercial game-farm	>10	29	Adult	Male - intensively reared	Vigilance (Frequency)		8,2	49,01	+	7,000714249	0,85374564	Raptor model, predator calls and alarm calls (data combined)	Fig. 2		365	31,5	0,443	Cornell lab of ornithology
Captive	Beani & Dessi-Fulgheri. 1998. Anti-predator behaviour of captive Grey partridges (Perdix perdix). ETHOLOGY ECOLOGY & EVOLUTION, 10:185-196.	Birds	Grey partridges	Perdix perdix	Italy	Commercial game-farm	>10	30	Adult	Female - intensively reared	Vigilance (Frequency)		1,5	4,8	+	2,19089023	1,460593487	Raptor model, predator calls and alarm calls (data combined)	Fig. 2		365	31,5	0,443	Cornell lab of ornithology
Captive	Beani & Dessi-Fulgheri. 1998. Anti-predator behaviour of captive Grey partridges (Perdix perdix). ETHOLOGY ECOLOGY & EVOLUTION, 10:185-196.	Birds	Grey partridges	Perdix perdix	Italy	Commercial game-farm	>10	20	Adult	Male - parent reared	Calling (Frequency)		12,5	51,2	+	7,155417528	0,572433402	Raptor model, predator calls and alarm calls (data combined)	Fig. 2		365	31,5	0,443	Cornell lab of ornithology
Captive	Beani & Dessi-Fulgheri. 1998. Anti-predator behaviour of captive Grey partridges (Perdix perdix). ETHOLOGY ECOLOGY & EVOLUTION, 10:185-196.	Birds	Grey partridges	Perdix perdix	Italy	Commercial game-farm	>10	22	Adult	Female - parent reared	Calling (Frequency)		4,8	31,68	+	5,628498912	1,17260394	Raptor model, predator calls and alarm calls (data combined)	Fig. 2		365	31,5	0,443	Cornell lab of ornithology
Captive	Beani & Dessi-Fulgheri. 1998. Anti-predator behaviour of captive Grey partridges (Perdix perdix). ETHOLOGY ECOLOGY & EVOLUTION, 10:185-196.	Birds	Grey partridges	Perdix perdix	Italy	Commercial game-farm	>10	29	Adult	Male - intensively reared	Calling (Frequency)		5,3	29	+	5,385164807	1,016068832	Raptor model, predator calls and alarm calls (data combined)	Fig. 2		365	31,5	0,443	Cornell lab of ornithology
Captive	Beani & Dessi-Fulgheri. 1998. Anti-predator behaviour of captive Grey partridges (Perdix perdix). ETHOLOGY ECOLOGY & EVOLUTION, 10:185-196.	Birds	Grey partridges	Perdix perdix	Italy	Commercial game-farm	>10	30	Adult	Female - intensively reared	Calling (Frequency)		2,2	7,5	+	2,738612788	1,244823994	Raptor model, predator calls and alarm calls (data combined)	Fig. 2		365	31,5	0,443	Cornell lab of ornithology
Captive	Rantanen et al. 2010. Vigilance, time budgets and predation risk in reintroduced captive-bred grey partridges Perdix perdix. Applied Animal Behavior Science, 127:43-	Birds	Grey partridges	Perdix perdix	UK	Field	7	19	Adults and Juveniles	All	Time spent vigilant (%)		3,8	148,96	+	12,20491704	3,211820274	Reintroduction to the wild	Table 2		365	31,5	0,443	Cornell lab of ornithology
Captive	Watson et al. 2007. Vigilance and fitness in gret partridges Perdix perdix: the effects of group size and foraging-vigilance trade-offs on predation mortality.	Birds	Grey partridges	Perdix perdix	UK	Field	0	122	Adults and Juveniles	All	Time spent vigilant (%)		43	1098	+	33,13608305	0,770606583		Text		365	31,5	0,443	Cornell lab of ornithology
Captive	Turner et al. 2006. Learning, memory and predator avoidance by freshwater snails: effects of experience on predator recognition and defensive strategy. Animal Beh	Molluscs	Bladder snail	Physa acuta	USA	Outdoors mesocosms	0	10	Adults	All	Near-surface habitat use (proportion of time)		0,146	0,00841	-	0,091706052	0,628123645	Control	Fig. 1		50	?	?	Freshwater Gastropods of North America
Captive	Turner et al. 2006. Learning, memory and predator avoidance by freshwater snails: effects of experience on predator recognition and defensive strategy. Animal Beh	Molluscs	Bladder snail	Physa acuta	USA	Outdoors mesocosms	1	10	Adults	All	Near-surface habitat use (proportion of time)		0,186	0,00841	-	0,091706052	0,493043291	Control	Fig. 1		50	?	?	Freshwater Gastropods of North America
Captive	Turner et al. 2006. Learning, memory and predator avoidance by freshwater snails: effects of experience on predator recognition and defensive strategy. Animal Beh	Molluscs	Bladder snail	Physa acuta	USA	Outdoors mesocosms	0	10	Adults	All	Near-surface habitat use (proportion of time)		0,254	0,00841	-	0,091706052	0,361047449	Chemical cue of unfed crayfish	Fig. 1		50	?	?	Freshwater Gastropods of North America
Captive	Turner et al. 2006. Learning, memory and predator avoidance by freshwater snails: effects of experience on predator recognition and defensive strategy. Animal Beh	Molluscs	Bladder snail	Physa acuta	USA	Outdoors mesocosms	1	10	Adults	All	Near-surface habitat use (proportion of time)		0,226	0,00841	-	0,091706052	0,405778992	Chemical cue of unfed crayfish	Fig. 1		50	?	?	Freshwater Gastropods of North America
Captive	Turner et al. 2006. Learning, memory and predator avoidance by freshwater snails: effects of experience on predator recognition and defensive strategy. Animal Beh	Molluscs	Bladder snail	Physa acuta	USA	Outdoors mesocosms	0	10	Adults	All	Near-surface habitat use (proportion of time)		0,254	0,00841	-	0,091706052	0,361047449	Chemical cue of crayfish fed on insects	Fig. 1		50	?	?	Freshwater Gastropods of North America
Captive	Turner et al. 2006. Learning, memory and predator avoidance by freshwater snails: effects of experience on predator recognition and defensive strategy. Animal Beh	Molluscs	Bladder snail	Physa acuta	USA	Outdoors mesocosms	1	10	Adults	All	Near-surface habitat use (proportion of time)		0,163	0,00841	-	0,091706052	0,562613817	Chemical cue of crayfish fed on insects	Fig. 1		50	?	?	Freshwater Gastropods of North America
Captive	Turner et al. 2006. Learning, memory and predator avoidance by freshwater snails: effects of experience on predator recognition and defensive strategy. Animal Beh	Molluscs	Bladder snail	Physa acuta	USA	Outdoors mesocosms	0	10	Adults	All	Near-surface habitat use (proportion of time)		0,786	0,00841	-	0,091706052	0,116674367	Chemical cue of crayfish fed on snails	Fig. 1		50	?	?	Freshwater Gastropods of North America
Captive	Turner et al. 2006. Learning, memory and predator avoidance by freshwater snails: effects of experience on predator recognition and defensive strategy. Animal Beh	Molluscs	Bladder snail	Physa acuta	USA	Outdoors mesocosms	1	10	Adults	All	Near-surface habitat use (proportion of time)		0,643	0,00841	-	0,091706052	0,142622165	Chemical cue of crayfish fed on snails	Fig. 1		50	?	?	Freshwater Gastropods of North America
Captive	Turner et al. 2006. Learning, memory and predator avoidance by freshwater snails: effects of experience on predator recognition and defensive strategy. Animal Beh	Molluscs	Bladder snail	Physa acuta	USA	Outdoors mesocosms	0	10	Adults	All	Near-surface habitat use (proportion of time)		0,489	0,00841	-	0,091706052	0,187537939	Snails crushed by hand	Fig. 1		50	?	?	Freshwater Gastropods of North America
Captive	Turner et al. 2006. Learning, memory and predator avoidance by freshwater snails: effects of experience on predator recognition and defensive strategy. Animal Beh	Molluscs	Bladder snail	Physa acuta	USA	Outdoors mesocosms	1	10	Adults	All	Near-surface habitat use (proportion of time)		0,323	0,00841	-	0,091706052	0,283919666	Snails crushed by hand	Fig. 1		50	?	?	Freshwater Gastropods of North America
Captive	El Balaa & Blouin-Demers 2011. Anti-predatory behaviour of wild-caught vs captive-bred freshwater angelfish, Pterophyllum scalare. Journal od Applied Ichtyology	Fish	Freshwater angelfish	Pterophyllum scalare	Canada	Experimental tanks	0	14	Adults	All	Pause following removal of partitioning between fish and predator (sec, log transformed)		0,85	0,1134	+	0,336749165	0,396175488	Visual predator presentation	Table 1		?	6	?	Paper
Captive	El Balaa & Blouin-Demers 2011. Anti-predatory behaviour of wild-caught vs captive-bred freshwater angelfish, Pterophyllum scalare. Journal od Applied Ichtyology	Fish	Freshwater angelfish	Pterophyllum scalare	Canada	Experimental tanks	>3	12	Adults	All	Pause following removal of partitioning between fish and predator (sec, log transformed)		0,55	0,1728	+	0,415692194	0,755803989	Visual predator presentation	Table 1		?	6	?	Paper
Captive	El Balaa & Blouin-Demers 2011. Anti-predatory behaviour of wild-caught vs captive-bred freshwater angelfish, Pterophyllum scalare. Journal od Applied Ichtyology	Fish	Freshwater angelfish	Pterophyllum scalare	Canada	Experimental tanks	0	14	Adults	All	Pause following detection of predator (sec)		19,61	325,2536	+	18,0347886	0,919673055	Visual predator presentation	Table 1		?	6	?	Paper
Captive	El Balaa & Blouin-Demers 2011. Anti-predatory behaviour of wild-caught vs captive-bred freshwater angelfish, Pterophyllum scalare. Journal od Applied Ichtyology	Fish	Freshwater angelfish	Pterophyllum scalare	Canada	Experimental tanks	>3	12	Adults	All	Pause following detection of predator (sec)		22,2	2467,6272	+	49,67521716	2,237622395	Visual predator presentation	Table 1		?	6	?	Paper
Captive	El Balaa & Blouin-Demers 2011. Anti-predatory behaviour of wild-caught vs captive-bred freshwater angelfish, Pterophyllum scalare. Journal od Applied Ichtyology	Fish	Freshwater angelfish	Pterophyllum scalare	Canada	Experimental tanks	0	14	Adults	All	Time to first investigation of predator (sec)		8,38	50,54	+	7,109149035	0,84834714	Visual predator presentation	Table 1		?	6	?	Paper
Captive	El Balaa & Blouin-Demers 2011. Anti-predatory behaviour of wild-caught vs captive-bred freshwater angelfish, Pterophyllum scalare. Journal od Applied Ichtyology	Fish	Freshwater angelfish	Pterophyllum scalare	Canada	Experimental tanks	>3	12	Adults	All	Time to first investigation of predator (sec)		8,08	29,9568	+	5,473280552	0,677386207	Visual predator presentation	Table 1		?	6	?	Paper
Captive	El Balaa & Blouin-Demers 2011. Anti-predatory behaviour of wild-caught vs captive-bred freshwater angelfish, Pterophyllum scalare. Journal od Applied Ichtyology	Fish	Freshwater angelfish	Pterophyllum scalare	Canada	Experimental tanks	0	14	Adults	All	Time to resume normal behavior (sec)		12,23	54,8856	+	7,408481626	0,605763011	Visual predator presentation	Table 1		?	6	?	Paper
Captive	El Balaa & Blouin-Demers 2011. Anti-predatory behaviour of wild-caught vs captive-bred freshwater angelfish, Pterophyllum scalare. Journal od Applied Ichtyology	Fish	Freshwater angelfish	Pterophyllum scalare	Canada	Experimental tanks	>3	12	Adults	All	Time to resume normal behavior (sec)		20,09	37,1712	+	6,096818843	0,303475303	Visual predator presentation	Table 1		?	6	?	Paper
Captive	Teixeira & Young 2014. Can captive-bred American bullfrogs learn to avoid a model avian predator? Acta Ethologica, 17:15-22.	Amphibians	American bullfrogs	Rana catesbeiana	Brazil	Outdoor tanks	>20	12	Adults	All	Inactive on surface (% of occurance)		71,54	875,1792	-	29,58342779	0,413522893	Predator model	Table 2		0	12,1	0,5	CABI - invasive species compendium
Captive	Teixeira & Young 2014. Can captive-bred American bullfrogs learn to avoid a model avian predator? Acta Ethologica, 17:15-22.	Amphibians	American bullfrogs	Rana catesbeiana	Brazil	Outdoor tanks	>20	6	Adults	All	Inactive on surface (% of occurance)		27,8	779,76	-	27,92418307	1,004467017	Predator model	Table 2	After 3-4 training sessions	0	12,1	0,5	CABI - invasive species compendium
Captive	Teixeira & Young 2014. Can captive-bred American bullfrogs learn to avoid a model avian predator? Acta Ethologica, 17:15-22.	Amphibians	American bullfrogs	Rana catesbeiana	Brazil	Outdoor tanks	>20	12	Adults	All	Inactive on the bottom (% of occurance)		13,41	728,2092	+	26,98535158	2,012330468	Predator model	Table 2		0	12,1	0,5	CABI - invasive species compendium
Captive	Teixeira & Young 2014. Can captive-bred American bullfrogs learn to avoid a model avian predator? Acta Ethologica, 17:15-22.	Amphibians	American bullfrogs	Rana catesbeiana	Brazil	Outdoor tanks	>20	6	Adults	All	Inactive on the bottom (% of occurance)		69,3	1077,36	+	32,82316255	0,473638709	Predator model	Table 2	After 3-4 training sessions	0	12,1	0,5	CABI - invasive species compendium
Captive	Teixeira & Young 2014. Can captive-bred American bullfrogs learn to avoid a model avian predator? Acta Ethologica, 17:15-22.	Amphibians	American bullfrogs	Rana catesbeiana	Brazil	Outdoor tanks	>20	12	Adults	All	Swimming on surface (% of occurance)		11,79	4474,5132	-	66,89180219	5,673604935	Predator model	Table 2		0	12,1	0,5	CABI - invasive species compendium
Captive	Teixeira & Young 2014. Can captive-bred American bullfrogs learn to avoid a model avian predator? Acta Ethologica, 17:15-22.	Amphibians	American bullfrogs	Rana catesbeiana	Brazil	Outdoor tanks	>20	6	Adults	All	Swimming on surface (% of occurance)		3	105,84	-	10,28785692	3,42928564	Predator model	Table 2	After 3-4 training sessions	0	12,1	0,5	CABI - invasive species compendium
Captive	Teixeira & Young 2014. Can captive-bred American bullfrogs learn to avoid a model avian predator? Acta Ethologica, 17:15-22.	Amphibians	American bullfrogs	Rana catesbeiana	Brazil	Outdoor tanks	>20	12	Adults	All	Swimming on the bottom (% of occurance)		2,64	58,08	+	7,621023553	2,886751346	Predator model	Table 2		0	12,1	0,5	CABI - invasive species compendium
Captive	Teixeira & Young 2014. Can captive-bred American bullfrogs learn to avoid a model avian predator? Acta Ethologica, 17:15-22.	Amphibians	American bullfrogs	Rana catesbeiana	Brazil	Outdoor tanks	>20	6	Adults	All	Swimming on the bottom (% of occurance)		1	6,615	+	2,57196423	2,57196423	Predator model	Table 2	After 3-4 training sessions	0	12,1	0,5	CABI - invasive species compendium
Captive	Teixeira & Young 2014. Can captive-bred American bullfrogs learn to avoid a model avian predator? Acta Ethologica, 17:15-22.	Amphibians	American bullfrogs	Rana catesbeiana	Brazil	Outdoor tanks	>20	12	Adults	All	Swimming to the surface (% of occurance)		0,2	0,48	-	0,692820323	3,464101615	Predator model	Table 2		0	12,1	0,5	CABI - invasive species compendium
Captive	Teixeira & Young 2014. Can captive-bred American bullfrogs learn to avoid a model avian predator? Acta Ethologica, 17:15-22.	Amphibians	American bullfrogs	Rana catesbeiana	Brazil	Outdoor tanks	>20	6	Adults	All	Swimming to the surface (% of occurance)		0,25	0,375	-	0,612372436	2,449489743	Predator model	Table 2	After 3-4 training sessions	0	12,1	0,5	CABI - invasive species compendium
Captive	Teixeira & Young 2014. Can captive-bred American bullfrogs learn to avoid a model avian predator? Acta Ethologica, 17:15-22.	Amphibians	American bullfrogs	Rana catesbeiana	Brazil	Outdoor tanks	>20	12	Adults	All	Swimming to the bottom (% of occurance)		0,4	1,92	+	1,385640646	3,464101615	Predator model	Table 2		0	12,1	0,5	CABI - invasive species compendium
Captive	Teixeira & Young 2014. Can captive-bred American bullfrogs learn to avoid a model avian predator? Acta Ethologica, 17:15-22.	Amphibians	American bullfrogs	Rana catesbeiana	Brazil	Outdoor tanks	>20	6	Adults	All	Swimming to the bottom (% of occurance)		1,25	3,7446	+	1,935096897	1,548077517	Predator model	Table 2	After 3-4 training sessions	0	12,1	0,5	CABI - invasive species compendium
Captive	de Azevedo et al. 2012. Failure of captive-born greater rheas (Rhea americana, Rheidae, Aves) to discriminate between predator and nonpredator models. Acta Etho	Birds	Greater rheas	Rhea americana	Brazil	Zoo	1	17	Adults	All	Total number of alert behavior recorded (during exposure)		51,76	211,8353	+	14,55456286	0,281193255	Predator & non predator models (no differences between them)	Fig.1	Change from before exposure: 4.7	576	?	23	Amniosa database
Captive	Hayes & Snowdon 1990. PREDATOR RECOGNITION IN COTTON-TOP TAMARINS (SAGUINUS-OEDIPUS). American Journal of Primatology, 20:283-291.	Mammals	Cotton-top tamarins	Saguinus oedipus	USA	Indoor cages	<1	14 pairs	Adults	All	Mild alarm calling (mean frequncy)		0,83	0,8064	+	0,897997773	1,081925028	Empty box presentation	Fig. 1		582	27,5	0,446	Amniosa database	Days of sexual maturity is an average between males and females
Captive	Hayes & Snowdon 1990. PREDATOR RECOGNITION IN COTTON-TOP TAMARINS (SAGUINUS-OEDIPUS). American Journal of Primatology, 20:283-291.	Mammals	Cotton-top tamarins	Saguinus oedipus	USA	Indoor cages	<1	14 pairs	Adults	All	Strong alarm calling (mean frequncy)		1,19	0,2016	+	0,448998886	0,377309989	Flowers presentation	Fig. 1		582	27,5	0,446	Amniosa database	Days of sexual maturity is an average between males and females
Captive	Hayes & Snowdon 1990. PREDATOR RECOGNITION IN COTTON-TOP TAMARINS (SAGUINUS-OEDIPUS). American Journal of Primatology, 20:283-291.	Mammals	Cotton-top tamarins	Saguinus oedipus	USA	Indoor cages	<1	14 pairs	Adults	All	Mobbing calls (mean frequncy)		16,55	301,4144	+	17,36129027	1,04902056	Predator (snake) presentation	Fig. 1		582	27,5	0,446	Amniosa database	Days of sexual maturity is an average between males and females
Captive	Hayes & Snowdon 1990. PREDATOR RECOGNITION IN COTTON-TOP TAMARINS (SAGUINUS-OEDIPUS). American Journal of Primatology, 20:283-291.	Mammals	Cotton-top tamarins	Saguinus oedipus	USA	Indoor cages	<1	14 pairs	Adults	All	Mild alarm calling (mean frequncy)		0,12	0,8064	+	0,897997773	7,483314774	Empty box presentation	Fig. 1		582	27,5	0,446	Amniosa database	Days of sexual maturity is an average between males and females
Captive	Hayes & Snowdon 1990. PREDATOR RECOGNITION IN COTTON-TOP TAMARINS (SAGUINUS-OEDIPUS). American Journal of Primatology, 20:283-291.	Mammals	Cotton-top tamarins	Saguinus oedipus	USA	Indoor cages	<1	14 pairs	Adults	All	Strong alarm calling (mean frequncy)		0,24	0,8064	+	0,897997773	3,741657387	Flowers presentation	Fig. 1		582	27,5	0,446	Amniosa database	Days of sexual maturity is an average between males and females
Captive	Hayes & Snowdon 1990. PREDATOR RECOGNITION IN COTTON-TOP TAMARINS (SAGUINUS-OEDIPUS). American Journal of Primatology, 20:283-291.	Mammals	Cotton-top tamarins	Saguinus oedipus	USA	Indoor cages	<1	14 pairs	Adults	All	Mobbing calls (mean frequncy)		12,86	257,6574	+	16,05171019	1,248188973	Predator (snake) presentation	Fig. 1		582	27,5	0,446	Amniosa database	Days of sexual maturity is an average between males and females
Captive	Hayes & Snowdon 1990. PREDATOR RECOGNITION IN COTTON-TOP TAMARINS (SAGUINUS-OEDIPUS). American Journal of Primatology, 20:283-291.	Mammals	Cotton-top tamarins	Saguinus oedipus	USA	Indoor cages	<1	14 pairs	Adults	All	Mild alarm calling (mean frequncy)		0	0	+	0	0	Empty box presentation	Fig. 1		582	27,5	0,446	Amniosa database	Days of sexual maturity is an average between males and females
Captive	Hayes & Snowdon 1990. PREDATOR RECOGNITION IN COTTON-TOP TAMARINS (SAGUINUS-OEDIPUS). American Journal of Primatology, 20:283-291.	Mammals	Cotton-top tamarins	Saguinus oedipus	USA	Indoor cages	<1	14 pairs	Adults	All	Strong alarm calling (mean frequncy)		0	0	+	0	0	Flowers presentation	Fig. 1		582	27,5	0,446	Amniosa database	Days of sexual maturity is an average between males and females
Captive	Hayes & Snowdon 1990. PREDATOR RECOGNITION IN COTTON-TOP TAMARINS (SAGUINUS-OEDIPUS). American Journal of Primatology, 20:283-291.	Mammals	Cotton-top tamarins	Saguinus oedipus	USA	Indoor cages	<1	14 pairs	Adults	All	Mobbing calls (mean frequncy)		2,38	79,3016	+	8,905144581	3,741657387	Predator (snake) presentation	Fig. 1		582	27,5	0,446	Amniosa database	Days of sexual maturity is an average between males and females
Captive	de Mestral & Herbinger 2013. Reduction in antipredator response detected between first and second generations of endangered juvenile Atlantic salmon Salmo	Fish	Atlantic salmon	Salmo salar	Canada	Experimental tanks	1	42	Juveniles	All	Mean risk taking behavior (risk factor score) during predator presentation		1,17	0,1512	-	0,388844442	0,332345677	Predator model (heron)	Fig. 2	Change from before exposure: (-0.52)	545	?	5	Animal diversity website
Captive	de Mestral & Herbinger 2013. Reduction in antipredator response detected between first and second generations of endangered juvenile Atlantic salmon Salmo	Fish	Atlantic salmon	Salmo salar	Canada	Experimental tanks	2	69	Juveniles	All	Mean risk taking behavior (risk factor score) during predator presentation		1,25	0,0621	-	0,249198716	0,199358973	Predator model (heron)	Fig. 2	Change from before exposure: (-0.96)	545	?	5	Animal diversity website
Captive	de Mestral & Herbinger 2013. Reduction in antipredator response detected between first and second generations of endangered juvenile Atlantic salmon Salmo	Fish	Atlantic salmon	Salmo salar	Canada	Experimental tanks	0	39	Juveniles	All	Mean risk taking behavior (risk factor score) during predator presentation		1,13	0,0351	-	0,18734994	0,165796407	Predator model (heron)	Fig. 2	Change from before exposure: (-0.8)	545	?	5	Animal diversity website
Captive	de Mestral & Herbinger 2013. Reduction in antipredator response detected between first and second generations of endangered juvenile Atlantic salmon Salmo	Fish	Atlantic salmon	Salmo salar	Canada	Experimental tanks	5	32	Juveniles	All	Mean risk taking behavior (risk factor score) during predator presentation		1,9	1,1271	-	1,06164966	0,558762979	Predator model (heron)	Fig. 2	Change from before exposure: (-0.91)	545	?	5	Animal diversity website
Captive	Hawkins et al. 2008. Ontogenetic learning of predator recognition in hatchery-reared Atlantic salmon, Salmo salar. Animal Behaviour, 75:1663-1671.	Fish	Atlantic salmon	Salmo salar	Scotland	Indoor tanks	1	30	Juveniles (17-25 days)	All		Opercular rate (Residuals from regression of poststimulus vs. prestimulus)	2,24	15,123	+	3,888830158	1,736084892	Predator odor (Pike)	Fig. 2		545	?	5	Animal diversity website
Captive	Hawkins et al. 2008. Ontogenetic learning of predator recognition in hatchery-reared Atlantic salmon, Salmo salar. Animal Behaviour, 75:1663-1671.	Fish	Atlantic salmon	Salmo salar	Scotland	Indoor tanks	1	30	Juveniles (17-25 days)	All		Opercular rate (Residuals from regression of poststimulus vs. prestimulus)	0,24	20,172	+	4,491324972	18,71385405	Non-Predator odor (Minnow)	Fig. 2		545	?	5	Animal diversity website
Captive	Hawkins et al. 2008. Ontogenetic learning of predator recognition in hatchery-reared Atlantic salmon, Salmo salar. Animal Behaviour, 75:1663-1671.	Fish	Atlantic salmon	Salmo salar	Scotland	Indoor tanks	1	41	Juveniles (17-25 days)	All		Opercular rate (Residuals from regression of poststimulus vs. prestimulus)	-4	2,3616	+	1,536749817	-0,384187454	Control	Fig. 2		545	?	5	Animal diversity website
Captive	Hawkins et al. 2008. Ontogenetic learning of predator recognition in hatchery-reared Atlantic salmon, Salmo salar. Animal Behaviour, 75:1663-1671.	Fish	Atlantic salmon	Salmo salar	Scotland	Indoor tanks	1	22	Juveniles (74-103 days)	All		Opercular rate (Residuals from regression of poststimulus vs. prestimulus)	12,24	161,5702	+	12,71102671	1,038482574	Predator odor (Pike)	Fig. 2		545	?	5	Animal diversity website
Captive	Hawkins et al. 2008. Ontogenetic learning of predator recognition in hatchery-reared Atlantic salmon, Salmo salar. Animal Behaviour, 75:1663-1671.	Fish	Atlantic salmon	Salmo salar	Scotland	Indoor tanks	1	22	Juveniles (74-103 days)	All		Opercular rate (Residuals from regression of poststimulus vs. prestimulus)	0,47	30,6328	+	5,534690597	11,77593744	Non-Predator odor (Minnow)	Fig. 2		545	?	5	Animal diversity website
Captive	Hawkins et al. 2008. Ontogenetic learning of predator recognition in hatchery-reared Atlantic salmon, Salmo salar. Animal Behaviour, 75:1663-1671.	Fish	Atlantic salmon	Salmo salar	Scotland	Indoor tanks	1	23	Juveniles (74-103 days)	All		Opercular rate (Residuals from regression of poststimulus vs. prestimulus)	-2,82	11,5943	+	3,405040382	-1,207461128	Control	Fig. 2		545	?	5	Animal diversity website
Captive	Hawkins et al. 2008. Ontogenetic learning of predator recognition in hatchery-reared Atlantic salmon, Salmo salar. Animal Behaviour, 75:1663-1671.	Fish	Atlantic salmon	Salmo salar	Scotland	Indoor tanks	1	30	Juveniles (194-252 days)	All		Opercular rate (Residuals from regression of poststimulus vs. prestimulus)	1,18	33,708	+	5,80585911	4,920219584	Predator odor (Pike)	Fig. 2		545	?	5	Animal diversity website
Captive	Hawkins et al. 2008. Ontogenetic learning of predator recognition in hatchery-reared Atlantic salmon, Salmo salar. Animal Behaviour, 75:1663-1671.	Fish	Atlantic salmon	Salmo salar	Scotland	Indoor tanks	1	28	Juveniles (194-252 days)	All		Opercular rate (Residuals from regression of poststimulus vs. prestimulus)	0	24,7408	+	4,974012465	0	Non-Predator odor (Minnow)	Fig. 2		545	?	5	Animal diversity website
Captive	Hawkins et al. 2008. Ontogenetic learning of predator recognition in hatchery-reared Atlantic salmon, Salmo salar. Animal Behaviour, 75:1663-1671.	Fish	Atlantic salmon	Salmo salar	Scotland	Indoor tanks	1	29	Juveniles (194-252 days)	All		Opercular rate (Residuals from regression of poststimulus vs. prestimulus)	-5,06	25,6244	+	5,062054919	-1,00040611	Control	Fig. 2		545	?	5	Animal diversity website
Captive	Jackson & Brown 2011. Differences in antipredator behaviour between wild and hatchery-reared juvenile Atlantic salmon (Salmo salar) under seminatural conditions	Fish	Atlantic salmon	Salmo salar	Canada	Seminatural river arena	0	11	Juveniles	All	Mean score of change in time moving (poststimulus - prestimulus)		70,42	323,1404	-	17,97610636	0,2552699	Stream water (control)	Fig 2a		545	?	5	Animal diversity website
Captive	Jackson & Brown 2011. Differences in antipredator behaviour between wild and hatchery-reared juvenile Atlantic salmon (Salmo salar) under seminatural conditions	Fish	Atlantic salmon	Salmo salar	Canada	Seminatural river arena	0	11	Juveniles	All	Mean score of change in time moving (poststimulus - prestimulus)		20,83	121,9779	-	11,04436055	0,530214141	Conspecific alarm cues	Fig 2a		545	?	5	Animal diversity website
Captive	Jackson & Brown 2011. Differences in antipredator behaviour between wild and hatchery-reared juvenile Atlantic salmon (Salmo salar) under seminatural conditions	Fish	Atlantic salmon	Salmo salar	Canada	Seminatural river arena	1	15	Juveniles	All	Mean score of change in time moving (poststimulus - prestimulus)		63,33	751,896	-	27,42072209	0,432981558	Stream water (control)	Fig 2a		545	?	5	Animal diversity website
Captive	Jackson & Brown 2011. Differences in antipredator behaviour between wild and hatchery-reared juvenile Atlantic salmon (Salmo salar) under seminatural conditions	Fish	Atlantic salmon	Salmo salar	Canada	Seminatural river arena	1	15	Juveniles	All	Mean score of change in time moving (poststimulus - prestimulus)		34,59	1261,3335	-	35,51525728	1,026749271	Conspecific alarm cues	Fig 2a		545	?	5	Animal diversity website
Captive	Jackson & Brown 2011. Differences in antipredator behaviour between wild and hatchery-reared juvenile Atlantic salmon (Salmo salar) under seminatural conditions	Fish	Atlantic salmon	Salmo salar	Canada	Seminatural river arena	2	30	Juveniles	All	Mean score of change in time moving (poststimulus - prestimulus)		67,5	1019,667	-	31,9322251	0,473070002	Stream water (control)	Fig 2a		545	?	5	Animal diversity website
Captive	Jackson & Brown 2011. Differences in antipredator behaviour between wild and hatchery-reared juvenile Atlantic salmon (Salmo salar) under seminatural conditions	Fish	Atlantic salmon	Salmo salar	Canada	Seminatural river arena	2	30	Juveniles	All	Mean score of change in time moving (poststimulus - prestimulus)		57,92	1019,667	-	31,9322251	0,551316041	Conspecific alarm cues	Fig 2a		545	?	5	Animal diversity website
Captive	Jackson & Brown 2011. Differences in antipredator behaviour between wild and hatchery-reared juvenile Atlantic salmon (Salmo salar) under seminatural conditions	Fish	Atlantic salmon	Salmo salar	Canada	Seminatural river arena	0	11	Juveniles	All	Mean score of change in time spent on substrate (poststimulus - prestimulus)		38,75	68,75	+	8,291561976	0,213975793	Stream water (control)	Fig 2b		545	?	5	Animal diversity website
Captive	Jackson & Brown 2011. Differences in antipredator behaviour between wild and hatchery-reared juvenile Atlantic salmon (Salmo salar) under seminatural conditions	Fish	Atlantic salmon	Salmo salar	Canada	Seminatural river arena	0	11	Juveniles	All	Mean score of change in time spent on substrate (poststimulus - prestimulus)		78,33	842,1875	+	29,02046692	0,370489811	Conspecific alarm cues	Fig 2b		545	?	5	Animal diversity website
Captive	Jackson & Brown 2011. Differences in antipredator behaviour between wild and hatchery-reared juvenile Atlantic salmon (Salmo salar) under seminatural conditions	Fish	Atlantic salmon	Salmo salar	Canada	Seminatural river arena	1	15	Juveniles	All	Mean score of change in time spent on substrate (poststimulus - prestimulus)		41,25	940,896	+	30,6740281	0,743612802	Stream water (control)	Fig 2b		545	?	5	Animal diversity website
Captive	Jackson & Brown 2011. Differences in antipredator behaviour between wild and hatchery-reared juvenile Atlantic salmon (Salmo salar) under seminatural conditions	Fish	Atlantic salmon	Salmo salar	Canada	Seminatural river arena	1	15	Juveniles	All	Mean score of change in time spent on substrate (poststimulus - prestimulus)		79,17	440,646	+	20,99156974	0,265145506	Conspecific alarm cues	Fig 2b		545	?	5	Animal diversity website
Captive	Jackson & Brown 2011. Differences in antipredator behaviour between wild and hatchery-reared juvenile Atlantic salmon (Salmo salar) under seminatural conditions	Fish	Atlantic salmon	Salmo salar	Canada	Seminatural river arena	2	30	Juveniles	All	Mean score of change in time spent on substrate (poststimulus - prestimulus)		39,58	881,292	+	29,68656262	0,75003948	Stream water (control)	Fig 2b		545	?	5	Animal diversity website
Captive	Jackson & Brown 2011. Differences in antipredator behaviour between wild and hatchery-reared juvenile Atlantic salmon (Salmo salar) under seminatural conditions	Fish	Atlantic salmon	Salmo salar	Canada	Seminatural river arena	2	30	Juveniles	All	Mean score of change in time spent on substrate (poststimulus - prestimulus)		65,83	1019,667	+	31,9322251	0,485071018	Conspecific alarm cues	Fig 2b		545	?	5	Animal diversity website
Captive	Jackson & Brown 2011. Differences in antipredator behaviour between wild and hatchery-reared juvenile Atlantic salmon (Salmo salar) under seminatural conditions	Fish	Atlantic salmon	Salmo salar	Canada	Seminatural river arena	0	11	Juveniles	All	Mean score of change in time spent in foraging attempts. (poststimulus - prestimulus)		67,5	154,6875	-	12,43734296	0,184256933	Stream water (control)	Fig 2c		545	?	5	Animal diversity website
Captive	Jackson & Brown 2011. Differences in antipredator behaviour between wild and hatchery-reared juvenile Atlantic salmon (Salmo salar) under seminatural conditions	Fish	Atlantic salmon	Salmo salar	Canada	Seminatural river arena	0	11	Juveniles	All	Mean score of change in time spent in foraging attempts. (poststimulus - prestimulus)		16,67	154,6875	-	12,43734296	0,74609136	Conspecific alarm cues	Fig 2c		545	?	5	Animal diversity website
Captive	Jackson & Brown 2011. Differences in antipredator behaviour between wild and hatchery-reared juvenile Atlantic salmon (Salmo salar) under seminatural conditions	Fish	Atlantic salmon	Salmo salar	Canada	Seminatural river arena	1	15	Juveniles	All	Mean score of change in time spent in foraging attempts. (poststimulus - prestimulus)		72,5	1261,3335	-	35,51525728	0,489865618	Stream water (control)	Fig 2c		545	?	5	Animal diversity website
Captive	Jackson & Brown 2011. Differences in antipredator behaviour between wild and hatchery-reared juvenile Atlantic salmon (Salmo salar) under seminatural conditions	Fish	Atlantic salmon	Salmo salar	Canada	Seminatural river arena	1	15	Juveniles	All	Mean score of change in time spent in foraging attempts. (poststimulus - prestimulus)		41,25	1040,8335	-	32,26195127	0,78210791	Conspecific alarm cues	Fig 2c		545	?	5	Animal diversity website
Captive	Jackson & Brown 2011. Differences in antipredator behaviour between wild and hatchery-reared juvenile Atlantic salmon (Salmo salar) under seminatural conditions	Fish	Atlantic salmon	Salmo salar	Canada	Seminatural river arena	2	30	Juveniles	All	Mean score of change in time spent in foraging attempts. (poststimulus - prestimulus)		76,25	629,292	-	25,08569313	0,328992697	Stream water (control)	Fig 2c		545	?	5	Animal diversity website
Captive	Jackson & Brown 2011. Differences in antipredator behaviour between wild and hatchery-reared juvenile Atlantic salmon (Salmo salar) under seminatural conditions	Fish	Atlantic salmon	Salmo salar	Canada	Seminatural river arena	2	30	Juveniles	All	Mean score of change in time spent in foraging attempts. (poststimulus - prestimulus)		44,58	750	-	27,38612788	0,614314219	Conspecific alarm cues	Fig 2c		545	?	5	Animal diversity website
Captive	Jackson & Brown 2011. Differences in antipredator behaviour between wild and hatchery-reared juvenile Atlantic salmon (Salmo salar) under seminatural conditions	Fish	Atlantic salmon	Salmo salar	Canada	Seminatural river arena	0	11	Juveniles	All	Mean score of latency to resume. (poststimulus - prestimulus)		38,55	71,5275	+	8,457393215	0,219387632	Conspecific alarm cues	Fig 3		545	?	5	Animal diversity website
Captive	Jackson & Brown 2011. Differences in antipredator behaviour between wild and hatchery-reared juvenile Atlantic salmon (Salmo salar) under seminatural conditions	Fish	Atlantic salmon	Salmo salar	Canada	Seminatural river arena	1	15	Juveniles	All	Mean score of latency to resume. (poststimulus - prestimulus)		26,55	218,886	+	14,79479638	0,557242802	Conspecific alarm cues	Fig 3		545	?	5	Animal diversity website
Captive	Jackson & Brown 2011. Differences in antipredator behaviour between wild and hatchery-reared juvenile Atlantic salmon (Salmo salar) under seminatural conditions	Fish	Atlantic salmon	Salmo salar	Canada	Seminatural river arena	2	30	Juveniles	All	Mean score of latency to resume. (poststimulus - prestimulus)		25,64	357,075	+	18,89642823	0,736990181	Conspecific alarm cues	Fig 3		545	?	5	Animal diversity website
Captive	Roberts et al. 2011. Environmental enrichment reduces maladaptive risk-taking behavior in salmon reared for conservation. Biological Conservation, 144:1972-1979.	Fish	Atlantic salmon	Salmo salar	UK	Indoor tanks	1	184	Juveniles	All	Proportion of fish coming out of the hide within 15 minutes (%)		65,83	18400	-	135,6465997	2,060559011	Control	Fig. 1		545	?	5	Animal diversity website
Captive	Roberts et al. 2011. Environmental enrichment reduces maladaptive risk-taking behavior in salmon reared for conservation. Biological Conservation, 144:1972-1979.	Fish	Atlantic salmon	Salmo salar	UK	Indoor tanks	1	184	Juveniles	All	Proportion of fish coming out of the hide within 15 minutes (%)		56,67	21581,1576	-	146,9052674	2,592293408	Control	Fig. 1	Enriched rearing environment (8 weeks)	545	?	5	Animal diversity website
Captive	Roberts et al. 2011. Environmental enrichment reduces maladaptive risk-taking behavior in salmon reared for conservation. Biological Conservation, 144:1972-1979.	Fish	Atlantic salmon	Salmo salar	UK	Indoor tanks	1	184	Juveniles	All	Proportion of fish coming out of the hide within 15 minutes (%)		77,5	12767,5576	-	112,9936175	1,457982162	Conspecific alarm cues	Fig. 1		545	?	5	Animal diversity website
Captive	Roberts et al. 2011. Environmental enrichment reduces maladaptive risk-taking behavior in salmon reared for conservation. Biological Conservation, 144:1972-1979.	Fish	Atlantic salmon	Salmo salar	UK	Indoor tanks	1	184	Juveniles	All	Proportion of fish coming out of the hide within 15 minutes (%)		60,83	18400	-	135,6465997	2,229929306	Conspecific alarm cues	Fig. 1	Enriched rearing environment (8 weeks)	545	?	5	Animal diversity website
Captive	Brockmark et al. 2010. Less is more: density influences the development of behavioural life skills in trout. PROCEEDINGS OF THE ROYAL SOCIETY B	Fish	Brown trout	Salmo trutta	Sweden	Captivity	12	19	Adult	All	Fleeing reaction (% of individuals)		81	NA	+	NA	NA	Decoy heron	Results	Reared in low density	1275	113,94	17,21	Fishbase	Raw data supplied by autor
Captive	Brockmark et al. 2010. Less is more: density influences the development of behavioural life skills in trout. PROCEEDINGS OF THE ROYAL SOCIETY B	Fish	Brown trout	Salmo trutta	Sweden	Captivity	12	19	Adult	All	Fleeing reaction (% of individuals)		80	NA	+	NA	NA	Decoy heron	Results	Reared in low density + structural treatment	1275	117,87	18,76	Fishbase	Raw data supplied by autor
Captive	Brockmark et al. 2010. Less is more: density influences the development of behavioural life skills in trout. PROCEEDINGS OF THE ROYAL SOCIETY B	Fish	Brown trout	Salmo trutta	Sweden	Captivity	12	19	Adult	All	Fleeing reaction (% of individuals)		67	NA	+	NA	NA	Decoy heron	Results	Reared in medium density	1275	114	17,55	Fishbase	Raw data supplied by autor
Captive	Brockmark et al. 2010. Less is more: density influences the development of behavioural life skills in trout. PROCEEDINGS OF THE ROYAL SOCIETY B	Fish	Brown trout	Salmo trutta	Sweden	Captivity	12	19	Adult	All	Fleeing reaction (% of individuals)		55	NA	+	NA	NA	Decoy heron	Results	Reared in medium density + structural treatment	1275	117	18,5	Fishbase	Raw data supplied by autor
Captive	Brockmark et al. 2010. Less is more: density influences the development of behavioural life skills in trout. PROCEEDINGS OF THE ROYAL SOCIETY B	Fish	Brown trout	Salmo trutta	Sweden	Captivity	12	19	Adult	All	Fleeing reaction (% of individuals)		67	NA	+	NA	NA	Decoy heron	Results	Reared in hatchery density	1275	114,4	18,42	Fishbase	Raw data supplied by autor
Captive	Brockmark et al. 2010. Less is more: density influences the development of behavioural life skills in trout. PROCEEDINGS OF THE ROYAL SOCIETY B	Fish	Brown trout	Salmo trutta	Sweden	Captivity	12	19	Adult	All	Fleeing reaction (% of individuals)		43	NA	+	NA	NA	Decoy heron	Results	Reared in hatchery density + structural treatment	1275	112	16,5	Fishbase	Raw data supplied by autor
Captive	Brockmark et al. 2010. Less is more: density influences the development of behavioural life skills in trout. PROCEEDINGS OF THE ROYAL SOCIETY B	Fish	Brown trout	Salmo trutta	Sweden	Captivity	12	13	Adult	All	Time to movement		3,27	1,4157	+	1,189831921	0,363862973	Decoy heron	Results	Reared in low density	1275	113,94	17,21	Fishbase	Raw data supplied by autor
Captive	Brockmark et al. 2010. Less is more: density influences the development of behavioural life skills in trout. PROCEEDINGS OF THE ROYAL SOCIETY B	Fish	Brown trout	Salmo trutta	Sweden	Captivity	12	12	Adult	All	Time to movement		4	0,2352	+	0,484974226	0,121243557	Decoy heron	Results	Reared in low density + structural treatment	1275	117,87	18,76	Fishbase	Raw data supplied by autor
Captive	Brockmark et al. 2010. Less is more: density influences the development of behavioural life skills in trout. PROCEEDINGS OF THE ROYAL SOCIETY B	Fish	Brown trout	Salmo trutta	Sweden	Captivity	12	10	Adult	All	Time to movement		3,288	0,169	+	0,411096096	0,125029226	Decoy heron	Results	Reared in medium density	1275	114	17,55	Fishbase	Raw data supplied by autor
Captive	Brockmark et al. 2010. Less is more: density influences the development of behavioural life skills in trout. PROCEEDINGS OF THE ROYAL SOCIETY B	Fish	Brown trout	Salmo trutta	Sweden	Captivity	12	11	Adult	All	Time to movement		3,6	0,44	+	0,663324958	0,184256933	Decoy heron	Results	Reared in medium density + structural treatment	1275	117	18,5	Fishbase	Raw data supplied by autor
Captive	Brockmark et al. 2010. Less is more: density influences the development of behavioural life skills in trout. PROCEEDINGS OF THE ROYAL SOCIETY B	Fish	Brown trout	Salmo trutta	Sweden	Captivity	12	10	Adult	All	Time to movement		3,504	0,676	+	0,822192192	0,23464389	Decoy heron	Results	Reared in hatchery density	1275	114,4	18,42	Fishbase	Raw data supplied by autor
Captive	Brockmark et al. 2010. Less is more: density influences the development of behavioural life skills in trout. PROCEEDINGS OF THE ROYAL SOCIETY B	Fish	Brown trout	Salmo trutta	Sweden	Captivity	12	6	Adult	All	Time to movement		3,6	0,4374	+	0,661362231	0,183711731	Decoy heron	Results	Reared in hatchery density + structural treatment	1275	112	16,5	Fishbase	Raw data supplied by autor
Captive	Brockmark et al. 2010. Less is more: density influences the development of behavioural life skills in trout. PROCEEDINGS OF THE ROYAL SOCIETY B	Fish	Brown trout	Salmo trutta	Sweden	Captivity	12	13	Adult	All	Time to reaching shelter		5,43	5,1597	-	2,271497304	0,418323629	Decoy heron	Results	Reared in low density	1275	113,94	17,21	Fishbase	Raw data supplied by autor
Captive	Brockmark et al. 2010. Less is more: density influences the development of behavioural life skills in trout. PROCEEDINGS OF THE ROYAL SOCIETY B	Fish	Brown trout	Salmo trutta	Sweden	Captivity	12	11	Adult	All	Time to reaching shelter		4,5	5,7024	-	2,387969849	0,530659966	Decoy heron	Results	Reared in low density + structural treatment	1275	117,87	18,76	Fishbase	Raw data supplied by autor
Captive	Brockmark et al. 2010. Less is more: density influences the development of behavioural life skills in trout. PROCEEDINGS OF THE ROYAL SOCIETY B	Fish	Brown trout	Salmo trutta	Sweden	Captivity	12	11	Adult	All	Time to reaching shelter		4,007	0,8019	-	0,895488693	0,223481081	Decoy heron	Results	Reared in medium density	1275	114	17,55	Fishbase	Raw data supplied by autor
Captive	Brockmark et al. 2010. Less is more: density influences the development of behavioural life skills in trout. PROCEEDINGS OF THE ROYAL SOCIETY B	Fish	Brown trout	Salmo trutta	Sweden	Captivity	12	10	Adult	All	Time to reaching shelter		6,18	17,424	-	4,174206511	0,675437947	Decoy heron	Results	Reared in medium density + structural treatment	1275	117	18,5	Fishbase	Raw data supplied by autor
Captive	Brockmark et al. 2010. Less is more: density influences the development of behavioural life skills in trout. PROCEEDINGS OF THE ROYAL SOCIETY B	Fish	Brown trout	Salmo trutta	Sweden	Captivity	12	10	Adult	All	Time to reaching shelter		7,296	22,201	-	4,711793714	0,645805059	Decoy heron	Results	Reared in hatchery density	1275	114,4	18,42	Fishbase	Raw data supplied by autor
Captive	Brockmark et al. 2010. Less is more: density influences the development of behavioural life skills in trout. PROCEEDINGS OF THE ROYAL SOCIETY B	Fish	Brown trout	Salmo trutta	Sweden	Captivity	12	4	Adult	All	Time to reaching shelter		6,97	5,0176	-	2,24	0,321377331	Decoy heron	Results	Reared in hatchery density + structural treatment	1275	112	16,5	Fishbase	Raw data supplied by autor
Captive	Laakkonen & Hirvonen 2007. Is boldness towards predators related to growth rate in naive captive-reared Arctic char (Salvelinus alpinus)? Canadian Journal of	Fish	Arctic char	Salvelinus alpinus	Finland	Fluviarium	3	60	Juveniles	All	Time spent in the predator channel (sec)		197,25	9,126	-	3,02092701	0,015315219	Control	Fig. 1	Fast growing fish	1643	40	mai-15	Fish base	Results were re-transformed. Not completely sure that errors were retransformed correctly
Captive	Laakkonen & Hirvonen 2007. Is boldness towards predators related to growth rate in naive captive-reared Arctic char (Salvelinus alpinus)? Canadian Journal of	Fish	Arctic char	Salvelinus alpinus	Finland	Fluviarium	3	60	Juveniles	All	Time spent in the predator channel (sec)		217,06	9,126	-	3,02092701	0,013917474	Control	Fig. 1	Slow growing fish	1643	40	mai-15	Fish base	Results were re-transformed. Not completely sure that errors were retransformed correctly
Captive	Laakkonen & Hirvonen 2007. Is boldness towards predators related to growth rate in naive captive-reared Arctic char (Salvelinus alpinus)? Canadian Journal of	Fish	Arctic char	Salvelinus alpinus	Finland	Fluviarium	3	60	Juveniles	All	Time spent in the predator channel (sec)		103,29	46,464	-	6,816450689	0,065993326	Predator cue (Perch)	Fig. 1	Fast growing fish	1643	40	mai-15	Fish base	Results were re-transformed. Not completely sure that errors were retransformed correctly
Captive	Laakkonen & Hirvonen 2007. Is boldness towards predators related to growth rate in naive captive-reared Arctic char (Salvelinus alpinus)? Canadian Journal of	Fish	Arctic char	Salvelinus alpinus	Finland	Fluviarium	3	60	Juveniles	All	Time spent in the predator channel (sec)		128,89	26,136	-	5,112338017	0,03966435	Predator cue (Perch)	Fig. 1	Slow growing fish	1643	40	mai-15	Fish base	Results were re-transformed. Not completely sure that errors were retransformed correctly
Captive	Laakkonen & Hirvonen 2007. Is boldness towards predators related to growth rate in naive captive-reared Arctic char (Salvelinus alpinus)? Canadian Journal of	Fish	Arctic char	Salvelinus alpinus	Finland	Fluviarium	3	60	Juveniles	All	Time spent in the predator channel (sec)		64,5	46,464	-	6,816450689	0,105681406	Predator cue (Burbot)	Fig. 1	Fast growing fish	1643	40	mai-15	Fish base	Results were re-transformed. Not completely sure that errors were retransformed correctly
Captive	Laakkonen & Hirvonen 2007. Is boldness towards predators related to growth rate in naive captive-reared Arctic char (Salvelinus alpinus)? Canadian Journal of	Fish	Arctic char	Salvelinus alpinus	Finland	Fluviarium	3	60	Juveniles	All	Time spent in the predator channel (sec)		88,57	76,614	-	8,752942362	0,098825137	Predator cue (Burbot)	Fig. 1	Slow growing fish	1643	40	mai-15	Fish base	Results were re-transformed. Not completely sure that errors were retransformed correctly
Captive	Laakkonen & Hirvonen 2007. Is boldness towards predators related to growth rate in naive captive-reared Arctic char (Salvelinus alpinus)? Canadian Journal of	Fish	Arctic char	Salvelinus alpinus	Finland	Fluviarium	3	60	Juveniles	All	Time spent in the predator channel (sec)		195,5	18,816	-	4,337741348	0,022187935	Control	Fig. 1	Small, slow growing fish	1643	40	mai-15	Fish base	Results were re-transformed. Not completely sure that errors were retransformed correctly
Captive	Laakkonen & Hirvonen 2007. Is boldness towards predators related to growth rate in naive captive-reared Arctic char (Salvelinus alpinus)? Canadian Journal of	Fish	Arctic char	Salvelinus alpinus	Finland	Fluviarium	3	60	Juveniles	All	Time spent in the predator channel (sec)		163,66	26,136	-	5,112338017	0,031237554	Predator cue (Perch)	Fig. 1	Small, slow growing fish	1643	40	mai-15	Fish base	Results were re-transformed. Not completely sure that errors were retransformed correctly
Captive	Laakkonen & Hirvonen 2007. Is boldness towards predators related to growth rate in naive captive-reared Arctic char (Salvelinus alpinus)? Canadian Journal of	Fish	Arctic char	Salvelinus alpinus	Finland	Fluviarium	3	60	Juveniles	All	Time spent in the predator channel (sec)		105,85	60	-	7,745966692	0,073178712	Predator cue (Burbot)	Fig. 1	Small, slow growing fish	1643	40	mai-15	Fish base	Results were re-transformed. Not completely sure that errors were retransformed correctly
Captive	Laakkonen & Hirvonen 2007. Is boldness towards predators related to growth rate in naive captive-reared Arctic char (Salvelinus alpinus)? Canadian Journal of	Fish	Arctic char	Salvelinus alpinus	Finland	Fluviarium	3	60	Juveniles	All	Number of direct approaches to predator channel		15,66	0,054	-	0,232379001	0,014839017	Control	Fig. 1	Fast growing fish	1643	40	mai-15	Fish base	Results were re-transformed. Not completely sure that errors were retransformed correctly
Captive	Laakkonen & Hirvonen 2007. Is boldness towards predators related to growth rate in naive captive-reared Arctic char (Salvelinus alpinus)? Canadian Journal of	Fish	Arctic char	Salvelinus alpinus	Finland	Fluviarium	3	60	Juveniles	All	Number of direct approaches to predator channel		14,42	0,054	-	0,232379001	0,016115049	Control	Fig. 1	Slow growing fish	1643	40	mai-15	Fish base	Results were re-transformed. Not completely sure that errors were retransformed correctly
Captive	Laakkonen & Hirvonen 2007. Is boldness towards predators related to growth rate in naive captive-reared Arctic char (Salvelinus alpinus)? Canadian Journal of	Fish	Arctic char	Salvelinus alpinus	Finland	Fluviarium	3	60	Juveniles	All	Number of direct approaches to predator channel		7,47	0,384	-	0,619677335	0,082955467	Predator cue (Perch)	Fig. 1	Fast growing fish	1643	40	mai-15	Fish base	Results were re-transformed. Not completely sure that errors were retransformed correctly
Captive	Laakkonen & Hirvonen 2007. Is boldness towards predators related to growth rate in naive captive-reared Arctic char (Salvelinus alpinus)? Canadian Journal of	Fish	Arctic char	Salvelinus alpinus	Finland	Fluviarium	3	60	Juveniles	All	Number of direct approaches to predator channel		7,92	0,15	-	0,387298335	0,048901305	Predator cue (Perch)	Fig. 1	Slow growing fish	1643	40	mai-15	Fish base	Results were re-transformed. Not completely sure that errors were retransformed correctly
Captive	Laakkonen & Hirvonen 2007. Is boldness towards predators related to growth rate in naive captive-reared Arctic char (Salvelinus alpinus)? Canadian Journal of	Fish	Arctic char	Salvelinus alpinus	Finland	Fluviarium	3	60	Juveniles	All	Number of direct approaches to predator channel		3,82	0,384	-	0,619677335	0,162219198	Predator cue (Burbot)	Fig. 1	Fast growing fish	1643	40	mai-15	Fish base	Results were re-transformed. Not completely sure that errors were retransformed correctly
Captive	Laakkonen & Hirvonen 2007. Is boldness towards predators related to growth rate in naive captive-reared Arctic char (Salvelinus alpinus)? Canadian Journal of	Fish	Arctic char	Salvelinus alpinus	Finland	Fluviarium	3	60	Juveniles	All	Number of direct approaches to predator channel		6,3	0,384	-	0,619677335	0,098361482	Predator cue (Burbot)	Fig. 1	Slow growing fish	1643	40	mai-15	Fish base	Results were re-transformed. Not completely sure that errors were retransformed correctly
Captive	Laakkonen & Hirvonen 2007. Is boldness towards predators related to growth rate in naive captive-reared Arctic char (Salvelinus alpinus)? Canadian Journal of	Fish	Arctic char	Salvelinus alpinus	Finland	Fluviarium	3	60	Juveniles	All	Number of direct approaches to predator channel		9,1	0,096	-	0,309838668	0,034048205	Control	Fig. 1	Small, slow growing fish	1643	40	mai-15	Fish base	Results were re-transformed. Not completely sure that errors were retransformed correctly
Captive	Laakkonen & Hirvonen 2007. Is boldness towards predators related to growth rate in naive captive-reared Arctic char (Salvelinus alpinus)? Canadian Journal of	Fish	Arctic char	Salvelinus alpinus	Finland	Fluviarium	3	60	Juveniles	All	Number of direct approaches to predator channel		7,36	0,15	-	0,387298335	0,052622056	Predator cue (Perch)	Fig. 1	Small, slow growing fish	1643	40	mai-15	Fish base	Results were re-transformed. Not completely sure that errors were retransformed correctly
Captive	Laakkonen & Hirvonen 2007. Is boldness towards predators related to growth rate in naive captive-reared Arctic char (Salvelinus alpinus)? Canadian Journal of	Fish	Arctic char	Salvelinus alpinus	Finland	Fluviarium	3	60	Juveniles	All	Number of direct approaches to predator channel		4,94	0,024	-	0,154919334	0,031360189	Predator cue (Burbot)	Fig. 1	Small, slow growing fish	1643	40	mai-15	Fish base	Results were re-transformed. Not completely sure that errors were retransformed correctly
Captive	Laakkonen & Hirvonen 2007. Is boldness towards predators related to growth rate in naive captive-reared Arctic char (Salvelinus alpinus)? Canadian Journal of	Fish	Arctic char	Salvelinus alpinus	Finland	Fluviarium	3	60	Juveniles	All	Relative swimming activity		0,48	0,024	-	0,154919334	0,322748612	Control	Fig. 1	Fast growing fish	1643	40	mai-15	Fish base
Captive	Laakkonen & Hirvonen 2007. Is boldness towards predators related to growth rate in naive captive-reared Arctic char (Salvelinus alpinus)? Canadian Journal of	Fish	Arctic char	Salvelinus alpinus	Finland	Fluviarium	3	60	Juveniles	All	Relative swimming activity		0,45	0,096	-	0,309838668	0,688530373	Control	Fig. 1	Slow growing fish	1643	40	mai-15	Fish base
Captive	Laakkonen & Hirvonen 2007. Is boldness towards predators related to growth rate in naive captive-reared Arctic char (Salvelinus alpinus)? Canadian Journal of	Fish	Arctic char	Salvelinus alpinus	Finland	Fluviarium	3	60	Juveniles	All	Relative swimming activity		0,41	0,054	-	0,232379001	0,566778051	Predator cue (Perch)	Fig. 1	Fast growing fish	1643	40	mai-15	Fish base
Captive	Laakkonen & Hirvonen 2007. Is boldness towards predators related to growth rate in naive captive-reared Arctic char (Salvelinus alpinus)? Canadian Journal of	Fish	Arctic char	Salvelinus alpinus	Finland	Fluviarium	3	60	Juveniles	All	Relative swimming activity		0,41	0,054	-	0,232379001	0,566778051	Predator cue (Perch)	Fig. 1	Slow growing fish	1643	40	mai-15	Fish base
Captive	Laakkonen & Hirvonen 2007. Is boldness towards predators related to growth rate in naive captive-reared Arctic char (Salvelinus alpinus)? Canadian Journal of	Fish	Arctic char	Salvelinus alpinus	Finland	Fluviarium	3	60	Juveniles	All	Relative swimming activity		0,38	0,054	-	0,232379001	0,611523686	Predator cue (Burbot)	Fig. 1	Fast growing fish	1643	40	mai-15	Fish base
Captive	Laakkonen & Hirvonen 2007. Is boldness towards predators related to growth rate in naive captive-reared Arctic char (Salvelinus alpinus)? Canadian Journal of	Fish	Arctic char	Salvelinus alpinus	Finland	Fluviarium	3	60	Juveniles	All	Relative swimming activity		0,4	0,024	-	0,154919334	0,387298335	Predator cue (Burbot)	Fig. 1	Slow growing fish	1643	40	mai-15	Fish base
Captive	Laakkonen & Hirvonen 2007. Is boldness towards predators related to growth rate in naive captive-reared Arctic char (Salvelinus alpinus)? Canadian Journal of	Fish	Arctic char	Salvelinus alpinus	Finland	Fluviarium	3	60	Juveniles	All	Relative swimming activity		0,34	0,054	-	0,232379001	0,683467649	Control	Fig. 1	Small, slow growing fish	1643	40	mai-15	Fish base
Captive	Laakkonen & Hirvonen 2007. Is boldness towards predators related to growth rate in naive captive-reared Arctic char (Salvelinus alpinus)? Canadian Journal of	Fish	Arctic char	Salvelinus alpinus	Finland	Fluviarium	3	60	Juveniles	All	Relative swimming activity		0,31	0,054	-	0,232379001	0,74960968	Predator cue (Perch)	Fig. 1	Small, slow growing fish	1643	40	mai-15	Fish base
Captive	Laakkonen & Hirvonen 2007. Is boldness towards predators related to growth rate in naive captive-reared Arctic char (Salvelinus alpinus)? Canadian Journal of	Fish	Arctic char	Salvelinus alpinus	Finland	Fluviarium	3	60	Juveniles	All	Relative swimming activity		0,32	0,024	-	0,154919334	0,484122918	Predator cue (Burbot)	Fig. 1	Small, slow growing fish	1643	40	mai-15	Fish base
Captive	Laakkonen & Hirvonen 2007. Is boldness towards predators related to growth rate in naive captive-reared Arctic char (Salvelinus alpinus)? Canadian Journal of	Fish	Arctic char	Salvelinus alpinus	Finland	Fluviarium	3	60	Juveniles	All	Freezing (% of the fish displaying this behavior)		5	NA	+	NA	NA	Control	Fig. 1	Fast growing fish	1643	40	mai-15	Fish base
Captive	Laakkonen & Hirvonen 2007. Is boldness towards predators related to growth rate in naive captive-reared Arctic char (Salvelinus alpinus)? Canadian Journal of	Fish	Arctic char	Salvelinus alpinus	Finland	Fluviarium	3	60	Juveniles	All	Freezing (% of the fish displaying this behavior)		5	NA	+	NA	NA	Control	Fig. 1	Slow growing fish	1643	40	mai-15	Fish base
Captive	Laakkonen & Hirvonen 2007. Is boldness towards predators related to growth rate in naive captive-reared Arctic char (Salvelinus alpinus)? Canadian Journal of	Fish	Arctic char	Salvelinus alpinus	Finland	Fluviarium	3	60	Juveniles	All	Freezing (% of the fish displaying this behavior)		24,83	NA	+	NA	NA	Predator cue (Perch)	Fig. 1	Fast growing fish	1643	40	mai-15	Fish base
Captive	Laakkonen & Hirvonen 2007. Is boldness towards predators related to growth rate in naive captive-reared Arctic char (Salvelinus alpinus)? Canadian Journal of	Fish	Arctic char	Salvelinus alpinus	Finland	Fluviarium	3	60	Juveniles	All	Freezing (% of the fish displaying this behavior)		20	NA	+	NA	NA	Predator cue (Perch)	Fig. 1	Slow growing fish	1643	40	mai-15	Fish base
Captive	Laakkonen & Hirvonen 2007. Is boldness towards predators related to growth rate in naive captive-reared Arctic char (Salvelinus alpinus)? Canadian Journal of	Fish	Arctic char	Salvelinus alpinus	Finland	Fluviarium	3	60	Juveniles	All	Freezing (% of the fish displaying this behavior)		10	NA	+	NA	NA	Predator cue (Burbot)	Fig. 1	Fast growing fish	1643	40	mai-15	Fish base
Captive	Laakkonen & Hirvonen 2007. Is boldness towards predators related to growth rate in naive captive-reared Arctic char (Salvelinus alpinus)? Canadian Journal of	Fish	Arctic char	Salvelinus alpinus	Finland	Fluviarium	3	60	Juveniles	All	Freezing (% of the fish displaying this behavior)		10	NA	+	NA	NA	Predator cue (Burbot)	Fig. 1	Slow growing fish	1643	40	mai-15	Fish base
Captive	Laakkonen & Hirvonen 2007. Is boldness towards predators related to growth rate in naive captive-reared Arctic char (Salvelinus alpinus)? Canadian Journal of	Fish	Arctic char	Salvelinus alpinus	Finland	Fluviarium	3	60	Juveniles	All	Freezing (% of the fish displaying this behavior)		0	NA	+	NA	0	Control	Fig. 1	Small, slow growing fish	1643	40	mai-15	Fish base
Captive	Laakkonen & Hirvonen 2007. Is boldness towards predators related to growth rate in naive captive-reared Arctic char (Salvelinus alpinus)? Canadian Journal of	Fish	Arctic char	Salvelinus alpinus	Finland	Fluviarium	3	60	Juveniles	All	Freezing (% of the fish displaying this behavior)		15,69	NA	+	NA	NA	Predator cue (Perch)	Fig. 1	Small, slow growing fish	1643	40	mai-15	Fish base
Captive	Laakkonen & Hirvonen 2007. Is boldness towards predators related to growth rate in naive captive-reared Arctic char (Salvelinus alpinus)? Canadian Journal of	Fish	Arctic char	Salvelinus alpinus	Finland	Fluviarium	3	60	Juveniles	All	Freezing (% of the fish displaying this behavior)		5	NA	+	NA	NA	Predator cue (Burbot)	Fig. 1	Small, slow growing fish	1643	40	mai-15	Fish base
Captive	Ahlbeck & Holliland 2012. Rearing environment affects important life skills in pikeperch (Sander lucioperca). Boreal Environment Research, 17:291-304.	Fish	Pikeperch	Sander lucioperca	Sweden	Semi-natural pond with predators - large and shallow (2m)	1	20	Juvenile	All	Freezing (% of the time spent)		14	538,722	+	23,21038561	1,657884686	Predator presentation	Fig. 4	Data was arcsine transformed to obtain SE	1100	7,6	0,004	Paper
Captive	Ahlbeck & Holliland 2012. Rearing environment affects important life skills in pikeperch (Sander lucioperca). Boreal Environment Research, 17:291-304.	Fish	Pikeperch	Sander lucioperca	Sweden	Semi-natural pond with predators (medium and deep (5 m)	1	20	Juvenile	All	Freezing (% of the time spent)		3	68,45	+	8,273451517	2,757817172	Predator presentation	Fig. 4	Data was arcsine transformed to obtain SE	1100	6,3	0,003	Paper
Captive	Ahlbeck & Holliland 2012. Rearing environment affects important life skills in pikeperch (Sander lucioperca). Boreal Environment Research, 17:291-304.	Fish	Pikeperch	Sander lucioperca	Sweden	Indoor small tank with no predator	1	20	Juvenile	All	Freezing (% of the time spent)		61	4614,722	+	67,93174516	1,113635166	Predator presentation	Fig. 4	Data was arcsine transformed to obtain SE	1100	11	0,013	Paper
Captive	Ahlbeck & Holliland 2012. Rearing environment affects important life skills in pikeperch (Sander lucioperca). Boreal Environment Research, 17:291-304.	Fish	Pikeperch	Sander lucioperca	Sweden	Semi-natural pond with predators - large and shallow (2m)	1	20	Juvenile	All	Hiding (% of the time spent)		31	1854,738	+	43,06666925	1,389247395	Predator presentation	Fig. 4	Data was arcsine transformed to obtain SE	1100	7,6	0,004	Paper
Captive	Ahlbeck & Holliland 2012. Rearing environment affects important life skills in pikeperch (Sander lucioperca). Boreal Environment Research, 17:291-304.	Fish	Pikeperch	Sander lucioperca	Sweden	Semi-natural pond with predators (medium and deep (5 m)	1	20	Juvenile	All	Hiding (% of the time spent)		23	1451,808	+	38,10259834	1,65663471	Predator presentation	Fig. 4	Data was arcsine transformed to obtain SE	1100	6,3	0,003	Paper
Captive	Ahlbeck & Holliland 2012. Rearing environment affects important life skills in pikeperch (Sander lucioperca). Boreal Environment Research, 17:291-304.	Fish	Pikeperch	Sander lucioperca	Sweden	Indoor small tank with no predator	1	20	Juvenile	All	Hiding (% of the time spent)		25	4170,272	+	64,57764319	2,583105728	Predator presentation	Fig. 4	Data was arcsine transformed to obtain SE	1100	11	0,013	Paper
Captive	Ahlbeck & Holliland 2012. Rearing environment affects important life skills in pikeperch (Sander lucioperca). Boreal Environment Research, 17:291-304.	Fish	Pikeperch	Sander lucioperca	Sweden	Semi-natural pond with predators - large and shallow (2m)	1	20	Juvenile	All	Low activity (% of the time spent)		4	98,568	+	9,92814182	2,482035455	Predator presentation	Fig. 4	Data was arcsine transformed to obtain SE	1100	7,6	0,004	Paper
Captive	Ahlbeck & Holliland 2012. Rearing environment affects important life skills in pikeperch (Sander lucioperca). Boreal Environment Research, 17:291-304.	Fish	Pikeperch	Sander lucioperca	Sweden	Semi-natural pond with predators (medium and deep (5 m)	1	20	Juvenile	All	Low activity (% of the time spent)		14	221,778	+	14,89221273	1,063729481	Predator presentation	Fig. 4	Data was arcsine transformed to obtain SE	1100	6,3	0,003	Paper
Captive	Ahlbeck & Holliland 2012. Rearing environment affects important life skills in pikeperch (Sander lucioperca). Boreal Environment Research, 17:291-304.	Fish	Pikeperch	Sander lucioperca	Sweden	Indoor small tank with no predator	1	20	Juvenile	All	Low activity (% of the time spent)		0	0	+	0	0	Predator presentation	Fig. 4	Data was arcsine transformed to obtain SE	1100	11	0,013	Paper
Captive	Ahlbeck & Holliland 2012. Rearing environment affects important life skills in pikeperch (Sander lucioperca). Boreal Environment Research, 17:291-304.	Fish	Pikeperch	Sander lucioperca	Sweden	Semi-natural pond with predators - large and shallow (2m)	1	20	Juvenile	All	Inspecting (% of the time spent)		10	221,778	+	14,89221273	1,489221273	Predator presentation	Fig. 4	Data was arcsine transformed to obtain SE	1100	7,6	0,004	Paper
Captive	Ahlbeck & Holliland 2012. Rearing environment affects important life skills in pikeperch (Sander lucioperca). Boreal Environment Research, 17:291-304.	Fish	Pikeperch	Sander lucioperca	Sweden	Semi-natural pond with predators (medium and deep (5 m)	1	20	Juvenile	All	Inspecting (% of the time spent)		9	134,162	+	11,58283212	1,286981347	Predator presentation	Fig. 4	Data was arcsine transformed to obtain SE	1100	6,3	0,003	Paper
Captive	Ahlbeck & Holliland 2012. Rearing environment affects important life skills in pikeperch (Sander lucioperca). Boreal Environment Research, 17:291-304.	Fish	Pikeperch	Sander lucioperca	Sweden	Indoor small tank with no predator	1	20	Juvenile	All	Inspecting (% of the time spent)		1	2,738	+	1,654690303	1,654690303	Predator presentation	Fig. 4	Data was arcsine transformed to obtain SE	1100	11	0,013	Paper
Captive	Ahlbeck & Holliland 2012. Rearing environment affects important life skills in pikeperch (Sander lucioperca). Boreal Environment Research, 17:291-304.	Fish	Pikeperch	Sander lucioperca	Sweden	Semi-natural pond with predators - large and shallow (2m)	1	20	Juvenile	All	Fleeing (% of the time spent)		5	68,45	+	8,273451517	1,654690303	Predator presentation	Fig. 4	Data was arcsine transformed to obtain SE	1100	7,6	0,004	Paper
Captive	Ahlbeck & Holliland 2012. Rearing environment affects important life skills in pikeperch (Sander lucioperca). Boreal Environment Research, 17:291-304.	Fish	Pikeperch	Sander lucioperca	Sweden	Semi-natural pond with predators (medium and deep (5 m)	1	20	Juvenile	All	Fleeing (% of the time spent)		6	68,45	+	8,273451517	1,378908586	Predator presentation	Fig. 4	Data was arcsine transformed to obtain SE	1100	6,3	0,003	Paper
Captive	Ahlbeck & Holliland 2012. Rearing environment affects important life skills in pikeperch (Sander lucioperca). Boreal Environment Research, 17:291-304.	Fish	Pikeperch	Sander lucioperca	Sweden	Indoor small tank with no predator	1	20	Juvenile	All	Fleeing (% of the time spent)		0	0	+	0	0	Predator presentation	Fig. 4	Data was arcsine transformed to obtain SE	1100	11	0,013	Paper
Captive	Ahlbeck & Holliland 2012. Rearing environment affects important life skills in pikeperch (Sander lucioperca). Boreal Environment Research, 17:291-304.	Fish	Pikeperch	Sander lucioperca	Sweden	Semi-natural pond with predators - large and shallow (2m)	1	20	Juvenile	All	Skittering (% of the time spent)		1	2,738	+	1,654690303	1,654690303	Predator presentation	Fig. 4	Data was arcsine transformed to obtain SE	1100	7,6	0,004	Paper
Captive	Ahlbeck & Holliland 2012. Rearing environment affects important life skills in pikeperch (Sander lucioperca). Boreal Environment Research, 17:291-304.	Fish	Pikeperch	Sander lucioperca	Sweden	Semi-natural pond with predators (medium and deep (5 m)	1	20	Juvenile	All	Skittering (% of the time spent)		2	10,952	+	3,309380607	1,654690303	Predator presentation	Fig. 4	Data was arcsine transformed to obtain SE	1100	6,3	0,003	Paper
Captive	Ahlbeck & Holliland 2012. Rearing environment affects important life skills in pikeperch (Sander lucioperca). Boreal Environment Research, 17:291-304.	Fish	Pikeperch	Sander lucioperca	Sweden	Indoor small tank with no predator	1	20	Juvenile	All	Skittering (% of the time spent)		0	0	+	0	0	Predator presentation	Fig. 4	Data was arcsine transformed to obtain SE	1100	11	0,013	Paper
Captive	Ahlbeck & Holliland 2012. Rearing environment affects important life skills in pikeperch (Sander lucioperca). Boreal Environment Research, 17:291-304.	Fish	Pikeperch	Sander lucioperca	Sweden	Semi-natural pond with predators - large and shallow (2m)	1	20	Juvenile	All	Dashing (% of the time spent)		1	2,738	+	1,654690303	1,654690303	Predator presentation	Fig. 4	Data was arcsine transformed to obtain SE	1100	7,6	0,004	Paper
Captive	Ahlbeck & Holliland 2012. Rearing environment affects important life skills in pikeperch (Sander lucioperca). Boreal Environment Research, 17:291-304.	Fish	Pikeperch	Sander lucioperca	Sweden	Semi-natural pond with predators (medium and deep (5 m)	1	20	Juvenile	All	Dashing (% of the time spent)		2	10,952	+	3,309380607	1,654690303	Predator presentation	Fig. 4	Data was arcsine transformed to obtain SE	1100	6,3	0,003	Paper
Captive	Ahlbeck & Holliland 2012. Rearing environment affects important life skills in pikeperch (Sander lucioperca). Boreal Environment Research, 17:291-304.	Fish	Pikeperch	Sander lucioperca	Sweden	Indoor small tank with no predator	1	20	Juvenile	All	Dashing (% of the time spent)		0	0	+	0	0	Predator presentation	Fig. 4	Data was arcsine transformed to obtain SE	1100	11	0,013	Paper
Captive	Ladeia Dutra et al. 2016. Do apprehended saffron finches know how to survive predators? A careful look at reintroduction candidates. Behavioral Processes, 125:6-	Birds	Saffron finches	Sicalis flaveola	Brazil	Cages	0	28	Adults	All	Boldness score		37,25	17,92	-	4,233202098	0,113643009	Live hawk (predator)	Fig. 2		?	13,75	0,02	Finch information center
Captive	Ladeia Dutra et al. 2016. Do apprehended saffron finches know how to survive predators? A careful look at reintroduction candidates. Behavioral Processes, 125:6-	Birds	Saffron finches	Sicalis flaveola	Brazil	Cages	0	28	Adults	All	Boldness score		39,1	33,88	-	5,820652884	0,148865803	Taxidermized hawk (predator)	Fig. 2		?	13,75	0,02	Finch information center
Captive	Ladeia Dutra et al. 2016. Do apprehended saffron finches know how to survive predators? A careful look at reintroduction candidates. Behavioral Processes, 125:6-	Birds	Saffron finches	Sicalis flaveola	Brazil	Cages	0	28	Adults	All	Boldness score		40,35	40,32	-	6,349803147	0,157368108	Control - Armadillo	Fig. 2		?	13,75	0,02	Finch information center
Captive	Ladeia Dutra et al. 2016. Do apprehended saffron finches know how to survive predators? A careful look at reintroduction candidates. Behavioral Processes, 125:6-	Birds	Saffron finches	Sicalis flaveola	Brazil	Cages	0	28	Adults	All	Boldness score		40,7	40,32	-	6,349803147	0,156014819	Control - Lego	Fig. 2		?	13,75	0,02	Finch information center
Captive	Ladeia Dutra et al. 2016. Do apprehended saffron finches know how to survive predators? A careful look at reintroduction candidates. Behavioral Processes, 125:6-	Birds	Saffron finches	Sicalis flaveola	Brazil	Cages	0	28	Adults	All	Alert behavior (mean frequency)		15,44	582,2208	+	24,12925196	1,562775386	Live hawk (predator)	Fig. 3		?	13,75	0,02	Finch information center
Captive	Ladeia Dutra et al. 2016. Do apprehended saffron finches know how to survive predators? A careful look at reintroduction candidates. Behavioral Processes, 125:6-	Birds	Saffron finches	Sicalis flaveola	Brazil	Cages	0	28	Adults	All	Alert behavior (mean frequency)		12,35	658,63	+	25,66378772	2,078039491	Taxidermized hawk (predator)	Fig. 3		?	13,75	0,02	Finch information center
Captive	Ladeia Dutra et al. 2016. Do apprehended saffron finches know how to survive predators? A careful look at reintroduction candidates. Behavioral Processes, 125:6-	Birds	Saffron finches	Sicalis flaveola	Brazil	Cages	0	28	Adults	All	Alert behavior (mean frequency)		11,03	544,5468	+	23,33552656	2,115641574	Control - Armadillo	Fig. 3		?	13,75	0,02	Finch information center
Captive	Ladeia Dutra et al. 2016. Do apprehended saffron finches know how to survive predators? A careful look at reintroduction candidates. Behavioral Processes, 125:6-	Birds	Saffron finches	Sicalis flaveola	Brazil	Cages	0	28	Adults	All	Alert behavior (mean frequency)		7,94	217,9548	+	14,76329232	1,859356715	Control - Lego	Fig. 3		?	13,75	0,02	Finch information center
Captive	Ladeia Dutra et al. 2016. Do apprehended saffron finches know how to survive predators? A careful look at reintroduction candidates. Behavioral Processes, 125:6-	Birds	Saffron finches	Sicalis flaveola	Brazil	Cages	0	28	Adults	All	Back facing behavior (mean frequency)		5,59	319,8832	-	17,88527886	3,199513213	Live hawk (predator)	Fig. 3		?	13,75	0,02	Finch information center
Captive	Ladeia Dutra et al. 2016. Do apprehended saffron finches know how to survive predators? A careful look at reintroduction candidates. Behavioral Processes, 125:6-	Birds	Saffron finches	Sicalis flaveola	Brazil	Cages	0	28	Adults	All	Back facing behavior (mean frequency)		7,79	441,3052	-	21,00726541	2,696696458	Taxidermized hawk (predator)	Fig. 3		?	13,75	0,02	Finch information center
Captive	Ladeia Dutra et al. 2016. Do apprehended saffron finches know how to survive predators? A careful look at reintroduction candidates. Behavioral Processes, 125:6-	Birds	Saffron finches	Sicalis flaveola	Brazil	Cages	0	28	Adults	All	Back facing behavior (mean frequency)		7,65	700	-	26,45751311	3,458498446	Control - Armadillo	Fig. 3		?	13,75	0,02	Finch information center
Captive	Ladeia Dutra et al. 2016. Do apprehended saffron finches know how to survive predators? A careful look at reintroduction candidates. Behavioral Processes, 125:6-	Birds	Saffron finches	Sicalis flaveola	Brazil	Cages	0	28	Adults	All	Back facing behavior (mean frequency)		10,44	408,5872	-	20,21354002	1,936162837	Control - Lego	Fig. 3		?	13,75	0,02	Finch information center
Captive	Ladeia Dutra et al. 2016. Do apprehended saffron finches know how to survive predators? A careful look at reintroduction candidates. Behavioral Processes, 125:6-	Birds	Saffron finches	Sicalis flaveola	Brazil	Cages	0	28	Adults	All	Head flicking behavior (mean frequency)		1,32	48,7872	+	6,984783461	5,291502622	Live hawk (predator)	Fig. 3		?	13,75	0,02	Finch information center
Captive	Ladeia Dutra et al. 2016. Do apprehended saffron finches know how to survive predators? A careful look at reintroduction candidates. Behavioral Processes, 125:6-	Birds	Saffron finches	Sicalis flaveola	Brazil	Cages	0	28	Adults	All	Head flicking behavior (mean frequency)		1,62	60,5052	+	7,778508855	4,801548676	Taxidermized hawk (predator)	Fig. 3		?	13,75	0,02	Finch information center
Captive	Ladeia Dutra et al. 2016. Do apprehended saffron finches know how to survive predators? A careful look at reintroduction candidates. Behavioral Processes, 125:6-	Birds	Saffron finches	Sicalis flaveola	Brazil	Cages	0	28	Adults	All	Head flicking behavior (mean frequency)		2,35	38,9872	+	6,243973094	2,657009827	Control - Armadillo	Fig. 3		?	13,75	0,02	Finch information center
Captive	Ladeia Dutra et al. 2016. Do apprehended saffron finches know how to survive predators? A careful look at reintroduction candidates. Behavioral Processes, 125:6-	Birds	Saffron finches	Sicalis flaveola	Brazil	Cages	0	28	Adults	All	Head flicking behavior (mean frequency)		1,76	73,4832	+	8,572234248	4,870587641	Control - Lego	Fig. 3		?	13,75	0,02	Finch information center
Captive	Ladeia Dutra et al. 2016. Do apprehended saffron finches know how to survive predators? A careful look at reintroduction candidates. Behavioral Processes, 125:6-	Birds	Saffron finches	Sicalis flaveola	Brazil	Cages	0	28	Adults	All	Beak cleaning behavior (mean frequency)		0,29	9,7468	-	3,121986547	10,76547085	Live hawk (predator)	Fig. 3		?	13,75	0,02	Finch information center
Captive	Ladeia Dutra et al. 2016. Do apprehended saffron finches know how to survive predators? A careful look at reintroduction candidates. Behavioral Processes, 125:6-	Birds	Saffron finches	Sicalis flaveola	Brazil	Cages	0	28	Adults	All	Beak cleaning behavior (mean frequency)		0,44	9,7468	-	3,121986547	7,095423971	Taxidermized hawk (predator)	Fig. 3		?	13,75	0,02	Finch information center
Captive	Ladeia Dutra et al. 2016. Do apprehended saffron finches know how to survive predators? A careful look at reintroduction candidates. Behavioral Processes, 125:6-	Birds	Saffron finches	Sicalis flaveola	Brazil	Cages	0	28	Adults	All	Beak cleaning behavior (mean frequency)		0,88	15,3328	-	3,91571194	4,44967266	Control - Armadillo	Fig. 3		?	13,75	0,02	Finch information center
Captive	Ladeia Dutra et al. 2016. Do apprehended saffron finches know how to survive predators? A careful look at reintroduction candidates. Behavioral Processes, 125:6-	Birds	Saffron finches	Sicalis flaveola	Brazil	Cages	0	28	Adults	All	Beak cleaning behavior (mean frequency)		0,29	5,4208	-	2,328261154	8,028486737	Control - Lego	Fig. 3		?	13,75	0,02	Finch information center
Captive	Mateo & Holmes 1999. Plasticity of alarm-call response development in Belding's ground squirrels (Spermophilus beldingi, Sciuridae). Ethology, 105:193-206.	Mammals	Belding's ground squirrels	Spermophilus beldingi	USA	Outdoors	0	155	Juveniles	All	Response rate (%)		85	NA	+	NA	NA	Alarm calls	Fig. 1		388	32,12	0,289	Amniosa database
Captive	Mateo & Holmes 1999. Plasticity of alarm-call response development in Belding's ground squirrels (Spermophilus beldingi, Sciuridae). Ethology, 105:193-206.	Mammals	Belding's ground squirrels	Spermophilus beldingi	USA	Outdoors enclosures	1	133	Juveniles	All	Response rate (%)		95	NA	+	NA	NA	Alarm calls	Fig. 1		388	32,12	0,289	Amniosa database
Captive	Mateo & Holmes 1999. Plasticity of alarm-call response development in Belding's ground squirrels (Spermophilus beldingi, Sciuridae). Ethology, 105:193-206.	Mammals	Belding's ground squirrels	Spermophilus beldingi	USA	Outdoors	0	144	Juveniles	All	Response rate (%)		32,5	NA	+	NA	NA	Non-alarm calls	Fig. 1		388	32,12	0,289	Amniosa database
Captive	Mateo & Holmes 1999. Plasticity of alarm-call response development in Belding's ground squirrels (Spermophilus beldingi, Sciuridae). Ethology, 105:193-206.	Mammals	Belding's ground squirrels	Spermophilus beldingi	USA	Outdoors enclosures	1	125	Juveniles	All	Response rate (%)		47,5	NA	+	NA	NA	Non-alarm calls	Fig. 1		388	32,12	0,289	Amniosa database
Captive	Mateo & Holmes 1999. Plasticity of alarm-call response development in Belding's ground squirrels (Spermophilus beldingi, Sciuridae). Ethology, 105:193-206.	Mammals	Belding's ground squirrels	Spermophilus beldingi	USA	Outdoors	0	49	Juveniles	All	Entering burrow - frequency of behavior (%)		22,35	NA	+	NA	NA	Alarm and non-alarm calls (pooled)	Fig. 1		388	32,12	0,289	Amniosa database
Captive	Mateo & Holmes 1999. Plasticity of alarm-call response development in Belding's ground squirrels (Spermophilus beldingi, Sciuridae). Ethology, 105:193-206.	Mammals	Belding's ground squirrels	Spermophilus beldingi	USA	Outdoors enclosures	1	70	Juveniles	All	Entering burrow - frequency of behavior (%)		30,59	NA	+	NA	NA	Alarm and non-alarm calls (pooled)	Fig. 1		388	32,12	0,289	Amniosa database
Captive	Mateo & Holmes 1999. Plasticity of alarm-call response development in Belding's ground squirrels (Spermophilus beldingi, Sciuridae). Ethology, 105:193-206.	Mammals	Belding's ground squirrels	Spermophilus beldingi	USA	Outdoors	0	82	Juveniles	All	Running to burrow - frequency of behavior (%)		37,65	NA	+	NA	NA	Alarm and non-alarm calls (pooled)	Fig. 1		388	32,12	0,289	Amniosa database
Captive	Mateo & Holmes 1999. Plasticity of alarm-call response development in Belding's ground squirrels (Spermophilus beldingi, Sciuridae). Ethology, 105:193-206.	Mammals	Belding's ground squirrels	Spermophilus beldingi	USA	Outdoors enclosures	1	110	Juveniles	All	Running to burrow - frequency of behavior (%)		47,65	NA	+	NA	NA	Alarm and non-alarm calls (pooled)	Fig. 1		388	32,12	0,289	Amniosa database
Captive	Mateo & Holmes 1999. Plasticity of alarm-call response development in Belding's ground squirrels (Spermophilus beldingi, Sciuridae). Ethology, 105:193-206.	Mammals	Belding's ground squirrels	Spermophilus beldingi	USA	Outdoors	0	41	Juveniles	All	Posting behavior - frequency of behavior (%)		18,82	NA	+	NA	NA	Alarm and non-alarm calls (pooled)	Fig. 1		388	32,12	0,289	Amniosa database
Captive	Mateo & Holmes 1999. Plasticity of alarm-call response development in Belding's ground squirrels (Spermophilus beldingi, Sciuridae). Ethology, 105:193-206.	Mammals	Belding's ground squirrels	Spermophilus beldingi	USA	Outdoors enclosures	1	23	Juveniles	All	Posting behavior - frequency of behavior (%)		10	NA	+	NA	NA	Alarm and non-alarm calls (pooled)	Fig. 1		388	32,12	0,289	Amniosa database
Captive	Mateo & Holmes 1999. Plasticity of alarm-call response development in Belding's ground squirrels (Spermophilus beldingi, Sciuridae). Ethology, 105:193-206.	Mammals	Belding's ground squirrels	Spermophilus beldingi	USA	Outdoors	0	44	Juveniles	All	Freezing behavior - frequency of behavior (%)		20	NA	+	NA	NA	Alarm and non-alarm calls (pooled)	Fig. 1		388	32,12	0,289	Amniosa database
Captive	Mateo & Holmes 1999. Plasticity of alarm-call response development in Belding's ground squirrels (Spermophilus beldingi, Sciuridae). Ethology, 105:193-206.	Mammals	Belding's ground squirrels	Spermophilus beldingi	USA	Outdoors enclosures	1	25	Juveniles	All	Freezing behavior - frequency of behavior (%)		11,18	NA	+	NA	NA	Alarm and non-alarm calls (pooled)	Fig. 1		388	32,12	0,289	Amniosa database
Captive	Mateo & Holmes 1999. Plasticity of alarm-call response development in Belding's ground squirrels (Spermophilus beldingi, Sciuridae). Ethology, 105:193-206.	Mammals	Belding's ground squirrels	Spermophilus beldingi	USA	Outdoors	0	132	Juveniles	All	Response duration (sec)		36,43	1682,3268	+	41,0161773	1,125890126	Alarm calls	Fig. 1		388	32,12	0,289	Amniosa database
Captive	Mateo & Holmes 1999. Plasticity of alarm-call response development in Belding's ground squirrels (Spermophilus beldingi, Sciuridae). Ethology, 105:193-206.	Mammals	Belding's ground squirrels	Spermophilus beldingi	USA	Outdoors enclosures	1	126	Juveniles	All	Response duration (sec)		49,29	1605,8574	+	40,07315061	0,813007722	Alarm calls	Fig. 1		388	32,12	0,289	Amniosa database
Captive	Mateo & Holmes 1999. Plasticity of alarm-call response development in Belding's ground squirrels (Spermophilus beldingi, Sciuridae). Ethology, 105:193-206.	Mammals	Belding's ground squirrels	Spermophilus beldingi	USA	Outdoors	0	47	Juveniles	All	Response duration (sec)		18,57	599,0103	+	24,47468692	1,31796914	Non-alarm calls	Fig. 1		388	32,12	0,289	Amniosa database
Captive	Mateo & Holmes 1999. Plasticity of alarm-call response development in Belding's ground squirrels (Spermophilus beldingi, Sciuridae). Ethology, 105:193-206.	Mammals	Belding's ground squirrels	Spermophilus beldingi	USA	Outdoors enclosures	1	59	Juveniles	All	Response duration (sec)		37,86	1923,6419	+	43,85934222	1,158461231	Non-alarm calls	Fig. 1		388	32,12	0,289	Amniosa database
Captive	Mateo & Holmes 1999. How rearing history affects alarm-call responses of Belding's ground squirrels (Spermophilus beldingi, Sciuridae). Ethology, 105:207-222.	Mammals	Belding's ground squirrels	Spermophilus beldingi	USA	Outdoors	0	163	Juveniles	All	Response rate (%)		83,4	NA	+	NA	NA	Alarm calls	Table 2		388	32,12	0,289	Amniosa database
Captive	Mateo & Holmes 1999. How rearing history affects alarm-call responses of Belding's ground squirrels (Spermophilus beldingi, Sciuridae). Ethology, 105:207-222.	Mammals	Belding's ground squirrels	Spermophilus beldingi	USA	Outdoors enclosures	0	91	Juveniles	All	Response rate (%)		95,6	NA	+	NA	NA	Alarm calls	Table 2		388	32,12	0,289	Amniosa database
Captive	Mateo & Holmes 1999. How rearing history affects alarm-call responses of Belding's ground squirrels (Spermophilus beldingi, Sciuridae). Ethology, 105:207-222.	Mammals	Belding's ground squirrels	Spermophilus beldingi	USA	Outdoors	0	80	Juveniles	All	Response rate (%)		28,8	NA	+	NA	NA	Non-alarm calls	Table 2		388	32,12	0,289	Amniosa database
Captive	Mateo & Holmes 1999. How rearing history affects alarm-call responses of Belding's ground squirrels (Spermophilus beldingi, Sciuridae). Ethology, 105:207-222.	Mammals	Belding's ground squirrels	Spermophilus beldingi	USA	Outdoors enclosures	0	45	Juveniles	All	Response rate (%)		26,7	NA	+	NA	NA	Non-alarm calls	Table 2		388	32,12	0,289	Amniosa database
Captive	Mateo & Holmes 1999. How rearing history affects alarm-call responses of Belding's ground squirrels (Spermophilus beldingi, Sciuridae). Ethology, 105:207-222.	Mammals	Belding's ground squirrels	Spermophilus beldingi	USA	Outdoors	0	136	Juveniles	All	Response duration (sec)		39,2	1861,84	+	43,14904402	1,100740919	Alarm calls	Table 2		388	32,12	0,289	Amniosa database
Captive	Mateo & Holmes 1999. How rearing history affects alarm-call responses of Belding's ground squirrels (Spermophilus beldingi, Sciuridae). Ethology, 105:207-222.	Mammals	Belding's ground squirrels	Spermophilus beldingi	USA	Outdoors enclosures	0	87	Juveniles	All	Response duration (sec)		32	251,43	+	15,85654439	0,495517012	Alarm calls	Table 2		388	32,12	0,289	Amniosa database
Captive	Mateo & Holmes 1999. How rearing history affects alarm-call responses of Belding's ground squirrels (Spermophilus beldingi, Sciuridae). Ethology, 105:207-222.	Mammals	Belding's ground squirrels	Spermophilus beldingi	USA	Outdoors	0	23	Juveniles	All	Response duration (sec)		23,3	646,07	+	25,41790707	1,090897299	Non-alarm calls	Table 2		388	32,12	0,289	Amniosa database
Captive	Mateo & Holmes 1999. How rearing history affects alarm-call responses of Belding's ground squirrels (Spermophilus beldingi, Sciuridae). Ethology, 105:207-222.	Mammals	Belding's ground squirrels	Spermophilus beldingi	USA	Outdoors enclosures	0	12	Juveniles	All	Response duration (sec)		17,1	476,28	+	21,82384018	1,276247963	Non-alarm calls	Table 2		388	32,12	0,289	Amniosa database
Captive	Mateo & Holmes 1999. Plasticity of alarm-call response development in Belding's ground squirrels (Spermophilus beldingi, Sciuridae). Ethology, 105:193-206.	Mammals	Belding's ground squirrels	Spermophilus beldingi	USA	Outdoors	0	123	Juveniles	All	Response rate (%)		83,08	NA	+	NA	NA	Alarm calls	Fig. 1		388	32,12	0,289	Amniosa database
Captive	Mateo & Holmes 1999. Plasticity of alarm-call response development in Belding's ground squirrels (Spermophilus beldingi, Sciuridae). Ethology, 105:193-206.	Mammals	Belding's ground squirrels	Spermophilus beldingi	USA	Outdoors enclosures	1	167	Juveniles	All	Response rate (%)		90,77	NA	+	NA	NA	Alarm calls	Fig. 1		388	32,12	0,289	Amniosa database
Captive	Mateo & Holmes 1999. Plasticity of alarm-call response development in Belding's ground squirrels (Spermophilus beldingi, Sciuridae). Ethology, 105:193-206.	Mammals	Belding's ground squirrels	Spermophilus beldingi	USA	Outdoors	0	97	Juveniles	All	Response rate (%)		24,62	NA	+	NA	NA	Non-alarm calls	Fig. 1		388	32,12	0,289	Amniosa database
Captive	Mateo & Holmes 1999. Plasticity of alarm-call response development in Belding's ground squirrels (Spermophilus beldingi, Sciuridae). Ethology, 105:193-206.	Mammals	Belding's ground squirrels	Spermophilus beldingi	USA	Outdoors enclosures	1	71	Juveniles	All	Response rate (%)		38,46	NA	+	NA	NA	Non-alarm calls	Fig. 1		388	32,12	0,289	Amniosa database
Captive	Mateo & Holmes 1999. Plasticity of alarm-call response development in Belding's ground squirrels (Spermophilus beldingi, Sciuridae). Ethology, 105:193-206.	Mammals	Belding's ground squirrels	Spermophilus beldingi	USA	Outdoors	0	6	Juveniles	All	Entering burrow - frequency of behavior (%)		4,44	NA	+	NA	NA	Alarm and non-alarm calls (pooled)	Fig. 1		388	32,12	0,289	Amniosa database
Captive	Mateo & Holmes 1999. Plasticity of alarm-call response development in Belding's ground squirrels (Spermophilus beldingi, Sciuridae). Ethology, 105:193-206.	Mammals	Belding's ground squirrels	Spermophilus beldingi	USA	Outdoors enclosures	1	32	Juveniles	All	Entering burrow - frequency of behavior (%)		24,44	NA	+	NA	NA	Alarm and non-alarm calls (pooled)	Fig. 1		388	32,12	0,289	Amniosa database
Captive	Mateo & Holmes 1999. Plasticity of alarm-call response development in Belding's ground squirrels (Spermophilus beldingi, Sciuridae). Ethology, 105:193-206.	Mammals	Belding's ground squirrels	Spermophilus beldingi	USA	Outdoors	0	94	Juveniles	All	Running to burrow - frequency of behavior (%)		63,33	NA	+	NA	NA	Alarm and non-alarm calls (pooled)	Fig. 1		388	32,12	0,289	Amniosa database
Captive	Mateo & Holmes 1999. Plasticity of alarm-call response development in Belding's ground squirrels (Spermophilus beldingi, Sciuridae). Ethology, 105:193-206.	Mammals	Belding's ground squirrels	Spermophilus beldingi	USA	Outdoors enclosures	1	67	Juveniles	All	Running to burrow - frequency of behavior (%)		50	NA	+	NA	NA	Alarm and non-alarm calls (pooled)	Fig. 1		388	32,12	0,289	Amniosa database
Captive	Mateo & Holmes 1999. Plasticity of alarm-call response development in Belding's ground squirrels (Spermophilus beldingi, Sciuridae). Ethology, 105:193-206.	Mammals	Belding's ground squirrels	Spermophilus beldingi	USA	Outdoors	0	23	Juveniles	All	Posting behavior - frequency of behavior (%)		15,56	NA	+	NA	NA	Alarm and non-alarm calls (pooled)	Fig. 1		388	32,12	0,289	Amniosa database
Captive	Mateo & Holmes 1999. Plasticity of alarm-call response development in Belding's ground squirrels (Spermophilus beldingi, Sciuridae). Ethology, 105:193-206.	Mammals	Belding's ground squirrels	Spermophilus beldingi	USA	Outdoors enclosures	1	12	Juveniles	All	Posting behavior - frequency of behavior (%)		8,89	NA	+	NA	NA	Alarm and non-alarm calls (pooled)	Fig. 1		388	32,12	0,289	Amniosa database
Captive	Mateo & Holmes 1999. Plasticity of alarm-call response development in Belding's ground squirrels (Spermophilus beldingi, Sciuridae). Ethology, 105:193-206.	Mammals	Belding's ground squirrels	Spermophilus beldingi	USA	Outdoors	0	30	Juveniles	All	Freezing behavior - frequency of behavior (%)		20	NA	+	NA	NA	Alarm and non-alarm calls (pooled)	Fig. 1		388	32,12	0,289	Amniosa database
Captive	Mateo & Holmes 1999. Plasticity of alarm-call response development in Belding's ground squirrels (Spermophilus beldingi, Sciuridae). Ethology, 105:193-206.	Mammals	Belding's ground squirrels	Spermophilus beldingi	USA	Outdoors enclosures	1	29	Juveniles	All	Freezing behavior - frequency of behavior (%)		21,11	NA	+	NA	NA	Alarm and non-alarm calls (pooled)	Fig. 1		388	32,12	0,289	Amniosa database
Captive	Mateo & Holmes 1999. Plasticity of alarm-call response development in Belding's ground squirrels (Spermophilus beldingi, Sciuridae). Ethology, 105:193-206.	Mammals	Belding's ground squirrels	Spermophilus beldingi	USA	Outdoors	0	102	Juveniles	All	Response duration (sec)		24,17	284,4678	+	16,86617325	0,697814367	Alarm calls	Fig. 1		388	32,12	0,289	Amniosa database
Captive	Mateo & Holmes 1999. Plasticity of alarm-call response development in Belding's ground squirrels (Spermophilus beldingi, Sciuridae). Ethology, 105:193-206.	Mammals	Belding's ground squirrels	Spermophilus beldingi	USA	Outdoors enclosures	1	152	Juveniles	All	Response duration (sec)		45,83	2643,1128	+	51,41121278	1,121780772	Alarm calls	Fig. 1		388	32,12	0,289	Amniosa database
Captive	Mateo & Holmes 1999. Plasticity of alarm-call response development in Belding's ground squirrels (Spermophilus beldingi, Sciuridae). Ethology, 105:193-206.	Mammals	Belding's ground squirrels	Spermophilus beldingi	USA	Outdoors	0	24	Juveniles	All	Response duration (sec)		12,5	417,3336	+	20,42874445	1,634299556	Non-alarm calls	Fig. 1		388	32,12	0,289	Amniosa database
Captive	Mateo & Holmes 1999. Plasticity of alarm-call response development in Belding's ground squirrels (Spermophilus beldingi, Sciuridae). Ethology, 105:193-206.	Mammals	Belding's ground squirrels	Spermophilus beldingi	USA	Outdoors enclosures	1	27	Juveniles	All	Response duration (sec)		46,67	2270,4003	+	47,64871772	1,020971025	Non-alarm calls	Fig. 1		388	32,12	0,289	Amniosa database
Captive	Hollen et al. 2007. Persistence of alarm-call behaviour in the absence of predators: A comparison between wild and captive-born meerkats (Suricata suricatta).	Mammals	Meerkats	Suricata suricatta	Europe	Zoo	1 to 5	6 groups	Both adults and juveniles	All	Inspection duration (sec)		124	22326	+	149,4188743	1,204990922	Carnivore faeces	Fig. 2		365	31,79	0,776	Amniosa database
Captive	Hollen et al. 2007. Persistence of alarm-call behaviour in the absence of predators: A comparison between wild and captive-born meerkats (Suricata suricatta).	Mammals	Meerkats	Suricata suricatta	Europe	Zoo	1 to 5	6 groups	Both adults and juveniles	All	Inspection duration (sec)		20	2166	+	46,54030511	2,327015256	Herbivore faeces	Fig. 2		365	31,79	0,776	Amniosa database
Captive	Hollen et al. 2007. Persistence of alarm-call behaviour in the absence of predators: A comparison between wild and captive-born meerkats (Suricata suricatta).	Mammals	Meerkats	Suricata suricatta	Europe	Zoo	1 to 5	4 groups	Both adults and juveniles	All	Alarm calling duration (sec)		179	36864	+	192	1,072625698	Carnivore faeces	Fig. 2		365	31,79	0,776	Amniosa database
Captive	Hollen et al. 2007. Persistence of alarm-call behaviour in the absence of predators: A comparison between wild and captive-born meerkats (Suricata suricatta).	Mammals	Meerkats	Suricata suricatta	Europe	Zoo	1 to 5	4 groups	Both adults and juveniles	All	Alarm calling duration (sec)		21	484	+	22	1,047619048	Herbivore faeces	Fig. 2		365	31,79	0,776	Amniosa database
Captive	Boulton et al. 2015. How integrated are behavioral and endocrine stress response traits? A repeated measures approach to testing the stress-coping style model.	Fish	Sheepshead swordtail	Xiphophorus birchmanni	UK	Individual tanks in captivity	2	20	Adult	Male	Change in track length (cm)		-142,48	38368,9744	-	195,88	-1,374789444	Decoy heron	Supplementry data		?	up to 7	0,0016	Paper and fishbase	Raw data supplied by autor
Captive	Boulton et al. 2015. How integrated are behavioral and endocrine stress response traits? A repeated measures approach to testing the stress-coping style model.	Fish	Sheepshead swordtail	Xiphophorus birchmanni	UK	Individual tanks in captivity	2	20	Adult	Male	Change in activity (% of time)		-16,37	3034,9081	-	55,09	-3,365302382	Decoy heron	Supplementry data		?	up to 7	0,0016	Paper and fishbase	Raw data supplied by autor
Captive	Boulton et al. 2015. How integrated are behavioral and endocrine stress response traits? A repeated measures approach to testing the stress-coping style model.	Fish	Sheepshead swordtail	Xiphophorus birchmanni	UK	Individual tanks in captivity	2	20	Adult	Male	Change in area covered (% of area)		-2,28	44,7561	-	6,69	-2,934210526	Decoy heron	Supplementry data		?	up to 7	0,0016	Paper and fishbase	Raw data supplied by autor
Captive	Boulton et al. 2015. How integrated are behavioral and endocrine stress response traits? A repeated measures approach to testing the stress-coping style model.	Fish	Sheepshead swordtail	Xiphophorus birchmanni	UK	Individual tanks in captivity	2	20	Adult	Male	Change in time in refuge (sec)		23,8	1523,3409	+	39,03	1,639915966	Decoy heron	Supplementry data		?	up to 7	0,0016	Paper and fishbase	Raw data supplied by autor
Captive	Boulton et al. 2015. How integrated are behavioral and endocrine stress response traits? A repeated measures approach to testing the stress-coping style model.	Fish	Sheepshead swordtail	Xiphophorus birchmanni	UK	Individual tanks in captivity	2	20	Adult	Male	Latency to leave refuge (sec)		93,35	1888,7716	+	43,46	0,465559721	Decoy heron	Supplementry data		?	up to 7	0,0016	Paper and fishbase	Raw data supplied by autor
Captive	Boulton et al. 2015. How integrated are behavioral and endocrine stress response traits? A repeated measures approach to testing the stress-coping style model.	Fish	Sheepshead swordtail	Xiphophorus birchmanni	UK	Individual tanks in captivity	2	20	Adult	Male		Change in cortisol (PG/1000µl)	-1202,04	2783491,824	-	1668,38	-1,38795714	Decoy heron	Supplementry data		?	up to 7	0,0016	Paper and fishbase	Raw data supplied by autor
Captive	Boulton et al. 2015. How integrated are behavioral and endocrine stress response traits? A repeated measures approach to testing the stress-coping style model.	Fish	Sheepshead swordtail	Xiphophorus birchmanni	UK	Individual tanks in captivity	2	20	Adult	Male		Change in 11KT (PG/1000µl)	-5,86	2442,3364	-	49,42	-8,433447099	Decoy heron	Supplementry data		?	up to 7	0,0016	Paper and fishbase	Raw data supplied by autor
