# Supplementary material for: Evolutionary dynamics in the Anthropocene: Life history and intensity of human contact shape antipredator responses
Source: PLoS Biol. 2020 Sep 22;18(9):e3000818. doi: 10.1371/journal.pbio.3000818 (PMC7508406; doi:10.1371/journal.pbio.3000818)
Supplement: S1 Data — All data for the meta-analysis, (A) initial data management, (B) data management, and (C) R code and data. (ZIP) [file pbio.3000818.s012.zip › S1 Data/C/PLOTS WORLD MAP.R]

###------------------------------------------------------------------------
###-----------------                                        ---------------
###-----------------      GEFFROY, SADOUL et al.            ---------------
###-----------------                                        ---------------
###-------------------------   2020     ------------------------------
###-----------------                               ------------------------
###-----------            For PLOS biology         ----------------------

## This script creates the World map in the supplementary

#### Run first Initial datamanagement AND Datamanagement

#### Runs on RStudio
#### If you do not use RStudio change line 21


#### To make a clean R environment
rm(list=ls())
cat("\014")  

dir=dirname(rstudioapi::getActiveDocumentContext()$path)     # gets the name of the directory of the active script (works only in R studio)

#### Packages
library(mapplots)
library(maps)
library(mapdata)


# importing data
#---------------------------------------
AC2=read.csv2(paste(dir, "/ALL.csv", sep=""), dec=".")


##########   Link country latitude longitude

lat_lon=read.table(paste(dir, "/lat_lon_countries.csv", sep=""), sep=";", header=T, quote="")

AC2$Country=as.character(AC2$Country)

AC2$Country[AC2$Country=="USA"]="United States"
AC2$Country[AC2$Country=="USA and Canada"]="Canada"
AC2$Country[AC2$Country=="Idaho (USA)"]="United States"
AC2$Country[AC2$Country=="Oregon, USA"]="United States"
AC2$Country[AC2$Country=="Alaska, USA"]="United States"
AC2$Country[AC2$Country=="URSS"]="Russia"
AC2$Country[AC2$Country=="Europe"]="Germany"
AC2$Country[AC2$Country=="UK"]="United Kingdom"
AC2$Country[AC2$Country=="Scotland"]="United Kingdom"
AC2$Country[AC2$Country=="Czech"]="Czech Republic"

linenums=vapply(unique(AC2$Country), function(x) which.min(adist(x, lat_lon$name)), integer(1L))

countries=lat_lon[linenums, c("name", "latitude", "longitude")]
countries=cbind(Country=unique(AC2$Country),countries)


##########   Number of studies per Country

AC2=merge(AC2, countries)

for_plot = aggregate(Studies~name*context*latitude*longitude, 
                     unique(AC2[, c("Studies", "name", "context", "latitude", "longitude")]), length)

names(for_plot)[1]="num"


########## Plot

colour=sample(rainbow(300, alpha=0.1), 300, replace=T)

jpeg(paste(dir, "/worldmap.jpg", sep=""), res=1200, width = 20, height = 20, unit="cm")

map('worldHires', col="white", fill=T
    # , mar = c(4.1, 4.1, par("mar")[3], 0.1)
    , ylim=c(-60, 90)
    , mar=c(0,0,0,0)
    , bg="#006699"
    )
xyz = make.xyz(for_plot$longitude, for_plot$latitude, for_plot$Studies, for_plot$context)

draw.pie(xyz$x, xyz$y, xyz$z, radius=10, col=c("orange", "chartreuse4", "deepskyblue4"))
legend('bottomleft', legend=c("captivity", "domestication", "urbanization"), col=c("orange", "chartreuse4", "deepskyblue4"),pch=15, ncol=1)

dev.off()
