# Supplementary material for: Evolutionary dynamics in the Anthropocene: Life history and intensity of human contact shape antipredator responses
Source: PLoS Biol. 2020 Sep 22;18(9):e3000818. doi: 10.1371/journal.pbio.3000818 (PMC7508406; doi:10.1371/journal.pbio.3000818)
Supplement: S1 Data — All data for the meta-analysis, (A) initial data management, (B) data management, and (C) R code and data. (ZIP) [file pbio.3000818.s012.zip › S1 Data/C/PLOTS_fixed cont.R]

###------------------------------------------------------------------------
###-----------------                                        ---------------
###-----------------      GEFFROY, SADOUL et al.            ---------------
###-----------------                                        ---------------
###-------------------------   2020     ------------------------------
###-----------------                               ------------------------
###-----------            For PLOS biology         ----------------------

## This script creates the main PLOTS and Plots of the derivatives

#### Run first Initial datamanagement AND Datamanagement AND Analyse GAAT

#### Runs on RStudio
#### If you do not use RStudio change line 21

#### To make a clean R environment
rm(list=ls())
cat("\014")  


dir=dirname(rstudioapi::getActiveDocumentContext()$path)     # gets the name of the directory of the active script (works only in R studio)

#### Packages
require(ggplot2)  #ggplot    ---> need ggplot2 3.0
library(pspline)


# Weibull Function --> for the CV
weib1=function(x, tmin, a, k, teta, maxi){
  .value <- maxi + a*(k/teta)*((x-tmin)/teta)^(k-1)*exp(-((x-tmin)/teta)^k)
  .value[is.nan(.value)] <- maxi
  .value
}

# Inverse Function --> for the MEAN
inv=function(x, max, a, b){
  .value <- b*a^x+max
  .value
}


# ------------------------                        ----------------------------------------
# ------------------------   DATA MANAGEMENT      ----------------------------------------
# ------------------------                        ----------------------------------------

# importing data
#---------------------------------------
AC2=read.csv2(paste(dir, "/ALL.csv", sep=""), dec=".")
AC2$Species.L.name=as.character(AC2$Species.L.name)


# For the mean: removes studies where animals were selected for high fear and agressivness
AC3=AC2[which(!AC2$Selected.for %in%  c("High Fear", "Agressivness")),]

# Set all means above at least 1
AC3$Mean2=AC3$Mean+abs(min(AC3$Mean))+1

# Center cut per behavioural type and species
mean_mean=aggregate(Mean2~typ_stu, AC3, mean)
names(mean_mean)[2]="Mean_mean"
sd_mean=aggregate(Mean2~typ_stu, AC3, function(x){sd(x,na.rm=TRUE)})
names(sd_mean)[2]="Sd_mean"
sd_mean$Sd_mean[which(is.na(sd_mean$Sd_mean))]=1

AC3=merge(AC3, mean_mean)
AC3=merge(AC3, sd_mean)

AC3$norm_mean=(AC3$Mean2-AC3$Mean_mean)/AC3$Sd_mean


# ----------------------------------                ----------------------------------------
# ----------------------------------      MEAN      ----------------------------------------
# ----------------------------------                ----------------------------------------


###### <><><><><><><><><><><><><><><><><><><><><>
### <><><><><><><> Best models (see Script "Analyse Analyse GAAT.R")
###### <><><><><><><><><><><><><><><><><><><><><>

# Best parameters of Weibull based on loess (using cmae_es)

parini_tot=c(-0.52,  0.94,  0.55)    # using all data
parini_domes=parini_tot
parini_capti=parini_tot
parini_urban=parini_tot

# Best parameters  and p-values out of MCMCglmm

param_tot = data.frame(    # just the loess for the main plot
  int=0,    
  slope=1,   
  prob=NA)   

param_domes = data.frame(
  int=0.086 ,   
  # int=0 , 
  slope= 0.17,   # slope out of MCMCglmm
  # slope=0,             
  prob=0.06)  

param_capti = data.frame(
  int=param_domes$int + (-0.17) ,    # not signi -
  slope=param_domes$slope + (0.68),   # interaction INV:captivity, not signi, see below
  prob=0.23) 

param_urban = data.frame(
  int=param_domes$int + (0.14) ,    # not signi -
  slope=param_domes$slope + (0.62),   # slope out of MCMCglmm signi
  prob="<0.001") 


####### Calculate Inv
gene=seq(0, 1000, by=1)
forplot=data.frame(Generation=gene, 
                   inv_tot=inv(gene, parini_tot[1],  parini_tot[2],   parini_tot[3]),
                   inv_domes=inv(gene, parini_domes[1],  parini_domes[2],   parini_domes[3]),
                   inv_capti=inv(gene, parini_capti[1],  parini_capti[2],   parini_capti[3]),
                   inv_urban=inv(gene, parini_urban[1],  parini_urban[2],   parini_urban[3])
)

####### Calculate predictions --using MCMCglmm

forplot$out_tot = param_tot$int + param_tot$slope*forplot$inv_tot
forplot$out_domes = param_domes$int + param_domes$slope*forplot$inv_domes
forplot$out_capti = param_capti$int + param_capti$slope*forplot$inv_capti
forplot$out_urban = param_urban$int + param_urban$slope*forplot$inv_urban


####### Calculate predictions --using loess estimates only
forplot$out_tot_loess = 0 + 1*forplot$inv_tot
forplot$out_domes_loess = 0 + 1*forplot$inv_domes
forplot$out_capti_loess = 0 + 1*forplot$inv_capti
forplot$out_urban_loess = 0 + 1*forplot$inv_urban


####### Calculate derivatives of predictions
forplot$deriv_tot=predict(sm.spline(gene, forplot$out_tot), gene, 1)
forplot$deriv_domes=predict(sm.spline(gene, forplot$out_domes), gene, 1)
forplot$deriv_capti=predict(sm.spline(gene, forplot$out_capti), gene, 1)
forplot$deriv_urban=predict(sm.spline(gene, forplot$out_urban), gene, 1)


###### <><><><><><><><><><><><><><><><><><><><><>
### <><><><><><><> Plots
###### <><><><><><><><><><><><><><><><><><><><><>

colours=c("black", "orange", "chartreuse4", "deepskyblue4")
darken <- function(color, factor=1.2){
  col <- col2rgb(color)
  col <- col/factor
  col <- rgb(t(col), maxColorValue=255)
  col
}

##------------------------------------------------ Main graph

ptot=ggplot()+
  geom_point(data=AC3, aes(Generation, norm_mean, size=log(n.total+1)), col="grey40", alpha=0.4)+
  geom_line(data=forplot, aes(Generation, out_tot), col="black", size=1.5)+
  
  annotate("rect", xmin=-10, xmax=120, ymin=-1, ymax=0.5, col="red", alpha=0, size=1.5)+
  annotate("segment", x=120, xend=240, y=0.5, yend=1.4, col="red", size=1.5)+
  
  annotate("rect", xmin=220, xmax=590, ymin=1.4, ymax=6.5, col="red", alpha=0, size=2)+
  annotate("rect", xmin=600, xmax=970, ymin=1.4, ymax=6.5, col="red", alpha=0, size=2)+
  
  theme_bw()+
  theme(axis.text=element_text(size=14),
        axis.title=element_text(size=16),
        legend.text=element_text(size=14),
        legend.title=element_text(size=16),
        legend.position="none"
  )+ 
  labs(x="\nNumber of generations", y="Coefficient of variation of antipredator traits\n")+
  
  annotate("text", x=700, y=8.8, label = "Domestication", col=darken(colours[3]), hjust = 0, size=5, fontface=2) +
  annotate("text", x=700, y=8.0, label = "Captivity", col="orange", hjust = 0, size=5, fontface=2) +
  annotate("text", x=700, y=7.2, label = "Urbanisation", col="deepskyblue4", hjust = 0, size=5, fontface=2)

ptot

##------------------------------------------------ Loess graph

forplot2=forplot[forplot$Generation<120,]

p_loess=ggplot(data=AC3[which(AC3$norm_mean>-1 & AC3$norm_mean<1 & AC3$Generation<=120),])+
  geom_point(aes(Generation, norm_mean, size=log(n.total+1)), col="grey40", alpha=0.4)+
  geom_line(data=forplot2, aes(Generation, out_tot_loess), col="black", size=1.5)+

  # annotate("text", x=110, y=3.5, hjust = 0, label=paste("Captivity, P = ", param_capti$prob, sep=""), col=colours[2], size=5)+
  # annotate("text", x=110, y=3.1, hjust = 0, label=paste("Domestication, P = ", param_domes$prob, sep=""), col=colours[3], size=5)+
  # annotate("text", x=110, y=2.7, hjust = 0,label=paste("Urban, P = ", param_urban$prob, sep=""), col=colours[4], size=5)+
  scale_color_manual(labels=c("captivity","domestication", "urban"), values=adjustcolor(colours[c(2:4)], alpha=0.3))+
  theme_bw()+
  theme(axis.text=element_text(size=14),
        # axis.title=element_text(size=16),
        axis.title=element_blank(),
        legend.text=element_text(size=14),
        legend.title=element_text(size=16),
        legend.position = "none"
  ) + 
  annotate("text", x=115, y=0.9, label = "A", size=6)
p_loess

##------------------------------------------------ MCMC graph


p_MCMC=ggplot(data=AC3[which(AC3$norm_mean>-1 & AC3$norm_mean<1 & AC3$Generation<=120),], aes(Generation, norm_mean, col=context, size=log(n.total+1)))+
  geom_point()+
  geom_line(data=forplot2, aes(Generation, out_capti), col=darken(colours[2]), size=1.5)+
  geom_line(data=forplot2, aes(Generation, out_domes), col=darken(colours[3]), size=1.5)+
  geom_line(data=forplot2, aes(Generation, out_urban), col=darken(colours[4]), size=1.5)+
  # annotate("text", x=110, y=3.5, hjust = 0, label=paste("Captivity, P = ", param_capti$prob, sep=""), col=colours[2], size=5)+
  # annotate("text", x=110, y=3.1, hjust = 0, label=paste("Domestication, P = ", param_domes$prob, sep=""), col=colours[3], size=5)+
  # annotate("text", x=110, y=2.7, hjust = 0,label=paste("Urban, P = ", param_urban$prob, sep=""), col=colours[4], size=5)+
  scale_color_manual(labels=c("captivity","domestication", "urban"), values=adjustcolor(colours[c(2:4)], alpha=0.3))+
  theme_bw()+
  theme(axis.text=element_text(size=14),
        # axis.title=element_text(size=16),
        axis.title=element_blank(),
        legend.text=element_text(size=14),
        legend.title=element_text(size=16),
        legend.position = "none"
  ) +
  annotate("text", x=115, y=0.9, label = "B", size=6)
  # annotate("text", x=90, y=0.01, label="**", col=darken(colours[3]), size=8)+
  # annotate("text", x=20, y=0.5, label="***", col=darken(colours[4]), size=8)
p_MCMC


##------------------------------------------------ All together

p_loess = ggplotGrob(p_loess)
p_MCMC = ggplotGrob(p_MCMC)
p3 = ptot + annotation_custom(grob = p_loess, xmin=220, xmax=590, ymin=1.4, ymax=6.5)+
  annotation_custom(grob = p_MCMC, xmin=600, xmax=970, ymin=1.4, ymax=6.5)
p3


# jpeg(paste(dir, "/Figure 2.jpg", sep=""), width=25, height=18, units="cm", res=300)
jpeg(paste(dir, "/Figure Mean.jpg", sep=""), width=20, height=15, units="cm", res=300)
p3
dev.off()


##------------------------------------------------ DERIVATIVES

forplot_deriv=forplot2[forplot2$Generation!=0,]

p_deriv_mean=ggplot()+
  geom_line(data=forplot_deriv, aes(Generation, deriv_capti), col=colours[2], size=1.5)+
  geom_line(data=forplot_deriv, aes(Generation, deriv_domes), col=darken(colours[3]), size=1.5)+
  geom_line(data=forplot_deriv, aes(Generation, deriv_urban), col=colours[4], size=1.5)+
  # annotate("text", x=35, y=1.9, hjust = 0, label=paste("Captivity, P = ", param_capti$prob, sep=""), col=colours[2], size=5)+
  # annotate("text", x=35, y=1.5, hjust = 0, label=paste("Domestication, P = ", param_domes$prob, sep=""), col=colours[3], size=5)+
  # annotate("text", x=35, y=1.1, hjust = 0,label=paste("Urban, P = ", param_urban$prob, sep=""), col=colours[4], size=5)+
  scale_color_manual(labels=c("captivity","domestication", "urban"), values=adjustcolor(colours[c(2:4)], alpha=0.3))+
  theme_bw()+
  theme(axis.text=element_text(size=14),
        axis.title=element_text(size=16),
        # axis.title=element_blank(),
        legend.text=element_text(size=14),
        legend.title=element_text(size=16),
        legend.position = "none"
  )+
  annotate("text", x=35, y=-0.02, label = "Domestication", col=darken(colours[3]), hjust = 0, size=5, fontface=2) +
  annotate("text", x=35, y=-0.025, label = "Captivity", col="orange", hjust = 0, size=5, fontface=2) +
  annotate("text", x=35, y=-0.03, label = "Urbanisation", col="deepskyblue4", hjust = 0, size=5, fontface=2)+
  labs(x="\nNumber of generations", y="Rate of mean change (/d)\n")
p_deriv_mean

jpeg(paste(dir, "/Figure mean deriv.jpg", sep=""), width=18, height=15, units="cm", res=300)
p_deriv_mean
dev.off()


# ----------------------------------                ----------------------------------------
# ----------------------------------      CV        ----------------------------------------
# ----------------------------------                ----------------------------------------

###### <><><><><><><><><><><><><><><><><><><><><>
### <><><><><><><> Best models (see Script "Analyse Analyse GAAT.R")
###### <><><><><><><><><><><><><><><><><><><><><>

# Best parameters of Weibull based on loess (using cmae_es)

parini_tot=c(0.74,   335.75,   1.57,  149,   0.6)    # using all data
parini_domes=parini_tot    
parini_capti=parini_tot  
parini_urban=parini_tot   


# Best parameters  and p-values out of MCMCglmm

param_tot = data.frame(    # just the loess for the main plot
  int=0,    
  slope=1,   
  prob=NA)   

param_domes = data.frame(
  int=-0.63,   
  # int=0 , 
  slope= 1.98,   # slope out of MCMCglmm
  # slope=0,             
  prob=0.004)  

param_capti = data.frame(
  int=param_domes$int + (1.56) ,    # not signi -
  slope=param_domes$slope + (-2.13),   # interaction INV:captivity, not signi, see below
  prob=0.29) 

param_urban = data.frame(
  int=param_domes$int + (1.06) ,    # not signi -
  slope=param_domes$slope + (-1.96),   # slope out of MCMCglmm signi
  prob=0.017) 


####### Calculate Weibull on loess
gene=seq(0, 1000, by=1)
forplot=data.frame(Generation=gene, 
                   weib_tot=weib1(gene, parini_tot[1],  parini_tot[2],   parini_tot[3],  parini_tot[4],   parini_tot[5]),
                   weib_domes=weib1(gene, parini_domes[1],  parini_domes[2],   parini_domes[3],  parini_domes[4],   parini_domes[5]),
                   weib_capti=weib1(gene, parini_capti[1],  parini_capti[2],   parini_capti[3],  parini_capti[4],   parini_capti[5]),
                   weib_urban=weib1(gene, parini_urban[1],  parini_urban[2],   parini_urban[3],  parini_urban[4],   parini_urban[5])
)

####### Calculate predictions --using MCMCglmm

forplot$out_tot = param_tot$int + param_tot$slope*forplot$weib_tot
forplot$out_domes = param_domes$int + param_domes$slope*forplot$weib_domes
forplot$out_capti = param_capti$int + param_capti$slope*forplot$weib_capti
forplot$out_urban = param_urban$int + param_urban$slope*forplot$weib_urban


####### Calculate predictions --using loess estimates only
forplot$out_tot_loess = 0 + 1*forplot$weib_tot
forplot$out_domes_loess = 0 + 1*forplot$weib_domes
forplot$out_capti_loess = 0 + 1*forplot$weib_capti
forplot$out_urban_loess = 0 + 1*forplot$weib_urban


####### Calculate derivatives of predictions -- using MCMCglmm
forplot$deriv_tot=predict(sm.spline(gene, forplot$out_tot), gene, 1)
forplot$deriv_domes=predict(sm.spline(gene, forplot$out_domes, norder=2), gene, 1)
forplot$deriv_capti=predict(sm.spline(gene, forplot$out_capti, norder=2), gene, 1)
forplot$deriv_urban=predict(sm.spline(gene, forplot$out_urban, norder=2), gene, 1)


###### <><><><><><><><><><><><><><><><><><><><><>
### <><><><><><><> Plots
###### <><><><><><><><><><><><><><><><><><><><><>


colours=c("black", "orange", "chartreuse4", "deepskyblue4")
darken <- function(color, factor=1.2){
  col <- col2rgb(color)
  col <- col/factor
  col <- rgb(t(col), maxColorValue=255)
  col
}

##------------------------------------------------ Main graph

ptot=ggplot()+
  geom_point(data=AC2, aes(Generation, CVABS, size=log(n.total+1)), col="grey40", alpha=0.4)+
  geom_line(data=forplot, aes(Generation, out_tot), col="black", size=1.5)+
  
  annotate("rect", xmin=-10, xmax=200, ymin=-5, ymax=6, col="red", alpha=0, size=1.5)+
  annotate("segment", x=200, xend=240, y=6, yend=25, col="red", size=1.5)+
  
  annotate("rect", xmin=220, xmax=590, ymin=25, ymax=125, col="red", alpha=0, size=2)+
  annotate("rect", xmin=600, xmax=970, ymin=25, ymax=125, col="red", alpha=0, size=2)+
  
  theme_bw()+
  theme(axis.text=element_text(size=14),
        axis.title=element_text(size=16),
        legend.text=element_text(size=14),
        legend.title=element_text(size=16),
        legend.position="none"
  )+ 
  labs(x="\nNumber of generations", y="Coefficient of variation of antipredator traits\n")+
  
  annotate("text", x=700, y=180, label = "Domestication", col=darken(colours[3]), hjust = 0, size=5, fontface=2) +
  annotate("text", x=700, y=160, label = "Captivity", col="orange", hjust = 0, size=5, fontface=2) +
  annotate("text", x=700, y=140, label = "Urbanisation", col="deepskyblue4", hjust = 0, size=5, fontface=2)


ptot

##------------------------------------------------ Loess graph

forplot2=forplot[forplot$Generation<200,]

p_loess=ggplot(data=AC2[which(AC2$CVABS<6 & AC2$Generation<=200),])+
  geom_point(aes(Generation, CVABS, size=log(n.total+1)), col="grey40", alpha=0.4)+
  geom_line(data=forplot2, aes(Generation, out_tot_loess), col="black", size=1.5)+
  # annotate("text", x=110, y=3.5, hjust = 0, label=paste("Captivity, P = ", param_capti$prob, sep=""), col=colours[2], size=5)+
  # annotate("text", x=110, y=3.1, hjust = 0, label=paste("Domestication, P = ", param_domes$prob, sep=""), col=colours[3], size=5)+
  # annotate("text", x=110, y=2.7, hjust = 0,label=paste("Urban, P = ", param_urban$prob, sep=""), col=colours[4], size=5)+
  scale_color_manual(labels=c("captivity","domestication", "urban"), values=adjustcolor(colours[c(2:4)], alpha=0.3))+
  theme_bw()+
  theme(axis.text=element_text(size=14),
        # axis.title=element_text(size=16),
        axis.title=element_blank(),
        legend.text=element_text(size=14),
        legend.title=element_text(size=16),
        legend.position = "none"
  ) + 
  annotate("text", x=190, y=5.5, label = "A", size=6)
p_loess

##------------------------------------------------ MCMC graph


p_MCMC=ggplot(data=AC2[which(AC2$CVABS<6 & AC2$Generation<=200),], aes(Generation, CVABS, col=context, size=log(n.total+1)))+
  geom_point()+
  geom_line(data=forplot2, aes(Generation, out_capti), col=darken(colours[2]), size=1.5)+
  geom_line(data=forplot2, aes(Generation, out_domes), col=darken(colours[3]), size=1.5)+
  geom_line(data=forplot2, aes(Generation, out_urban), col=darken(colours[4]), size=1.5)+
  # annotate("text", x=110, y=3.5, hjust = 0, label=paste("Captivity, P = ", param_capti$prob, sep=""), col=colours[2], size=5)+
  # annotate("text", x=110, y=3.1, hjust = 0, label=paste("Domestication, P = ", param_domes$prob, sep=""), col=colours[3], size=5)+
  # annotate("text", x=110, y=2.7, hjust = 0,label=paste("Urban, P = ", param_urban$prob, sep=""), col=colours[4], size=5)+
  scale_color_manual(labels=c("captivity","domestication", "urban"), values=adjustcolor(colours[c(2:4)], alpha=0.3))+
  theme_bw()+
  theme(axis.text=element_text(size=14),
        # axis.title=element_text(size=16),
        axis.title=element_blank(),
        legend.text=element_text(size=14),
        legend.title=element_text(size=16),
        legend.position = "none"
  ) +
  annotate("text", x=190, y=5.5, label = "B", size=6)+
  annotate("text", x=95, y=4, label="*", col=darken(colours[3]), size=8)
  
p_MCMC


##------------------------------------------------ All together

p_loess = ggplotGrob(p_loess)
p_MCMC = ggplotGrob(p_MCMC)
p3 = ptot + annotation_custom(grob = p_loess, xmin=220, xmax=590, ymin=25, ymax=125)+
  annotation_custom(grob = p_MCMC, xmin=600, xmax=970, ymin=25, ymax=125)
p3

jpeg(paste(dir, "/Figure CV.jpg", sep=""), width=20, height=15, units="cm", res=300)
p3
dev.off()


##------------------------------------------------ DERIVATIVES


forplot_deriv=forplot2[forplot2$Generation!=0,]

p_deriv_CV=ggplot()+
  geom_line(data=forplot_deriv, aes(Generation, deriv_capti), col=colours[2], size=1.5)+
  geom_line(data=forplot_deriv, aes(Generation, deriv_domes), col=darken(colours[3]), size=1.5)+
  geom_line(data=forplot_deriv, aes(Generation, deriv_urban), col=colours[4], size=1.5)+
  # annotate("text", x=35, y=1.9, hjust = 0, label=paste("Captivity, P = ", param_capti$prob, sep=""), col=colours[2], size=5)+
  # annotate("text", x=35, y=1.5, hjust = 0, label=paste("Domestication, P = ", param_domes$prob, sep=""), col=colours[3], size=5)+
  # annotate("text", x=35, y=1.1, hjust = 0,label=paste("Urban, P = ", param_urban$prob, sep=""), col=colours[4], size=5)+
  scale_color_manual(labels=c("captivity","domestication", "urban"), values=adjustcolor(colours[c(2:4)], alpha=0.3))+
  theme_bw()+
  theme(axis.text=element_text(size=14),
        axis.title=element_text(size=16),
        # axis.title=element_blank(),
        legend.text=element_text(size=14),
        legend.title=element_text(size=16),
        legend.position = "none"
  )+
  annotate("text", x=100, y=0.040, label = "Domestication", col=darken(colours[3]), hjust = 0, size=5, fontface=2) +
  annotate("text", x=100, y=0.035, label = "Captivity", col="orange", hjust = 0, size=5, fontface=2) +
  annotate("text", x=100, y=0.030, label = "Urbanisation", col="deepskyblue4", hjust = 0, size=5, fontface=2)+
  labs(x="\nNumber of generations", y="Rate of CV change (/d)\n")

p_deriv_CV


jpeg(paste(dir, "/Figure CV deriv.jpg", sep=""), width=18, height=15, units="cm", res=300)
p_deriv_CV
dev.off()
