# Supplementary material for: Evolutionary dynamics in the Anthropocene: Life history and intensity of human contact shape antipredator responses
Source: PLoS Biol. 2020 Sep 22;18(9):e3000818. doi: 10.1371/journal.pbio.3000818 (PMC7508406; doi:10.1371/journal.pbio.3000818)
Supplement: S1 Data — All data for the meta-analysis, (A) initial data management, (B) data management, and (C) R code and data. (ZIP) [file pbio.3000818.s012.zip › S1 Data/C/ALL.csv]

Species.L.name	context	Generation	Variance	Mean	Age	n.total	Direction.of.the.effect.FEAR	Type.of.antipredator.Behavioural.Trait	Type.of.antipredator.Physiological.Trait	Studies	Country	Selected.for	with_predator	type	typ_sp_cont	typ_stu	Age_Maturity	Mean_Size	Mean_Weight	Longevity_Max	Foraging_Guild	Taxonomic_type	Social_Level	Ecosystem.type	Domesticated.For	Start.domestication	Sources.M.L.W.L	Sources.domestication	SD	CV	CVABS	phylo
Acridotheres tristis	urban	143	10	4.7	Unknown	40	+	FID		McGiffin et al. 2013. Tolerance of human approaches by Common Mynas along an urban�rural gradient	Australia	NA	yes	FID	FID_Acridotheres tristis_urban_McGiffin et al. 2013. Tolerance of human approaches by Common Mynas along an urban�rural gradient	FID_McGiffin et al. 2013. Tolerance of human approaches by Common Mynas along an urban�rural gradient	365	24.5	0.114	6	omnivore	Birds	gregarious	forest, grassland	NA	NA	Amniote Database and ADW	NA	3.16227766016838	0.672825034078379	0.672825034078379	Acridotheres_tristis
Acridotheres tristis	urban	0	0	27.3	Unknown	40	+	Vigilance		McGiffin et al. 2013. Tolerance of human approaches by Common Mynas along an urban�rural gradient	Australia	NA	yes	Vigilance	Vigilance _Acridotheres tristis_urban_McGiffin et al. 2013. Tolerance of human approaches by Common Mynas along an urban�rural gradient	Vigilance _McGiffin et al. 2013. Tolerance of human approaches by Common Mynas along an urban�rural gradient	365	24.5	0.114	6	omnivore	Birds	gregarious	forest, grassland	NA	NA	Amniote Database and ADW	NA	0	0	0	Acridotheres_tristis
Acridotheres tristis	urban	0	102.4	26.8	Unknown	40	+	FID		McGiffin et al. 2013. Tolerance of human approaches by Common Mynas along an urban�rural gradient	Australia	NA	yes	FID	FID_Acridotheres tristis_urban_McGiffin et al. 2013. Tolerance of human approaches by Common Mynas along an urban�rural gradient	FID_McGiffin et al. 2013. Tolerance of human approaches by Common Mynas along an urban�rural gradient	365	24.5	0.114	6	omnivore	Birds	gregarious	forest, grassland	NA	NA	Amniote Database and ADW	NA	10.1192885125388	0.377585392258911	0.377585392258911	Acridotheres_tristis
Acridotheres tristis	urban	143	0	24.1	Unknown	40	+	Vigilance		McGiffin et al. 2013. Tolerance of human approaches by Common Mynas along an urban�rural gradient	Australia	NA	yes	Vigilance	Vigilance _Acridotheres tristis_urban_McGiffin et al. 2013. Tolerance of human approaches by Common Mynas along an urban�rural gradient	Vigilance _McGiffin et al. 2013. Tolerance of human approaches by Common Mynas along an urban�rural gradient	365	24.5	0.114	6	omnivore	Birds	gregarious	forest, grassland	NA	NA	Amniote Database and ADW	NA	0	0	0	Acridotheres_tristis
Aegithalos caudatus	urban	0	1.17	5.45	Unknown	8	+	FID		M�ller 2010. Interspecific variation in fear responses predicts urbanization in birds	Europe	NA	yes	FID	FID_Aegithalos caudatus_urban_M�ller 2010. Interspecific variation in fear responses predicts urbanization in birds	FID_M�ller 2010. Interspecific variation in fear responses predicts urbanization in birds	365	14	0.009	11	insectivore	Birds	gregarious	forest, shrubland	NA	NA	Amniote Database and ADW	NA	1.0816653826392	0.198470712410862	0.198470712410862	Aegithalos_caudatus
Aegithalos caudatus	urban	17	2.89	7.52	Unknown	9	+	FID		M�ller 2010. Interspecific variation in fear responses predicts urbanization in birds	Europe	NA	yes	FID	FID_Aegithalos caudatus_urban_M�ller 2010. Interspecific variation in fear responses predicts urbanization in birds	FID_M�ller 2010. Interspecific variation in fear responses predicts urbanization in birds	365	14	0.009	11	insectivore	Birds	gregarious	forest, shrubland	NA	NA	Amniote Database and ADW	NA	1.7	0.226063829787234	0.226063829787234	Aegithalos_caudatus
Alectoris rufa	captivity	46	2831.1552	-59.82	Adult	108	-	Latency before escape (s)		Perez, J. A.; Alonso, M. E.; Prieto, R.; Bartolome, D.; Gaudioso, D. V. R.	Spain		yes	Latency before escape (s)	Latency before escape (s)_Alectoris rufa_domestication_Perez, J. A.; Alonso, M. E.; Prieto, R.; Bartolome, D.; Gaudioso, D. V. R.	Latency before escape (s)_Perez, J. A.; Alonso, M. E.; Prieto, R.; Bartolome, D.; Gaudioso, D. V. R.	280	33	0.5	6.2	omnivore	Birds	gregarious	meadow	NA	NA	http://wildpro.twycrosszoo.org/S/0AvGallif/Phasianidae/Alectoris/Alectoris_rufa/Alectoris_rufa.htm, https://pdfs.semanticscholar.org/946b/88ddf7289d5799b94f607fd8d58e1eaae1e2.pdf	NA	53.2086008085159	0.88947844882173	0.88947844882173	Alectoris_rufa
Alectoris rufa	captivity	0	0.2556	-0.18	Adult	71	-	Latency before escape (s)		Perez, J. A.; Alonso, M. E.; Prieto, R.; Bartolome, D.; Gaudioso, D. V. R.	Spain		yes	Latency before escape (s)	Latency before escape (s)_Alectoris rufa_domestication_Perez, J. A.; Alonso, M. E.; Prieto, R.; Bartolome, D.; Gaudioso, D. V. R.	Latency before escape (s)_Perez, J. A.; Alonso, M. E.; Prieto, R.; Bartolome, D.; Gaudioso, D. V. R.	280	33	0.5	6.2	omnivore	Birds	gregarious	meadow	NA	NA	http://wildpro.twycrosszoo.org/S/0AvGallif/Phasianidae/Alectoris/Alectoris_rufa/Alectoris_rufa.htm, https://pdfs.semanticscholar.org/946b/88ddf7289d5799b94f607fd8d58e1eaae1e2.pdf	NA	0.505568986390582	2.80871659105879	2.80871659105879	Alectoris_rufa
Alectoris rufa	domestication	46	21697.29	-243.39	Adult	36	-	Dispersion		Gaudioso, V. R.; Perez, J. A.; Sanchez-Garcia, C.; Armenteros, J. A.; Lomillos, J. M.; Alonso, M. E.	Spain	Tameness	yes	Dispersion	Dispersion_Alectoris rufa_domestication_Gaudioso, V. R.; Perez, J. A.; Sanchez-Garcia, C.; Armenteros, J. A.; Lomillos, J. M.; Alonso, M. E.	Dispersion_Gaudioso, V. R.; Perez, J. A.; Sanchez-Garcia, C.; Armenteros, J. A.; Lomillos, J. M.; Alonso, M. E.	280	33	0.5	6.2	omnivore	Birds	gregarious	meadow	NA	NA	http://wildpro.twycrosszoo.org/S/0AvGallif/Phasianidae/Alectoris/Alectoris_rufa/Alectoris_rufa.htm, https://pdfs.semanticscholar.org/946b/88ddf7289d5799b94f607fd8d58e1eaae1e2.pdf	NA	147.3	0.605201528411192	0.605201528411192	Alectoris_rufa
Alectoris rufa	captivity	0	3.04	-0.67	Juveniles	76	-	Latency before escape (s)		Perez, J. A.; Alonso, M. E.; Prieto, R.; Bartolome, D.; Gaudioso, D. V. R.	Spain		yes	Latency before escape (s)	Latency before escape (s)_Alectoris rufa_domestication_Perez, J. A.; Alonso, M. E.; Prieto, R.; Bartolome, D.; Gaudioso, D. V. R.	Latency before escape (s)_Perez, J. A.; Alonso, M. E.; Prieto, R.; Bartolome, D.; Gaudioso, D. V. R.	280	33	0.5	6.2	omnivore	Birds	gregarious	meadow	NA	NA	http://wildpro.twycrosszoo.org/S/0AvGallif/Phasianidae/Alectoris/Alectoris_rufa/Alectoris_rufa.htm, https://pdfs.semanticscholar.org/946b/88ddf7289d5799b94f607fd8d58e1eaae1e2.pdf	NA	1.74355957741627	2.60232772748697	2.60232772748697	Alectoris_rufa
Alectoris rufa	domestication	1	133913.475	-593.3	Adult	32	-	Dispersion		Gaudioso, V. R.; Perez, J. A.; Sanchez-Garcia, C.; Armenteros, J. A.; Lomillos, J. M.; Alonso, M. E.	Spain	Tameness	yes	Dispersion	Dispersion_Alectoris rufa_domestication_Gaudioso, V. R.; Perez, J. A.; Sanchez-Garcia, C.; Armenteros, J. A.; Lomillos, J. M.; Alonso, M. E.	Dispersion_Gaudioso, V. R.; Perez, J. A.; Sanchez-Garcia, C.; Armenteros, J. A.; Lomillos, J. M.; Alonso, M. E.	280	33	0.5	6.2	omnivore	Birds	gregarious	meadow	NA	NA	http://wildpro.twycrosszoo.org/S/0AvGallif/Phasianidae/Alectoris/Alectoris_rufa/Alectoris_rufa.htm, https://pdfs.semanticscholar.org/946b/88ddf7289d5799b94f607fd8d58e1eaae1e2.pdf	NA	365.941901126395	0.616790664295289	0.616790664295289	Alectoris_rufa
Alectoris rufa	captivity	46	2229.7016	-39.57	Juveniles	56	-	Latency before escape (s)		Perez, J. A.; Alonso, M. E.; Prieto, R.; Bartolome, D.; Gaudioso, D. V. R.	Spain		yes	Latency before escape (s)	Latency before escape (s)_Alectoris rufa_domestication_Perez, J. A.; Alonso, M. E.; Prieto, R.; Bartolome, D.; Gaudioso, D. V. R.	Latency before escape (s)_Perez, J. A.; Alonso, M. E.; Prieto, R.; Bartolome, D.; Gaudioso, D. V. R.	280	33	0.5	6.2	omnivore	Birds	gregarious	meadow	NA	NA	http://wildpro.twycrosszoo.org/S/0AvGallif/Phasianidae/Alectoris/Alectoris_rufa/Alectoris_rufa.htm, https://pdfs.semanticscholar.org/946b/88ddf7289d5799b94f607fd8d58e1eaae1e2.pdf	NA	47.2197162210871	1.19332110743207	1.19332110743207	Alectoris_rufa
Anas platyrhynchos	urban	0	291.38	20.15	Unknown	52	+	FID		M�ller 2010. Interspecific variation in fear responses predicts urbanization in birds	Europe	NA	yes	FID	FID_Anas platyrhynchos_urban_M�ller 2010. Interspecific variation in fear responses predicts urbanization in birds	FID_M�ller 2010. Interspecific variation in fear responses predicts urbanization in birds	365	57.5	1.121	29	omnivore	Birds	gregarious	wetlands	NA	NA	Amniote Database	NA	17.0698564727416	0.847139279044251	0.847139279044251	Anas_platyrhynchos
Anas platyrhynchos	urban	107	2.43	3.95	Unknown	37	+	FID		M�ller 2010. Interspecific variation in fear responses predicts urbanization in birds	Europe	NA	yes	FID	FID_Anas platyrhynchos_urban_M�ller 2010. Interspecific variation in fear responses predicts urbanization in birds	FID_M�ller 2010. Interspecific variation in fear responses predicts urbanization in birds	365	57.5	1.121	29	omnivore	Birds	gregarious	wetlands	NA	NA	Amniote Database	NA	1.55884572681199	0.394644487800504	0.394644487800504	Anas_platyrhynchos
Anas platyrhynchos	urban	0	1.9	4.71	Unknown	17	+	FID		Moller et al. 2013. Change in flight initiation distance between urban and rural habitats following a cold winter	France	NA	yes	FID	FID_Anas platyrhynchos_urban_Moller et al. 2013. Change in flight initiation distance between urban and rural habitats following a cold winter	FID_Moller et al. 2013. Change in flight initiation distance between urban and rural habitats following a cold winter	365	57.5	1.121	29	omnivore	Birds	gregarious	wetlands	NA	NA	Amniote Database	NA	1.37840487520902	0.292654962889389	0.292654962889389	Anas_platyrhynchos
Anas platyrhynchos	urban	0	11.86	11.86	Unknown	14	+	FID		Moller et al. 2013. Change in flight initiation distance between urban and rural habitats following a cold winter	Norway	NA	yes	FID	FID_Anas platyrhynchos_urban_Moller et al. 2013. Change in flight initiation distance between urban and rural habitats following a cold winter	FID_Moller et al. 2013. Change in flight initiation distance between urban and rural habitats following a cold winter	365	57.5	1.121	29	omnivore	Birds	gregarious	wetlands	NA	NA	Amniote Database	NA	3.44383507154451	0.29037395206952	0.29037395206952	Anas_platyrhynchos
Anas platyrhynchos	urban	0	5.2	8.5	Unknown	4	+	FID		Moller et al. 2013. Change in flight initiation distance between urban and rural habitats following a cold winter	Norway	NA	yes	FID	FID_Anas platyrhynchos_urban_Moller et al. 2013. Change in flight initiation distance between urban and rural habitats following a cold winter	FID_Moller et al. 2013. Change in flight initiation distance between urban and rural habitats following a cold winter	365	57.5	1.121	29	omnivore	Birds	gregarious	wetlands	NA	NA	Amniote Database	NA	2.28035085019828	0.268276570611562	0.268276570611562	Anas_platyrhynchos
Anas platyrhynchos	urban	30	1.77	4.5	Unknown	22	+	FID		Moller et al. 2013. Change in flight initiation distance between urban and rural habitats following a cold winter	Norway	NA	yes	FID	FID_Anas platyrhynchos_urban_Moller et al. 2013. Change in flight initiation distance between urban and rural habitats following a cold winter	FID_Moller et al. 2013. Change in flight initiation distance between urban and rural habitats following a cold winter	365	57.5	1.121	29	omnivore	Birds	gregarious	wetlands	NA	NA	Amniote Database	NA	1.33041346956501	0.295647437681113	0.295647437681113	Anas_platyrhynchos
Anas platyrhynchos	urban	109	1.07	3.5	Unknown	26	+	FID		Moller et al. 2013. Change in flight initiation distance between urban and rural habitats following a cold winter	France	NA	yes	FID	FID_Anas platyrhynchos_urban_Moller et al. 2013. Change in flight initiation distance between urban and rural habitats following a cold winter	FID_Moller et al. 2013. Change in flight initiation distance between urban and rural habitats following a cold winter	365	57.5	1.121	29	omnivore	Birds	gregarious	wetlands	NA	NA	Amniote Database	NA	1.03440804327886	0.295545155222531	0.295545155222531	Anas_platyrhynchos
Anas platyrhynchos	urban	29	1.75	5.3	Unknown	30	+	FID		Moller et al. 2013. Change in flight initiation distance between urban and rural habitats following a cold winter	Norway	NA	yes	FID	FID_Anas platyrhynchos_urban_Moller et al. 2013. Change in flight initiation distance between urban and rural habitats following a cold winter	FID_Moller et al. 2013. Change in flight initiation distance between urban and rural habitats following a cold winter	365	57.5	1.121	29	omnivore	Birds	gregarious	wetlands	NA	NA	Amniote Database	NA	1.3228756555323	0.249599180289112	0.249599180289112	Anas_platyrhynchos
Anas platyrhynchos	urban	110	0.85	2	Unknown	15	+	FID		Moller et al. 2013. Change in flight initiation distance between urban and rural habitats following a cold winter	France	NA	yes	FID	FID_Anas platyrhynchos_urban_Moller et al. 2013. Change in flight initiation distance between urban and rural habitats following a cold winter	FID_Moller et al. 2013. Change in flight initiation distance between urban and rural habitats following a cold winter	365	57.5	1.121	29	omnivore	Birds	gregarious	wetlands	NA	NA	Amniote Database	NA	0.921954445729289	0.460977222864644	0.460977222864644	Anas_platyrhynchos
Anas platyrhynchos	urban	0	16.44	28.12	Unknown	33	+	FID		Moller et al. 2013. Change in flight initiation distance between urban and rural habitats following a cold winter	Denmark	NA	yes	FID	FID_Anas platyrhynchos_urban_Moller et al. 2013. Change in flight initiation distance between urban and rural habitats following a cold winter	FID_Moller et al. 2013. Change in flight initiation distance between urban and rural habitats following a cold winter	365	57.5	1.121	29	omnivore	Birds	gregarious	wetlands	NA	NA	Amniote Database	NA	4.05462698654266	0.144190148881318	0.144190148881318	Anas_platyrhynchos
Anastrepha ludens	captivity	0	173.7124	14.55	Adults	20	+	Display duration (sec)		Rao et al. 2014. The effect of irradiation and mass rearing on the anti-predator behaviour of the Mexican fruit fly, Anastrepha ludens (Diptera: Tephritidae). Bulletin	Mexico	NA	yes	Display duration (sec)	Display duration (sec)_Anastrepha ludens_captivity_Rao et al. 2014. The effect of irradiation and mass rearing on the anti-predator behaviour of the Mexican fruit fly, Anastrepha ludens (Diptera: Tephritidae). Bulletin	Display duration (sec)_Rao et al. 2014. The effect of irradiation and mass rearing on the anti-predator behaviour of the Mexican fruit fly, Anastrepha ludens (Diptera: Tephritidae). Bulletin	10	0.9	0.000009	1.333	herbivore	Insect	solitary	Urban/Rural (next to fruit trees)	NA	NA	Wikipedia	NA	13.18	0.905841924398625	0.905841924398625	Anastrepha_ludens
Anastrepha ludens	captivity	30	33.1776	8	Adults	12	+	Display duration (sec)		Rao et al. 2014. The effect of irradiation and mass rearing on the anti-predator behaviour of the Mexican fruit fly, Anastrepha ludens (Diptera: Tephritidae). Bulletin	Mexico	NA	yes	Display duration (sec)	Display duration (sec)_Anastrepha ludens_captivity_Rao et al. 2014. The effect of irradiation and mass rearing on the anti-predator behaviour of the Mexican fruit fly, Anastrepha ludens (Diptera: Tephritidae). Bulletin	Display duration (sec)_Rao et al. 2014. The effect of irradiation and mass rearing on the anti-predator behaviour of the Mexican fruit fly, Anastrepha ludens (Diptera: Tephritidae). Bulletin	10	0.9	0.000009	1.333	herbivore	Insect	solitary	Urban/Rural (next to fruit trees)	NA	NA	Wikipedia	NA	5.76	0.72	0.72	Anastrepha_ludens
Anastrepha ludens	captivity	30	NA	23.33	Adults	7	+	Precetage of individuals displaying (%)		Rao et al. 2014. The effect of irradiation and mass rearing on the anti-predator behaviour of the Mexican fruit fly, Anastrepha ludens (Diptera: Tephritidae). Bulletin	Mexico	NA	yes	Precetage of individuals displaying (%)	Precetage of individuals displaying (%)_Anastrepha ludens_captivity_Rao et al. 2014. The effect of irradiation and mass rearing on the anti-predator behaviour of the Mexican fruit fly, Anastrepha ludens (Diptera: Tephritidae). Bulletin	Precetage of individuals displaying (%)_Rao et al. 2014. The effect of irradiation and mass rearing on the anti-predator behaviour of the Mexican fruit fly, Anastrepha ludens (Diptera: Tephritidae). Bulletin	10	0.9	0.000009	1.333	herbivore	Insect	solitary	Urban/Rural (next to fruit trees)	NA	NA	Wikipedia	NA	NA	NA	NA	Anastrepha_ludens
Anastrepha ludens	captivity	0	NA	66	Adults	20	+	Precetage of individuals displaying (%)		Rao et al. 2014. The effect of irradiation and mass rearing on the anti-predator behaviour of the Mexican fruit fly, Anastrepha ludens (Diptera: Tephritidae). Bulletin	Mexico	NA	yes	Precetage of individuals displaying (%)	Precetage of individuals displaying (%)_Anastrepha ludens_captivity_Rao et al. 2014. The effect of irradiation and mass rearing on the anti-predator behaviour of the Mexican fruit fly, Anastrepha ludens (Diptera: Tephritidae). Bulletin	Precetage of individuals displaying (%)_Rao et al. 2014. The effect of irradiation and mass rearing on the anti-predator behaviour of the Mexican fruit fly, Anastrepha ludens (Diptera: Tephritidae). Bulletin	10	0.9	0.000009	1.333	herbivore	Insect	solitary	Urban/Rural (next to fruit trees)	NA	NA	Wikipedia	NA	NA	NA	NA	Anastrepha_ludens
Anastrepha ludens	captivity	30	NA	39.33	Adults	12	+	Precetage of individuals displaying (%)		Rao et al. 2014. The effect of irradiation and mass rearing on the anti-predator behaviour of the Mexican fruit fly, Anastrepha ludens (Diptera: Tephritidae). Bulletin	Mexico	NA	yes	Precetage of individuals displaying (%)	Precetage of individuals displaying (%)_Anastrepha ludens_captivity_Rao et al. 2014. The effect of irradiation and mass rearing on the anti-predator behaviour of the Mexican fruit fly, Anastrepha ludens (Diptera: Tephritidae). Bulletin	Precetage of individuals displaying (%)_Rao et al. 2014. The effect of irradiation and mass rearing on the anti-predator behaviour of the Mexican fruit fly, Anastrepha ludens (Diptera: Tephritidae). Bulletin	10	0.9	0.000009	1.333	herbivore	Insect	solitary	Urban/Rural (next to fruit trees)	NA	NA	Wikipedia	NA	NA	NA	NA	Anastrepha_ludens
Anastrepha ludens	captivity	30	25.6036	4.57	Adults	7	+	Display duration (sec)		Rao et al. 2014. The effect of irradiation and mass rearing on the anti-predator behaviour of the Mexican fruit fly, Anastrepha ludens (Diptera: Tephritidae). Bulletin	Mexico	NA	yes	Display duration (sec)	Display duration (sec)_Anastrepha ludens_captivity_Rao et al. 2014. The effect of irradiation and mass rearing on the anti-predator behaviour of the Mexican fruit fly, Anastrepha ludens (Diptera: Tephritidae). Bulletin	Display duration (sec)_Rao et al. 2014. The effect of irradiation and mass rearing on the anti-predator behaviour of the Mexican fruit fly, Anastrepha ludens (Diptera: Tephritidae). Bulletin	10	0.9	0.000009	1.333	herbivore	Insect	solitary	Urban/Rural (next to fruit trees)	NA	NA	Wikipedia	NA	5.06	1.10722100656455	1.10722100656455	Anastrepha_ludens
Anthus spinoletta	urban	0	18.66	7.5	Unknown	6	+	FID		M�ller 2010. Interspecific variation in fear responses predicts urbanization in birds	Europe	NA	yes	FID	FID_Anthus spinoletta_urban_M�ller 2010. Interspecific variation in fear responses predicts urbanization in birds	FID_M�ller 2010. Interspecific variation in fear responses predicts urbanization in birds	365	17.45	0.021	9	insectivore	Birds	gregarious	grasslands, rocky areas, wetlands	NA	NA	Amniote Database and ADW	NA	4.31972221329104	0.575962961772138	0.575962961772138	Anthus_spinoletta
Anthus spinoletta	urban	77	1.54	3.05	Unknown	18	+	FID		M�ller 2010. Interspecific variation in fear responses predicts urbanization in birds	Europe	NA	yes	FID	FID_Anthus spinoletta_urban_M�ller 2010. Interspecific variation in fear responses predicts urbanization in birds	FID_M�ller 2010. Interspecific variation in fear responses predicts urbanization in birds	365	17.45	0.021	9	insectivore	Birds	gregarious	grasslands, rocky areas, wetlands	NA	NA	Amniote Database and ADW	NA	1.24096736459909	0.406874545770192	0.406874545770192	Anthus_spinoletta
Ardea cinerea	urban	57	8.82	12.6	Unknown	5	+	FID		M�ller 2010. Interspecific variation in fear responses predicts urbanization in birds	Europe	NA	yes	FID	FID_Ardea cinerea_urban_M�ller 2010. Interspecific variation in fear responses predicts urbanization in birds	FID_M�ller 2010. Interspecific variation in fear responses predicts urbanization in birds	730	94	1.443	37.5	carnivore	Birds	solitary	wetlands, grasslands	NA	NA	Amniote Database	NA	2.9698484809835	0.235702260395516	0.235702260395516	Ardea_cinerea
Ardea cinerea	urban	0	10.6	52.5	Unknown	2	+	FID		Moller et al. 2013. Change in flight initiation distance between urban and rural habitats following a cold winter	Denmark	NA	yes	FID	FID_Ardea cinerea_urban_Moller et al. 2013. Change in flight initiation distance between urban and rural habitats following a cold winter	FID_Moller et al. 2013. Change in flight initiation distance between urban and rural habitats following a cold winter	730	94	1.443	37.5	carnivore	Birds	solitary	wetlands, grasslands	NA	NA	Amniote Database	NA	3.25576411921994	0.0620145546518084	0.0620145546518084	Ardea_cinerea
Ardea cinerea	urban	60	13.51	27	Unknown	4	+	FID		Moller et al. 2013. Change in flight initiation distance between urban and rural habitats following a cold winter	France	NA	yes	FID	FID_Ardea cinerea_urban_Moller et al. 2013. Change in flight initiation distance between urban and rural habitats following a cold winter	FID_Moller et al. 2013. Change in flight initiation distance between urban and rural habitats following a cold winter	730	94	1.443	37.5	carnivore	Birds	solitary	wetlands, grasslands	NA	NA	Amniote Database	NA	3.67559518989782	0.136133155181401	0.136133155181401	Ardea_cinerea
Ardea cinerea	urban	0	49.04	63.82	Unknown	11	+	FID		Moller et al. 2013. Change in flight initiation distance between urban and rural habitats following a cold winter	Denmark	NA	yes	FID	FID_Ardea cinerea_urban_Moller et al. 2013. Change in flight initiation distance between urban and rural habitats following a cold winter	FID_Moller et al. 2013. Change in flight initiation distance between urban and rural habitats following a cold winter	730	94	1.443	37.5	carnivore	Birds	solitary	wetlands, grasslands	NA	NA	Amniote Database	NA	7.00285656000464	0.109728244437553	0.109728244437553	Ardea_cinerea
Ardea cinerea	urban	0	7.07	35	Unknown	2	+	FID		Moller et al. 2013. Change in flight initiation distance between urban and rural habitats following a cold winter	France	NA	yes	FID	FID_Ardea cinerea_urban_Moller et al. 2013. Change in flight initiation distance between urban and rural habitats following a cold winter	FID_Moller et al. 2013. Change in flight initiation distance between urban and rural habitats following a cold winter	730	94	1.443	37.5	carnivore	Birds	solitary	wetlands, grasslands	NA	NA	Amniote Database	NA	2.65894716006167	0.0759699188589048	0.0759699188589048	Ardea_cinerea
Ardea cinerea	urban	0	2956.1	66.67	Unknown	9	+	FID		M�ller 2010. Interspecific variation in fear responses predicts urbanization in birds	Europe	NA	yes	FID	FID_Ardea cinerea_urban_M�ller 2010. Interspecific variation in fear responses predicts urbanization in birds	FID_M�ller 2010. Interspecific variation in fear responses predicts urbanization in birds	730	94	1.443	37.5	carnivore	Birds	solitary	wetlands, grasslands	NA	NA	Amniote Database	NA	54.3700285083611	0.815509652142809	0.815509652142809	Ardea_cinerea
Ardea cinerea	urban	59	10.53	16.86	Unknown	7	+	FID		Moller et al. 2013. Change in flight initiation distance between urban and rural habitats following a cold winter	France	NA	yes	FID	FID_Ardea cinerea_urban_Moller et al. 2013. Change in flight initiation distance between urban and rural habitats following a cold winter	FID_Moller et al. 2013. Change in flight initiation distance between urban and rural habitats following a cold winter	730	94	1.443	37.5	carnivore	Birds	solitary	wetlands, grasslands	NA	NA	Amniote Database	NA	3.24499614791759	0.1924671499358	0.1924671499358	Ardea_cinerea
Carduelis carduelis	urban	0	3.76	8.08	Unknown	15	+	FID		M�ller 2010. Interspecific variation in fear responses predicts urbanization in birds	Europe	NA	yes	FID	FID_Carduelis carduelis_urban_M�ller 2010. Interspecific variation in fear responses predicts urbanization in birds	FID_M�ller 2010. Interspecific variation in fear responses predicts urbanization in birds	365	12.5	0.016	27	granivore	Birds	gregarious	forest, shrubland	NA	NA	Amniote Database and ADW	NA	1.93907194296653	0.239984151357244	0.239984151357244	Carduelis_carduelis
Carduelis carduelis	urban	17	0.34	5.33	Unknown	3	+	FID		M�ller 2010. Interspecific variation in fear responses predicts urbanization in birds	Europe	NA	yes	FID	FID_Carduelis carduelis_urban_M�ller 2010. Interspecific variation in fear responses predicts urbanization in birds	FID_M�ller 2010. Interspecific variation in fear responses predicts urbanization in birds	365	12.5	0.016	27	granivore	Birds	gregarious	forest, shrubland	NA	NA	Amniote Database and ADW	NA	0.58309518948453	0.109398722229743	0.109398722229743	Carduelis_carduelis
Certhia brachydactyla	urban	0	2.5	6.95	Unknown	2	+	FID		M�ller 2010. Interspecific variation in fear responses predicts urbanization in birds	Europe	NA	yes	FID	FID_Certhia brachydactyla_urban_M�ller 2010. Interspecific variation in fear responses predicts urbanization in birds	FID_M�ller 2010. Interspecific variation in fear responses predicts urbanization in birds	365	12.5	0.008	6	insectivore	Birds	solitary	forest, shrubland	NA	NA	Amniote Database and Wikipedia	NA	1.58113883008419	0.227501989940171	0.227501989940171	Certhia_brachydactyla
Certhia brachydactyla	urban	17	4.54	7.11	Unknown	9	+	FID		M�ller 2010. Interspecific variation in fear responses predicts urbanization in birds	Europe	NA	yes	FID	FID_Certhia brachydactyla_urban_M�ller 2010. Interspecific variation in fear responses predicts urbanization in birds	FID_M�ller 2010. Interspecific variation in fear responses predicts urbanization in birds	365	12.5	0.008	6	insectivore	Birds	solitary	forest, shrubland	NA	NA	Amniote Database and Wikipedia	NA	2.13072757526625	0.299680390332806	0.299680390332806	Certhia_brachydactyla
Charadrius melodus	captivity	1	153.76	21.9	Juveniles	16	+	Time spent vigilant (%)		Saunders et al. 2013. Auditory and visual threat recognition in captive-reared Great Lakes piping plovers (Charadrius melodus). Applied Animal Behavior Science, 144	USA	NA	yes	Time spent vigilant (%)	Time spent vigilant (%)_Charadrius melodus_captivity_Saunders et al. 2013. Auditory and visual threat recognition in captive-reared Great Lakes piping plovers (Charadrius melodus). Applied Animal Behavior Science, 144	Time spent vigilant (%)_Saunders et al. 2013. Auditory and visual threat recognition in captive-reared Great Lakes piping plovers (Charadrius melodus). Applied Animal Behavior Science, 144	365	17	0.057	14	omnivore	Birds	solitary	Coastal beaches and mudflats	NA	NA	http://animaldiversity.org	NA	12.4	0.566210045662101	0.566210045662101	Charadrius_melodus
Charadrius melodus	captivity	0	108	8	Juveniles	3	+	Time spent vigilant (%)		Saunders et al. 2013. Auditory and visual threat recognition in captive-reared Great Lakes piping plovers (Charadrius melodus). Applied Animal Behavior Science, 144	USA	NA	yes	Time spent vigilant (%)	Time spent vigilant (%)_Charadrius melodus_captivity_Saunders et al. 2013. Auditory and visual threat recognition in captive-reared Great Lakes piping plovers (Charadrius melodus). Applied Animal Behavior Science, 144	Time spent vigilant (%)_Saunders et al. 2013. Auditory and visual threat recognition in captive-reared Great Lakes piping plovers (Charadrius melodus). Applied Animal Behavior Science, 144	365	17	0.057	14	omnivore	Birds	solitary	Coastal beaches and mudflats	NA	NA	http://animaldiversity.org	NA	10.3923048454133	1.29903810567666	1.29903810567666	Charadrius_melodus
Charadrius melodus	captivity	1	125.44	78.3	Juveniles	16	+	Time spent vigilant (%)		Saunders et al. 2013. Auditory and visual threat recognition in captive-reared Great Lakes piping plovers (Charadrius melodus). Applied Animal Behavior Science, 144	USA	NA	yes	Time spent vigilant (%)	Time spent vigilant (%)_Charadrius melodus_captivity_Saunders et al. 2013. Auditory and visual threat recognition in captive-reared Great Lakes piping plovers (Charadrius melodus). Applied Animal Behavior Science, 144	Time spent vigilant (%)_Saunders et al. 2013. Auditory and visual threat recognition in captive-reared Great Lakes piping plovers (Charadrius melodus). Applied Animal Behavior Science, 144	365	17	0.057	14	omnivore	Birds	solitary	Coastal beaches and mudflats	NA	NA	http://animaldiversity.org	NA	11.2	0.143039591315453	0.143039591315453	Charadrius_melodus
Charadrius melodus	captivity	0	97.47	75.4	Juveniles	3	+	Time spent vigilant (%)		Saunders et al. 2013. Auditory and visual threat recognition in captive-reared Great Lakes piping plovers (Charadrius melodus). Applied Animal Behavior Science, 144	USA	NA	yes	Time spent vigilant (%)	Time spent vigilant (%)_Charadrius melodus_captivity_Saunders et al. 2013. Auditory and visual threat recognition in captive-reared Great Lakes piping plovers (Charadrius melodus). Applied Animal Behavior Science, 144	Time spent vigilant (%)_Saunders et al. 2013. Auditory and visual threat recognition in captive-reared Great Lakes piping plovers (Charadrius melodus). Applied Animal Behavior Science, 144	365	17	0.057	14	omnivore	Birds	solitary	Coastal beaches and mudflats	NA	NA	http://animaldiversity.org	NA	9.8726896031426	0.130937527893138	0.130937527893138	Charadrius_melodus
Colinus virginianus	captivity	0	126.96	124.6	Adults	6	+	GUD (in grams, higher means less food eaten)		Jung & Hayslette 2016. Differences in Foraging Behavior in Wild and Pen-raised Northern Bobwhites. Wildlife Society Bulletin, 40:689-693.	USA	NA	yes	GUD (in grams, higher means less food eaten)	GUD (in grams, higher means less food eaten)_Colinus virginianus_captivity_Jung & Hayslette 2016. Differences in Foraging Behavior in Wild and Pen-raised Northern Bobwhites. Wildlife Society Bulletin, 40:689-693.	GUD (in grams, higher means less food eaten)_Jung & Hayslette 2016. Differences in Foraging Behavior in Wild and Pen-raised Northern Bobwhites. Wildlife Society Bulletin, 40:689-693.	365	22.5	0.155	6	omnivore	Birds	gregarious	Forest, rangeland	NA	NA	http://animaldiversity.org	NA	11.2676528168026	0.0904306004558798	0.0904306004558798	Colinus_virginianus
Colinus virginianus	captivity	5	238.14	105.1	Adults	6	+	GUD (in grams, higher means less food eaten)		Jung & Hayslette 2016. Differences in Foraging Behavior in Wild and Pen-raised Northern Bobwhites. Wildlife Society Bulletin, 40:689-693.	USA	NA	yes	GUD (in grams, higher means less food eaten)	GUD (in grams, higher means less food eaten)_Colinus virginianus_captivity_Jung & Hayslette 2016. Differences in Foraging Behavior in Wild and Pen-raised Northern Bobwhites. Wildlife Society Bulletin, 40:689-693.	GUD (in grams, higher means less food eaten)_Jung & Hayslette 2016. Differences in Foraging Behavior in Wild and Pen-raised Northern Bobwhites. Wildlife Society Bulletin, 40:689-693.	365	22.5	0.155	6	omnivore	Birds	gregarious	Forest, rangeland	NA	NA	http://animaldiversity.org	NA	15.431785379534	0.146829546903273	0.146829546903273	Colinus_virginianus
Colinus virginianus	captivity	0	277.44	143.7	Adults	6	+	GUD (in grams, higher means less food eaten)		Jung & Hayslette 2016. Differences in Foraging Behavior in Wild and Pen-raised Northern Bobwhites. Wildlife Society Bulletin, 40:689-693.	USA	NA	yes	GUD (in grams, higher means less food eaten)	GUD (in grams, higher means less food eaten)_Colinus virginianus_captivity_Jung & Hayslette 2016. Differences in Foraging Behavior in Wild and Pen-raised Northern Bobwhites. Wildlife Society Bulletin, 40:689-693.	GUD (in grams, higher means less food eaten)_Jung & Hayslette 2016. Differences in Foraging Behavior in Wild and Pen-raised Northern Bobwhites. Wildlife Society Bulletin, 40:689-693.	365	22.5	0.155	6	omnivore	Birds	gregarious	Forest, rangeland	NA	NA	http://animaldiversity.org	NA	16.6565302509256	0.115911831947986	0.115911831947986	Colinus_virginianus
Colinus virginianus	captivity	5	13.5	148.9	Adults	6	+	GUD (in grams, higher means less food eaten)		Jung & Hayslette 2016. Differences in Foraging Behavior in Wild and Pen-raised Northern Bobwhites. Wildlife Society Bulletin, 40:689-693.	USA	NA	yes	GUD (in grams, higher means less food eaten)	GUD (in grams, higher means less food eaten)_Colinus virginianus_captivity_Jung & Hayslette 2016. Differences in Foraging Behavior in Wild and Pen-raised Northern Bobwhites. Wildlife Society Bulletin, 40:689-693.	GUD (in grams, higher means less food eaten)_Jung & Hayslette 2016. Differences in Foraging Behavior in Wild and Pen-raised Northern Bobwhites. Wildlife Society Bulletin, 40:689-693.	365	22.5	0.155	6	omnivore	Birds	gregarious	Forest, rangeland	NA	NA	http://animaldiversity.org	NA	3.67423461417477	0.024675853688212	0.024675853688212	Colinus_virginianus
Colinus virginianus	captivity	0	1.5	-2	Adults	6	-	Foraging efficiency (g/min)		Jung & Hayslette 2016. Differences in Foraging Behavior in Wild and Pen-raised Northern Bobwhites. Wildlife Society Bulletin, 40:689-693.	USA	NA	yes	Foraging efficiency (g/min)	Foraging efficiency (g/min)_Colinus virginianus_captivity_Jung & Hayslette 2016. Differences in Foraging Behavior in Wild and Pen-raised Northern Bobwhites. Wildlife Society Bulletin, 40:689-693.	Foraging efficiency (g/min)_Jung & Hayslette 2016. Differences in Foraging Behavior in Wild and Pen-raised Northern Bobwhites. Wildlife Society Bulletin, 40:689-693.	365	22.5	0.155	6	omnivore	Birds	gregarious	Forest, rangeland	NA	NA	http://animaldiversity.org	NA	1.22474487139159	0.612372435695794	0.612372435695794	Colinus_virginianus
Colinus virginianus	captivity	5	0.06	-1.1	Adults	6	-	Foraging efficiency (g/min)		Jung & Hayslette 2016. Differences in Foraging Behavior in Wild and Pen-raised Northern Bobwhites. Wildlife Society Bulletin, 40:689-693.	USA	NA	yes	Foraging efficiency (g/min)	Foraging efficiency (g/min)_Colinus virginianus_captivity_Jung & Hayslette 2016. Differences in Foraging Behavior in Wild and Pen-raised Northern Bobwhites. Wildlife Society Bulletin, 40:689-693.	Foraging efficiency (g/min)_Jung & Hayslette 2016. Differences in Foraging Behavior in Wild and Pen-raised Northern Bobwhites. Wildlife Society Bulletin, 40:689-693.	365	22.5	0.155	6	omnivore	Birds	gregarious	Forest, rangeland	NA	NA	http://animaldiversity.org	NA	0.244948974278318	0.222680885707562	0.222680885707562	Colinus_virginianus
Colinus virginianus	captivity	0	7.68	-6.2	Adults	3	-	Foraging efficiency (g/min)		Jung & Hayslette 2016. Differences in Foraging Behavior in Wild and Pen-raised Northern Bobwhites. Wildlife Society Bulletin, 40:689-693.	USA	NA	yes	Foraging efficiency (g/min)	Foraging efficiency (g/min)_Colinus virginianus_captivity_Jung & Hayslette 2016. Differences in Foraging Behavior in Wild and Pen-raised Northern Bobwhites. Wildlife Society Bulletin, 40:689-693.	Foraging efficiency (g/min)_Jung & Hayslette 2016. Differences in Foraging Behavior in Wild and Pen-raised Northern Bobwhites. Wildlife Society Bulletin, 40:689-693.	365	22.5	0.155	6	omnivore	Birds	gregarious	Forest, rangeland	NA	NA	http://animaldiversity.org	NA	2.7712812921102	0.446980853566162	0.446980853566162	Colinus_virginianus
Colinus virginianus	captivity	5	0.24	-1.2	Adults	6	-	Foraging efficiency (g/min)		Jung & Hayslette 2016. Differences in Foraging Behavior in Wild and Pen-raised Northern Bobwhites. Wildlife Society Bulletin, 40:689-693.	USA	NA	yes	Foraging efficiency (g/min)	Foraging efficiency (g/min)_Colinus virginianus_captivity_Jung & Hayslette 2016. Differences in Foraging Behavior in Wild and Pen-raised Northern Bobwhites. Wildlife Society Bulletin, 40:689-693.	Foraging efficiency (g/min)_Jung & Hayslette 2016. Differences in Foraging Behavior in Wild and Pen-raised Northern Bobwhites. Wildlife Society Bulletin, 40:689-693.	365	22.5	0.155	6	omnivore	Birds	gregarious	Forest, rangeland	NA	NA	http://animaldiversity.org	NA	0.489897948556636	0.408248290463863	0.408248290463863	Colinus_virginianus
Colinus virginianus	captivity	5	101712.24	-844.5	Adults	6	-	Total time foraging (sec)		Jung & Hayslette 2016. Differences in Foraging Behavior in Wild and Pen-raised Northern Bobwhites. Wildlife Society Bulletin, 40:689-693.	USA	NA	yes	Total time foraging (sec)	Total time foraging (sec)_Colinus virginianus_captivity_Jung & Hayslette 2016. Differences in Foraging Behavior in Wild and Pen-raised Northern Bobwhites. Wildlife Society Bulletin, 40:689-693.	Total time foraging (sec)_Jung & Hayslette 2016. Differences in Foraging Behavior in Wild and Pen-raised Northern Bobwhites. Wildlife Society Bulletin, 40:689-693.	365	22.5	0.155	6	omnivore	Birds	gregarious	Forest, rangeland	NA	NA	http://animaldiversity.org	NA	318.92356451037	0.377647796933534	0.377647796933534	Colinus_virginianus
Colinus virginianus	captivity	0	4.86	155.7	Adults	6	+	GUD (in grams, higher means less food eaten)		Jung & Hayslette 2016. Differences in Foraging Behavior in Wild and Pen-raised Northern Bobwhites. Wildlife Society Bulletin, 40:689-693.	USA	NA	yes	GUD (in grams, higher means less food eaten)	GUD (in grams, higher means less food eaten)_Colinus virginianus_captivity_Jung & Hayslette 2016. Differences in Foraging Behavior in Wild and Pen-raised Northern Bobwhites. Wildlife Society Bulletin, 40:689-693.	GUD (in grams, higher means less food eaten)_Jung & Hayslette 2016. Differences in Foraging Behavior in Wild and Pen-raised Northern Bobwhites. Wildlife Society Bulletin, 40:689-693.	365	22.5	0.155	6	omnivore	Birds	gregarious	Forest, rangeland	NA	NA	http://animaldiversity.org	NA	2.20454076850486	0.0141589002473016	0.0141589002473016	Colinus_virginianus
Colinus virginianus	captivity	5	8.64	155.1	Adults	6	+	GUD (in grams, higher means less food eaten)		Jung & Hayslette 2016. Differences in Foraging Behavior in Wild and Pen-raised Northern Bobwhites. Wildlife Society Bulletin, 40:689-693.	USA	NA	yes	GUD (in grams, higher means less food eaten)	GUD (in grams, higher means less food eaten)_Colinus virginianus_captivity_Jung & Hayslette 2016. Differences in Foraging Behavior in Wild and Pen-raised Northern Bobwhites. Wildlife Society Bulletin, 40:689-693.	GUD (in grams, higher means less food eaten)_Jung & Hayslette 2016. Differences in Foraging Behavior in Wild and Pen-raised Northern Bobwhites. Wildlife Society Bulletin, 40:689-693.	365	22.5	0.155	6	omnivore	Birds	gregarious	Forest, rangeland	NA	NA	http://animaldiversity.org	NA	2.93938769133981	0.0189515647410691	0.0189515647410691	Colinus_virginianus
Colinus virginianus	captivity	0	16474.56	-287	Adults	6	-	Total time foraging (sec)		Jung & Hayslette 2016. Differences in Foraging Behavior in Wild and Pen-raised Northern Bobwhites. Wildlife Society Bulletin, 40:689-693.	USA	NA	yes	Total time foraging (sec)	Total time foraging (sec)_Colinus virginianus_captivity_Jung & Hayslette 2016. Differences in Foraging Behavior in Wild and Pen-raised Northern Bobwhites. Wildlife Society Bulletin, 40:689-693.	Total time foraging (sec)_Jung & Hayslette 2016. Differences in Foraging Behavior in Wild and Pen-raised Northern Bobwhites. Wildlife Society Bulletin, 40:689-693.	365	22.5	0.155	6	omnivore	Birds	gregarious	Forest, rangeland	NA	NA	http://animaldiversity.org	NA	128.353262521839	0.447223911225918	0.447223911225918	Colinus_virginianus
Colinus virginianus	captivity	5	5472.24	-60.3	Adults	6	-	Total time foraging (sec)		Jung & Hayslette 2016. Differences in Foraging Behavior in Wild and Pen-raised Northern Bobwhites. Wildlife Society Bulletin, 40:689-693.	USA	NA	yes	Total time foraging (sec)	Total time foraging (sec)_Colinus virginianus_captivity_Jung & Hayslette 2016. Differences in Foraging Behavior in Wild and Pen-raised Northern Bobwhites. Wildlife Society Bulletin, 40:689-693.	Total time foraging (sec)_Jung & Hayslette 2016. Differences in Foraging Behavior in Wild and Pen-raised Northern Bobwhites. Wildlife Society Bulletin, 40:689-693.	365	22.5	0.155	6	omnivore	Birds	gregarious	Forest, rangeland	NA	NA	http://animaldiversity.org	NA	73.974590232052	1.2267759574138	1.2267759574138	Colinus_virginianus
Colinus virginianus	captivity	0	674.16	-19.3	Adults	6	-	Total time foraging (sec)		Jung & Hayslette 2016. Differences in Foraging Behavior in Wild and Pen-raised Northern Bobwhites. Wildlife Society Bulletin, 40:689-693.	USA	NA	yes	Total time foraging (sec)	Total time foraging (sec)_Colinus virginianus_captivity_Jung & Hayslette 2016. Differences in Foraging Behavior in Wild and Pen-raised Northern Bobwhites. Wildlife Society Bulletin, 40:689-693.	Total time foraging (sec)_Jung & Hayslette 2016. Differences in Foraging Behavior in Wild and Pen-raised Northern Bobwhites. Wildlife Society Bulletin, 40:689-693.	365	22.5	0.155	6	omnivore	Birds	gregarious	Forest, rangeland	NA	NA	http://animaldiversity.org	NA	25.9645912735017	1.34531561002599	1.34531561002599	Colinus_virginianus
Colinus virginianus	captivity	5	14760.96	-163	Adults	6	-	Total time foraging (sec)		Jung & Hayslette 2016. Differences in Foraging Behavior in Wild and Pen-raised Northern Bobwhites. Wildlife Society Bulletin, 40:689-693.	USA	NA	yes	Total time foraging (sec)	Total time foraging (sec)_Colinus virginianus_captivity_Jung & Hayslette 2016. Differences in Foraging Behavior in Wild and Pen-raised Northern Bobwhites. Wildlife Society Bulletin, 40:689-693.	Total time foraging (sec)_Jung & Hayslette 2016. Differences in Foraging Behavior in Wild and Pen-raised Northern Bobwhites. Wildlife Society Bulletin, 40:689-693.	365	22.5	0.155	6	omnivore	Birds	gregarious	Forest, rangeland	NA	NA	http://animaldiversity.org	NA	121.494691242046	0.74536620393893	0.74536620393893	Colinus_virginianus
Colinus virginianus	captivity	0	0	0	Adults	6	-	Total time foraging (sec)		Jung & Hayslette 2016. Differences in Foraging Behavior in Wild and Pen-raised Northern Bobwhites. Wildlife Society Bulletin, 40:689-693.	USA	NA	yes	Total time foraging (sec)	Total time foraging (sec)_Colinus virginianus_captivity_Jung & Hayslette 2016. Differences in Foraging Behavior in Wild and Pen-raised Northern Bobwhites. Wildlife Society Bulletin, 40:689-693.	Total time foraging (sec)_Jung & Hayslette 2016. Differences in Foraging Behavior in Wild and Pen-raised Northern Bobwhites. Wildlife Society Bulletin, 40:689-693.	365	22.5	0.155	6	omnivore	Birds	gregarious	Forest, rangeland	NA	NA	http://animaldiversity.org	NA	0	NA	0	Colinus_virginianus
Columba livia	urban	0	392.04	28	Unknown	2	+	FID		M�ller 2010. Interspecific variation in fear responses predicts urbanization in birds	Europe	NA	yes	FID	FID_Columba livia_urban_M�ller 2010. Interspecific variation in fear responses predicts urbanization in birds	FID_M�ller 2010. Interspecific variation in fear responses predicts urbanization in birds	140	33	0.32	35	granivore	Birds	gregarious	rocky areas, urban	NA	NA	Amniote Database and ADW	NA	19.8	0.707142857142857	0.707142857142857	Columba_livia
Columba livia	urban	388.4642857	0.27	2.55	Unknown	11	+	FID		M�ller 2010. Interspecific variation in fear responses predicts urbanization in birds	Europe	NA	yes	FID	FID_Columba livia_urban_M�ller 2010. Interspecific variation in fear responses predicts urbanization in birds	FID_M�ller 2010. Interspecific variation in fear responses predicts urbanization in birds	140	33	0.32	35	granivore	Birds	gregarious	rocky areas, urban	NA	NA	Amniote Database and ADW	NA	0.519615242270663	0.203770683243397	0.203770683243397	Columba_livia
Columba palumbus	urban	59	9.27	9.54	Unknown	26	+	FID		Moller et al. 2013. Change in flight initiation distance between urban and rural habitats following a cold winter	Denmark	NA	yes	FID	FID_Columba palumbus_urban_Moller et al. 2013. Change in flight initiation distance between urban and rural habitats following a cold winter	FID_Moller et al. 2013. Change in flight initiation distance between urban and rural habitats following a cold winter	365	42	0.49	17.5	herbivore	Birds	gregarious	forest, shrubland	NA	NA	Amniote Database and Wikipedia	NA	3.04466746952767	0.319147533493466	0.319147533493466	Columba_palumbus
Columba palumbus	urban	60	3.59	9.56	Unknown	13	+	FID		Moller et al. 2013. Change in flight initiation distance between urban and rural habitats following a cold winter	Denmark	NA	yes	FID	FID_Columba palumbus_urban_Moller et al. 2013. Change in flight initiation distance between urban and rural habitats following a cold winter	FID_Moller et al. 2013. Change in flight initiation distance between urban and rural habitats following a cold winter	365	42	0.49	17.5	herbivore	Birds	gregarious	forest, shrubland	NA	NA	Amniote Database and Wikipedia	NA	1.89472953214964	0.198193465706029	0.198193465706029	Columba_palumbus
Columba palumbus	urban	160	2	6	Unknown	4	+	FID		Moller et al. 2013. Change in flight initiation distance between urban and rural habitats following a cold winter	France	NA	yes	FID	FID_Columba palumbus_urban_Moller et al. 2013. Change in flight initiation distance between urban and rural habitats following a cold winter	FID_Moller et al. 2013. Change in flight initiation distance between urban and rural habitats following a cold winter	365	42	0.49	17.5	herbivore	Birds	gregarious	forest, shrubland	NA	NA	Amniote Database and Wikipedia	NA	1.4142135623731	0.235702260395516	0.235702260395516	Columba_palumbus
Columba palumbus	urban	60	2.88	5.21	Unknown	27	+	FID		Moller et al. 2013. Change in flight initiation distance between urban and rural habitats following a cold winter	Norway	NA	yes	FID	FID_Columba palumbus_urban_Moller et al. 2013. Change in flight initiation distance between urban and rural habitats following a cold winter	FID_Moller et al. 2013. Change in flight initiation distance between urban and rural habitats following a cold winter	365	42	0.49	17.5	herbivore	Birds	gregarious	forest, shrubland	NA	NA	Amniote Database and Wikipedia	NA	1.69705627484771	0.325730570988045	0.325730570988045	Columba_palumbus
Columba palumbus	urban	0	16.34	28.23	Unknown	91	+	FID		Moller et al. 2013. Change in flight initiation distance between urban and rural habitats following a cold winter	Denmark	NA	yes	FID	FID_Columba palumbus_urban_Moller et al. 2013. Change in flight initiation distance between urban and rural habitats following a cold winter	FID_Moller et al. 2013. Change in flight initiation distance between urban and rural habitats following a cold winter	365	42	0.49	17.5	herbivore	Birds	gregarious	forest, shrubland	NA	NA	Amniote Database and Wikipedia	NA	4.04227658628155	0.143190810707813	0.143190810707813	Columba_palumbus
Columba palumbus	urban	0	8.04	14.7	Unknown	43	+	FID		Moller et al. 2013. Change in flight initiation distance between urban and rural habitats following a cold winter	France	NA	yes	FID	FID_Columba palumbus_urban_Moller et al. 2013. Change in flight initiation distance between urban and rural habitats following a cold winter	FID_Moller et al. 2013. Change in flight initiation distance between urban and rural habitats following a cold winter	365	42	0.49	17.5	herbivore	Birds	gregarious	forest, shrubland	NA	NA	Amniote Database and Wikipedia	NA	2.83548937575156	0.192890433724596	0.192890433724596	Columba_palumbus
Columba palumbus	urban	0	3.46	5	Unknown	4	+	FID		Moller et al. 2013. Change in flight initiation distance between urban and rural habitats following a cold winter	Norway	NA	yes	FID	FID_Columba palumbus_urban_Moller et al. 2013. Change in flight initiation distance between urban and rural habitats following a cold winter	FID_Moller et al. 2013. Change in flight initiation distance between urban and rural habitats following a cold winter	365	42	0.49	17.5	herbivore	Birds	gregarious	forest, shrubland	NA	NA	Amniote Database and Wikipedia	NA	1.86010752377383	0.372021504754765	0.372021504754765	Columba_palumbus
Columba palumbus	urban	0	38.36	80.52	Unknown	49	+	FID		Moller et al. 2013. Change in flight initiation distance between urban and rural habitats following a cold winter	Spain	NA	yes	FID	FID_Columba palumbus_urban_Moller et al. 2013. Change in flight initiation distance between urban and rural habitats following a cold winter	FID_Moller et al. 2013. Change in flight initiation distance between urban and rural habitats following a cold winter	365	42	0.49	17.5	herbivore	Birds	gregarious	forest, shrubland	NA	NA	Amniote Database and Wikipedia	NA	6.19354502688081	0.0769193371445704	0.0769193371445704	Columba_palumbus
Columba palumbus	urban	0	9.68	27.55	Unknown	6	+	FID		Moller et al. 2013. Change in flight initiation distance between urban and rural habitats following a cold winter	Hungary	NA	yes	FID	FID_Columba palumbus_urban_Moller et al. 2013. Change in flight initiation distance between urban and rural habitats following a cold winter	FID_Moller et al. 2013. Change in flight initiation distance between urban and rural habitats following a cold winter	365	42	0.49	17.5	herbivore	Birds	gregarious	forest, shrubland	NA	NA	Amniote Database and Wikipedia	NA	3.11126983722081	0.112931754527071	0.112931754527071	Columba_palumbus
Columba palumbus	urban	0	14.24	27.22	Unknown	6	+	FID		Moller et al. 2013. Change in flight initiation distance between urban and rural habitats following a cold winter	Denmark	NA	yes	FID	FID_Columba palumbus_urban_Moller et al. 2013. Change in flight initiation distance between urban and rural habitats following a cold winter	FID_Moller et al. 2013. Change in flight initiation distance between urban and rural habitats following a cold winter	365	42	0.49	17.5	herbivore	Birds	gregarious	forest, shrubland	NA	NA	Amniote Database and Wikipedia	NA	3.77359245282264	0.138633080559245	0.138633080559245	Columba_palumbus
Columba palumbus	urban	0	1.97	8.61	Unknown	2	+	FID		Moller et al. 2013. Change in flight initiation distance between urban and rural habitats following a cold winter	France	NA	yes	FID	FID_Columba palumbus_urban_Moller et al. 2013. Change in flight initiation distance between urban and rural habitats following a cold winter	FID_Moller et al. 2013. Change in flight initiation distance between urban and rural habitats following a cold winter	365	42	0.49	17.5	herbivore	Birds	gregarious	forest, shrubland	NA	NA	Amniote Database and Wikipedia	NA	1.40356688476182	0.163015898346321	0.163015898346321	Columba_palumbus
Columba palumbus	urban	0	4.02	7.38	Unknown	21	+	FID		Moller et al. 2013. Change in flight initiation distance between urban and rural habitats following a cold winter	Norway	NA	yes	FID	FID_Columba palumbus_urban_Moller et al. 2013. Change in flight initiation distance between urban and rural habitats following a cold winter	FID_Moller et al. 2013. Change in flight initiation distance between urban and rural habitats following a cold winter	365	42	0.49	17.5	herbivore	Birds	gregarious	forest, shrubland	NA	NA	Amniote Database and Wikipedia	NA	2.00499376557634	0.271679372029315	0.271679372029315	Columba_palumbus
Columba palumbus	urban	159	3.65	9.16	Unknown	32	+	FID		Moller et al. 2013. Change in flight initiation distance between urban and rural habitats following a cold winter	France	NA	yes	FID	FID_Columba palumbus_urban_Moller et al. 2013. Change in flight initiation distance between urban and rural habitats following a cold winter	FID_Moller et al. 2013. Change in flight initiation distance between urban and rural habitats following a cold winter	365	42	0.49	17.5	herbivore	Birds	gregarious	forest, shrubland	NA	NA	Amniote Database and Wikipedia	NA	1.91049731745428	0.208569576141297	0.208569576141297	Columba_palumbus
Columba palumbus	urban	59	3.06	7.15	Unknown	26	+	FID		Moller et al. 2013. Change in flight initiation distance between urban and rural habitats following a cold winter	Norway	NA	yes	FID	FID_Columba palumbus_urban_Moller et al. 2013. Change in flight initiation distance between urban and rural habitats following a cold winter	FID_Moller et al. 2013. Change in flight initiation distance between urban and rural habitats following a cold winter	365	42	0.49	17.5	herbivore	Birds	gregarious	forest, shrubland	NA	NA	Amniote Database and Wikipedia	NA	1.74928556845359	0.244655324259243	0.244655324259243	Columba_palumbus
Columba palumbus	urban	0	240.87	24.14	Unknown	132	+	FID		M�ller 2010. Interspecific variation in fear responses predicts urbanization in birds	Europe	NA	yes	FID	FID_Columba palumbus_urban_M�ller 2010. Interspecific variation in fear responses predicts urbanization in birds	FID_M�ller 2010. Interspecific variation in fear responses predicts urbanization in birds	365	42	0.49	17.5	herbivore	Birds	gregarious	forest, shrubland	NA	NA	Amniote Database and Wikipedia	NA	15.5199871133967	0.642915787630353	0.642915787630353	Columba_palumbus
Columba palumbus	urban	57	45.56	9.39	Unknown	57	+	FID		M�ller 2010. Interspecific variation in fear responses predicts urbanization in birds	Europe	NA	yes	FID	FID_Columba palumbus_urban_M�ller 2010. Interspecific variation in fear responses predicts urbanization in birds	FID_M�ller 2010. Interspecific variation in fear responses predicts urbanization in birds	365	42	0.49	17.5	herbivore	Birds	gregarious	forest, shrubland	NA	NA	Amniote Database and Wikipedia	NA	6.74981481227448	0.718830118453086	0.718830118453086	Columba_palumbus
Columba palumbus	urban	0	56	127.03	Unknown	69	+	FID		Moller et al. 2013. Change in flight initiation distance between urban and rural habitats following a cold winter	Spain	NA	yes	FID	FID_Columba palumbus_urban_Moller et al. 2013. Change in flight initiation distance between urban and rural habitats following a cold winter	FID_Moller et al. 2013. Change in flight initiation distance between urban and rural habitats following a cold winter	365	42	0.49	17.5	herbivore	Birds	gregarious	forest, shrubland	NA	NA	Amniote Database and Wikipedia	NA	7.48331477354788	0.0589098226682507	0.0589098226682507	Columba_palumbus
Columba palumbus	urban	0	11.52	19.04	Unknown	15	+	FID		Moller et al. 2013. Change in flight initiation distance between urban and rural habitats following a cold winter	Hungary	NA	yes	FID	FID_Columba palumbus_urban_Moller et al. 2013. Change in flight initiation distance between urban and rural habitats following a cold winter	FID_Moller et al. 2013. Change in flight initiation distance between urban and rural habitats following a cold winter	365	42	0.49	17.5	herbivore	Birds	gregarious	forest, shrubland	NA	NA	Amniote Database and Wikipedia	NA	3.39411254969543	0.178262213744508	0.178262213744508	Columba_palumbus
Corvus corone	urban	0	391.25	31.71	Unknown	72	+	FID		M�ller 2010. Interspecific variation in fear responses predicts urbanization in birds	Europe	NA	yes	FID	FID_Corvus corone_urban_M�ller 2010. Interspecific variation in fear responses predicts urbanization in birds	FID_M�ller 2010. Interspecific variation in fear responses predicts urbanization in birds	910	52	0.545	19	omnivore	Birds	gregarious	marshland, forest, shrubland, rocky areas	NA	NA	Amniote Database and ADW	NA	19.7800404448525	0.623779263476899	0.623779263476899	Corvus_corone
Corvus corone	urban	12.33333333	94.87	16.99	Unknown	29	+	FID		M�ller 2010. Interspecific variation in fear responses predicts urbanization in birds	Europe	NA	yes	FID	FID_Corvus corone_urban_M�ller 2010. Interspecific variation in fear responses predicts urbanization in birds	FID_M�ller 2010. Interspecific variation in fear responses predicts urbanization in birds	910	52	0.545	19	omnivore	Birds	gregarious	marshland, forest, shrubland, rocky areas	NA	NA	Amniote Database and ADW	NA	9.74012320250622	0.573285650530089	0.573285650530089	Corvus_corone
Corvus corone	urban	0	4.37	18.86	Unknown	13	+	FID		Moller et al. 2013. Change in flight initiation distance between urban and rural habitats following a cold winter	Norway	NA	yes	FID	FID_Corvus corone_urban_Moller et al. 2013. Change in flight initiation distance between urban and rural habitats following a cold winter	FID_Moller et al. 2013. Change in flight initiation distance between urban and rural habitats following a cold winter	910	52	0.545	19	omnivore	Birds	gregarious	marshland, forest, shrubland, rocky areas	NA	NA	Amniote Database and ADW	NA	2.09045449603669	0.110840641359315	0.110840641359315	Corvus_corone
Corvus corone	urban	0	12.59	42.59	Unknown	29	+	FID		Moller et al. 2013. Change in flight initiation distance between urban and rural habitats following a cold winter	Denmark	NA	yes	FID	FID_Corvus corone_urban_Moller et al. 2013. Change in flight initiation distance between urban and rural habitats following a cold winter	FID_Moller et al. 2013. Change in flight initiation distance between urban and rural habitats following a cold winter	910	52	0.545	19	omnivore	Birds	gregarious	marshland, forest, shrubland, rocky areas	NA	NA	Amniote Database and ADW	NA	3.54823899984203	0.0833115520038045	0.0833115520038045	Corvus_corone
Corvus corone	urban	0	19.72	40.2	Unknown	44	+	FID		Moller et al. 2013. Change in flight initiation distance between urban and rural habitats following a cold winter	Denmark	NA	yes	FID	FID_Corvus corone_urban_Moller et al. 2013. Change in flight initiation distance between urban and rural habitats following a cold winter	FID_Moller et al. 2013. Change in flight initiation distance between urban and rural habitats following a cold winter	910	52	0.545	19	omnivore	Birds	gregarious	marshland, forest, shrubland, rocky areas	NA	NA	Amniote Database and ADW	NA	4.4407206622349	0.110465688115296	0.110465688115296	Corvus_corone
Corvus corone	urban	0	10.38	18	Unknown	29	+	FID		Moller et al. 2013. Change in flight initiation distance between urban and rural habitats following a cold winter	France	NA	yes	FID	FID_Corvus corone_urban_Moller et al. 2013. Change in flight initiation distance between urban and rural habitats following a cold winter	FID_Moller et al. 2013. Change in flight initiation distance between urban and rural habitats following a cold winter	910	52	0.545	19	omnivore	Birds	gregarious	marshland, forest, shrubland, rocky areas	NA	NA	Amniote Database and ADW	NA	3.2218007387174	0.178988929928745	0.178988929928745	Corvus_corone
Corvus corone	urban	13	6.74	12.44	Unknown	6	+	FID		Moller et al. 2013. Change in flight initiation distance between urban and rural habitats following a cold winter	Denmark	NA	yes	FID	FID_Corvus corone_urban_Moller et al. 2013. Change in flight initiation distance between urban and rural habitats following a cold winter	FID_Moller et al. 2013. Change in flight initiation distance between urban and rural habitats following a cold winter	910	52	0.545	19	omnivore	Birds	gregarious	marshland, forest, shrubland, rocky areas	NA	NA	Amniote Database and ADW	NA	2.59615099714943	0.208693810060244	0.208693810060244	Corvus_corone
Corvus corone	urban	13	9.63	16.58	Unknown	29	+	FID		Moller et al. 2013. Change in flight initiation distance between urban and rural habitats following a cold winter	France	NA	yes	FID	FID_Corvus corone_urban_Moller et al. 2013. Change in flight initiation distance between urban and rural habitats following a cold winter	FID_Moller et al. 2013. Change in flight initiation distance between urban and rural habitats following a cold winter	910	52	0.545	19	omnivore	Birds	gregarious	marshland, forest, shrubland, rocky areas	NA	NA	Amniote Database and ADW	NA	3.10322412983658	0.18716671470667	0.18716671470667	Corvus_corone
Corvus corone	urban	0	6.2	32	Unknown	6	+	FID		Moller et al. 2013. Change in flight initiation distance between urban and rural habitats following a cold winter	France	NA	yes	FID	FID_Corvus corone_urban_Moller et al. 2013. Change in flight initiation distance between urban and rural habitats following a cold winter	FID_Moller et al. 2013. Change in flight initiation distance between urban and rural habitats following a cold winter	910	52	0.545	19	omnivore	Birds	gregarious	marshland, forest, shrubland, rocky areas	NA	NA	Amniote Database and ADW	NA	2.48997991959775	0.0778118724874296	0.0778118724874296	Corvus_corone
Corvus corone	urban	0	6.25	14.75	Unknown	8	+	FID		Moller et al. 2013. Change in flight initiation distance between urban and rural habitats following a cold winter	Norway	NA	yes	FID	FID_Corvus corone_urban_Moller et al. 2013. Change in flight initiation distance between urban and rural habitats following a cold winter	FID_Moller et al. 2013. Change in flight initiation distance between urban and rural habitats following a cold winter	910	52	0.545	19	omnivore	Birds	gregarious	marshland, forest, shrubland, rocky areas	NA	NA	Amniote Database and ADW	NA	2.5	0.169491525423729	0.169491525423729	Corvus_corone
Corvus corone	urban	13.33333333	5.23	7.56	Unknown	11	+	FID		Moller et al. 2013. Change in flight initiation distance between urban and rural habitats following a cold winter	Norway	NA	yes	FID	FID_Corvus corone_urban_Moller et al. 2013. Change in flight initiation distance between urban and rural habitats following a cold winter	FID_Moller et al. 2013. Change in flight initiation distance between urban and rural habitats following a cold winter	910	52	0.545	19	omnivore	Birds	gregarious	marshland, forest, shrubland, rocky areas	NA	NA	Amniote Database and ADW	NA	2.28691932520585	0.302502556244161	0.302502556244161	Corvus_corone
Corvus corone	urban	13	2.42	7.49	Unknown	38	+	FID		Moller et al. 2013. Change in flight initiation distance between urban and rural habitats following a cold winter	Norway	NA	yes	FID	FID_Corvus corone_urban_Moller et al. 2013. Change in flight initiation distance between urban and rural habitats following a cold winter	FID_Moller et al. 2013. Change in flight initiation distance between urban and rural habitats following a cold winter	910	52	0.545	19	omnivore	Birds	gregarious	marshland, forest, shrubland, rocky areas	NA	NA	Amniote Database and ADW	NA	1.5556349186104	0.207694915702324	0.207694915702324	Corvus_corone
Corvus corone	urban	13.33333333	3.06	7.33	Unknown	3	+	FID		Moller et al. 2013. Change in flight initiation distance between urban and rural habitats following a cold winter	France	NA	yes	FID	FID_Corvus corone_urban_Moller et al. 2013. Change in flight initiation distance between urban and rural habitats following a cold winter	FID_Moller et al. 2013. Change in flight initiation distance between urban and rural habitats following a cold winter	910	52	0.545	19	omnivore	Birds	gregarious	marshland, forest, shrubland, rocky areas	NA	NA	Amniote Database and ADW	NA	1.74928556845359	0.238647417251513	0.238647417251513	Corvus_corone
Corvus frugilegus	urban	0	11.64	46.34	Unknown	98	+	FID		Moller et al. 2013. Change in flight initiation distance between urban and rural habitats following a cold winter	Denmark	NA	yes	FID	FID_Corvus frugilegus_urban_Moller et al. 2013. Change in flight initiation distance between urban and rural habitats following a cold winter	FID_Moller et al. 2013. Change in flight initiation distance between urban and rural habitats following a cold winter	546	47	0.454	23	omnivore	Birds	gregarious	forest, grassland	NA	NA	Amniote Database and ADW	NA	3.4117444218464	0.0736241782875787	0.0736241782875787	Corvus_frugilegus
Corvus frugilegus	urban	29.5	8.52	18.45	Unknown	22	+	FID		Moller et al. 2013. Change in flight initiation distance between urban and rural habitats following a cold winter	Denmark	NA	yes	FID	FID_Corvus frugilegus_urban_Moller et al. 2013. Change in flight initiation distance between urban and rural habitats following a cold winter	FID_Moller et al. 2013. Change in flight initiation distance between urban and rural habitats following a cold winter	546	47	0.454	23	omnivore	Birds	gregarious	forest, grassland	NA	NA	Amniote Database and ADW	NA	2.91890390386528	0.158206173651235	0.158206173651235	Corvus_frugilegus
Corvus frugilegus	urban	0	135.49	46.34	Unknown	98	+	FID		M�ller 2010. Interspecific variation in fear responses predicts urbanization in birds	Europe	NA	yes	FID	FID_Corvus frugilegus_urban_M�ller 2010. Interspecific variation in fear responses predicts urbanization in birds	FID_M�ller 2010. Interspecific variation in fear responses predicts urbanization in birds	546	47	0.454	23	omnivore	Birds	gregarious	forest, grassland	NA	NA	Amniote Database and ADW	NA	11.6400171821179	0.251187250369398	0.251187250369398	Corvus_frugilegus
Corvus frugilegus	urban	28.5	23.14	20.5	Unknown	8	+	FID		M�ller 2010. Interspecific variation in fear responses predicts urbanization in birds	Europe	NA	yes	FID	FID_Corvus frugilegus_urban_M�ller 2010. Interspecific variation in fear responses predicts urbanization in birds	FID_M�ller 2010. Interspecific variation in fear responses predicts urbanization in birds	546	47	0.454	23	omnivore	Birds	gregarious	forest, grassland	NA	NA	Amniote Database and ADW	NA	4.81040538832228	0.234653921381575	0.234653921381575	Corvus_frugilegus
Corvus monedula	urban	0	7.25	178.5	Unknown	10	+	FID		Moller et al. 2013. Change in flight initiation distance between urban and rural habitats following a cold winter	Spain	NA	yes	FID	FID_Corvus monedula_urban_Moller et al. 2013. Change in flight initiation distance between urban and rural habitats following a cold winter	FID_Moller et al. 2013. Change in flight initiation distance between urban and rural habitats following a cold winter	637	36.5	0.246	20	omnivore	Birds	gregarious	forest, grassland, rocky areas	NA	NA	Amniote Database and Wikipedia	NA	2.69258240356725	0.0150844952580798	0.0150844952580798	Corvus_monedula
Corvus monedula	urban	63.5	8.01	8.39	Unknown	10	+	FID		M�ller 2010. Interspecific variation in fear responses predicts urbanization in birds	Europe	NA	yes	FID	FID_Corvus monedula_urban_M�ller 2010. Interspecific variation in fear responses predicts urbanization in birds	FID_M�ller 2010. Interspecific variation in fear responses predicts urbanization in birds	637	36.5	0.246	20	omnivore	Birds	gregarious	forest, grassland, rocky areas	NA	NA	Amniote Database and Wikipedia	NA	2.83019433961698	0.337329480288079	0.337329480288079	Corvus_monedula
Corvus monedula	urban	65	6.71	10.71	Unknown	14	+	FID		Moller et al. 2013. Change in flight initiation distance between urban and rural habitats following a cold winter	Denmark	NA	yes	FID	FID_Corvus monedula_urban_Moller et al. 2013. Change in flight initiation distance between urban and rural habitats following a cold winter	FID_Moller et al. 2013. Change in flight initiation distance between urban and rural habitats following a cold winter	637	36.5	0.246	20	omnivore	Birds	gregarious	forest, grassland, rocky areas	NA	NA	Amniote Database and Wikipedia	NA	2.59036676939772	0.241864310868135	0.241864310868135	Corvus_monedula
Corvus monedula	urban	65	0.93	4.89	Unknown	9	+	FID		Moller et al. 2013. Change in flight initiation distance between urban and rural habitats following a cold winter	Norway	NA	yes	FID	FID_Corvus monedula_urban_Moller et al. 2013. Change in flight initiation distance between urban and rural habitats following a cold winter	FID_Moller et al. 2013. Change in flight initiation distance between urban and rural habitats following a cold winter	637	36.5	0.246	20	omnivore	Birds	gregarious	forest, grassland, rocky areas	NA	NA	Amniote Database and Wikipedia	NA	0.964365076099296	0.197211672003946	0.197211672003946	Corvus_monedula
Corvus monedula	urban	64.5	2.93	9	Unknown	12	+	FID		Moller et al. 2013. Change in flight initiation distance between urban and rural habitats following a cold winter	Denmark	NA	yes	FID	FID_Corvus monedula_urban_Moller et al. 2013. Change in flight initiation distance between urban and rural habitats following a cold winter	FID_Moller et al. 2013. Change in flight initiation distance between urban and rural habitats following a cold winter	637	36.5	0.246	20	omnivore	Birds	gregarious	forest, grassland, rocky areas	NA	NA	Amniote Database and Wikipedia	NA	1.71172427686237	0.190191586318041	0.190191586318041	Corvus_monedula
Corvus monedula	urban	64.5	2.87	10.39	Unknown	10	+	FID		Moller et al. 2013. Change in flight initiation distance between urban and rural habitats following a cold winter	Norway	NA	yes	FID	FID_Corvus monedula_urban_Moller et al. 2013. Change in flight initiation distance between urban and rural habitats following a cold winter	FID_Moller et al. 2013. Change in flight initiation distance between urban and rural habitats following a cold winter	637	36.5	0.246	20	omnivore	Birds	gregarious	forest, grassland, rocky areas	NA	NA	Amniote Database and Wikipedia	NA	1.69410743460974	0.163051726141457	0.163051726141457	Corvus_monedula
Corvus monedula	urban	0	29.33	80.88	Unknown	20	+	FID		Moller et al. 2013. Change in flight initiation distance between urban and rural habitats following a cold winter	Spain	NA	yes	FID	FID_Corvus monedula_urban_Moller et al. 2013. Change in flight initiation distance between urban and rural habitats following a cold winter	FID_Moller et al. 2013. Change in flight initiation distance between urban and rural habitats following a cold winter	637	36.5	0.246	20	omnivore	Birds	gregarious	forest, grassland, rocky areas	NA	NA	Amniote Database and Wikipedia	NA	5.4157178656204	0.0669599142633581	0.0669599142633581	Corvus_monedula
Corvus monedula	urban	0	10.33	37.6	Unknown	4	+	FID		Moller et al. 2013. Change in flight initiation distance between urban and rural habitats following a cold winter	Denmark	NA	yes	FID	FID_Corvus monedula_urban_Moller et al. 2013. Change in flight initiation distance between urban and rural habitats following a cold winter	FID_Moller et al. 2013. Change in flight initiation distance between urban and rural habitats following a cold winter	637	36.5	0.246	20	omnivore	Birds	gregarious	forest, grassland, rocky areas	NA	NA	Amniote Database and Wikipedia	NA	3.21403173599764	0.0854795674467457	0.0854795674467457	Corvus_monedula
Corvus monedula	urban	0	9.63	31.43	Unknown	40	+	FID		Moller et al. 2013. Change in flight initiation distance between urban and rural habitats following a cold winter	Denmark	NA	yes	FID	FID_Corvus monedula_urban_Moller et al. 2013. Change in flight initiation distance between urban and rural habitats following a cold winter	FID_Moller et al. 2013. Change in flight initiation distance between urban and rural habitats following a cold winter	637	36.5	0.246	20	omnivore	Birds	gregarious	forest, grassland, rocky areas	NA	NA	Amniote Database and Wikipedia	NA	3.10322412983658	0.0987344616556341	0.0987344616556341	Corvus_monedula
Corvus monedula	urban	0	2.12	13.5	Unknown	2	+	FID		Moller et al. 2013. Change in flight initiation distance between urban and rural habitats following a cold winter	Norway	NA	yes	FID	FID_Corvus monedula_urban_Moller et al. 2013. Change in flight initiation distance between urban and rural habitats following a cold winter	FID_Moller et al. 2013. Change in flight initiation distance between urban and rural habitats following a cold winter	637	36.5	0.246	20	omnivore	Birds	gregarious	forest, grassland, rocky areas	NA	NA	Amniote Database and Wikipedia	NA	1.4560219778561	0.107853479841193	0.107853479841193	Corvus_monedula
Corvus monedula	urban	0	3.81	7.39	Unknown	6	+	FID		Moller et al. 2013. Change in flight initiation distance between urban and rural habitats following a cold winter	Norway	NA	yes	FID	FID_Corvus monedula_urban_Moller et al. 2013. Change in flight initiation distance between urban and rural habitats following a cold winter	FID_Moller et al. 2013. Change in flight initiation distance between urban and rural habitats following a cold winter	637	36.5	0.246	20	omnivore	Birds	gregarious	forest, grassland, rocky areas	NA	NA	Amniote Database and Wikipedia	NA	1.95192212959431	0.264130193449839	0.264130193449839	Corvus_monedula
Corvus monedula	urban	0	88.36	30.82	Unknown	44	+	FID		M�ller 2010. Interspecific variation in fear responses predicts urbanization in birds	Europe	NA	yes	FID	FID_Corvus monedula_urban_M�ller 2010. Interspecific variation in fear responses predicts urbanization in birds	FID_M�ller 2010. Interspecific variation in fear responses predicts urbanization in birds	637	36.5	0.246	20	omnivore	Birds	gregarious	forest, grassland, rocky areas	NA	NA	Amniote Database and Wikipedia	NA	9.4	0.304996755353666	0.304996755353666	Corvus_monedula
Cynomys ludovicianus	urban	24	0.01	0.073	Adult/yearling	6	+	Vigilance		Magle and Angeloni. 2011. Effects of urbanization on the behaviour of a keystone species	USA	NA	no	Vigilance	Vigilance _Cynomys ludovicianus_urban_Magle and Angeloni. 2011. Effects of urbanization on the behaviour of a keystone species	Vigilance _Magle and Angeloni. 2011. Effects of urbanization on the behaviour of a keystone species	798	33	1.125	18	herbivore	Mammals	gregarious	grassland, savanna	NA	NA	Amniote Database and ADW	NA	0.1	1.36986301369863	1.36986301369863	Cynomys_ludovicianus
Cynomys ludovicianus	urban	36.5	0.01	0.091	Adult/yearling	4	+	Vigilance		Magle and Angeloni. 2011. Effects of urbanization on the behaviour of a keystone species	USA	NA	no	Vigilance	Vigilance _Cynomys ludovicianus_urban_Magle and Angeloni. 2011. Effects of urbanization on the behaviour of a keystone species	Vigilance _Magle and Angeloni. 2011. Effects of urbanization on the behaviour of a keystone species	798	33	1.125	18	herbivore	Mammals	gregarious	grassland, savanna	NA	NA	Amniote Database and ADW	NA	0.1	1.0989010989011	1.0989010989011	Cynomys_ludovicianus
Cynomys ludovicianus	urban	23.5	0.03	0.144	Adult/yearling	4	+	Vigilance		Magle and Angeloni. 2011. Effects of urbanization on the behaviour of a keystone species	USA	NA	no	Vigilance	Vigilance _Cynomys ludovicianus_urban_Magle and Angeloni. 2011. Effects of urbanization on the behaviour of a keystone species	Vigilance _Magle and Angeloni. 2011. Effects of urbanization on the behaviour of a keystone species	798	33	1.125	18	herbivore	Mammals	gregarious	grassland, savanna	NA	NA	Amniote Database and ADW	NA	0.173205080756888	1.20281306081172	1.20281306081172	Cynomys_ludovicianus
Cynomys ludovicianus	urban	23.5	0.02	0.204	Adult/yearling	7	+	Vigilance		Magle and Angeloni. 2011. Effects of urbanization on the behaviour of a keystone species	USA	NA	no	Vigilance	Vigilance _Cynomys ludovicianus_urban_Magle and Angeloni. 2011. Effects of urbanization on the behaviour of a keystone species	Vigilance _Magle and Angeloni. 2011. Effects of urbanization on the behaviour of a keystone species	798	33	1.125	18	herbivore	Mammals	gregarious	grassland, savanna	NA	NA	Amniote Database and ADW	NA	0.14142135623731	0.693241942339753	0.693241942339753	Cynomys_ludovicianus
Cynomys ludovicianus	urban	23	0.01	0.082	Adult/yearling	7	+	Vigilance		Magle and Angeloni. 2011. Effects of urbanization on the behaviour of a keystone species	USA	NA	no	Vigilance	Vigilance _Cynomys ludovicianus_urban_Magle and Angeloni. 2011. Effects of urbanization on the behaviour of a keystone species	Vigilance _Magle and Angeloni. 2011. Effects of urbanization on the behaviour of a keystone species	798	33	1.125	18	herbivore	Mammals	gregarious	grassland, savanna	NA	NA	Amniote Database and ADW	NA	0.1	1.21951219512195	1.21951219512195	Cynomys_ludovicianus
Cynomys ludovicianus	urban	58.5	0	0.037	Adult/yearling	8	+	Vigilance		Magle and Angeloni. 2011. Effects of urbanization on the behaviour of a keystone species	USA	NA	no	Vigilance	Vigilance _Cynomys ludovicianus_urban_Magle and Angeloni. 2011. Effects of urbanization on the behaviour of a keystone species	Vigilance _Magle and Angeloni. 2011. Effects of urbanization on the behaviour of a keystone species	798	33	1.125	18	herbivore	Mammals	gregarious	grassland, savanna	NA	NA	Amniote Database and ADW	NA	0	0	0	Cynomys_ludovicianus
Cynomys ludovicianus	urban	21	0	0.089	Adult/yearling	7	+	Vigilance		Magle and Angeloni. 2011. Effects of urbanization on the behaviour of a keystone species	USA	NA	no	Vigilance	Vigilance _Cynomys ludovicianus_urban_Magle and Angeloni. 2011. Effects of urbanization on the behaviour of a keystone species	Vigilance _Magle and Angeloni. 2011. Effects of urbanization on the behaviour of a keystone species	798	33	1.125	18	herbivore	Mammals	gregarious	grassland, savanna	NA	NA	Amniote Database and ADW	NA	0	0	0	Cynomys_ludovicianus
Cynomys ludovicianus	urban	17.5	0.06	0.257	Adult/yearling	4	+	Vigilance		Magle and Angeloni. 2011. Effects of urbanization on the behaviour of a keystone species	USA	NA	no	Vigilance	Vigilance _Cynomys ludovicianus_urban_Magle and Angeloni. 2011. Effects of urbanization on the behaviour of a keystone species	Vigilance _Magle and Angeloni. 2011. Effects of urbanization on the behaviour of a keystone species	798	33	1.125	18	herbivore	Mammals	gregarious	grassland, savanna	NA	NA	Amniote Database and ADW	NA	0.244948974278318	0.953108849331976	0.953108849331976	Cynomys_ludovicianus
Cynomys ludovicianus	urban	11.5	0.02	0.3	Adult/yearling	3	+	Vigilance		Magle and Angeloni. 2011. Effects of urbanization on the behaviour of a keystone species	USA	NA	no	Vigilance	Vigilance _Cynomys ludovicianus_urban_Magle and Angeloni. 2011. Effects of urbanization on the behaviour of a keystone species	Vigilance _Magle and Angeloni. 2011. Effects of urbanization on the behaviour of a keystone species	798	33	1.125	18	herbivore	Mammals	gregarious	grassland, savanna	NA	NA	Amniote Database and ADW	NA	0.14142135623731	0.471404520791032	0.471404520791032	Cynomys_ludovicianus
Cynomys ludovicianus	urban	11	0.12	0.403	Adult/yearling	2	+	Vigilance		Magle and Angeloni. 2011. Effects of urbanization on the behaviour of a keystone species	USA	NA	no	Vigilance	Vigilance _Cynomys ludovicianus_urban_Magle and Angeloni. 2011. Effects of urbanization on the behaviour of a keystone species	Vigilance _Magle and Angeloni. 2011. Effects of urbanization on the behaviour of a keystone species	798	33	1.125	18	herbivore	Mammals	gregarious	grassland, savanna	NA	NA	Amniote Database and ADW	NA	0.346410161513775	0.859578564550311	0.859578564550311	Cynomys_ludovicianus
Cynomys ludovicianus	urban	17	0	0.157	Adult/yearling	2	+	Vigilance		Magle and Angeloni. 2011. Effects of urbanization on the behaviour of a keystone species	USA	NA	no	Vigilance	Vigilance _Cynomys ludovicianus_urban_Magle and Angeloni. 2011. Effects of urbanization on the behaviour of a keystone species	Vigilance _Magle and Angeloni. 2011. Effects of urbanization on the behaviour of a keystone species	798	33	1.125	18	herbivore	Mammals	gregarious	grassland, savanna	NA	NA	Amniote Database and ADW	NA	0	0	0	Cynomys_ludovicianus
Cynomys ludovicianus	urban	8.5	0.05	0.332	Adult/yearling	2	+	Vigilance		Magle and Angeloni. 2011. Effects of urbanization on the behaviour of a keystone species	USA	NA	no	Vigilance	Vigilance _Cynomys ludovicianus_urban_Magle and Angeloni. 2011. Effects of urbanization on the behaviour of a keystone species	Vigilance _Magle and Angeloni. 2011. Effects of urbanization on the behaviour of a keystone species	798	33	1.125	18	herbivore	Mammals	gregarious	grassland, savanna	NA	NA	Amniote Database and ADW	NA	0.223606797749979	0.673514451054153	0.673514451054153	Cynomys_ludovicianus
Cynomys ludovicianus	urban	14.5	0.03	0.34	Adult/yearling	2	+	Vigilance		Magle and Angeloni. 2011. Effects of urbanization on the behaviour of a keystone species	USA	NA	no	Vigilance	Vigilance _Cynomys ludovicianus_urban_Magle and Angeloni. 2011. Effects of urbanization on the behaviour of a keystone species	Vigilance _Magle and Angeloni. 2011. Effects of urbanization on the behaviour of a keystone species	798	33	1.125	18	herbivore	Mammals	gregarious	grassland, savanna	NA	NA	Amniote Database and ADW	NA	0.173205080756888	0.509426708108493	0.509426708108493	Cynomys_ludovicianus
Cynomys ludovicianus	urban	21.5	0	0.047	Adult/yearling	3	+	Vigilance		Magle and Angeloni. 2011. Effects of urbanization on the behaviour of a keystone species	USA	NA	no	Vigilance	Vigilance _Cynomys ludovicianus_urban_Magle and Angeloni. 2011. Effects of urbanization on the behaviour of a keystone species	Vigilance _Magle and Angeloni. 2011. Effects of urbanization on the behaviour of a keystone species	798	33	1.125	18	herbivore	Mammals	gregarious	grassland, savanna	NA	NA	Amniote Database and ADW	NA	0	0	0	Cynomys_ludovicianus
Cynomys ludovicianus	urban	12	0.15	0.643	Adult/yearling	2	+	Vigilance		Magle and Angeloni. 2011. Effects of urbanization on the behaviour of a keystone species	USA	NA	no	Vigilance	Vigilance _Cynomys ludovicianus_urban_Magle and Angeloni. 2011. Effects of urbanization on the behaviour of a keystone species	Vigilance _Magle and Angeloni. 2011. Effects of urbanization on the behaviour of a keystone species	798	33	1.125	18	herbivore	Mammals	gregarious	grassland, savanna	NA	NA	Amniote Database and ADW	NA	0.387298334620742	0.602330224915617	0.602330224915617	Cynomys_ludovicianus
Cynomys ludovicianus	urban	28.5	0.02	0.192	Adult/yearling	2	+	Vigilance		Magle and Angeloni. 2011. Effects of urbanization on the behaviour of a keystone species	USA	NA	no	Vigilance	Vigilance _Cynomys ludovicianus_urban_Magle and Angeloni. 2011. Effects of urbanization on the behaviour of a keystone species	Vigilance _Magle and Angeloni. 2011. Effects of urbanization on the behaviour of a keystone species	798	33	1.125	18	herbivore	Mammals	gregarious	grassland, savanna	NA	NA	Amniote Database and ADW	NA	0.14142135623731	0.736569563735987	0.736569563735987	Cynomys_ludovicianus
Cynomys ludovicianus	urban	20	0	0.057	Adult/yearling	2	+	Vigilance		Magle and Angeloni. 2011. Effects of urbanization on the behaviour of a keystone species	USA	NA	no	Vigilance	Vigilance _Cynomys ludovicianus_urban_Magle and Angeloni. 2011. Effects of urbanization on the behaviour of a keystone species	Vigilance _Magle and Angeloni. 2011. Effects of urbanization on the behaviour of a keystone species	798	33	1.125	18	herbivore	Mammals	gregarious	grassland, savanna	NA	NA	Amniote Database and ADW	NA	0	0	0	Cynomys_ludovicianus
Cynomys ludovicianus	urban	15	0.08	0.249	Adult/yearling	2	+	Vigilance		Magle and Angeloni. 2011. Effects of urbanization on the behaviour of a keystone species	USA	NA	no	Vigilance	Vigilance _Cynomys ludovicianus_urban_Magle and Angeloni. 2011. Effects of urbanization on the behaviour of a keystone species	Vigilance _Magle and Angeloni. 2011. Effects of urbanization on the behaviour of a keystone species	798	33	1.125	18	herbivore	Mammals	gregarious	grassland, savanna	NA	NA	Amniote Database and ADW	NA	0.282842712474619	1.1359145079302	1.1359145079302	Cynomys_ludovicianus
Cynomys ludovicianus	urban	9	0.01	0.121	Adult/yearling	2	+	Vigilance		Magle and Angeloni. 2011. Effects of urbanization on the behaviour of a keystone species	USA	NA	no	Vigilance	Vigilance _Cynomys ludovicianus_urban_Magle and Angeloni. 2011. Effects of urbanization on the behaviour of a keystone species	Vigilance _Magle and Angeloni. 2011. Effects of urbanization on the behaviour of a keystone species	798	33	1.125	18	herbivore	Mammals	gregarious	grassland, savanna	NA	NA	Amniote Database and ADW	NA	0.1	0.826446280991736	0.826446280991736	Cynomys_ludovicianus
Cynomys ludovicianus	urban	2.5	0	0.256	Adult/yearling	2	+	Vigilance		Magle and Angeloni. 2011. Effects of urbanization on the behaviour of a keystone species	USA	NA	no	Vigilance	Vigilance _Cynomys ludovicianus_urban_Magle and Angeloni. 2011. Effects of urbanization on the behaviour of a keystone species	Vigilance _Magle and Angeloni. 2011. Effects of urbanization on the behaviour of a keystone species	798	33	1.125	18	herbivore	Mammals	gregarious	grassland, savanna	NA	NA	Amniote Database and ADW	NA	0	0	0	Cynomys_ludovicianus
Cynomys ludovicianus	urban	5	0	0.377	Adult/yearling	2	+	Vigilance		Magle and Angeloni. 2011. Effects of urbanization on the behaviour of a keystone species	USA	NA	no	Vigilance	Vigilance _Cynomys ludovicianus_urban_Magle and Angeloni. 2011. Effects of urbanization on the behaviour of a keystone species	Vigilance _Magle and Angeloni. 2011. Effects of urbanization on the behaviour of a keystone species	798	33	1.125	18	herbivore	Mammals	gregarious	grassland, savanna	NA	NA	Amniote Database and ADW	NA	0	0	0	Cynomys_ludovicianus
Danio rerio	domestication	26	4.161303	8.343	Adults	103	-	Vertical position in tank		Oswald, Mary E.; Singer, Mathew; Robison, Barrie D.	Idaho (USA)	Tameness	yes	Vertical position in tank	Vertical position in tank_Danio rerio_domestication_Oswald, Mary E.; Singer, Mathew; Robison, Barrie D.	Vertical position in tank_Oswald, Mary E.; Singer, Mathew; Robison, Barrie D.	91.46511628	2.5	0.0003	5.5	omnivore	Fish	gregarious	pond	Pets	58	http://animaldiversity.org	https://www.yourgenome.org/stories/tiny-fish-big-splash-the-story-of-the-zebrafish	2.03992720458354	-0.244507635692621	0.244507635692621	Danio_rerio
Danio rerio	domestication	32	0.172304	2.414	Adults	89	+	Feeding latency (transformed s-1)		Oswald, Mary E.; Singer, Mathew; Robison, Barrie D.	Idaho (USA)	Agressivness	yes	Feeding latency (transformed s-1)	Feeding latency (transformed s-1)_Danio rerio_domestication_Oswald, Mary E.; Singer, Mathew; Robison, Barrie D.	Feeding latency (transformed s-1)_Oswald, Mary E.; Singer, Mathew; Robison, Barrie D.	91.46511628	2.5	0.0003	5.5	omnivore	Fish	gregarious	pond	Pets	58	http://animaldiversity.org	https://www.yourgenome.org/stories/tiny-fish-big-splash-the-story-of-the-zebrafish	0.415095169810491	0.171953260070626	0.171953260070626	Danio_rerio
Danio rerio	domestication	30	0.219102	2.456	Adults	78	+	Feeding latency (transformed s-1)		Oswald, Mary E.; Singer, Mathew; Robison, Barrie D.	Idaho (USA)		yes	Feeding latency (transformed s-1)	Feeding latency (transformed s-1)_Danio rerio_domestication_Oswald, Mary E.; Singer, Mathew; Robison, Barrie D.	Feeding latency (transformed s-1)_Oswald, Mary E.; Singer, Mathew; Robison, Barrie D.	91.46511628	2.5	0.0003	5.5	omnivore	Fish	gregarious	pond	Pets	58	http://animaldiversity.org	https://www.yourgenome.org/stories/tiny-fish-big-splash-the-story-of-the-zebrafish	0.468083325915376	0.190587673418313	0.190587673418313	Danio_rerio
Danio rerio	domestication	31	0.275275	2.232	Adults	91	+	Feeding latency (transformed s-1)		Oswald, Mary E.; Singer, Mathew; Robison, Barrie D.	Idaho (USA)	Agressivness	yes	Feeding latency (transformed s-1)	Feeding latency (transformed s-1)_Danio rerio_domestication_Oswald, Mary E.; Singer, Mathew; Robison, Barrie D.	Feeding latency (transformed s-1)_Oswald, Mary E.; Singer, Mathew; Robison, Barrie D.	91.46511628	2.5	0.0003	5.5	omnivore	Fish	gregarious	pond	Pets	58	http://animaldiversity.org	https://www.yourgenome.org/stories/tiny-fish-big-splash-the-story-of-the-zebrafish	0.52466656077932	0.235065663431595	0.235065663431595	Danio_rerio
Danio rerio	domestication	26	0.462367	1.187	Adults	103	+	Feeding latency (transformed s-1)		Oswald, Mary E.; Singer, Mathew; Robison, Barrie D.	Idaho (USA)	Tameness	yes	Feeding latency (transformed s-1)	Feeding latency (transformed s-1)_Danio rerio_domestication_Oswald, Mary E.; Singer, Mathew; Robison, Barrie D.	Feeding latency (transformed s-1)_Oswald, Mary E.; Singer, Mathew; Robison, Barrie D.	91.46511628	2.5	0.0003	5.5	omnivore	Fish	gregarious	pond	Pets	58	http://animaldiversity.org	https://www.yourgenome.org/stories/tiny-fish-big-splash-the-story-of-the-zebrafish	0.679975734861179	0.572852346134102	0.572852346134102	Danio_rerio
Danio rerio	domestication	25	0.71148	1.521	Adults	30	+	Feeding latency (transformed s-1)		Oswald, Mary E.; Singer, Mathew; Robison, Barrie D.	Idaho (USA)	Tameness	yes	Feeding latency (transformed s-1)	Feeding latency (transformed s-1)_Danio rerio_domestication_Oswald, Mary E.; Singer, Mathew; Robison, Barrie D.	Feeding latency (transformed s-1)_Oswald, Mary E.; Singer, Mathew; Robison, Barrie D.	91.46511628	2.5	0.0003	5.5	omnivore	Fish	gregarious	pond	Pets	58	http://animaldiversity.org	https://www.yourgenome.org/stories/tiny-fish-big-splash-the-story-of-the-zebrafish	0.843492738557956	0.554564588138038	0.554564588138038	Danio_rerio
Danio rerio	domestication	32	0.170108	1.8	Adults	92	+	Feeding latency (transformed s-1)		Oswald, Mary E.; Singer, Mathew; Robison, Barrie D.	Idaho (USA)	Tameness	yes	Feeding latency (transformed s-1)	Feeding latency (transformed s-1)_Danio rerio_domestication_Oswald, Mary E.; Singer, Mathew; Robison, Barrie D.	Feeding latency (transformed s-1)_Oswald, Mary E.; Singer, Mathew; Robison, Barrie D.	91.46511628	2.5	0.0003	5.5	omnivore	Fish	gregarious	pond	Pets	58	http://animaldiversity.org	https://www.yourgenome.org/stories/tiny-fish-big-splash-the-story-of-the-zebrafish	0.412441511004894	0.229134172780497	0.229134172780497	Danio_rerio
Danio rerio	domestication	24	0.498636	1.056	Adults	76	+	Feeding latency (transformed s-1)		Oswald, Mary E.; Singer, Mathew; Robison, Barrie D.	Idaho (USA)		yes	Feeding latency (transformed s-1)	Feeding latency (transformed s-1)_Danio rerio_domestication_Oswald, Mary E.; Singer, Mathew; Robison, Barrie D.	Feeding latency (transformed s-1)_Oswald, Mary E.; Singer, Mathew; Robison, Barrie D.	91.46511628	2.5	0.0003	5.5	omnivore	Fish	gregarious	pond	Pets	58	http://animaldiversity.org	https://www.yourgenome.org/stories/tiny-fish-big-splash-the-story-of-the-zebrafish	0.706141628853589	0.668694724293171	0.668694724293171	Danio_rerio
Danio rerio	domestication	26	0.045423	-0.794	Adults	103	-	Horizontal position in tank		Oswald, Mary E.; Singer, Mathew; Robison, Barrie D.	Idaho (USA)	Tameness	yes	Horizontal position in tank	Horizontal position in tank_Danio rerio_domestication_Oswald, Mary E.; Singer, Mathew; Robison, Barrie D.	Horizontal position in tank_Oswald, Mary E.; Singer, Mathew; Robison, Barrie D.	91.46511628	2.5	0.0003	5.5	omnivore	Fish	gregarious	pond	Pets	58	http://animaldiversity.org	https://www.yourgenome.org/stories/tiny-fish-big-splash-the-story-of-the-zebrafish	0.213126722866937	0.268421565323598	0.268421565323598	Danio_rerio
Danio rerio	domestication	26	5.33232	10.045	Adults	70	-	Vertical position in tank		Oswald, Mary E.; Singer, Mathew; Robison, Barrie D.	Idaho (USA)	Agressivness	yes	Vertical position in tank	Vertical position in tank_Danio rerio_domestication_Oswald, Mary E.; Singer, Mathew; Robison, Barrie D.	Vertical position in tank_Oswald, Mary E.; Singer, Mathew; Robison, Barrie D.	91.46511628	2.5	0.0003	5.5	omnivore	Fish	gregarious	pond	Pets	58	http://animaldiversity.org	https://www.yourgenome.org/stories/tiny-fish-big-splash-the-story-of-the-zebrafish	2.30918167323405	-0.229883690715187	0.229883690715187	Danio_rerio
Danio rerio	domestication	31	4.167436	8.522	Adults	91	-	Vertical position in tank		Oswald, Mary E.; Singer, Mathew; Robison, Barrie D.	Idaho (USA)	Agressivness	yes	Vertical position in tank	Vertical position in tank_Danio rerio_domestication_Oswald, Mary E.; Singer, Mathew; Robison, Barrie D.	Vertical position in tank_Oswald, Mary E.; Singer, Mathew; Robison, Barrie D.	91.46511628	2.5	0.0003	5.5	omnivore	Fish	gregarious	pond	Pets	58	http://animaldiversity.org	https://www.yourgenome.org/stories/tiny-fish-big-splash-the-story-of-the-zebrafish	2.04142989103226	-0.239548215328827	0.239548215328827	Danio_rerio
Danio rerio	domestication	31	0.237952	1.967	Adults	88	+	Feeding latency (transformed s-1)		Oswald, Mary E.; Singer, Mathew; Robison, Barrie D.	Idaho (USA)	Tameness	yes	Feeding latency (transformed s-1)	Feeding latency (transformed s-1)_Danio rerio_domestication_Oswald, Mary E.; Singer, Mathew; Robison, Barrie D.	Feeding latency (transformed s-1)_Oswald, Mary E.; Singer, Mathew; Robison, Barrie D.	91.46511628	2.5	0.0003	5.5	omnivore	Fish	gregarious	pond	Pets	58	http://animaldiversity.org	https://www.yourgenome.org/stories/tiny-fish-big-splash-the-story-of-the-zebrafish	0.487803239021637	0.247993512466516	0.247993512466516	Danio_rerio
Danio rerio	domestication	31	0.061516	-0.464	Adults	91	-	Horizontal position in tank		Oswald, Mary E.; Singer, Mathew; Robison, Barrie D.	Idaho (USA)	Agressivness	yes	Horizontal position in tank	Horizontal position in tank_Danio rerio_domestication_Oswald, Mary E.; Singer, Mathew; Robison, Barrie D.	Horizontal position in tank_Oswald, Mary E.; Singer, Mathew; Robison, Barrie D.	91.46511628	2.5	0.0003	5.5	omnivore	Fish	gregarious	pond	Pets	58	http://animaldiversity.org	https://www.yourgenome.org/stories/tiny-fish-big-splash-the-story-of-the-zebrafish	0.248024192368406	0.534534897345702	0.534534897345702	Danio_rerio
Danio rerio	domestication	26	0.05103	-0.522	Adults	70	-	Horizontal position in tank		Oswald, Mary E.; Singer, Mathew; Robison, Barrie D.	Idaho (USA)	Agressivness	yes	Horizontal position in tank	Horizontal position in tank_Danio rerio_domestication_Oswald, Mary E.; Singer, Mathew; Robison, Barrie D.	Horizontal position in tank_Oswald, Mary E.; Singer, Mathew; Robison, Barrie D.	91.46511628	2.5	0.0003	5.5	omnivore	Fish	gregarious	pond	Pets	58	http://animaldiversity.org	https://www.yourgenome.org/stories/tiny-fish-big-splash-the-story-of-the-zebrafish	0.2258982071642	0.432755186138315	0.432755186138315	Danio_rerio
Danio rerio	domestication	31	0.068992	-0.62	Adults	88	-	Horizontal position in tank		Oswald, Mary E.; Singer, Mathew; Robison, Barrie D.	Idaho (USA)	Tameness	yes	Horizontal position in tank	Horizontal position in tank_Danio rerio_domestication_Oswald, Mary E.; Singer, Mathew; Robison, Barrie D.	Horizontal position in tank_Oswald, Mary E.; Singer, Mathew; Robison, Barrie D.	91.46511628	2.5	0.0003	5.5	omnivore	Fish	gregarious	pond	Pets	58	http://animaldiversity.org	https://www.yourgenome.org/stories/tiny-fish-big-splash-the-story-of-the-zebrafish	0.262663282550112	0.423650455725987	0.423650455725987	Danio_rerio
Danio rerio	domestication	25	8.197227	8.109	Adults	27	-	Vertical position in tank		Oswald, Mary E.; Singer, Mathew; Robison, Barrie D.	Idaho (USA)	Agressivness	yes	Vertical position in tank	Vertical position in tank_Danio rerio_domestication_Oswald, Mary E.; Singer, Mathew; Robison, Barrie D.	Vertical position in tank_Oswald, Mary E.; Singer, Mathew; Robison, Barrie D.	91.46511628	2.5	0.0003	5.5	omnivore	Fish	gregarious	pond	Pets	58	http://animaldiversity.org	https://www.yourgenome.org/stories/tiny-fish-big-splash-the-story-of-the-zebrafish	2.86307998491135	-0.353074359959471	0.353074359959471	Danio_rerio
Danio rerio	domestication	25	1.213488	1.902	Adults	27	+	Feeding latency (transformed s-1)		Oswald, Mary E.; Singer, Mathew; Robison, Barrie D.	Idaho (USA)	Agressivness	yes	Feeding latency (transformed s-1)	Feeding latency (transformed s-1)_Danio rerio_domestication_Oswald, Mary E.; Singer, Mathew; Robison, Barrie D.	Feeding latency (transformed s-1)_Oswald, Mary E.; Singer, Mathew; Robison, Barrie D.	91.46511628	2.5	0.0003	5.5	omnivore	Fish	gregarious	pond	Pets	58	http://animaldiversity.org	https://www.yourgenome.org/stories/tiny-fish-big-splash-the-story-of-the-zebrafish	1.10158431361381	0.579171563414199	0.579171563414199	Danio_rerio
Danio rerio	domestication	24	0.036784	-0.786	Adults	76	-	Horizontal position in tank		Oswald, Mary E.; Singer, Mathew; Robison, Barrie D.	Idaho (USA)		yes	Horizontal position in tank	Horizontal position in tank_Danio rerio_domestication_Oswald, Mary E.; Singer, Mathew; Robison, Barrie D.	Horizontal position in tank_Oswald, Mary E.; Singer, Mathew; Robison, Barrie D.	91.46511628	2.5	0.0003	5.5	omnivore	Fish	gregarious	pond	Pets	58	http://animaldiversity.org	https://www.yourgenome.org/stories/tiny-fish-big-splash-the-story-of-the-zebrafish	0.19179155351579	0.244009610070979	0.244009610070979	Danio_rerio
Danio rerio	domestication	25	5.14188	7.867	Adults	30	-	Vertical position in tank		Oswald, Mary E.; Singer, Mathew; Robison, Barrie D.	Idaho (USA)	Tameness	yes	Vertical position in tank	Vertical position in tank_Danio rerio_domestication_Oswald, Mary E.; Singer, Mathew; Robison, Barrie D.	Vertical position in tank_Oswald, Mary E.; Singer, Mathew; Robison, Barrie D.	91.46511628	2.5	0.0003	5.5	omnivore	Fish	gregarious	pond	Pets	58	http://animaldiversity.org	https://www.yourgenome.org/stories/tiny-fish-big-splash-the-story-of-the-zebrafish	2.26757138807139	-0.288238386687605	0.288238386687605	Danio_rerio
Danio rerio	domestication	32	0.048668	-0.653	Adults	92	-	Horizontal position in tank		Oswald, Mary E.; Singer, Mathew; Robison, Barrie D.	Idaho (USA)	Tameness	yes	Horizontal position in tank	Horizontal position in tank_Danio rerio_domestication_Oswald, Mary E.; Singer, Mathew; Robison, Barrie D.	Horizontal position in tank_Oswald, Mary E.; Singer, Mathew; Robison, Barrie D.	91.46511628	2.5	0.0003	5.5	omnivore	Fish	gregarious	pond	Pets	58	http://animaldiversity.org	https://www.yourgenome.org/stories/tiny-fish-big-splash-the-story-of-the-zebrafish	0.220608250072385	0.337838055241019	0.337838055241019	Danio_rerio
Danio rerio	domestication	32	4.831721	8.522	Adults	89	-	Vertical position in tank		Oswald, Mary E.; Singer, Mathew; Robison, Barrie D.	Idaho (USA)	Agressivness	yes	Vertical position in tank	Vertical position in tank_Danio rerio_domestication_Oswald, Mary E.; Singer, Mathew; Robison, Barrie D.	Vertical position in tank_Oswald, Mary E.; Singer, Mathew; Robison, Barrie D.	91.46511628	2.5	0.0003	5.5	omnivore	Fish	gregarious	pond	Pets	58	http://animaldiversity.org	https://www.yourgenome.org/stories/tiny-fish-big-splash-the-story-of-the-zebrafish	2.19811760376919	-0.25793447591753	0.25793447591753	Danio_rerio
Danio rerio	domestication	54	55615.25923	-311.942959	adults	19	-	Boldness: time first entered stimulus zone		Wright, D; Nakamichi, R; Krause, J; Butlin, RK	UK		no	Boldness: time first entered stimulus zone	Boldness: time first entered stimulus zone_Danio rerio_domestication_Wright, D; Nakamichi, R; Krause, J; Butlin, RK	Boldness: time first entered stimulus zone_Wright, D; Nakamichi, R; Krause, J; Butlin, RK	91.46511628	2.5	0.0003	5.5	omnivore	Fish	gregarious	pond	Pets	58	http://animaldiversity.org	https://www.yourgenome.org/stories/tiny-fish-big-splash-the-story-of-the-zebrafish	235.828877006189	0.756000000007016	0.756000000007016	Danio_rerio
Danio rerio	domestication	31	3.955072	6.994	Adults	88	-	Vertical position in tank		Oswald, Mary E.; Singer, Mathew; Robison, Barrie D.	Idaho (USA)	Tameness	yes	Vertical position in tank	Vertical position in tank_Danio rerio_domestication_Oswald, Mary E.; Singer, Mathew; Robison, Barrie D.	Vertical position in tank_Oswald, Mary E.; Singer, Mathew; Robison, Barrie D.	91.46511628	2.5	0.0003	5.5	omnivore	Fish	gregarious	pond	Pets	58	http://animaldiversity.org	https://www.yourgenome.org/stories/tiny-fish-big-splash-the-story-of-the-zebrafish	1.98873628216513	-0.28434891080428	0.28434891080428	Danio_rerio
Danio rerio	domestication	30	5.941728	6.818	Adults	78	-	Vertical position in tank		Oswald, Mary E.; Singer, Mathew; Robison, Barrie D.	Idaho (USA)		yes	Vertical position in tank	Vertical position in tank_Danio rerio_domestication_Oswald, Mary E.; Singer, Mathew; Robison, Barrie D.	Vertical position in tank_Oswald, Mary E.; Singer, Mathew; Robison, Barrie D.	91.46511628	2.5	0.0003	5.5	omnivore	Fish	gregarious	pond	Pets	58	http://animaldiversity.org	https://www.yourgenome.org/stories/tiny-fish-big-splash-the-story-of-the-zebrafish	2.43756599910649	-0.35751921371465	0.35751921371465	Danio_rerio
Danio rerio	domestication	25	0.103788	-0.41	Adults	27	-	Horizontal position in tank		Oswald, Mary E.; Singer, Mathew; Robison, Barrie D.	Idaho (USA)	Agressivness	yes	Horizontal position in tank	Horizontal position in tank_Danio rerio_domestication_Oswald, Mary E.; Singer, Mathew; Robison, Barrie D.	Horizontal position in tank_Oswald, Mary E.; Singer, Mathew; Robison, Barrie D.	91.46511628	2.5	0.0003	5.5	omnivore	Fish	gregarious	pond	Pets	58	http://animaldiversity.org	https://www.yourgenome.org/stories/tiny-fish-big-splash-the-story-of-the-zebrafish	0.322161450207811	0.785759634653198	0.785759634653198	Danio_rerio
Danio rerio	domestication	24	4.599216	7.187	Adults	76	-	Vertical position in tank		Oswald, Mary E.; Singer, Mathew; Robison, Barrie D.	Idaho (USA)		yes	Vertical position in tank	Vertical position in tank_Danio rerio_domestication_Oswald, Mary E.; Singer, Mathew; Robison, Barrie D.	Vertical position in tank_Oswald, Mary E.; Singer, Mathew; Robison, Barrie D.	91.46511628	2.5	0.0003	5.5	omnivore	Fish	gregarious	pond	Pets	58	http://animaldiversity.org	https://www.yourgenome.org/stories/tiny-fish-big-splash-the-story-of-the-zebrafish	2.14457828022201	-0.298396866595521	0.298396866595521	Danio_rerio
Danio rerio	domestication	30	77.66643	-14.166	Adults	30	-		Approach to predator	Moretz, Jason A.; Martins, Emilia P.; Robison, Barrie D.	Idaho (USA)		yes	Approach to predator	Approach to predator_Danio rerio_domestication_Moretz, Jason A.; Martins, Emilia P.; Robison, Barrie D.	Approach to predator_Moretz, Jason A.; Martins, Emilia P.; Robison, Barrie D.	91.46511628	2.5	0.0003	5.5	omnivore	Fish	gregarious	pond	Pets	58	http://animaldiversity.org	https://www.yourgenome.org/stories/tiny-fish-big-splash-the-story-of-the-zebrafish	8.81285595025812	0.622113225346472	0.622113225346472	Danio_rerio
Danio rerio	domestication	30	0.056862	-0.236	Adults	78	-	Horizontal position in tank		Oswald, Mary E.; Singer, Mathew; Robison, Barrie D.	Idaho (USA)		yes	Horizontal position in tank	Horizontal position in tank_Danio rerio_domestication_Oswald, Mary E.; Singer, Mathew; Robison, Barrie D.	Horizontal position in tank_Oswald, Mary E.; Singer, Mathew; Robison, Barrie D.	91.46511628	2.5	0.0003	5.5	omnivore	Fish	gregarious	pond	Pets	58	http://animaldiversity.org	https://www.yourgenome.org/stories/tiny-fish-big-splash-the-story-of-the-zebrafish	0.238457543390852	1.01041331945276	1.01041331945276	Danio_rerio
Danio rerio	domestication	32	4.909212	6.477	Adults	92	-	Vertical position in tank		Oswald, Mary E.; Singer, Mathew; Robison, Barrie D.	Idaho (USA)	Tameness	yes	Vertical position in tank	Vertical position in tank_Danio rerio_domestication_Oswald, Mary E.; Singer, Mathew; Robison, Barrie D.	Vertical position in tank_Oswald, Mary E.; Singer, Mathew; Robison, Barrie D.	91.46511628	2.5	0.0003	5.5	omnivore	Fish	gregarious	pond	Pets	58	http://animaldiversity.org	https://www.yourgenome.org/stories/tiny-fish-big-splash-the-story-of-the-zebrafish	2.21567416377048	-0.342083397216377	0.342083397216377	Danio_rerio
Danio rerio	domestication	25	0.05547	-0.664	Adults	30	-	Horizontal position in tank		Oswald, Mary E.; Singer, Mathew; Robison, Barrie D.	Idaho (USA)	Tameness	yes	Horizontal position in tank	Horizontal position in tank_Danio rerio_domestication_Oswald, Mary E.; Singer, Mathew; Robison, Barrie D.	Horizontal position in tank_Oswald, Mary E.; Singer, Mathew; Robison, Barrie D.	91.46511628	2.5	0.0003	5.5	omnivore	Fish	gregarious	pond	Pets	58	http://animaldiversity.org	https://www.yourgenome.org/stories/tiny-fish-big-splash-the-story-of-the-zebrafish	0.235520699727221	0.354699848986779	0.354699848986779	Danio_rerio
Danio rerio	domestication	26	0.47068	1.575	Adults	70	+	Feeding latency (transformed s-1)		Oswald, Mary E.; Singer, Mathew; Robison, Barrie D.	Idaho (USA)	Agressivness	yes	Feeding latency (transformed s-1)	Feeding latency (transformed s-1)_Danio rerio_domestication_Oswald, Mary E.; Singer, Mathew; Robison, Barrie D.	Feeding latency (transformed s-1)_Oswald, Mary E.; Singer, Mathew; Robison, Barrie D.	91.46511628	2.5	0.0003	5.5	omnivore	Fish	gregarious	pond	Pets	58	http://animaldiversity.org	https://www.yourgenome.org/stories/tiny-fish-big-splash-the-story-of-the-zebrafish	0.686061221757942	0.435594426512979	0.435594426512979	Danio_rerio
Danio rerio	domestication	30	61.26123	-5.633	Adults	30	-		Leaving shoal	Moretz, Jason A.; Martins, Emilia P.; Robison, Barrie D.	Idaho (USA)		no	Leaving shoal	Leaving shoal_Danio rerio_domestication_Moretz, Jason A.; Martins, Emilia P.; Robison, Barrie D.	Leaving shoal_Moretz, Jason A.; Martins, Emilia P.; Robison, Barrie D.	91.46511628	2.5	0.0003	5.5	omnivore	Fish	gregarious	pond	Pets	58	http://animaldiversity.org	https://www.yourgenome.org/stories/tiny-fish-big-splash-the-story-of-the-zebrafish	7.82695534674882	1.3894825753149	1.3894825753149	Danio_rerio
Danio rerio	domestication	32	0.043076	-0.329	Adults	89	-	Horizontal position in tank		Oswald, Mary E.; Singer, Mathew; Robison, Barrie D.	Idaho (USA)	Agressivness	yes	Horizontal position in tank	Horizontal position in tank_Danio rerio_domestication_Oswald, Mary E.; Singer, Mathew; Robison, Barrie D.	Horizontal position in tank_Oswald, Mary E.; Singer, Mathew; Robison, Barrie D.	91.46511628	2.5	0.0003	5.5	omnivore	Fish	gregarious	pond	Pets	58	http://animaldiversity.org	https://www.yourgenome.org/stories/tiny-fish-big-splash-the-story-of-the-zebrafish	0.207547584905245	0.630843723116247	0.630843723116247	Danio_rerio
Danio rerio	domestication	5	61.56	-9.211	Adults	30	-		Approach to predator	Moretz, Jason A.; Martins, Emilia P.; Robison, Barrie D.	Idaho (USA)		yes	Approach to predator	Approach to predator_Danio rerio_domestication_Moretz, Jason A.; Martins, Emilia P.; Robison, Barrie D.	Approach to predator_Moretz, Jason A.; Martins, Emilia P.; Robison, Barrie D.	91.46511628	2.5	0.0003	5.5	omnivore	Fish	gregarious	pond	Pets	58	http://animaldiversity.org	https://www.yourgenome.org/stories/tiny-fish-big-splash-the-story-of-the-zebrafish	7.84601809837321	0.851809586187516	0.851809586187516	Danio_rerio
Danio rerio	domestication	1	20950.11137	-139.7504456	adults	20	-	Boldness: time in stimulus zone		Wright, D; Nakamichi, R; Krause, J; Butlin, RK	UK		yes	Boldness: time in stimulus zone	Boldness: time in stimulus zone_Danio rerio_domestication_Wright, D; Nakamichi, R; Krause, J; Butlin, RK	Boldness: time in stimulus zone_Wright, D; Nakamichi, R; Krause, J; Butlin, RK	91.46511628	2.5	0.0003	5.5	omnivore	Fish	gregarious	pond	Pets	58	http://animaldiversity.org	https://www.yourgenome.org/stories/tiny-fish-big-splash-the-story-of-the-zebrafish	144.741532982071	1.03571428599489	1.03571428599489	Danio_rerio
Danio rerio	domestication	24	69.76875	-10.107	Adults	30	-		Approach to predator	Moretz, Jason A.; Martins, Emilia P.; Robison, Barrie D.	Idaho (USA)		yes	Approach to predator	Approach to predator_Danio rerio_domestication_Moretz, Jason A.; Martins, Emilia P.; Robison, Barrie D.	Approach to predator_Moretz, Jason A.; Martins, Emilia P.; Robison, Barrie D.	91.46511628	2.5	0.0003	5.5	omnivore	Fish	gregarious	pond	Pets	58	http://animaldiversity.org	https://www.yourgenome.org/stories/tiny-fish-big-splash-the-story-of-the-zebrafish	8.35276900195378	0.826434055798336	0.826434055798336	Danio_rerio
Danio rerio	domestication	5	50.85612	-8.575	Adults	30	-		Leaving shoal	Moretz, Jason A.; Martins, Emilia P.; Robison, Barrie D.	Idaho (USA)		no	Leaving shoal	Leaving shoal_Danio rerio_domestication_Moretz, Jason A.; Martins, Emilia P.; Robison, Barrie D.	Leaving shoal_Moretz, Jason A.; Martins, Emilia P.; Robison, Barrie D.	91.46511628	2.5	0.0003	5.5	omnivore	Fish	gregarious	pond	Pets	58	http://animaldiversity.org	https://www.yourgenome.org/stories/tiny-fish-big-splash-the-story-of-the-zebrafish	7.13134769871726	0.83164404649764	0.83164404649764	Danio_rerio
Danio rerio	domestication	24	142.572	-12.796	Adults	30	-		Leaving shoal	Moretz, Jason A.; Martins, Emilia P.; Robison, Barrie D.	Idaho (USA)		no	Leaving shoal	Leaving shoal_Danio rerio_domestication_Moretz, Jason A.; Martins, Emilia P.; Robison, Barrie D.	Leaving shoal_Moretz, Jason A.; Martins, Emilia P.; Robison, Barrie D.	91.46511628	2.5	0.0003	5.5	omnivore	Fish	gregarious	pond	Pets	58	http://animaldiversity.org	https://www.yourgenome.org/stories/tiny-fish-big-splash-the-story-of-the-zebrafish	11.9403517536126	0.933131584371102	0.933131584371102	Danio_rerio
Danio rerio	domestication	1	3892.336387	-549.0196078	adults	20	-	Boldness: time first entered stimulus zone		Wright, D; Nakamichi, R; Krause, J; Butlin, RK	UK		no	Boldness: time first entered stimulus zone	Boldness: time first entered stimulus zone_Danio rerio_domestication_Wright, D; Nakamichi, R; Krause, J; Butlin, RK	Boldness: time first entered stimulus zone_Wright, D; Nakamichi, R; Krause, J; Butlin, RK	91.46511628	2.5	0.0003	5.5	omnivore	Fish	gregarious	pond	Pets	58	http://animaldiversity.org	https://www.yourgenome.org/stories/tiny-fish-big-splash-the-story-of-the-zebrafish	62.3885918017068	0.113636363647752	0.113636363647752	Danio_rerio
Danio rerio	domestication	54	3892.336387	-33.68983957	adults	19	-	Boldness: time in stimulus zone		Wright, D; Nakamichi, R; Krause, J; Butlin, RK	UK		yes	Boldness: time in stimulus zone	Boldness: time in stimulus zone_Danio rerio_domestication_Wright, D; Nakamichi, R; Krause, J; Butlin, RK	Boldness: time in stimulus zone_Wright, D; Nakamichi, R; Krause, J; Butlin, RK	91.46511628	2.5	0.0003	5.5	omnivore	Fish	gregarious	pond	Pets	58	http://animaldiversity.org	https://www.yourgenome.org/stories/tiny-fish-big-splash-the-story-of-the-zebrafish	62.3885918017068	1.85185185201245	1.85185185201245	Danio_rerio
Danio rerio	domestication	1	19880.49733	421.7468806	adults	20	+	Shoaling tendency		Wright, D; Nakamichi, R; Krause, J; Butlin, RK	UK		yes	Shoaling tendency	Shoaling tendency_Danio rerio_domestication_Wright, D; Nakamichi, R; Krause, J; Butlin, RK	Shoaling tendency_Wright, D; Nakamichi, R; Krause, J; Butlin, RK	91.46511628	2.5	0.0003	5.5	omnivore	Fish	gregarious	pond	Pets	58	http://animaldiversity.org	https://www.yourgenome.org/stories/tiny-fish-big-splash-the-story-of-the-zebrafish	140.998217471002	0.334319526608971	0.334319526608971	Danio_rerio
Danio rerio	domestication	54	15882.28939	178.4313726	adults	19	+	Shoaling tendency		Wright, D; Nakamichi, R; Krause, J; Butlin, RK	UK		yes	Shoaling tendency	Shoaling tendency_Danio rerio_domestication_Wright, D; Nakamichi, R; Krause, J; Butlin, RK	Shoaling tendency_Wright, D; Nakamichi, R; Krause, J; Butlin, RK	91.46511628	2.5	0.0003	5.5	omnivore	Fish	gregarious	pond	Pets	58	http://animaldiversity.org	https://www.yourgenome.org/stories/tiny-fish-big-splash-the-story-of-the-zebrafish	126.024955425503	0.706293706029042	0.706293706029042	Danio_rerio
Dendrocopos major	urban	0	47.75	14.8	Unknown	9	+	FID		M�ller 2010. Interspecific variation in fear responses predicts urbanization in birds	Europe	NA	yes	FID	FID_Dendrocopos major_urban_M�ller 2010. Interspecific variation in fear responses predicts urbanization in birds	FID_M�ller 2010. Interspecific variation in fear responses predicts urbanization in birds	365	22	0.077	12.7	omnivore	Birds	solitary	forest	NA	NA	Amniote Database and Wikipedia	NA	6.91013748054263	0.466901181117745	0.466901181117745	Dendrocopos_major
Dendrocopos major	urban	17	2.86	9.37	Unknown	3	+	FID		M�ller 2010. Interspecific variation in fear responses predicts urbanization in birds	Europe	NA	yes	FID	FID_Dendrocopos major_urban_M�ller 2010. Interspecific variation in fear responses predicts urbanization in birds	FID_M�ller 2010. Interspecific variation in fear responses predicts urbanization in birds	365	22	0.077	12.7	omnivore	Birds	solitary	forest	NA	NA	Amniote Database and Wikipedia	NA	1.69115345252878	0.180485960782153	0.180485960782153	Dendrocopos_major
Dicentrarchus labrax	domestication	0	2.815378987	7.15175149	juveniles	10	+	Freezing duration (s)		Malavasi, Stefano; Georgalas, Vyron; Mainardi, Danilo; Torricelli, Patrizia	Italy		yes	Freezing duration (s)	Freezing duration (s)_Dicentrarchus labrax_domestication_Malavasi, Stefano; Georgalas, Vyron; Mainardi, Danilo; Torricelli, Patrizia	Freezing duration (s)_Malavasi, Stefano; Georgalas, Vyron; Mainardi, Danilo; Torricelli, Patrizia	1095	103	6.6	20	carnivore	Fish	gregarious	costal areas	Food	58	http://animaldiversity.org, http://www.bio.vu.nl/thb/deb/deblab/add_my_pet/entries_web/Dicentrarchus_labrax/Dicentrarchus_labrax_res.html, http://genomics.senescence.info/species/entry.php?species=Dicentrarchus_labrax	http://www.fao.org/fishery/culturedspecies/Dicentrarchus_labrax/en	1.67790911166249	0.234615130854119	0.234615130854119	Dicentrarchus_labrax
Dicentrarchus labrax	domestication	1.5	40543.74824	-72.70846186	Adultes	180	-	Time spent in risk zone (s)		Millot, S.; Begout, M. -L.; Chatain, B.	France		yes	Time spent in risk zone (s)	Time spent in risk zone (s)_Dicentrarchus labrax_domestication_Millot, S.; Begout, M. -L.; Chatain, B.	Time spent in risk zone (s)_Millot, S.; Begout, M. -L.; Chatain, B.	1095	103	6.6	20	carnivore	Fish	gregarious	costal areas	Food	58	http://animaldiversity.org, http://www.bio.vu.nl/thb/deb/deblab/add_my_pet/entries_web/Dicentrarchus_labrax/Dicentrarchus_labrax_res.html, http://genomics.senescence.info/species/entry.php?species=Dicentrarchus_labrax	http://www.fao.org/fishery/culturedspecies/Dicentrarchus_labrax/en	201.354782014235	2.76934454206916	2.76934454206916	Dicentrarchus_labrax
Dicentrarchus labrax	domestication	2	556.4250714	-10.19999524	Adultes	180	-	Time spent in risk zone (s)		Millot, S.; Begout, M. -L.; Chatain, B.	France		yes	Time spent in risk zone (s)	Time spent in risk zone (s)_Dicentrarchus labrax_domestication_Millot, S.; Begout, M. -L.; Chatain, B.	Time spent in risk zone (s)_Millot, S.; Begout, M. -L.; Chatain, B.	1095	103	6.6	20	carnivore	Fish	gregarious	costal areas	Food	58	http://animaldiversity.org, http://www.bio.vu.nl/thb/deb/deblab/add_my_pet/entries_web/Dicentrarchus_labrax/Dicentrarchus_labrax_res.html, http://genomics.senescence.info/species/entry.php?species=Dicentrarchus_labrax	http://www.fao.org/fishery/culturedspecies/Dicentrarchus_labrax/en	23.5886640444091	2.31261520122132	2.31261520122132	Dicentrarchus_labrax
Dicentrarchus labrax	domestication	2	64.16642886	-6.16777945	juveniles	8	-	Distance from bottom (cm)		Malavasi, S; Georgalas, V; Lugli, M; Torricelli, P; Mainardi, D	Italy		yes	Distance from bottom (cm)	Distance from bottom (cm)_Dicentrarchus labrax_domestication_Malavasi, S; Georgalas, V; Lugli, M; Torricelli, P; Mainardi, D	Distance from bottom (cm)_Malavasi, S; Georgalas, V; Lugli, M; Torricelli, P; Mainardi, D	1095	103	6.6	20	carnivore	Fish	gregarious	costal areas	Food	58	http://animaldiversity.org, http://www.bio.vu.nl/thb/deb/deblab/add_my_pet/entries_web/Dicentrarchus_labrax/Dicentrarchus_labrax_res.html, http://genomics.senescence.info/species/entry.php?species=Dicentrarchus_labrax	http://www.fao.org/fishery/culturedspecies/Dicentrarchus_labrax/en	8.01039505018323	1.29874862016722	1.29874862016722	Dicentrarchus_labrax
Dicentrarchus labrax	domestication	2	8.549447112	13.83361191	juveniles	4	+	Freezing duration (s)		Malavasi, Stefano; Georgalas, Vyron; Mainardi, Danilo; Torricelli, Patrizia	Italy		yes	Freezing duration (s)	Freezing duration (s)_Dicentrarchus labrax_domestication_Malavasi, Stefano; Georgalas, Vyron; Mainardi, Danilo; Torricelli, Patrizia	Freezing duration (s)_Malavasi, Stefano; Georgalas, Vyron; Mainardi, Danilo; Torricelli, Patrizia	1095	103	6.6	20	carnivore	Fish	gregarious	costal areas	Food	58	http://animaldiversity.org, http://www.bio.vu.nl/thb/deb/deblab/add_my_pet/entries_web/Dicentrarchus_labrax/Dicentrarchus_labrax_res.html, http://genomics.senescence.info/species/entry.php?species=Dicentrarchus_labrax	http://www.fao.org/fishery/culturedspecies/Dicentrarchus_labrax/en	2.92394376006106	0.211365171951037	0.211365171951037	Dicentrarchus_labrax
Dicentrarchus labrax	domestication	0	5.294994846	8.39602826	juveniles	4	+	Freezing duration (s)		Malavasi, Stefano; Georgalas, Vyron; Mainardi, Danilo; Torricelli, Patrizia	Italy		yes	Freezing duration (s)	Freezing duration (s)_Dicentrarchus labrax_domestication_Malavasi, Stefano; Georgalas, Vyron; Mainardi, Danilo; Torricelli, Patrizia	Freezing duration (s)_Malavasi, Stefano; Georgalas, Vyron; Mainardi, Danilo; Torricelli, Patrizia	1095	103	6.6	20	carnivore	Fish	gregarious	costal areas	Food	58	http://animaldiversity.org, http://www.bio.vu.nl/thb/deb/deblab/add_my_pet/entries_web/Dicentrarchus_labrax/Dicentrarchus_labrax_res.html, http://genomics.senescence.info/species/entry.php?species=Dicentrarchus_labrax	http://www.fao.org/fishery/culturedspecies/Dicentrarchus_labrax/en	2.30108557989485	0.274068346203357	0.274068346203357	Dicentrarchus_labrax
Dicentrarchus labrax	domestication	1.5	416.5302313	63.29556242	Adultes	16	+	Spatial distribution (%)		Millot, Sandie; Begout, Marie-Laure; Chatain, Beatrice	France		yes	Spatial distribution (%)	Spatial distribution (%)_Dicentrarchus labrax_domestication_Millot, Sandie; Begout, Marie-Laure; Chatain, Beatrice	Spatial distribution (%)_Millot, Sandie; Begout, Marie-Laure; Chatain, Beatrice	1095	103	6.6	20	carnivore	Fish	gregarious	costal areas	Food	58	http://animaldiversity.org, http://www.bio.vu.nl/thb/deb/deblab/add_my_pet/entries_web/Dicentrarchus_labrax/Dicentrarchus_labrax_res.html, http://genomics.senescence.info/species/entry.php?species=Dicentrarchus_labrax	http://www.fao.org/fishery/culturedspecies/Dicentrarchus_labrax/en	20.4090722792586	0.322440807837893	0.322440807837893	Dicentrarchus_labrax
Dicentrarchus labrax	domestication	1.5	2832.888171	-11.13633198	Adultes	180	-	Time spent in risk zone (s)		Millot, S.; Begout, M. -L.; Chatain, B.	France		yes	Time spent in risk zone (s)	Time spent in risk zone (s)_Dicentrarchus labrax_domestication_Millot, S.; Begout, M. -L.; Chatain, B.	Time spent in risk zone (s)_Millot, S.; Begout, M. -L.; Chatain, B.	1095	103	6.6	20	carnivore	Fish	gregarious	costal areas	Food	58	http://animaldiversity.org, http://www.bio.vu.nl/thb/deb/deblab/add_my_pet/entries_web/Dicentrarchus_labrax/Dicentrarchus_labrax_res.html, http://genomics.senescence.info/species/entry.php?species=Dicentrarchus_labrax	http://www.fao.org/fishery/culturedspecies/Dicentrarchus_labrax/en	53.2248830059776	4.77939083547127	4.77939083547127	Dicentrarchus_labrax
Dicentrarchus labrax	domestication	1.5	202720.7993	-174.0035925	Adultes	180	-	Time spent in risk zone (s)		Millot, S.; Begout, M. -L.; Chatain, B.	France		yes	Time spent in risk zone (s)	Time spent in risk zone (s)_Dicentrarchus labrax_domestication_Millot, S.; Begout, M. -L.; Chatain, B.	Time spent in risk zone (s)_Millot, S.; Begout, M. -L.; Chatain, B.	1095	103	6.6	20	carnivore	Fish	gregarious	costal areas	Food	58	http://animaldiversity.org, http://www.bio.vu.nl/thb/deb/deblab/add_my_pet/entries_web/Dicentrarchus_labrax/Dicentrarchus_labrax_res.html, http://genomics.senescence.info/species/entry.php?species=Dicentrarchus_labrax	http://www.fao.org/fishery/culturedspecies/Dicentrarchus_labrax/en	450.245265716365	2.58756304538002	2.58756304538002	Dicentrarchus_labrax
Dicentrarchus labrax	domestication	2	924.8872745	55.58954709	Adultes	16	+	Spatial distribution (%)		Millot, Sandie; Begout, Marie-Laure; Chatain, Beatrice	France		yes	Spatial distribution (%)	Spatial distribution (%)_Dicentrarchus labrax_domestication_Millot, Sandie; Begout, Marie-Laure; Chatain, Beatrice	Spatial distribution (%)_Millot, Sandie; Begout, Marie-Laure; Chatain, Beatrice	1095	103	6.6	20	carnivore	Fish	gregarious	costal areas	Food	58	http://animaldiversity.org, http://www.bio.vu.nl/thb/deb/deblab/add_my_pet/entries_web/Dicentrarchus_labrax/Dicentrarchus_labrax_res.html, http://genomics.senescence.info/species/entry.php?species=Dicentrarchus_labrax	http://www.fao.org/fishery/culturedspecies/Dicentrarchus_labrax/en	30.4119593992232	0.547080539260123	0.547080539260123	Dicentrarchus_labrax
Dicentrarchus labrax	domestication	1.5	11354.72632	-32.48604969	Adultes	180	-	Time spent in risk zone (s)		Millot, S.; Begout, M. -L.; Chatain, B.	France		yes	Time spent in risk zone (s)	Time spent in risk zone (s)_Dicentrarchus labrax_domestication_Millot, S.; Begout, M. -L.; Chatain, B.	Time spent in risk zone (s)_Millot, S.; Begout, M. -L.; Chatain, B.	1095	103	6.6	20	carnivore	Fish	gregarious	costal areas	Food	58	http://animaldiversity.org, http://www.bio.vu.nl/thb/deb/deblab/add_my_pet/entries_web/Dicentrarchus_labrax/Dicentrarchus_labrax_res.html, http://genomics.senescence.info/species/entry.php?species=Dicentrarchus_labrax	http://www.fao.org/fishery/culturedspecies/Dicentrarchus_labrax/en	106.558558173429	3.28013283210085	3.28013283210085	Dicentrarchus_labrax
Dicentrarchus labrax	domestication	0	5.844586986	39.24189677	juveniles	8	+	Distance to predator (cm)		Malavasi, S; Georgalas, V; Lugli, M; Torricelli, P; Mainardi, D	Italy		yes	Distance to predator (cm)	Distance to predator (cm)_Dicentrarchus labrax_domestication_Malavasi, S; Georgalas, V; Lugli, M; Torricelli, P; Mainardi, D	Distance to predator (cm)_Malavasi, S; Georgalas, V; Lugli, M; Torricelli, P; Mainardi, D	1095	103	6.6	20	carnivore	Fish	gregarious	costal areas	Food	58	http://animaldiversity.org, http://www.bio.vu.nl/thb/deb/deblab/add_my_pet/entries_web/Dicentrarchus_labrax/Dicentrarchus_labrax_res.html, http://genomics.senescence.info/species/entry.php?species=Dicentrarchus_labrax	http://www.fao.org/fishery/culturedspecies/Dicentrarchus_labrax/en	2.41755806259126	0.0616065547687658	0.0616065547687658	Dicentrarchus_labrax
Dicentrarchus labrax	domestication	2	48.89821427	34.56964579	juveniles	8	+	Distance to predator (cm)		Malavasi, S; Georgalas, V; Lugli, M; Torricelli, P; Mainardi, D	Italy		yes	Distance to predator (cm)	Distance to predator (cm)_Dicentrarchus labrax_domestication_Malavasi, S; Georgalas, V; Lugli, M; Torricelli, P; Mainardi, D	Distance to predator (cm)_Malavasi, S; Georgalas, V; Lugli, M; Torricelli, P; Mainardi, D	1095	103	6.6	20	carnivore	Fish	gregarious	costal areas	Food	58	http://animaldiversity.org, http://www.bio.vu.nl/thb/deb/deblab/add_my_pet/entries_web/Dicentrarchus_labrax/Dicentrarchus_labrax_res.html, http://genomics.senescence.info/species/entry.php?species=Dicentrarchus_labrax	http://www.fao.org/fishery/culturedspecies/Dicentrarchus_labrax/en	6.99272581115548	0.202279359575569	0.202279359575569	Dicentrarchus_labrax
Dicentrarchus labrax	domestication	5	214.085	38.20929229	Juveniles	188	+	Avoidance		Benhaim, David; Pean, Samuel; Lucas, Gael; Blanc, Nancy; Chatain, Beatrice; Begout, Marie-Laure	France		yes	Avoidance	Avoidance_Dicentrarchus labrax_domestication_Benhaim, David; Pean, Samuel; Lucas, Gael; Blanc, Nancy; Chatain, Beatrice; Begout, Marie-Laure	Avoidance_Benhaim, David; Pean, Samuel; Lucas, Gael; Blanc, Nancy; Chatain, Beatrice; Begout, Marie-Laure	1095	103	6.6	20	carnivore	Fish	gregarious	costal areas	Food	58	http://animaldiversity.org, http://www.bio.vu.nl/thb/deb/deblab/add_my_pet/entries_web/Dicentrarchus_labrax/Dicentrarchus_labrax_res.html, http://genomics.senescence.info/species/entry.php?species=Dicentrarchus_labrax	http://www.fao.org/fishery/culturedspecies/Dicentrarchus_labrax/en	14.6316437900873	0.382934174206535	0.382934174206535	Dicentrarchus_labrax
Dicentrarchus labrax	domestication	0	244.307	41.85161768	Juveniles	188	+	Avoidance		Benhaim, David; Pean, Samuel; Lucas, Gael; Blanc, Nancy; Chatain, Beatrice; Begout, Marie-Laure	France		yes	Avoidance	Avoidance_Dicentrarchus labrax_domestication_Benhaim, David; Pean, Samuel; Lucas, Gael; Blanc, Nancy; Chatain, Beatrice; Begout, Marie-Laure	Avoidance_Benhaim, David; Pean, Samuel; Lucas, Gael; Blanc, Nancy; Chatain, Beatrice; Begout, Marie-Laure	1095	103	6.6	20	carnivore	Fish	gregarious	costal areas	Food	58	http://animaldiversity.org, http://www.bio.vu.nl/thb/deb/deblab/add_my_pet/entries_web/Dicentrarchus_labrax/Dicentrarchus_labrax_res.html, http://genomics.senescence.info/species/entry.php?species=Dicentrarchus_labrax	http://www.fao.org/fishery/culturedspecies/Dicentrarchus_labrax/en	15.6303230932697	0.373469986579255	0.373469986579255	Dicentrarchus_labrax
Dicentrarchus labrax	domestication	2	5.425057552	10.45948447	juveniles	10	+	Freezing duration (s)		Malavasi, Stefano; Georgalas, Vyron; Mainardi, Danilo; Torricelli, Patrizia	Italy		yes	Freezing duration (s)	Freezing duration (s)_Dicentrarchus labrax_domestication_Malavasi, Stefano; Georgalas, Vyron; Mainardi, Danilo; Torricelli, Patrizia	Freezing duration (s)_Malavasi, Stefano; Georgalas, Vyron; Mainardi, Danilo; Torricelli, Patrizia	1095	103	6.6	20	carnivore	Fish	gregarious	costal areas	Food	58	http://animaldiversity.org, http://www.bio.vu.nl/thb/deb/deblab/add_my_pet/entries_web/Dicentrarchus_labrax/Dicentrarchus_labrax_res.html, http://genomics.senescence.info/species/entry.php?species=Dicentrarchus_labrax	http://www.fao.org/fishery/culturedspecies/Dicentrarchus_labrax/en	2.3291752943907	0.222685477575043	0.222685477575043	Dicentrarchus_labrax
Dicentrarchus labrax	domestication	2	118067.7724	-142.1194903	Adultes	180	-	Time spent in risk zone (s)		Millot, S.; Begout, M. -L.; Chatain, B.	France		yes	Time spent in risk zone (s)	Time spent in risk zone (s)_Dicentrarchus labrax_domestication_Millot, S.; Begout, M. -L.; Chatain, B.	Time spent in risk zone (s)_Millot, S.; Begout, M. -L.; Chatain, B.	1095	103	6.6	20	carnivore	Fish	gregarious	costal areas	Food	58	http://animaldiversity.org, http://www.bio.vu.nl/thb/deb/deblab/add_my_pet/entries_web/Dicentrarchus_labrax/Dicentrarchus_labrax_res.html, http://genomics.senescence.info/species/entry.php?species=Dicentrarchus_labrax	http://www.fao.org/fishery/culturedspecies/Dicentrarchus_labrax/en	343.609913128245	2.41775362691577	2.41775362691577	Dicentrarchus_labrax
Dicentrarchus labrax	domestication	5	6690.13	120.8123304	Juveniles	188	+	Freezing		Benhaim, David; Pean, Samuel; Lucas, Gael; Blanc, Nancy; Chatain, Beatrice; Begout, Marie-Laure	France		yes	Freezing	Freezing_Dicentrarchus labrax_domestication_Benhaim, David; Pean, Samuel; Lucas, Gael; Blanc, Nancy; Chatain, Beatrice; Begout, Marie-Laure	Freezing_Benhaim, David; Pean, Samuel; Lucas, Gael; Blanc, Nancy; Chatain, Beatrice; Begout, Marie-Laure	1095	103	6.6	20	carnivore	Fish	gregarious	costal areas	Food	58	http://animaldiversity.org, http://www.bio.vu.nl/thb/deb/deblab/add_my_pet/entries_web/Dicentrarchus_labrax/Dicentrarchus_labrax_res.html, http://genomics.senescence.info/species/entry.php?species=Dicentrarchus_labrax	http://www.fao.org/fishery/culturedspecies/Dicentrarchus_labrax/en	81.793214877519	0.677027043570041	0.677027043570041	Dicentrarchus_labrax
Dicentrarchus labrax	domestication	1.5	8963.286072	-24.85702793	Adultes	180	-	Time spent in risk zone (s)		Millot, S.; Begout, M. -L.; Chatain, B.	France		yes	Time spent in risk zone (s)	Time spent in risk zone (s)_Dicentrarchus labrax_domestication_Millot, S.; Begout, M. -L.; Chatain, B.	Time spent in risk zone (s)_Millot, S.; Begout, M. -L.; Chatain, B.	1095	103	6.6	20	carnivore	Fish	gregarious	costal areas	Food	58	http://animaldiversity.org, http://www.bio.vu.nl/thb/deb/deblab/add_my_pet/entries_web/Dicentrarchus_labrax/Dicentrarchus_labrax_res.html, http://genomics.senescence.info/species/entry.php?species=Dicentrarchus_labrax	http://www.fao.org/fishery/culturedspecies/Dicentrarchus_labrax/en	94.674632674228	3.80876720019955	3.80876720019955	Dicentrarchus_labrax
Dicentrarchus labrax	domestication	2	16974.96604	-30.98352258	Adultes	180	-	Time spent in risk zone (s)		Millot, S.; Begout, M. -L.; Chatain, B.	France		yes	Time spent in risk zone (s)	Time spent in risk zone (s)_Dicentrarchus labrax_domestication_Millot, S.; Begout, M. -L.; Chatain, B.	Time spent in risk zone (s)_Millot, S.; Begout, M. -L.; Chatain, B.	1095	103	6.6	20	carnivore	Fish	gregarious	costal areas	Food	58	http://animaldiversity.org, http://www.bio.vu.nl/thb/deb/deblab/add_my_pet/entries_web/Dicentrarchus_labrax/Dicentrarchus_labrax_res.html, http://genomics.senescence.info/species/entry.php?species=Dicentrarchus_labrax	http://www.fao.org/fishery/culturedspecies/Dicentrarchus_labrax/en	130.28801188137	4.20507421468828	4.20507421468828	Dicentrarchus_labrax
Dicentrarchus labrax	domestication	2	1779.388365	67.4290155	Adultes	11	+	Spatial distribution (%)		Millot, Sandie; Begout, Marie-Laure; Chatain, Beatrice	France		yes	Spatial distribution (%)	Spatial distribution (%)_Dicentrarchus labrax_domestication_Millot, Sandie; Begout, Marie-Laure; Chatain, Beatrice	Spatial distribution (%)_Millot, Sandie; Begout, Marie-Laure; Chatain, Beatrice	1095	103	6.6	20	carnivore	Fish	gregarious	costal areas	Food	58	http://animaldiversity.org, http://www.bio.vu.nl/thb/deb/deblab/add_my_pet/entries_web/Dicentrarchus_labrax/Dicentrarchus_labrax_res.html, http://genomics.senescence.info/species/entry.php?species=Dicentrarchus_labrax	http://www.fao.org/fishery/culturedspecies/Dicentrarchus_labrax/en	42.1827970267501	0.625588208784542	0.625588208784542	Dicentrarchus_labrax
Dicentrarchus labrax	domestication	2	2833.569451	-13.88094816	Adultes	180	-	Time spent in risk zone (s)		Millot, S.; Begout, M. -L.; Chatain, B.	France		yes	Time spent in risk zone (s)	Time spent in risk zone (s)_Dicentrarchus labrax_domestication_Millot, S.; Begout, M. -L.; Chatain, B.	Time spent in risk zone (s)_Millot, S.; Begout, M. -L.; Chatain, B.	1095	103	6.6	20	carnivore	Fish	gregarious	costal areas	Food	58	http://animaldiversity.org, http://www.bio.vu.nl/thb/deb/deblab/add_my_pet/entries_web/Dicentrarchus_labrax/Dicentrarchus_labrax_res.html, http://genomics.senescence.info/species/entry.php?species=Dicentrarchus_labrax	http://www.fao.org/fishery/culturedspecies/Dicentrarchus_labrax/en	53.2312826353076	3.83484485510157	3.83484485510157	Dicentrarchus_labrax
Dicentrarchus labrax	domestication	0	25.78434133	23.0031259	juveniles	8	+	Distance to predator (cm)		Malavasi, S; Georgalas, V; Lugli, M; Torricelli, P; Mainardi, D	Italy		no	Distance to predator (cm)	Distance to predator (cm)_Dicentrarchus labrax_domestication_Malavasi, S; Georgalas, V; Lugli, M; Torricelli, P; Mainardi, D	Distance to predator (cm)_Malavasi, S; Georgalas, V; Lugli, M; Torricelli, P; Mainardi, D	1095	103	6.6	20	carnivore	Fish	gregarious	costal areas	Food	58	http://animaldiversity.org, http://www.bio.vu.nl/thb/deb/deblab/add_my_pet/entries_web/Dicentrarchus_labrax/Dicentrarchus_labrax_res.html, http://genomics.senescence.info/species/entry.php?species=Dicentrarchus_labrax	http://www.fao.org/fishery/culturedspecies/Dicentrarchus_labrax/en	5.07782840690782	0.220745146941435	0.220745146941435	Dicentrarchus_labrax
Dicentrarchus labrax	domestication	1.5	171999.214	-115.228548	Adultes	180	-	Time spent in risk zone (s)		Millot, S.; Begout, M. -L.; Chatain, B.	France		yes	Time spent in risk zone (s)	Time spent in risk zone (s)_Dicentrarchus labrax_domestication_Millot, S.; Begout, M. -L.; Chatain, B.	Time spent in risk zone (s)_Millot, S.; Begout, M. -L.; Chatain, B.	1095	103	6.6	20	carnivore	Fish	gregarious	costal areas	Food	58	http://animaldiversity.org, http://www.bio.vu.nl/thb/deb/deblab/add_my_pet/entries_web/Dicentrarchus_labrax/Dicentrarchus_labrax_res.html, http://genomics.senescence.info/species/entry.php?species=Dicentrarchus_labrax	http://www.fao.org/fishery/culturedspecies/Dicentrarchus_labrax/en	414.727879458326	3.599176477155	3.599176477155	Dicentrarchus_labrax
Dicentrarchus labrax	domestication	2	21912.14267	-32.90151036	Adultes	180	-	Time spent in risk zone (s)		Millot, S.; Begout, M. -L.; Chatain, B.	France		yes	Time spent in risk zone (s)	Time spent in risk zone (s)_Dicentrarchus labrax_domestication_Millot, S.; Begout, M. -L.; Chatain, B.	Time spent in risk zone (s)_Millot, S.; Begout, M. -L.; Chatain, B.	1095	103	6.6	20	carnivore	Fish	gregarious	costal areas	Food	58	http://animaldiversity.org, http://www.bio.vu.nl/thb/deb/deblab/add_my_pet/entries_web/Dicentrarchus_labrax/Dicentrarchus_labrax_res.html, http://genomics.senescence.info/species/entry.php?species=Dicentrarchus_labrax	http://www.fao.org/fishery/culturedspecies/Dicentrarchus_labrax/en	148.02750646417	4.49910976257597	4.49910976257597	Dicentrarchus_labrax
Dicentrarchus labrax	domestication	2	41.90669061	24.17141034	juveniles	8	+	Distance to predator (cm)		Malavasi, S; Georgalas, V; Lugli, M; Torricelli, P; Mainardi, D	Italy		no	Distance to predator (cm)	Distance to predator (cm)_Dicentrarchus labrax_domestication_Malavasi, S; Georgalas, V; Lugli, M; Torricelli, P; Mainardi, D	Distance to predator (cm)_Malavasi, S; Georgalas, V; Lugli, M; Torricelli, P; Mainardi, D	1095	103	6.6	20	carnivore	Fish	gregarious	costal areas	Food	58	http://animaldiversity.org, http://www.bio.vu.nl/thb/deb/deblab/add_my_pet/entries_web/Dicentrarchus_labrax/Dicentrarchus_labrax_res.html, http://genomics.senescence.info/species/entry.php?species=Dicentrarchus_labrax	http://www.fao.org/fishery/culturedspecies/Dicentrarchus_labrax/en	6.47353771982523	0.26781795636941	0.26781795636941	Dicentrarchus_labrax
Dicentrarchus labrax	domestication	2	91.90362601	-16.47940694	juveniles	8	-	Distance from bottom (cm)		Malavasi, S; Georgalas, V; Lugli, M; Torricelli, P; Mainardi, D	Italy		no	Distance from bottom (cm)	Distance from bottom (cm)_Dicentrarchus labrax_domestication_Malavasi, S; Georgalas, V; Lugli, M; Torricelli, P; Mainardi, D	Distance from bottom (cm)_Malavasi, S; Georgalas, V; Lugli, M; Torricelli, P; Mainardi, D	1095	103	6.6	20	carnivore	Fish	gregarious	costal areas	Food	58	http://animaldiversity.org, http://www.bio.vu.nl/thb/deb/deblab/add_my_pet/entries_web/Dicentrarchus_labrax/Dicentrarchus_labrax_res.html, http://genomics.senescence.info/species/entry.php?species=Dicentrarchus_labrax	http://www.fao.org/fishery/culturedspecies/Dicentrarchus_labrax/en	9.58663788874911	0.58173439879561	0.58173439879561	Dicentrarchus_labrax
Dicentrarchus labrax	domestication	0	36.49277055	-16.41100235	juveniles	8	-	Distance from bottom (cm)		Malavasi, S; Georgalas, V; Lugli, M; Torricelli, P; Mainardi, D	Italy		no	Distance from bottom (cm)	Distance from bottom (cm)_Dicentrarchus labrax_domestication_Malavasi, S; Georgalas, V; Lugli, M; Torricelli, P; Mainardi, D	Distance from bottom (cm)_Malavasi, S; Georgalas, V; Lugli, M; Torricelli, P; Mainardi, D	1095	103	6.6	20	carnivore	Fish	gregarious	costal areas	Food	58	http://animaldiversity.org, http://www.bio.vu.nl/thb/deb/deblab/add_my_pet/entries_web/Dicentrarchus_labrax/Dicentrarchus_labrax_res.html, http://genomics.senescence.info/species/entry.php?species=Dicentrarchus_labrax	http://www.fao.org/fishery/culturedspecies/Dicentrarchus_labrax/en	6.04092464362866	0.368102113130747	0.368102113130747	Dicentrarchus_labrax
Dicentrarchus labrax	domestication	2	106149.8255	-136.4055944	Adultes	180	-	Time spent in risk zone (s)		Millot, S.; Begout, M. -L.; Chatain, B.	France		yes	Time spent in risk zone (s)	Time spent in risk zone (s)_Dicentrarchus labrax_domestication_Millot, S.; Begout, M. -L.; Chatain, B.	Time spent in risk zone (s)_Millot, S.; Begout, M. -L.; Chatain, B.	1095	103	6.6	20	carnivore	Fish	gregarious	costal areas	Food	58	http://animaldiversity.org, http://www.bio.vu.nl/thb/deb/deblab/add_my_pet/entries_web/Dicentrarchus_labrax/Dicentrarchus_labrax_res.html, http://genomics.senescence.info/species/entry.php?species=Dicentrarchus_labrax	http://www.fao.org/fishery/culturedspecies/Dicentrarchus_labrax/en	325.806423355955	2.38851217788436	2.38851217788436	Dicentrarchus_labrax
Dicentrarchus labrax	domestication	0	6908.668	115.1348341	Juveniles	188	+	Freezing		Benhaim, David; Pean, Samuel; Lucas, Gael; Blanc, Nancy; Chatain, Beatrice; Begout, Marie-Laure	France		yes	Freezing	Freezing_Dicentrarchus labrax_domestication_Benhaim, David; Pean, Samuel; Lucas, Gael; Blanc, Nancy; Chatain, Beatrice; Begout, Marie-Laure	Freezing_Benhaim, David; Pean, Samuel; Lucas, Gael; Blanc, Nancy; Chatain, Beatrice; Begout, Marie-Laure	1095	103	6.6	20	carnivore	Fish	gregarious	costal areas	Food	58	http://animaldiversity.org, http://www.bio.vu.nl/thb/deb/deblab/add_my_pet/entries_web/Dicentrarchus_labrax/Dicentrarchus_labrax_res.html, http://genomics.senescence.info/species/entry.php?species=Dicentrarchus_labrax	http://www.fao.org/fishery/culturedspecies/Dicentrarchus_labrax/en	83.1183974821459	0.721922241273685	0.721922241273685	Dicentrarchus_labrax
Dicentrarchus labrax	domestication	0	15.51834362	-6.28511376	juveniles	8	-	Distance from bottom (cm)		Malavasi, S; Georgalas, V; Lugli, M; Torricelli, P; Mainardi, D	Italy		yes	Distance from bottom (cm)	Distance from bottom (cm)_Dicentrarchus labrax_domestication_Malavasi, S; Georgalas, V; Lugli, M; Torricelli, P; Mainardi, D	Distance from bottom (cm)_Malavasi, S; Georgalas, V; Lugli, M; Torricelli, P; Mainardi, D	1095	103	6.6	20	carnivore	Fish	gregarious	costal areas	Food	58	http://animaldiversity.org, http://www.bio.vu.nl/thb/deb/deblab/add_my_pet/entries_web/Dicentrarchus_labrax/Dicentrarchus_labrax_res.html, http://genomics.senescence.info/species/entry.php?species=Dicentrarchus_labrax	http://www.fao.org/fishery/culturedspecies/Dicentrarchus_labrax/en	3.93933289022393	0.626771931368181	0.626771931368181	Dicentrarchus_labrax
Dipodomys heermanni arenae	captivity	0	355.9112	24.44	Adults	8	+	Facing (the stimulus) behavior - frequency (sec)		Yoerg & Shier 1997. Maternal presence and rearing condition affect responses to a live predator in kangaroo rats (Dipodomys heermanni arenae). Journal of Compa	USA	NA	no	Facing (the stimulus) behavior - frequency (sec)	Facing (the stimulus) behavior - frequency (sec)_Dipodomys heermanni arenae_captivity_Yoerg & Shier 1997. Maternal presence and rearing condition affect responses to a live predator in kangaroo rats (Dipodomys heermanni arenae). Journal of Compa	Facing (the stimulus) behavior - frequency (sec)_Yoerg & Shier 1997. Maternal presence and rearing condition affect responses to a live predator in kangaroo rats (Dipodomys heermanni arenae). Journal of Compa	53	28.15	0.075	8.3	granivore	Mammals	solitary	Most natural habitats below altitude of 900 m	NA	NA	http://animaldiversity.org	NA	18.8656089220571	0.77191525867664	0.77191525867664	Dipodomys_heermanni_arenae
Dipodomys heermanni arenae	captivity	1	4336.5612	79.85	Juveniles	12	+	Facing (the stimulus) behavior - frequency (sec)		Yoerg & Shier 1997. Maternal presence and rearing condition affect responses to a live predator in kangaroo rats (Dipodomys heermanni arenae). Journal of Compa	USA	NA	no	Facing (the stimulus) behavior - frequency (sec)	Facing (the stimulus) behavior - frequency (sec)_Dipodomys heermanni arenae_captivity_Yoerg & Shier 1997. Maternal presence and rearing condition affect responses to a live predator in kangaroo rats (Dipodomys heermanni arenae). Journal of Compa	Facing (the stimulus) behavior - frequency (sec)_Yoerg & Shier 1997. Maternal presence and rearing condition affect responses to a live predator in kangaroo rats (Dipodomys heermanni arenae). Journal of Compa	53	28.15	0.075	8.3	granivore	Mammals	solitary	Most natural habitats below altitude of 900 m	NA	NA	http://animaldiversity.org	NA	65.8525717037687	0.824703465294536	0.824703465294536	Dipodomys_heermanni_arenae
Dipodomys heermanni arenae	captivity	1	2776.1292	87.45	Juveniles	12	+	Facing (the stimulus) behavior - frequency (sec)		Yoerg & Shier 1997. Maternal presence and rearing condition affect responses to a live predator in kangaroo rats (Dipodomys heermanni arenae). Journal of Compa	USA	NA	yes	Facing (the stimulus) behavior - frequency (sec)	Facing (the stimulus) behavior - frequency (sec)_Dipodomys heermanni arenae_captivity_Yoerg & Shier 1997. Maternal presence and rearing condition affect responses to a live predator in kangaroo rats (Dipodomys heermanni arenae). Journal of Compa	Facing (the stimulus) behavior - frequency (sec)_Yoerg & Shier 1997. Maternal presence and rearing condition affect responses to a live predator in kangaroo rats (Dipodomys heermanni arenae). Journal of Compa	53	28.15	0.075	8.3	granivore	Mammals	solitary	Most natural habitats below altitude of 900 m	NA	NA	http://animaldiversity.org	NA	52.6889855662452	0.602504123113153	0.602504123113153	Dipodomys_heermanni_arenae
Dipodomys heermanni arenae	captivity	1	693.12	-55.13	Juveniles	12	-	Activity index - quadrant changes frequency (sec)		Yoerg & Shier 1997. Maternal presence and rearing condition affect responses to a live predator in kangaroo rats (Dipodomys heermanni arenae). Journal of Compa	USA	NA	no	Activity index - quadrant changes frequency (sec)	Activity index - quadrant changes frequency (sec)_Dipodomys heermanni arenae_captivity_Yoerg & Shier 1997. Maternal presence and rearing condition affect responses to a live predator in kangaroo rats (Dipodomys heermanni arenae). Journal of Compa	Activity index - quadrant changes frequency (sec)_Yoerg & Shier 1997. Maternal presence and rearing condition affect responses to a live predator in kangaroo rats (Dipodomys heermanni arenae). Journal of Compa	53	28.15	0.075	8.3	granivore	Mammals	solitary	Most natural habitats below altitude of 900 m	NA	NA	http://animaldiversity.org	NA	26.3271722750469	0.477547111827443	0.477547111827443	Dipodomys_heermanni_arenae
Dipodomys heermanni arenae	captivity	1	389.88	-43.73	Juveniles	12	-	Activity index - quadrant changes frequency (sec)		Yoerg & Shier 1997. Maternal presence and rearing condition affect responses to a live predator in kangaroo rats (Dipodomys heermanni arenae). Journal of Compa	USA	NA	yes	Activity index - quadrant changes frequency (sec)	Activity index - quadrant changes frequency (sec)_Dipodomys heermanni arenae_captivity_Yoerg & Shier 1997. Maternal presence and rearing condition affect responses to a live predator in kangaroo rats (Dipodomys heermanni arenae). Journal of Compa	Activity index - quadrant changes frequency (sec)_Yoerg & Shier 1997. Maternal presence and rearing condition affect responses to a live predator in kangaroo rats (Dipodomys heermanni arenae). Journal of Compa	53	28.15	0.075	8.3	granivore	Mammals	solitary	Most natural habitats below altitude of 900 m	NA	NA	http://animaldiversity.org	NA	19.7453792062852	0.451529366711301	0.451529366711301	Dipodomys_heermanni_arenae
Dipodomys heermanni arenae	captivity	1	389.88	-22.81	Juveniles	12	-	Digging behavior - frequency (sec)		Yoerg & Shier 1997. Maternal presence and rearing condition affect responses to a live predator in kangaroo rats (Dipodomys heermanni arenae). Journal of Compa	USA	NA	no	Digging behavior - frequency (sec)	Digging behavior - frequency (sec)_Dipodomys heermanni arenae_captivity_Yoerg & Shier 1997. Maternal presence and rearing condition affect responses to a live predator in kangaroo rats (Dipodomys heermanni arenae). Journal of Compa	Digging behavior - frequency (sec)_Yoerg & Shier 1997. Maternal presence and rearing condition affect responses to a live predator in kangaroo rats (Dipodomys heermanni arenae). Journal of Compa	53	28.15	0.075	8.3	granivore	Mammals	solitary	Most natural habitats below altitude of 900 m	NA	NA	http://animaldiversity.org	NA	19.7453792062852	0.865645734602595	0.865645734602595	Dipodomys_heermanni_arenae
Dipodomys heermanni arenae	captivity	1	389.88	-22.81	Juveniles	12	-	Digging behavior - frequency (sec)		Yoerg & Shier 1997. Maternal presence and rearing condition affect responses to a live predator in kangaroo rats (Dipodomys heermanni arenae). Journal of Compa	USA	NA	yes	Digging behavior - frequency (sec)	Digging behavior - frequency (sec)_Dipodomys heermanni arenae_captivity_Yoerg & Shier 1997. Maternal presence and rearing condition affect responses to a live predator in kangaroo rats (Dipodomys heermanni arenae). Journal of Compa	Digging behavior - frequency (sec)_Yoerg & Shier 1997. Maternal presence and rearing condition affect responses to a live predator in kangaroo rats (Dipodomys heermanni arenae). Journal of Compa	53	28.15	0.075	8.3	granivore	Mammals	solitary	Most natural habitats below altitude of 900 m	NA	NA	http://animaldiversity.org	NA	19.7453792062852	0.865645734602595	0.865645734602595	Dipodomys_heermanni_arenae
Dipodomys heermanni arenae	captivity	1	3121.7766	133.08	Adults	6	+	Facing (the stimulus) behavior - frequency (sec)		Yoerg & Shier 1997. Maternal presence and rearing condition affect responses to a live predator in kangaroo rats (Dipodomys heermanni arenae). Journal of Compa	USA	NA	no	Facing (the stimulus) behavior - frequency (sec)	Facing (the stimulus) behavior - frequency (sec)_Dipodomys heermanni arenae_captivity_Yoerg & Shier 1997. Maternal presence and rearing condition affect responses to a live predator in kangaroo rats (Dipodomys heermanni arenae). Journal of Compa	Facing (the stimulus) behavior - frequency (sec)_Yoerg & Shier 1997. Maternal presence and rearing condition affect responses to a live predator in kangaroo rats (Dipodomys heermanni arenae). Journal of Compa	53	28.15	0.075	8.3	granivore	Mammals	solitary	Most natural habitats below altitude of 900 m	NA	NA	http://animaldiversity.org	NA	55.8728610328843	0.419844161653774	0.419844161653774	Dipodomys_heermanni_arenae
Dipodomys heermanni arenae	captivity	0	1936.9088	88.89	Adults	8	+	Facing (the stimulus) behavior - frequency (sec)		Yoerg & Shier 1997. Maternal presence and rearing condition affect responses to a live predator in kangaroo rats (Dipodomys heermanni arenae). Journal of Compa	USA	NA	yes	Facing (the stimulus) behavior - frequency (sec)	Facing (the stimulus) behavior - frequency (sec)_Dipodomys heermanni arenae_captivity_Yoerg & Shier 1997. Maternal presence and rearing condition affect responses to a live predator in kangaroo rats (Dipodomys heermanni arenae). Journal of Compa	Facing (the stimulus) behavior - frequency (sec)_Yoerg & Shier 1997. Maternal presence and rearing condition affect responses to a live predator in kangaroo rats (Dipodomys heermanni arenae). Journal of Compa	53	28.15	0.075	8.3	granivore	Mammals	solitary	Most natural habitats below altitude of 900 m	NA	NA	http://animaldiversity.org	NA	44.0103260610507	0.495109979312079	0.495109979312079	Dipodomys_heermanni_arenae
Dipodomys heermanni arenae	captivity	0	987.4568	-80	Adults	8	-	Activity index - quadrant changes frequency (sec)		Yoerg & Shier 1997. Maternal presence and rearing condition affect responses to a live predator in kangaroo rats (Dipodomys heermanni arenae). Journal of Compa	USA	NA	no	Activity index - quadrant changes frequency (sec)	Activity index - quadrant changes frequency (sec)_Dipodomys heermanni arenae_captivity_Yoerg & Shier 1997. Maternal presence and rearing condition affect responses to a live predator in kangaroo rats (Dipodomys heermanni arenae). Journal of Compa	Activity index - quadrant changes frequency (sec)_Yoerg & Shier 1997. Maternal presence and rearing condition affect responses to a live predator in kangaroo rats (Dipodomys heermanni arenae). Journal of Compa	53	28.15	0.075	8.3	granivore	Mammals	solitary	Most natural habitats below altitude of 900 m	NA	NA	http://animaldiversity.org	NA	31.4238253559302	0.392797816949127	0.392797816949127	Dipodomys_heermanni_arenae
Dipodomys heermanni arenae	captivity	0	632.2568	-48.89	Adults	8	-	Activity index - quadrant changes frequency (sec)		Yoerg & Shier 1997. Maternal presence and rearing condition affect responses to a live predator in kangaroo rats (Dipodomys heermanni arenae). Journal of Compa	USA	NA	yes	Activity index - quadrant changes frequency (sec)	Activity index - quadrant changes frequency (sec)_Dipodomys heermanni arenae_captivity_Yoerg & Shier 1997. Maternal presence and rearing condition affect responses to a live predator in kangaroo rats (Dipodomys heermanni arenae). Journal of Compa	Activity index - quadrant changes frequency (sec)_Yoerg & Shier 1997. Maternal presence and rearing condition affect responses to a live predator in kangaroo rats (Dipodomys heermanni arenae). Journal of Compa	53	28.15	0.075	8.3	granivore	Mammals	solitary	Most natural habitats below altitude of 900 m	NA	NA	http://animaldiversity.org	NA	25.1447171389936	0.514312070750534	0.514312070750534	Dipodomys_heermanni_arenae
Dipodomys heermanni arenae	captivity	1	86.64	-9.51	Adults	6	-	Digging behavior - frequency (sec)		Yoerg & Shier 1997. Maternal presence and rearing condition affect responses to a live predator in kangaroo rats (Dipodomys heermanni arenae). Journal of Compa	USA	NA	yes	Digging behavior - frequency (sec)	Digging behavior - frequency (sec)_Dipodomys heermanni arenae_captivity_Yoerg & Shier 1997. Maternal presence and rearing condition affect responses to a live predator in kangaroo rats (Dipodomys heermanni arenae). Journal of Compa	Digging behavior - frequency (sec)_Yoerg & Shier 1997. Maternal presence and rearing condition affect responses to a live predator in kangaroo rats (Dipodomys heermanni arenae). Journal of Compa	53	28.15	0.075	8.3	granivore	Mammals	solitary	Most natural habitats below altitude of 900 m	NA	NA	http://animaldiversity.org	NA	9.30806102257608	0.978765617515886	0.978765617515886	Dipodomys_heermanni_arenae
Dipodomys heermanni arenae	captivity	0	3200	-57.78	Adults	8	-	Digging behavior - frequency (sec)		Yoerg & Shier 1997. Maternal presence and rearing condition affect responses to a live predator in kangaroo rats (Dipodomys heermanni arenae). Journal of Compa	USA	NA	no	Digging behavior - frequency (sec)	Digging behavior - frequency (sec)_Dipodomys heermanni arenae_captivity_Yoerg & Shier 1997. Maternal presence and rearing condition affect responses to a live predator in kangaroo rats (Dipodomys heermanni arenae). Journal of Compa	Digging behavior - frequency (sec)_Yoerg & Shier 1997. Maternal presence and rearing condition affect responses to a live predator in kangaroo rats (Dipodomys heermanni arenae). Journal of Compa	53	28.15	0.075	8.3	granivore	Mammals	solitary	Most natural habitats below altitude of 900 m	NA	NA	http://animaldiversity.org	NA	56.5685424949238	0.979033272670886	0.979033272670886	Dipodomys_heermanni_arenae
Dipodomys heermanni arenae	captivity	0	632.2568	-24.44	Adults	8	-	Digging behavior - frequency (sec)		Yoerg & Shier 1997. Maternal presence and rearing condition affect responses to a live predator in kangaroo rats (Dipodomys heermanni arenae). Journal of Compa	USA	NA	yes	Digging behavior - frequency (sec)	Digging behavior - frequency (sec)_Dipodomys heermanni arenae_captivity_Yoerg & Shier 1997. Maternal presence and rearing condition affect responses to a live predator in kangaroo rats (Dipodomys heermanni arenae). Journal of Compa	Digging behavior - frequency (sec)_Yoerg & Shier 1997. Maternal presence and rearing condition affect responses to a live predator in kangaroo rats (Dipodomys heermanni arenae). Journal of Compa	53	28.15	0.075	8.3	granivore	Mammals	solitary	Most natural habitats below altitude of 900 m	NA	NA	http://animaldiversity.org	NA	25.1447171389936	1.02883458015522	1.02883458015522	Dipodomys_heermanni_arenae
Dipodomys heermanni arenae	captivity	1	21.66	-60.84	Adults	6	-	Activity index - quadrant changes frequency (sec)		Yoerg & Shier 1997. Maternal presence and rearing condition affect responses to a live predator in kangaroo rats (Dipodomys heermanni arenae). Journal of Compa	USA	NA	no	Activity index - quadrant changes frequency (sec)	Activity index - quadrant changes frequency (sec)_Dipodomys heermanni arenae_captivity_Yoerg & Shier 1997. Maternal presence and rearing condition affect responses to a live predator in kangaroo rats (Dipodomys heermanni arenae). Journal of Compa	Activity index - quadrant changes frequency (sec)_Yoerg & Shier 1997. Maternal presence and rearing condition affect responses to a live predator in kangaroo rats (Dipodomys heermanni arenae). Journal of Compa	53	28.15	0.075	8.3	granivore	Mammals	solitary	Most natural habitats below altitude of 900 m	NA	NA	http://animaldiversity.org	NA	4.65403051128804	0.0764962279961873	0.0764962279961873	Dipodomys_heermanni_arenae
Dipodomys heermanni arenae	captivity	1	781.1286	-36.12	Adults	6	-	Activity index - quadrant changes frequency (sec)		Yoerg & Shier 1997. Maternal presence and rearing condition affect responses to a live predator in kangaroo rats (Dipodomys heermanni arenae). Journal of Compa	USA	NA	yes	Activity index - quadrant changes frequency (sec)	Activity index - quadrant changes frequency (sec)_Dipodomys heermanni arenae_captivity_Yoerg & Shier 1997. Maternal presence and rearing condition affect responses to a live predator in kangaroo rats (Dipodomys heermanni arenae). Journal of Compa	Activity index - quadrant changes frequency (sec)_Yoerg & Shier 1997. Maternal presence and rearing condition affect responses to a live predator in kangaroo rats (Dipodomys heermanni arenae). Journal of Compa	53	28.15	0.075	8.3	granivore	Mammals	solitary	Most natural habitats below altitude of 900 m	NA	NA	http://animaldiversity.org	NA	27.9486779651561	0.773772922623368	0.773772922623368	Dipodomys_heermanni_arenae
Dipodomys heermanni arenae	captivity	1	346.56	-13.13	Adults	6	-	Digging behavior - frequency (sec)		Yoerg & Shier 1997. Maternal presence and rearing condition affect responses to a live predator in kangaroo rats (Dipodomys heermanni arenae). Journal of Compa	USA	NA	no	Digging behavior - frequency (sec)	Digging behavior - frequency (sec)_Dipodomys heermanni arenae_captivity_Yoerg & Shier 1997. Maternal presence and rearing condition affect responses to a live predator in kangaroo rats (Dipodomys heermanni arenae). Journal of Compa	Digging behavior - frequency (sec)_Yoerg & Shier 1997. Maternal presence and rearing condition affect responses to a live predator in kangaroo rats (Dipodomys heermanni arenae). Journal of Compa	53	28.15	0.075	8.3	granivore	Mammals	solitary	Most natural habitats below altitude of 900 m	NA	NA	http://animaldiversity.org	NA	18.6161220451522	1.41783107731547	1.41783107731547	Dipodomys_heermanni_arenae
Dipodomys heermanni arenae	captivity	1	1062.9366	95.06	Adults	6	+	Facing (the stimulus) behavior - frequency (sec)		Yoerg & Shier 1997. Maternal presence and rearing condition affect responses to a live predator in kangaroo rats (Dipodomys heermanni arenae). Journal of Compa	USA	NA	yes	Facing (the stimulus) behavior - frequency (sec)	Facing (the stimulus) behavior - frequency (sec)_Dipodomys heermanni arenae_captivity_Yoerg & Shier 1997. Maternal presence and rearing condition affect responses to a live predator in kangaroo rats (Dipodomys heermanni arenae). Journal of Compa	Facing (the stimulus) behavior - frequency (sec)_Yoerg & Shier 1997. Maternal presence and rearing condition affect responses to a live predator in kangaroo rats (Dipodomys heermanni arenae). Journal of Compa	53	28.15	0.075	8.3	granivore	Mammals	solitary	Most natural habitats below altitude of 900 m	NA	NA	http://animaldiversity.org	NA	32.6027084764441	0.342969792514665	0.342969792514665	Dipodomys_heermanni_arenae
Erithacus rubecula	urban	109	2.14	4.44	Unknown	58	+	FID		Moller et al. 2013. Change in flight initiation distance between urban and rural habitats following a cold winter	France	NA	yes	FID	FID_Erithacus rubecula_urban_Moller et al. 2013. Change in flight initiation distance between urban and rural habitats following a cold winter	FID_Moller et al. 2013. Change in flight initiation distance between urban and rural habitats following a cold winter	365	13	0.018	19	omnivore	Birds	solitary	forest, shurbland, grassland	NA	NA	Amniote Database and Wikipedia	NA	1.46287388383278	0.329476099962338	0.329476099962338	Erithacus_rubecula
Erithacus rubecula	urban	29	0.57	5.43	Unknown	3	+	FID		Moller et al. 2013. Change in flight initiation distance between urban and rural habitats following a cold winter	Norway	NA	yes	FID	FID_Erithacus rubecula_urban_Moller et al. 2013. Change in flight initiation distance between urban and rural habitats following a cold winter	FID_Moller et al. 2013. Change in flight initiation distance between urban and rural habitats following a cold winter	365	13	0.018	19	omnivore	Birds	solitary	forest, shurbland, grassland	NA	NA	Amniote Database and Wikipedia	NA	0.754983443527075	0.139039308200198	0.139039308200198	Erithacus_rubecula
Erithacus rubecula	urban	110	1.35	3.91	Unknown	7	+	FID		Moller et al. 2013. Change in flight initiation distance between urban and rural habitats following a cold winter	France	NA	yes	FID	FID_Erithacus rubecula_urban_Moller et al. 2013. Change in flight initiation distance between urban and rural habitats following a cold winter	FID_Moller et al. 2013. Change in flight initiation distance between urban and rural habitats following a cold winter	365	13	0.018	19	omnivore	Birds	solitary	forest, shurbland, grassland	NA	NA	Amniote Database and Wikipedia	NA	1.16189500386223	0.297159847535096	0.297159847535096	Erithacus_rubecula
Erithacus rubecula	urban	30	5.67	6.37	Unknown	6	+	FID		Moller et al. 2013. Change in flight initiation distance between urban and rural habitats following a cold winter	Norway	NA	yes	FID	FID_Erithacus rubecula_urban_Moller et al. 2013. Change in flight initiation distance between urban and rural habitats following a cold winter	FID_Moller et al. 2013. Change in flight initiation distance between urban and rural habitats following a cold winter	365	13	0.018	19	omnivore	Birds	solitary	forest, shurbland, grassland	NA	NA	Amniote Database and Wikipedia	NA	2.38117617995813	0.373811017261873	0.373811017261873	Erithacus_rubecula
Erithacus rubecula	urban	0	1.37	5.84	Unknown	3	+	FID		Moller et al. 2013. Change in flight initiation distance between urban and rural habitats following a cold winter	Denmark	NA	yes	FID	FID_Erithacus rubecula_urban_Moller et al. 2013. Change in flight initiation distance between urban and rural habitats following a cold winter	FID_Moller et al. 2013. Change in flight initiation distance between urban and rural habitats following a cold winter	365	13	0.018	19	omnivore	Birds	solitary	forest, shurbland, grassland	NA	NA	Amniote Database and Wikipedia	NA	1.17046999107196	0.200422943676706	0.200422943676706	Erithacus_rubecula
Erithacus rubecula	urban	0	1.73	5.14	Unknown	45	+	FID		Moller et al. 2013. Change in flight initiation distance between urban and rural habitats following a cold winter	France	NA	yes	FID	FID_Erithacus rubecula_urban_Moller et al. 2013. Change in flight initiation distance between urban and rural habitats following a cold winter	FID_Moller et al. 2013. Change in flight initiation distance between urban and rural habitats following a cold winter	365	13	0.018	19	omnivore	Birds	solitary	forest, shurbland, grassland	NA	NA	Amniote Database and Wikipedia	NA	1.31529464379659	0.255893899571321	0.255893899571321	Erithacus_rubecula
Erithacus rubecula	urban	0	4.21	7.55	Unknown	7	+	FID		Moller et al. 2013. Change in flight initiation distance between urban and rural habitats following a cold winter	Norway	NA	yes	FID	FID_Erithacus rubecula_urban_Moller et al. 2013. Change in flight initiation distance between urban and rural habitats following a cold winter	FID_Moller et al. 2013. Change in flight initiation distance between urban and rural habitats following a cold winter	365	13	0.018	19	omnivore	Birds	solitary	forest, shurbland, grassland	NA	NA	Amniote Database and Wikipedia	NA	2.05182845286832	0.271765357995804	0.271765357995804	Erithacus_rubecula
Erithacus rubecula	urban	0	1.55	18.46	Unknown	3	+	FID		Moller et al. 2013. Change in flight initiation distance between urban and rural habitats following a cold winter	Czech	NA	yes	FID	FID_Erithacus rubecula_urban_Moller et al. 2013. Change in flight initiation distance between urban and rural habitats following a cold winter	FID_Moller et al. 2013. Change in flight initiation distance between urban and rural habitats following a cold winter	365	13	0.018	19	omnivore	Birds	solitary	forest, shurbland, grassland	NA	NA	Amniote Database and Wikipedia	NA	1.24498995979887	0.0674425763704698	0.0674425763704698	Erithacus_rubecula
Erithacus rubecula	urban	0	2.8	10.23	Unknown	7	+	FID		Moller et al. 2013. Change in flight initiation distance between urban and rural habitats following a cold winter	Denmark	NA	yes	FID	FID_Erithacus rubecula_urban_Moller et al. 2013. Change in flight initiation distance between urban and rural habitats following a cold winter	FID_Moller et al. 2013. Change in flight initiation distance between urban and rural habitats following a cold winter	365	13	0.018	19	omnivore	Birds	solitary	forest, shurbland, grassland	NA	NA	Amniote Database and Wikipedia	NA	1.67332005306815	0.163569897660621	0.163569897660621	Erithacus_rubecula
Erithacus rubecula	urban	0	1.7	5.66	Unknown	5	+	FID		Moller et al. 2013. Change in flight initiation distance between urban and rural habitats following a cold winter	France	NA	yes	FID	FID_Erithacus rubecula_urban_Moller et al. 2013. Change in flight initiation distance between urban and rural habitats following a cold winter	FID_Moller et al. 2013. Change in flight initiation distance between urban and rural habitats following a cold winter	365	13	0.018	19	omnivore	Birds	solitary	forest, shurbland, grassland	NA	NA	Amniote Database and Wikipedia	NA	1.30384048104053	0.230360509017761	0.230360509017761	Erithacus_rubecula
Erithacus rubecula	urban	0	2.35	4.14	Unknown	11	+	FID		Moller et al. 2013. Change in flight initiation distance between urban and rural habitats following a cold winter	Norway	NA	yes	FID	FID_Erithacus rubecula_urban_Moller et al. 2013. Change in flight initiation distance between urban and rural habitats following a cold winter	FID_Moller et al. 2013. Change in flight initiation distance between urban and rural habitats following a cold winter	365	13	0.018	19	omnivore	Birds	solitary	forest, shurbland, grassland	NA	NA	Amniote Database and Wikipedia	NA	1.53297097167559	0.370282843399901	0.370282843399901	Erithacus_rubecula
Erithacus rubecula	urban	0	6.68	15.95	Unknown	7	+	FID		Moller et al. 2013. Change in flight initiation distance between urban and rural habitats following a cold winter	Czech	NA	yes	FID	FID_Erithacus rubecula_urban_Moller et al. 2013. Change in flight initiation distance between urban and rural habitats following a cold winter	FID_Moller et al. 2013. Change in flight initiation distance between urban and rural habitats following a cold winter	365	13	0.018	19	omnivore	Birds	solitary	forest, shurbland, grassland	NA	NA	Amniote Database and Wikipedia	NA	2.58456959666402	0.16204198098207	0.16204198098207	Erithacus_rubecula
Erithacus rubecula	urban	0	3.46	5.35	Unknown	47	+	FID		M�ller 2010. Interspecific variation in fear responses predicts urbanization in birds	Europe	NA	yes	FID	FID_Erithacus rubecula_urban_M�ller 2010. Interspecific variation in fear responses predicts urbanization in birds	FID_M�ller 2010. Interspecific variation in fear responses predicts urbanization in birds	365	13	0.018	19	omnivore	Birds	solitary	forest, shurbland, grassland	NA	NA	Amniote Database and Wikipedia	NA	1.86010752377383	0.347683649303519	0.347683649303519	Erithacus_rubecula
Erithacus rubecula	urban	27	5.81	4.84	Unknown	35	+	FID		M�ller 2010. Interspecific variation in fear responses predicts urbanization in birds	Europe	NA	yes	FID	FID_Erithacus rubecula_urban_M�ller 2010. Interspecific variation in fear responses predicts urbanization in birds	FID_M�ller 2010. Interspecific variation in fear responses predicts urbanization in birds	365	13	0.018	19	omnivore	Birds	solitary	forest, shurbland, grassland	NA	NA	Amniote Database and Wikipedia	NA	2.41039415863879	0.498015322032808	0.498015322032808	Erithacus_rubecula
Etheostoma caeruleum	captivity	0	11.664	-3.83	Adults and Juveniles	10	-	Number of consumed prey items (in a 4 min period)		Crane et al. 2015. Maladaptive behavioural phenotypes in captive-reared darters (Etheostomacaeruleum, Storer 1845). Journal of Applied Ichthyology, 31:787-792.	USA	NA	yes	Number of consumed prey items (in a 4 min period)	Number of consumed prey items (in a 4 min period)_Etheostoma caeruleum_captivity_Crane et al. 2015. Maladaptive behavioural phenotypes in captive-reared darters (Etheostomacaeruleum, Storer 1845). Journal of Applied Ichthyology, 31:787-792.	Number of consumed prey items (in a 4 min period)_Crane et al. 2015. Maladaptive behavioural phenotypes in captive-reared darters (Etheostomacaeruleum, Storer 1845). Journal of Applied Ichthyology, 31:787-792.	47	6.2	0.003	5	insectivore	Fish	solitary	Freshwater streams	NA	NA	http://animaldiversity.org, http://academics.cehd.umn.edu/hatch/research/fish/fishes/rainbow_darter.html	NA	3.41525987298185	0.891712760569674	0.891712760569674	Etheostoma_caeruleum
Etheostoma caeruleum	captivity	1	6.889	-2	Juveniles	10	-	Number of consumed prey items (in a 4 min period)		Crane et al. 2015. Maladaptive behavioural phenotypes in captive-reared darters (Etheostomacaeruleum, Storer 1845). Journal of Applied Ichthyology, 31:787-792.	USA	NA	yes	Number of consumed prey items (in a 4 min period)	Number of consumed prey items (in a 4 min period)_Etheostoma caeruleum_captivity_Crane et al. 2015. Maladaptive behavioural phenotypes in captive-reared darters (Etheostomacaeruleum, Storer 1845). Journal of Applied Ichthyology, 31:787-792.	Number of consumed prey items (in a 4 min period)_Crane et al. 2015. Maladaptive behavioural phenotypes in captive-reared darters (Etheostomacaeruleum, Storer 1845). Journal of Applied Ichthyology, 31:787-792.	47	6.2	0.003	5	insectivore	Fish	solitary	Freshwater streams	NA	NA	http://animaldiversity.org, http://academics.cehd.umn.edu/hatch/research/fish/fishes/rainbow_darter.html	NA	2.62469045793975	1.31234522896988	1.31234522896988	Etheostoma_caeruleum
Etheostoma caeruleum	captivity	0	819.025	92.86	Adults and Juveniles	10	+	Ventilation rate (number of flaps per min)		Crane et al. 2015. Maladaptive behavioural phenotypes in captive-reared darters (Etheostomacaeruleum, Storer 1845). Journal of Applied Ichthyology, 31:787-792.	USA	NA	no	Ventilation rate (number of flaps per min)	Ventilation rate (number of flaps per min)_Etheostoma caeruleum_captivity_Crane et al. 2015. Maladaptive behavioural phenotypes in captive-reared darters (Etheostomacaeruleum, Storer 1845). Journal of Applied Ichthyology, 31:787-792.	Ventilation rate (number of flaps per min)_Crane et al. 2015. Maladaptive behavioural phenotypes in captive-reared darters (Etheostomacaeruleum, Storer 1845). Journal of Applied Ichthyology, 31:787-792.	47	6.2	0.003	5	insectivore	Fish	solitary	Freshwater streams	NA	NA	http://animaldiversity.org, http://academics.cehd.umn.edu/hatch/research/fish/fishes/rainbow_darter.html	NA	28.6186128245238	0.308190963003703	0.308190963003703	Etheostoma_caeruleum
Etheostoma caeruleum	captivity	1	274.576	53.34	Juveniles	10	+	Ventilation rate (number of flaps per min)		Crane et al. 2015. Maladaptive behavioural phenotypes in captive-reared darters (Etheostomacaeruleum, Storer 1845). Journal of Applied Ichthyology, 31:787-792.	USA	NA	no	Ventilation rate (number of flaps per min)	Ventilation rate (number of flaps per min)_Etheostoma caeruleum_captivity_Crane et al. 2015. Maladaptive behavioural phenotypes in captive-reared darters (Etheostomacaeruleum, Storer 1845). Journal of Applied Ichthyology, 31:787-792.	Ventilation rate (number of flaps per min)_Crane et al. 2015. Maladaptive behavioural phenotypes in captive-reared darters (Etheostomacaeruleum, Storer 1845). Journal of Applied Ichthyology, 31:787-792.	47	6.2	0.003	5	insectivore	Fish	solitary	Freshwater streams	NA	NA	http://animaldiversity.org, http://academics.cehd.umn.edu/hatch/research/fish/fishes/rainbow_darter.html	NA	16.5703349392823	0.310654948243013	0.310654948243013	Etheostoma_caeruleum
Etheostoma caeruleum	captivity	0	509.796	73.81	Adults and Juveniles	10	+	Ventilation rate (number of flaps per min)		Crane et al. 2015. Maladaptive behavioural phenotypes in captive-reared darters (Etheostomacaeruleum, Storer 1845). Journal of Applied Ichthyology, 31:787-792.	USA	NA	yes	Ventilation rate (number of flaps per min)	Ventilation rate (number of flaps per min)_Etheostoma caeruleum_captivity_Crane et al. 2015. Maladaptive behavioural phenotypes in captive-reared darters (Etheostomacaeruleum, Storer 1845). Journal of Applied Ichthyology, 31:787-792.	Ventilation rate (number of flaps per min)_Crane et al. 2015. Maladaptive behavioural phenotypes in captive-reared darters (Etheostomacaeruleum, Storer 1845). Journal of Applied Ichthyology, 31:787-792.	47	6.2	0.003	5	insectivore	Fish	solitary	Freshwater streams	NA	NA	http://animaldiversity.org, http://academics.cehd.umn.edu/hatch/research/fish/fishes/rainbow_darter.html	NA	22.5786624936022	0.305902486026314	0.305902486026314	Etheostoma_caeruleum
Etheostoma caeruleum	captivity	1	145.161	52.39	Juveniles	10	+	Ventilation rate (number of flaps per min)		Crane et al. 2015. Maladaptive behavioural phenotypes in captive-reared darters (Etheostomacaeruleum, Storer 1845). Journal of Applied Ichthyology, 31:787-792.	USA	NA	yes	Ventilation rate (number of flaps per min)	Ventilation rate (number of flaps per min)_Etheostoma caeruleum_captivity_Crane et al. 2015. Maladaptive behavioural phenotypes in captive-reared darters (Etheostomacaeruleum, Storer 1845). Journal of Applied Ichthyology, 31:787-792.	Ventilation rate (number of flaps per min)_Crane et al. 2015. Maladaptive behavioural phenotypes in captive-reared darters (Etheostomacaeruleum, Storer 1845). Journal of Applied Ichthyology, 31:787-792.	47	6.2	0.003	5	insectivore	Fish	solitary	Freshwater streams	NA	NA	http://animaldiversity.org, http://academics.cehd.umn.edu/hatch/research/fish/fishes/rainbow_darter.html	NA	12.0482778852415	0.229972855225072	0.229972855225072	Etheostoma_caeruleum
Etheostoma caeruleum	captivity	0	656.1	72.39	Adults and Juveniles	10	+	Ventilation rate (number of flaps per min)		Crane et al. 2015. Maladaptive behavioural phenotypes in captive-reared darters (Etheostomacaeruleum, Storer 1845). Journal of Applied Ichthyology, 31:787-792.	USA	NA	yes	Ventilation rate (number of flaps per min)	Ventilation rate (number of flaps per min)_Etheostoma caeruleum_captivity_Crane et al. 2015. Maladaptive behavioural phenotypes in captive-reared darters (Etheostomacaeruleum, Storer 1845). Journal of Applied Ichthyology, 31:787-792.	Ventilation rate (number of flaps per min)_Crane et al. 2015. Maladaptive behavioural phenotypes in captive-reared darters (Etheostomacaeruleum, Storer 1845). Journal of Applied Ichthyology, 31:787-792.	47	6.2	0.003	5	insectivore	Fish	solitary	Freshwater streams	NA	NA	http://animaldiversity.org, http://academics.cehd.umn.edu/hatch/research/fish/fishes/rainbow_darter.html	NA	25.6144490473639	0.353839605572094	0.353839605572094	Etheostoma_caeruleum
Etheostoma caeruleum	captivity	1	2295.225	-40	Juveniles	10	-	Number of moves (in a 4 min period)		Crane et al. 2015. Maladaptive behavioural phenotypes in captive-reared darters (Etheostomacaeruleum, Storer 1845). Journal of Applied Ichthyology, 31:787-792.	USA	NA	yes	Number of moves (in a 4 min period)	Number of moves (in a 4 min period)_Etheostoma caeruleum_captivity_Crane et al. 2015. Maladaptive behavioural phenotypes in captive-reared darters (Etheostomacaeruleum, Storer 1845). Journal of Applied Ichthyology, 31:787-792.	Number of moves (in a 4 min period)_Crane et al. 2015. Maladaptive behavioural phenotypes in captive-reared darters (Etheostomacaeruleum, Storer 1845). Journal of Applied Ichthyology, 31:787-792.	47	6.2	0.003	5	insectivore	Fish	solitary	Freshwater streams	NA	NA	http://animaldiversity.org, http://academics.cehd.umn.edu/hatch/research/fish/fishes/rainbow_darter.html	NA	47.9085065515509	1.19771266378877	1.19771266378877	Etheostoma_caeruleum
Etheostoma caeruleum	captivity	0	826.281	-39.39	Adults and Juveniles	10	-	Number of moves (in a 4 min period)		Crane et al. 2015. Maladaptive behavioural phenotypes in captive-reared darters (Etheostomacaeruleum, Storer 1845). Journal of Applied Ichthyology, 31:787-792.	USA	NA	yes	Number of moves (in a 4 min period)	Number of moves (in a 4 min period)_Etheostoma caeruleum_captivity_Crane et al. 2015. Maladaptive behavioural phenotypes in captive-reared darters (Etheostomacaeruleum, Storer 1845). Journal of Applied Ichthyology, 31:787-792.	Number of moves (in a 4 min period)_Crane et al. 2015. Maladaptive behavioural phenotypes in captive-reared darters (Etheostomacaeruleum, Storer 1845). Journal of Applied Ichthyology, 31:787-792.	47	6.2	0.003	5	insectivore	Fish	solitary	Freshwater streams	NA	NA	http://animaldiversity.org, http://academics.cehd.umn.edu/hatch/research/fish/fishes/rainbow_darter.html	NA	28.7451039309306	0.72975638311578	0.72975638311578	Etheostoma_caeruleum
Etheostoma caeruleum	captivity	1	719.104	-25.45	Juveniles	10	-	Number of moves (in a 4 min period)		Crane et al. 2015. Maladaptive behavioural phenotypes in captive-reared darters (Etheostomacaeruleum, Storer 1845). Journal of Applied Ichthyology, 31:787-792.	USA	NA	yes	Number of moves (in a 4 min period)	Number of moves (in a 4 min period)_Etheostoma caeruleum_captivity_Crane et al. 2015. Maladaptive behavioural phenotypes in captive-reared darters (Etheostomacaeruleum, Storer 1845). Journal of Applied Ichthyology, 31:787-792.	Number of moves (in a 4 min period)_Crane et al. 2015. Maladaptive behavioural phenotypes in captive-reared darters (Etheostomacaeruleum, Storer 1845). Journal of Applied Ichthyology, 31:787-792.	47	6.2	0.003	5	insectivore	Fish	solitary	Freshwater streams	NA	NA	http://animaldiversity.org, http://academics.cehd.umn.edu/hatch/research/fish/fishes/rainbow_darter.html	NA	26.8161145582279	1.0536783716396	1.0536783716396	Etheostoma_caeruleum
Etheostoma caeruleum	captivity	1	10	-1.5	Juveniles	10	-	Number of consumed prey items (in a 4 min period)		Crane et al. 2015. Maladaptive behavioural phenotypes in captive-reared darters (Etheostomacaeruleum, Storer 1845). Journal of Applied Ichthyology, 31:787-792.	USA	NA	yes	Number of consumed prey items (in a 4 min period)	Number of consumed prey items (in a 4 min period)_Etheostoma caeruleum_captivity_Crane et al. 2015. Maladaptive behavioural phenotypes in captive-reared darters (Etheostomacaeruleum, Storer 1845). Journal of Applied Ichthyology, 31:787-792.	Number of consumed prey items (in a 4 min period)_Crane et al. 2015. Maladaptive behavioural phenotypes in captive-reared darters (Etheostomacaeruleum, Storer 1845). Journal of Applied Ichthyology, 31:787-792.	47	6.2	0.003	5	insectivore	Fish	solitary	Freshwater streams	NA	NA	http://animaldiversity.org, http://academics.cehd.umn.edu/hatch/research/fish/fishes/rainbow_darter.html	NA	3.16227766016838	2.10818510677892	2.10818510677892	Etheostoma_caeruleum
Etheostoma caeruleum	captivity	0	826.281	-33.94	Adults and Juveniles	10	-	Number of moves (in a 4 min period)		Crane et al. 2015. Maladaptive behavioural phenotypes in captive-reared darters (Etheostomacaeruleum, Storer 1845). Journal of Applied Ichthyology, 31:787-792.	USA	NA	yes	Number of moves (in a 4 min period)	Number of moves (in a 4 min period)_Etheostoma caeruleum_captivity_Crane et al. 2015. Maladaptive behavioural phenotypes in captive-reared darters (Etheostomacaeruleum, Storer 1845). Journal of Applied Ichthyology, 31:787-792.	Number of moves (in a 4 min period)_Crane et al. 2015. Maladaptive behavioural phenotypes in captive-reared darters (Etheostomacaeruleum, Storer 1845). Journal of Applied Ichthyology, 31:787-792.	47	6.2	0.003	5	insectivore	Fish	solitary	Freshwater streams	NA	NA	http://animaldiversity.org, http://academics.cehd.umn.edu/hatch/research/fish/fishes/rainbow_darter.html	NA	28.7451039309306	0.846938831200076	0.846938831200076	Etheostoma_caeruleum
Etheostoma caeruleum	captivity	1	326.041	61.91	Juveniles	10	+	Ventilation rate (number of flaps per min)		Crane et al. 2015. Maladaptive behavioural phenotypes in captive-reared darters (Etheostomacaeruleum, Storer 1845). Journal of Applied Ichthyology, 31:787-792.	USA	NA	yes	Ventilation rate (number of flaps per min)	Ventilation rate (number of flaps per min)_Etheostoma caeruleum_captivity_Crane et al. 2015. Maladaptive behavioural phenotypes in captive-reared darters (Etheostomacaeruleum, Storer 1845). Journal of Applied Ichthyology, 31:787-792.	Ventilation rate (number of flaps per min)_Crane et al. 2015. Maladaptive behavioural phenotypes in captive-reared darters (Etheostomacaeruleum, Storer 1845). Journal of Applied Ichthyology, 31:787-792.	47	6.2	0.003	5	insectivore	Fish	solitary	Freshwater streams	NA	NA	http://animaldiversity.org, http://academics.cehd.umn.edu/hatch/research/fish/fishes/rainbow_darter.html	NA	18.0566054395614	0.291658947497358	0.291658947497358	Etheostoma_caeruleum
Etheostoma caeruleum	captivity	0	3090.564	-69.09	Adults and Juveniles	10	-	Number of moves (in a 4 min period)		Crane et al. 2015. Maladaptive behavioural phenotypes in captive-reared darters (Etheostomacaeruleum, Storer 1845). Journal of Applied Ichthyology, 31:787-792.	USA	NA	no	Number of moves (in a 4 min period)	Number of moves (in a 4 min period)_Etheostoma caeruleum_captivity_Crane et al. 2015. Maladaptive behavioural phenotypes in captive-reared darters (Etheostomacaeruleum, Storer 1845). Journal of Applied Ichthyology, 31:787-792.	Number of moves (in a 4 min period)_Crane et al. 2015. Maladaptive behavioural phenotypes in captive-reared darters (Etheostomacaeruleum, Storer 1845). Journal of Applied Ichthyology, 31:787-792.	47	6.2	0.003	5	insectivore	Fish	solitary	Freshwater streams	NA	NA	http://animaldiversity.org, http://academics.cehd.umn.edu/hatch/research/fish/fishes/rainbow_darter.html	NA	55.5928412657601	0.804643816265163	0.804643816265163	Etheostoma_caeruleum
Etheostoma caeruleum	captivity	1	940.9	-32.73	Juveniles	10	-	Number of moves (in a 4 min period)		Crane et al. 2015. Maladaptive behavioural phenotypes in captive-reared darters (Etheostomacaeruleum, Storer 1845). Journal of Applied Ichthyology, 31:787-792.	USA	NA	no	Number of moves (in a 4 min period)	Number of moves (in a 4 min period)_Etheostoma caeruleum_captivity_Crane et al. 2015. Maladaptive behavioural phenotypes in captive-reared darters (Etheostomacaeruleum, Storer 1845). Journal of Applied Ichthyology, 31:787-792.	Number of moves (in a 4 min period)_Crane et al. 2015. Maladaptive behavioural phenotypes in captive-reared darters (Etheostomacaeruleum, Storer 1845). Journal of Applied Ichthyology, 31:787-792.	47	6.2	0.003	5	insectivore	Fish	solitary	Freshwater streams	NA	NA	http://animaldiversity.org, http://academics.cehd.umn.edu/hatch/research/fish/fishes/rainbow_darter.html	NA	30.6740933036333	0.937185863233525	0.937185863233525	Etheostoma_caeruleum
Etheostoma caeruleum	captivity	0	10	-9.92	Adults and Juveniles	10	-	Number of consumed prey items (in a 4 min period)		Crane et al. 2015. Maladaptive behavioural phenotypes in captive-reared darters (Etheostomacaeruleum, Storer 1845). Journal of Applied Ichthyology, 31:787-792.	USA	NA	no	Number of consumed prey items (in a 4 min period)	Number of consumed prey items (in a 4 min period)_Etheostoma caeruleum_captivity_Crane et al. 2015. Maladaptive behavioural phenotypes in captive-reared darters (Etheostomacaeruleum, Storer 1845). Journal of Applied Ichthyology, 31:787-792.	Number of consumed prey items (in a 4 min period)_Crane et al. 2015. Maladaptive behavioural phenotypes in captive-reared darters (Etheostomacaeruleum, Storer 1845). Journal of Applied Ichthyology, 31:787-792.	47	6.2	0.003	5	insectivore	Fish	solitary	Freshwater streams	NA	NA	http://animaldiversity.org, http://academics.cehd.umn.edu/hatch/research/fish/fishes/rainbow_darter.html	NA	3.16227766016838	0.318777989936329	0.318777989936329	Etheostoma_caeruleum
Etheostoma caeruleum	captivity	1	2.5	-1	Juveniles	10	-	Number of consumed prey items (in a 4 min period)		Crane et al. 2015. Maladaptive behavioural phenotypes in captive-reared darters (Etheostomacaeruleum, Storer 1845). Journal of Applied Ichthyology, 31:787-792.	USA	NA	no	Number of consumed prey items (in a 4 min period)	Number of consumed prey items (in a 4 min period)_Etheostoma caeruleum_captivity_Crane et al. 2015. Maladaptive behavioural phenotypes in captive-reared darters (Etheostomacaeruleum, Storer 1845). Journal of Applied Ichthyology, 31:787-792.	Number of consumed prey items (in a 4 min period)_Crane et al. 2015. Maladaptive behavioural phenotypes in captive-reared darters (Etheostomacaeruleum, Storer 1845). Journal of Applied Ichthyology, 31:787-792.	47	6.2	0.003	5	insectivore	Fish	solitary	Freshwater streams	NA	NA	http://animaldiversity.org, http://academics.cehd.umn.edu/hatch/research/fish/fishes/rainbow_darter.html	NA	1.58113883008419	1.58113883008419	1.58113883008419	Etheostoma_caeruleum
Etheostoma caeruleum	captivity	0	30.625	-5.67	Adults and Juveniles	10	-	Number of consumed prey items (in a 4 min period)		Crane et al. 2015. Maladaptive behavioural phenotypes in captive-reared darters (Etheostomacaeruleum, Storer 1845). Journal of Applied Ichthyology, 31:787-792.	USA	NA	yes	Number of consumed prey items (in a 4 min period)	Number of consumed prey items (in a 4 min period)_Etheostoma caeruleum_captivity_Crane et al. 2015. Maladaptive behavioural phenotypes in captive-reared darters (Etheostomacaeruleum, Storer 1845). Journal of Applied Ichthyology, 31:787-792.	Number of consumed prey items (in a 4 min period)_Crane et al. 2015. Maladaptive behavioural phenotypes in captive-reared darters (Etheostomacaeruleum, Storer 1845). Journal of Applied Ichthyology, 31:787-792.	47	6.2	0.003	5	insectivore	Fish	solitary	Freshwater streams	NA	NA	http://animaldiversity.org, http://academics.cehd.umn.edu/hatch/research/fish/fishes/rainbow_darter.html	NA	5.53398590529466	0.976011623508759	0.976011623508759	Etheostoma_caeruleum
Eurycea nana	captivity	1	0.103335	-0.87	Adults	15	-	Relative activity (post/pre stimulus activity)		Epp et al. 2008. Innate and learned predator recognition mediated by chemical signals in Eurycea nana. Ethology, 114:607-615	USA	NA	no	Relative activity (post/pre stimulus activity)	Relative activity (post/pre stimulus activity)_Eurycea nana_captivity_Epp et al. 2008. Innate and learned predator recognition mediated by chemical signals in Eurycea nana. Ethology, 114:607-615	Relative activity (post/pre stimulus activity)_Epp et al. 2008. Innate and learned predator recognition mediated by chemical signals in Eurycea nana. Ethology, 114:607-615	250	5	0.0015	3.7	carnivore	Amphibian	solitary	Shallow limestone springs	NA	NA	http://animaldiversity.org, https://amphibiaweb.org; https://repository.lib.ncsu.edu/bitstream/handle/1840.16/5600/etd.pdf?sequence=1	NA	0.321457617735216	0.369491514638179	0.369491514638179	Eurycea_nana
Eurycea nana	captivity	1	0.084375	-0.39	Adults	15	-	Relative activity (post/pre stimulus activity)		Epp et al. 2008. Innate and learned predator recognition mediated by chemical signals in Eurycea nana. Ethology, 114:607-615	USA	NA	yes	Relative activity (post/pre stimulus activity)	Relative activity (post/pre stimulus activity)_Eurycea nana_captivity_Epp et al. 2008. Innate and learned predator recognition mediated by chemical signals in Eurycea nana. Ethology, 114:607-615	Relative activity (post/pre stimulus activity)_Epp et al. 2008. Innate and learned predator recognition mediated by chemical signals in Eurycea nana. Ethology, 114:607-615	250	5	0.0015	3.7	carnivore	Amphibian	solitary	Shallow limestone springs	NA	NA	http://animaldiversity.org, https://amphibiaweb.org; https://repository.lib.ncsu.edu/bitstream/handle/1840.16/5600/etd.pdf?sequence=1	NA	0.290473750965556	0.744804489655272	0.744804489655272	Eurycea_nana
Eurycea nana	captivity	0	0.084375	-0.72	Adults	15	-	Relative activity (post/pre stimulus activity)		Epp et al. 2008. Innate and learned predator recognition mediated by chemical signals in Eurycea nana. Ethology, 114:607-615	USA	NA	yes	Relative activity (post/pre stimulus activity)	Relative activity (post/pre stimulus activity)_Eurycea nana_captivity_Epp et al. 2008. Innate and learned predator recognition mediated by chemical signals in Eurycea nana. Ethology, 114:607-615	Relative activity (post/pre stimulus activity)_Epp et al. 2008. Innate and learned predator recognition mediated by chemical signals in Eurycea nana. Ethology, 114:607-615	250	5	0.0015	3.7	carnivore	Amphibian	solitary	Shallow limestone springs	NA	NA	http://animaldiversity.org, https://amphibiaweb.org; https://repository.lib.ncsu.edu/bitstream/handle/1840.16/5600/etd.pdf?sequence=1	NA	0.290473750965556	0.403435765229939	0.403435765229939	Eurycea_nana
Eurycea nana	captivity	1	0.084375	-0.69	Adults	15	-	Relative activity (post/pre stimulus activity)		Epp et al. 2008. Innate and learned predator recognition mediated by chemical signals in Eurycea nana. Ethology, 114:607-615	USA	NA	yes	Relative activity (post/pre stimulus activity)	Relative activity (post/pre stimulus activity)_Eurycea nana_captivity_Epp et al. 2008. Innate and learned predator recognition mediated by chemical signals in Eurycea nana. Ethology, 114:607-615	Relative activity (post/pre stimulus activity)_Epp et al. 2008. Innate and learned predator recognition mediated by chemical signals in Eurycea nana. Ethology, 114:607-615	250	5	0.0015	3.7	carnivore	Amphibian	solitary	Shallow limestone springs	NA	NA	http://animaldiversity.org, https://amphibiaweb.org; https://repository.lib.ncsu.edu/bitstream/handle/1840.16/5600/etd.pdf?sequence=1	NA	0.290473750965556	0.420976450674719	0.420976450674719	Eurycea_nana
Eurycea nana	captivity	0	0.103335	-0.57	Adults	15	-	Relative activity (post/pre stimulus activity)		Epp et al. 2008. Innate and learned predator recognition mediated by chemical signals in Eurycea nana. Ethology, 114:607-615	USA	NA	yes	Relative activity (post/pre stimulus activity)	Relative activity (post/pre stimulus activity)_Eurycea nana_captivity_Epp et al. 2008. Innate and learned predator recognition mediated by chemical signals in Eurycea nana. Ethology, 114:607-615	Relative activity (post/pre stimulus activity)_Epp et al. 2008. Innate and learned predator recognition mediated by chemical signals in Eurycea nana. Ethology, 114:607-615	250	5	0.0015	3.7	carnivore	Amphibian	solitary	Shallow limestone springs	NA	NA	http://animaldiversity.org, https://amphibiaweb.org; https://repository.lib.ncsu.edu/bitstream/handle/1840.16/5600/etd.pdf?sequence=1	NA	0.321457617735216	0.563960732868799	0.563960732868799	Eurycea_nana
Eurycea nana	captivity	0	0.103335	-0.85	Adults	15	-	Relative activity (post/pre stimulus activity)		Epp et al. 2008. Innate and learned predator recognition mediated by chemical signals in Eurycea nana. Ethology, 114:607-615	USA	NA	no	Relative activity (post/pre stimulus activity)	Relative activity (post/pre stimulus activity)_Eurycea nana_captivity_Epp et al. 2008. Innate and learned predator recognition mediated by chemical signals in Eurycea nana. Ethology, 114:607-615	Relative activity (post/pre stimulus activity)_Epp et al. 2008. Innate and learned predator recognition mediated by chemical signals in Eurycea nana. Ethology, 114:607-615	250	5	0.0015	3.7	carnivore	Amphibian	solitary	Shallow limestone springs	NA	NA	http://animaldiversity.org, https://amphibiaweb.org; https://repository.lib.ncsu.edu/bitstream/handle/1840.16/5600/etd.pdf?sequence=1	NA	0.321457617735216	0.378185432629665	0.378185432629665	Eurycea_nana
Eurycea nana	captivity	0	0.15	-0.87	Adults	15	-	Relative activity (post/pre stimulus activity)		Epp et al. 2008. Innate and learned predator recognition mediated by chemical signals in Eurycea nana. Ethology, 114:607-615	USA	NA	yes	Relative activity (post/pre stimulus activity)	Relative activity (post/pre stimulus activity)_Eurycea nana_captivity_Epp et al. 2008. Innate and learned predator recognition mediated by chemical signals in Eurycea nana. Ethology, 114:607-615	Relative activity (post/pre stimulus activity)_Epp et al. 2008. Innate and learned predator recognition mediated by chemical signals in Eurycea nana. Ethology, 114:607-615	250	5	0.0015	3.7	carnivore	Amphibian	solitary	Shallow limestone springs	NA	NA	http://animaldiversity.org, https://amphibiaweb.org; https://repository.lib.ncsu.edu/bitstream/handle/1840.16/5600/etd.pdf?sequence=1	NA	0.387298334620742	0.445170499564071	0.445170499564071	Eurycea_nana
Eurycea nana	captivity	1	0.15	-0.47	Adults	15	-	Relative activity (post/pre stimulus activity)		Epp et al. 2008. Innate and learned predator recognition mediated by chemical signals in Eurycea nana. Ethology, 114:607-615	USA	NA	yes	Relative activity (post/pre stimulus activity)	Relative activity (post/pre stimulus activity)_Eurycea nana_captivity_Epp et al. 2008. Innate and learned predator recognition mediated by chemical signals in Eurycea nana. Ethology, 114:607-615	Relative activity (post/pre stimulus activity)_Epp et al. 2008. Innate and learned predator recognition mediated by chemical signals in Eurycea nana. Ethology, 114:607-615	250	5	0.0015	3.7	carnivore	Amphibian	solitary	Shallow limestone springs	NA	NA	http://animaldiversity.org, https://amphibiaweb.org; https://repository.lib.ncsu.edu/bitstream/handle/1840.16/5600/etd.pdf?sequence=1	NA	0.387298334620742	0.824039009831365	0.824039009831365	Eurycea_nana
Fringilla coelebs	urban	60	3.26	7.74	Unknown	3	+	FID		Moller et al. 2013. Change in flight initiation distance between urban and rural habitats following a cold winter	Denmark	NA	yes	FID	FID_Fringilla coelebs_urban_Moller et al. 2013. Change in flight initiation distance between urban and rural habitats following a cold winter	FID_Moller et al. 2013. Change in flight initiation distance between urban and rural habitats following a cold winter	365	14.5	0.023	29	omnivore	Birds	gregarious	forest, shrubland	NA	NA	Amniote Database and Wikipedia	NA	1.80554700852678	0.233274807303201	0.233274807303201	Fringilla_coelebs
Fringilla coelebs	urban	60	1.52	3.4	Unknown	5	+	FID		Moller et al. 2013. Change in flight initiation distance between urban and rural habitats following a cold winter	Norway	NA	yes	FID	FID_Fringilla coelebs_urban_Moller et al. 2013. Change in flight initiation distance between urban and rural habitats following a cold winter	FID_Moller et al. 2013. Change in flight initiation distance between urban and rural habitats following a cold winter	365	14.5	0.023	29	omnivore	Birds	gregarious	forest, shrubland	NA	NA	Amniote Database and Wikipedia	NA	1.2328828005938	0.36261258840994	0.36261258840994	Fringilla_coelebs
Fringilla coelebs	urban	59	1.35	5.17	Unknown	15	+	FID		Moller et al. 2013. Change in flight initiation distance between urban and rural habitats following a cold winter	Denmark	NA	yes	FID	FID_Fringilla coelebs_urban_Moller et al. 2013. Change in flight initiation distance between urban and rural habitats following a cold winter	FID_Moller et al. 2013. Change in flight initiation distance between urban and rural habitats following a cold winter	365	14.5	0.023	29	omnivore	Birds	gregarious	forest, shrubland	NA	NA	Amniote Database and Wikipedia	NA	1.16189500386223	0.224737911772191	0.224737911772191	Fringilla_coelebs
Fringilla coelebs	urban	59	0.86	4.75	Unknown	16	+	FID		Moller et al. 2013. Change in flight initiation distance between urban and rural habitats following a cold winter	Norway	NA	yes	FID	FID_Fringilla coelebs_urban_Moller et al. 2013. Change in flight initiation distance between urban and rural habitats following a cold winter	FID_Moller et al. 2013. Change in flight initiation distance between urban and rural habitats following a cold winter	365	14.5	0.023	29	omnivore	Birds	gregarious	forest, shrubland	NA	NA	Amniote Database and Wikipedia	NA	0.92736184954957	0.195234073589383	0.195234073589383	Fringilla_coelebs
Fringilla coelebs	urban	0	10.5	7.64	Unknown	97	+	FID		M�ller 2010. Interspecific variation in fear responses predicts urbanization in birds	Europe	NA	yes	FID	FID_Fringilla coelebs_urban_M�ller 2010. Interspecific variation in fear responses predicts urbanization in birds	FID_M�ller 2010. Interspecific variation in fear responses predicts urbanization in birds	365	14.5	0.023	29	omnivore	Birds	gregarious	forest, shrubland	NA	NA	Amniote Database and Wikipedia	NA	3.24037034920393	0.4241322446602	0.4241322446602	Fringilla_coelebs
Fringilla coelebs	urban	57	1.96	5.63	Unknown	32	+	FID		M�ller 2010. Interspecific variation in fear responses predicts urbanization in birds	Europe	NA	yes	FID	FID_Fringilla coelebs_urban_M�ller 2010. Interspecific variation in fear responses predicts urbanization in birds	FID_M�ller 2010. Interspecific variation in fear responses predicts urbanization in birds	365	14.5	0.023	29	omnivore	Birds	gregarious	forest, shrubland	NA	NA	Amniote Database and Wikipedia	NA	1.4	0.24866785079929	0.24866785079929	Fringilla_coelebs
Fringilla coelebs	urban	0	12.28	31.01	Unknown	8	+	FID		Moller et al. 2013. Change in flight initiation distance between urban and rural habitats following a cold winter	Spain	NA	yes	FID	FID_Fringilla coelebs_urban_Moller et al. 2013. Change in flight initiation distance between urban and rural habitats following a cold winter	FID_Moller et al. 2013. Change in flight initiation distance between urban and rural habitats following a cold winter	365	14.5	0.023	29	omnivore	Birds	gregarious	forest, shrubland	NA	NA	Amniote Database and Wikipedia	NA	3.50428309358705	0.113004936910256	0.113004936910256	Fringilla_coelebs
Fringilla coelebs	urban	0	5.36	11.13	Unknown	45	+	FID		Moller et al. 2013. Change in flight initiation distance between urban and rural habitats following a cold winter	Denmark	NA	yes	FID	FID_Fringilla coelebs_urban_Moller et al. 2013. Change in flight initiation distance between urban and rural habitats following a cold winter	FID_Moller et al. 2013. Change in flight initiation distance between urban and rural habitats following a cold winter	365	14.5	0.023	29	omnivore	Birds	gregarious	forest, shrubland	NA	NA	Amniote Database and Wikipedia	NA	2.31516738055805	0.208011444794074	0.208011444794074	Fringilla_coelebs
Fringilla coelebs	urban	0	2.35	6.18	Unknown	27	+	FID		Moller et al. 2013. Change in flight initiation distance between urban and rural habitats following a cold winter	Norway	NA	yes	FID	FID_Fringilla coelebs_urban_Moller et al. 2013. Change in flight initiation distance between urban and rural habitats following a cold winter	FID_Moller et al. 2013. Change in flight initiation distance between urban and rural habitats following a cold winter	365	14.5	0.023	29	omnivore	Birds	gregarious	forest, shrubland	NA	NA	Amniote Database and Wikipedia	NA	1.53297097167559	0.248053555287312	0.248053555287312	Fringilla_coelebs
Fringilla coelebs	urban	0	3.54	13.92	Unknown	6	+	FID		Moller et al. 2013. Change in flight initiation distance between urban and rural habitats following a cold winter	Czech	NA	yes	FID	FID_Fringilla coelebs_urban_Moller et al. 2013. Change in flight initiation distance between urban and rural habitats following a cold winter	FID_Moller et al. 2013. Change in flight initiation distance between urban and rural habitats following a cold winter	365	14.5	0.023	29	omnivore	Birds	gregarious	forest, shrubland	NA	NA	Amniote Database and Wikipedia	NA	1.88148877222268	0.135164423291859	0.135164423291859	Fringilla_coelebs
Fringilla coelebs	urban	0	15.46	38.06	Unknown	16	+	FID		Moller et al. 2013. Change in flight initiation distance between urban and rural habitats following a cold winter	Spain	NA	yes	FID	FID_Fringilla coelebs_urban_Moller et al. 2013. Change in flight initiation distance between urban and rural habitats following a cold winter	FID_Moller et al. 2013. Change in flight initiation distance between urban and rural habitats following a cold winter	365	14.5	0.023	29	omnivore	Birds	gregarious	forest, shrubland	NA	NA	Amniote Database and Wikipedia	NA	3.9319206502675	0.103308477411127	0.103308477411127	Fringilla_coelebs
Fringilla coelebs	urban	0	3.35	8.03	Unknown	58	+	FID		Moller et al. 2013. Change in flight initiation distance between urban and rural habitats following a cold winter	Denmark	NA	yes	FID	FID_Fringilla coelebs_urban_Moller et al. 2013. Change in flight initiation distance between urban and rural habitats following a cold winter	FID_Moller et al. 2013. Change in flight initiation distance between urban and rural habitats following a cold winter	365	14.5	0.023	29	omnivore	Birds	gregarious	forest, shrubland	NA	NA	Amniote Database and Wikipedia	NA	1.83030052177231	0.2279328171572	0.2279328171572	Fringilla_coelebs
Fringilla coelebs	urban	0	2.58	14.87	Unknown	4	+	FID		Moller et al. 2013. Change in flight initiation distance between urban and rural habitats following a cold winter	Norway	NA	yes	FID	FID_Fringilla coelebs_urban_Moller et al. 2013. Change in flight initiation distance between urban and rural habitats following a cold winter	FID_Moller et al. 2013. Change in flight initiation distance between urban and rural habitats following a cold winter	365	14.5	0.023	29	omnivore	Birds	gregarious	forest, shrubland	NA	NA	Amniote Database and Wikipedia	NA	1.6062378404209	0.108018684628171	0.108018684628171	Fringilla_coelebs
Fringilla coelebs	urban	0	6.69	12.73	Unknown	2	+	FID		Moller et al. 2013. Change in flight initiation distance between urban and rural habitats following a cold winter	Czech	NA	yes	FID	FID_Fringilla coelebs_urban_Moller et al. 2013. Change in flight initiation distance between urban and rural habitats following a cold winter	FID_Moller et al. 2013. Change in flight initiation distance between urban and rural habitats following a cold winter	365	14.5	0.023	29	omnivore	Birds	gregarious	forest, shrubland	NA	NA	Amniote Database and Wikipedia	NA	2.58650343127551	0.203181730657935	0.203181730657935	Fringilla_coelebs
Gallinula chloropus	urban	0	31.25	12.5	Unknown	22	+	FID		M�ller 2010. Interspecific variation in fear responses predicts urbanization in birds	Europe	NA	yes	FID	FID_Gallinula chloropus_urban_M�ller 2010. Interspecific variation in fear responses predicts urbanization in birds	FID_M�ller 2010. Interspecific variation in fear responses predicts urbanization in birds	365	34	0.377	18.6	omnivore	Birds	solitary	marshland, wetlands	NA	NA	Amniote Database and ADW	NA	5.59016994374947	0.447213595499958	0.447213595499958	Gallinula_chloropus
Gallinula chloropus	urban	57	3.03	6.84	Unknown	19	+	FID		M�ller 2010. Interspecific variation in fear responses predicts urbanization in birds	Europe	NA	yes	FID	FID_Gallinula chloropus_urban_M�ller 2010. Interspecific variation in fear responses predicts urbanization in birds	FID_M�ller 2010. Interspecific variation in fear responses predicts urbanization in birds	365	34	0.377	18.6	omnivore	Birds	solitary	marshland, wetlands	NA	NA	Amniote Database and ADW	NA	1.74068951855292	0.254486771718263	0.254486771718263	Gallinula_chloropus
Gallus gallus	domestication	144	1.21	4.5	Adolescent	22	+	Aerial Predator : Freeze		Agnvall, Beatrix; Jongren, Markus; Strandberg, Erling; Jensen, Per	Sweden		yes	Aerial Predator : Freeze	Aerial Predator : Freeze_Gallus gallus_domestication_Agnvall, Beatrix; Jongren, Markus; Strandberg, Erling; Jensen, Per	Aerial Predator : Freeze_Agnvall, Beatrix; Jongren, Markus; Strandberg, Erling; Jensen, Per	152.5	20	2.5802	30	carnivore	Birds	gregarious	meadow	Food	8000	http://animaldiversity.org, http://genomics.senescence.info/species/entry.php?species=Gallus_gallus	https://www.thoughtco.com/the-domestication-history-of-chickens-170653; http://cobb-vantress.com/about-cobb/career-profiles/our-history	1.1	0.244444444444444	0.244444444444444	Gallus_gallus
Gallus gallus	domestication	144	1.21	23.1	Adolescent	22	+	Aerial Predator : Stand alert		Agnvall, Beatrix; Jongren, Markus; Strandberg, Erling; Jensen, Per	Sweden		yes	Aerial Predator : Stand alert	Aerial Predator : Stand alert_Gallus gallus_domestication_Agnvall, Beatrix; Jongren, Markus; Strandberg, Erling; Jensen, Per	Aerial Predator : Stand alert_Agnvall, Beatrix; Jongren, Markus; Strandberg, Erling; Jensen, Per	152.5	20	2.5802	30	carnivore	Birds	gregarious	meadow	Food	8000	http://animaldiversity.org, http://genomics.senescence.info/species/entry.php?species=Gallus_gallus	https://www.thoughtco.com/the-domestication-history-of-chickens-170653; http://cobb-vantress.com/about-cobb/career-profiles/our-history	1.1	0.0476190476190476	0.0476190476190476	Gallus_gallus
Gallus gallus	domestication	144	12.96	57.5	Adolescent	22	+	Fear		Agnvall, Beatrix; Jongren, Markus; Strandberg, Erling; Jensen, Per	Sweden		yes	Fear	Fear_Gallus gallus_domestication_Agnvall, Beatrix; Jongren, Markus; Strandberg, Erling; Jensen, Per	Fear_Agnvall, Beatrix; Jongren, Markus; Strandberg, Erling; Jensen, Per	152.5	20	2.5802	30	carnivore	Birds	gregarious	meadow	Food	8000	http://animaldiversity.org, http://genomics.senescence.info/species/entry.php?species=Gallus_gallus	https://www.thoughtco.com/the-domestication-history-of-chickens-170653; http://cobb-vantress.com/about-cobb/career-profiles/our-history	3.6	0.0626086956521739	0.0626086956521739	Gallus_gallus
Gallus gallus	domestication	146	6.25	57.7	Adolescent	60	+	Fear		Agnvall, Beatrix; Jongren, Markus; Strandberg, Erling; Jensen, Per	Sweden		yes	Fear	Fear_Gallus gallus_domestication_Agnvall, Beatrix; Jongren, Markus; Strandberg, Erling; Jensen, Per	Fear_Agnvall, Beatrix; Jongren, Markus; Strandberg, Erling; Jensen, Per	152.5	20	2.5802	30	carnivore	Birds	gregarious	meadow	Food	8000	http://animaldiversity.org, http://genomics.senescence.info/species/entry.php?species=Gallus_gallus	https://www.thoughtco.com/the-domestication-history-of-chickens-170653; http://cobb-vantress.com/about-cobb/career-profiles/our-history	2.5	0.0433275563258232	0.0433275563258232	Gallus_gallus
Gallus gallus	domestication	141	0.81	66.7	Adolescent	12	+	Fear		Agnvall, Beatrix; Jongren, Markus; Strandberg, Erling; Jensen, Per	Sweden		yes	Fear	Fear_Gallus gallus_domestication_Agnvall, Beatrix; Jongren, Markus; Strandberg, Erling; Jensen, Per	Fear_Agnvall, Beatrix; Jongren, Markus; Strandberg, Erling; Jensen, Per	152.5	20	2.5802	30	carnivore	Birds	gregarious	meadow	Food	8000	http://animaldiversity.org, http://genomics.senescence.info/species/entry.php?species=Gallus_gallus	https://www.thoughtco.com/the-domestication-history-of-chickens-170653; http://cobb-vantress.com/about-cobb/career-profiles/our-history	0.9	0.0134932533733133	0.0134932533733133	Gallus_gallus
Gallus gallus	domestication	24	64.465	15.08	Adults	10	+	Alert		Hakansson, J.; Bratt, C.; Jensen, P.	Sweden		yes	Alert	Alert_Gallus gallus_domestication_Hakansson, J.; Bratt, C.; Jensen, P.	Alert_Hakansson, J.; Bratt, C.; Jensen, P.	152.5	20	2.5802	30	carnivore	Birds	gregarious	meadow	Food	8000	http://animaldiversity.org, http://genomics.senescence.info/species/entry.php?species=Gallus_gallus	https://www.thoughtco.com/the-domestication-history-of-chickens-170653; http://cobb-vantress.com/about-cobb/career-profiles/our-history	8.02900990160057	0.53242771230773	0.53242771230773	Gallus_gallus
Gallus gallus	domestication	24	117.855	17.444	Adults	10	+	Alert		Hakansson, J.; Bratt, C.; Jensen, P.	Sweden		yes	Alert	Alert_Gallus gallus_domestication_Hakansson, J.; Bratt, C.; Jensen, P.	Alert_Hakansson, J.; Bratt, C.; Jensen, P.	152.5	20	2.5802	30	carnivore	Birds	gregarious	meadow	Food	8000	http://animaldiversity.org, http://genomics.senescence.info/species/entry.php?species=Gallus_gallus	https://www.thoughtco.com/the-domestication-history-of-chickens-170653; http://cobb-vantress.com/about-cobb/career-profiles/our-history	10.8561042736333	0.622340304610946	0.622340304610946	Gallus_gallus
Gallus gallus	domestication	126	86.112	18.736	Adults	5	+	Alert		Hakansson, J.; Bratt, C.; Jensen, P.	Sweden		yes	Alert	Alert_Gallus gallus_domestication_Hakansson, J.; Bratt, C.; Jensen, P.	Alert_Hakansson, J.; Bratt, C.; Jensen, P.	152.5	20	2.5802	30	carnivore	Birds	gregarious	meadow	Food	8000	http://animaldiversity.org, http://genomics.senescence.info/species/entry.php?species=Gallus_gallus	https://www.thoughtco.com/the-domestication-history-of-chickens-170653; http://cobb-vantress.com/about-cobb/career-profiles/our-history	9.27965516600698	0.495284754803959	0.495284754803959	Gallus_gallus
Gallus gallus	domestication	126	55.509	23.408	Adults	7	+	Alert		Hakansson, J.; Bratt, C.; Jensen, P.	Sweden		yes	Alert	Alert_Gallus gallus_domestication_Hakansson, J.; Bratt, C.; Jensen, P.	Alert_Hakansson, J.; Bratt, C.; Jensen, P.	152.5	20	2.5802	30	carnivore	Birds	gregarious	meadow	Food	8000	http://animaldiversity.org, http://genomics.senescence.info/species/entry.php?species=Gallus_gallus	https://www.thoughtco.com/the-domestication-history-of-chickens-170653; http://cobb-vantress.com/about-cobb/career-profiles/our-history	7.45043622883922	0.318285894943576	0.318285894943576	Gallus_gallus
Gallus gallus	domestication	126	81.971	25.076	Adults	7	+	Alert		Hakansson, J.; Bratt, C.; Jensen, P.	Sweden		yes	Alert	Alert_Gallus gallus_domestication_Hakansson, J.; Bratt, C.; Jensen, P.	Alert_Hakansson, J.; Bratt, C.; Jensen, P.	152.5	20	2.5802	30	carnivore	Birds	gregarious	meadow	Food	8000	http://animaldiversity.org, http://genomics.senescence.info/species/entry.php?species=Gallus_gallus	https://www.thoughtco.com/the-domestication-history-of-chickens-170653; http://cobb-vantress.com/about-cobb/career-profiles/our-history	9.05378373940973	0.361053746187978	0.361053746187978	Gallus_gallus
Gallus gallus	domestication	126	32.64	25.306	Adults	5	+	Alert		Hakansson, J.; Bratt, C.; Jensen, P.	Sweden		yes	Alert	Alert_Gallus gallus_domestication_Hakansson, J.; Bratt, C.; Jensen, P.	Alert_Hakansson, J.; Bratt, C.; Jensen, P.	152.5	20	2.5802	30	carnivore	Birds	gregarious	meadow	Food	8000	http://animaldiversity.org, http://genomics.senescence.info/species/entry.php?species=Gallus_gallus	https://www.thoughtco.com/the-domestication-history-of-chickens-170653; http://cobb-vantress.com/about-cobb/career-profiles/our-history	5.71314274283428	0.225762378204152	0.225762378204152	Gallus_gallus
Gallus gallus	domestication	126	801.43	-13.431	Adults	7	-	Tameness		Hakansson, J.; Bratt, C.; Jensen, P.	Sweden		yes	Tameness	Tameness_Gallus gallus_domestication_Hakansson, J.; Bratt, C.; Jensen, P.	Tameness_Hakansson, J.; Bratt, C.; Jensen, P.	152.5	20	2.5802	30	carnivore	Birds	gregarious	meadow	Food	8000	http://animaldiversity.org, http://genomics.senescence.info/species/entry.php?species=Gallus_gallus	https://www.thoughtco.com/the-domestication-history-of-chickens-170653; http://cobb-vantress.com/about-cobb/career-profiles/our-history	28.3095390283911	2.10777596816254	2.10777596816254	Gallus_gallus
Gallus gallus	domestication	146	1.44	18.2	Adolescent	60	+	Aerial Predator : Stand alert		Agnvall, Beatrix; Jongren, Markus; Strandberg, Erling; Jensen, Per	Sweden		yes	Aerial Predator : Stand alert	Aerial Predator : Stand alert_Gallus gallus_domestication_Agnvall, Beatrix; Jongren, Markus; Strandberg, Erling; Jensen, Per	Aerial Predator : Stand alert_Agnvall, Beatrix; Jongren, Markus; Strandberg, Erling; Jensen, Per	152.5	20	2.5802	30	carnivore	Birds	gregarious	meadow	Food	8000	http://animaldiversity.org, http://genomics.senescence.info/species/entry.php?species=Gallus_gallus	https://www.thoughtco.com/the-domestication-history-of-chickens-170653; http://cobb-vantress.com/about-cobb/career-profiles/our-history	1.2	0.0659340659340659	0.0659340659340659	Gallus_gallus
Gallus gallus	domestication	141	1.44	22.5	Adolescent	12	+	Aerial Predator : Stand alert		Agnvall, Beatrix; Jongren, Markus; Strandberg, Erling; Jensen, Per	Sweden		yes	Aerial Predator : Stand alert	Aerial Predator : Stand alert_Gallus gallus_domestication_Agnvall, Beatrix; Jongren, Markus; Strandberg, Erling; Jensen, Per	Aerial Predator : Stand alert_Agnvall, Beatrix; Jongren, Markus; Strandberg, Erling; Jensen, Per	152.5	20	2.5802	30	carnivore	Birds	gregarious	meadow	Food	8000	http://animaldiversity.org, http://genomics.senescence.info/species/entry.php?species=Gallus_gallus	https://www.thoughtco.com/the-domestication-history-of-chickens-170653; http://cobb-vantress.com/about-cobb/career-profiles/our-history	1.2	0.0533333333333333	0.0533333333333333	Gallus_gallus
Gallus gallus	domestication	24	58958.162	-183.293	Adults	6	-	Tameness		Hakansson, J.; Bratt, C.; Jensen, P.	Sweden		yes	Tameness	Tameness_Gallus gallus_domestication_Hakansson, J.; Bratt, C.; Jensen, P.	Tameness_Hakansson, J.; Bratt, C.; Jensen, P.	152.5	20	2.5802	30	carnivore	Birds	gregarious	meadow	Food	8000	http://animaldiversity.org, http://genomics.senescence.info/species/entry.php?species=Gallus_gallus	https://www.thoughtco.com/the-domestication-history-of-chickens-170653; http://cobb-vantress.com/about-cobb/career-profiles/our-history	242.813018596615	1.32472608662968	1.32472608662968	Gallus_gallus
Gallus gallus	domestication	24	17083.738	221.886	Adults	6	+	Tameness		Hakansson, J.; Bratt, C.; Jensen, P.	Sweden		yes	Tameness	Tameness_Gallus gallus_domestication_Hakansson, J.; Bratt, C.; Jensen, P.	Tameness_Hakansson, J.; Bratt, C.; Jensen, P.	152.5	20	2.5802	30	carnivore	Birds	gregarious	meadow	Food	8000	http://animaldiversity.org, http://genomics.senescence.info/species/entry.php?species=Gallus_gallus	https://www.thoughtco.com/the-domestication-history-of-chickens-170653; http://cobb-vantress.com/about-cobb/career-profiles/our-history	130.704774205076	0.589062735842173	0.589062735842173	Gallus_gallus
Gallus gallus	domestication	24	49836.54	-260.882	Adults	10	-	Tameness		Hakansson, J.; Bratt, C.; Jensen, P.	Sweden		yes	Tameness	Tameness_Gallus gallus_domestication_Hakansson, J.; Bratt, C.; Jensen, P.	Tameness_Hakansson, J.; Bratt, C.; Jensen, P.	152.5	20	2.5802	30	carnivore	Birds	gregarious	meadow	Food	8000	http://animaldiversity.org, http://genomics.senescence.info/species/entry.php?species=Gallus_gallus	https://www.thoughtco.com/the-domestication-history-of-chickens-170653; http://cobb-vantress.com/about-cobb/career-profiles/our-history	223.240990859654	0.855716342483014	0.855716342483014	Gallus_gallus
Gallus gallus	domestication	126	98222.726	274.104	Adults	5	+	Tameness		Hakansson, J.; Bratt, C.; Jensen, P.	Sweden		yes	Tameness	Tameness_Gallus gallus_domestication_Hakansson, J.; Bratt, C.; Jensen, P.	Tameness_Hakansson, J.; Bratt, C.; Jensen, P.	152.5	20	2.5802	30	carnivore	Birds	gregarious	meadow	Food	8000	http://animaldiversity.org, http://genomics.senescence.info/species/entry.php?species=Gallus_gallus	https://www.thoughtco.com/the-domestication-history-of-chickens-170653; http://cobb-vantress.com/about-cobb/career-profiles/our-history	313.405051012264	1.14338007111266	1.14338007111266	Gallus_gallus
Gallus gallus	domestication	126	37880.605	497.689	Adults	7	+	Tameness		Hakansson, J.; Bratt, C.; Jensen, P.	Sweden		yes	Tameness	Tameness_Gallus gallus_domestication_Hakansson, J.; Bratt, C.; Jensen, P.	Tameness_Hakansson, J.; Bratt, C.; Jensen, P.	152.5	20	2.5802	30	carnivore	Birds	gregarious	meadow	Food	8000	http://animaldiversity.org, http://genomics.senescence.info/species/entry.php?species=Gallus_gallus	https://www.thoughtco.com/the-domestication-history-of-chickens-170653; http://cobb-vantress.com/about-cobb/career-profiles/our-history	194.629404253314	0.391066317023913	0.391066317023913	Gallus_gallus
Gallus gallus	domestication	24	15143.772	84.84	Adults	10	+	Tonic immibilty (s)		Hakansson, J.; Bratt, C.; Jensen, P.	Sweden		yes	Tonic immibilty (s)	Tonic immibilty (s)_Gallus gallus_domestication_Hakansson, J.; Bratt, C.; Jensen, P.	Tonic immibilty (s)_Hakansson, J.; Bratt, C.; Jensen, P.	152.5	20	2.5802	30	carnivore	Birds	gregarious	meadow	Food	8000	http://animaldiversity.org, http://genomics.senescence.info/species/entry.php?species=Gallus_gallus	https://www.thoughtco.com/the-domestication-history-of-chickens-170653; http://cobb-vantress.com/about-cobb/career-profiles/our-history	123.060034129688	1.45049545178793	1.45049545178793	Gallus_gallus
Gallus gallus	domestication	24	3269.654	88.974	Adults	6	+	Tonic immibilty (s)		Hakansson, J.; Bratt, C.; Jensen, P.	Sweden		yes	Tonic immibilty (s)	Tonic immibilty (s)_Gallus gallus_domestication_Hakansson, J.; Bratt, C.; Jensen, P.	Tonic immibilty (s)_Hakansson, J.; Bratt, C.; Jensen, P.	152.5	20	2.5802	30	carnivore	Birds	gregarious	meadow	Food	8000	http://animaldiversity.org, http://genomics.senescence.info/species/entry.php?species=Gallus_gallus	https://www.thoughtco.com/the-domestication-history-of-chickens-170653; http://cobb-vantress.com/about-cobb/career-profiles/our-history	57.1808884156236	0.642669638496905	0.642669638496905	Gallus_gallus
Gallus gallus	domestication	126	23216.661	181.065	Adults	5	+	Tonic immibilty (s)		Hakansson, J.; Bratt, C.; Jensen, P.	Sweden		yes	Tonic immibilty (s)	Tonic immibilty (s)_Gallus gallus_domestication_Hakansson, J.; Bratt, C.; Jensen, P.	Tonic immibilty (s)_Hakansson, J.; Bratt, C.; Jensen, P.	152.5	20	2.5802	30	carnivore	Birds	gregarious	meadow	Food	8000	http://animaldiversity.org, http://genomics.senescence.info/species/entry.php?species=Gallus_gallus	https://www.thoughtco.com/the-domestication-history-of-chickens-170653; http://cobb-vantress.com/about-cobb/career-profiles/our-history	152.370144713458	0.841521799980436	0.841521799980436	Gallus_gallus
Gallus gallus	domestication	126	10841.712	261.003	Adults	7	+	Tonic immibilty (s)		Hakansson, J.; Bratt, C.; Jensen, P.	Sweden		yes	Tonic immibilty (s)	Tonic immibilty (s)_Gallus gallus_domestication_Hakansson, J.; Bratt, C.; Jensen, P.	Tonic immibilty (s)_Hakansson, J.; Bratt, C.; Jensen, P.	152.5	20	2.5802	30	carnivore	Birds	gregarious	meadow	Food	8000	http://animaldiversity.org, http://genomics.senescence.info/species/entry.php?species=Gallus_gallus	https://www.thoughtco.com/the-domestication-history-of-chickens-170653; http://cobb-vantress.com/about-cobb/career-profiles/our-history	104.123542006599	0.398936188498213	0.398936188498213	Gallus_gallus
Gallus gallus	domestication	9	63.298	15.892	Adults	9	+	Agitation		Hakansson, J; Jensen, P	Sweden		yes	Agitation	Agitation_Gallus gallus_domestication_Hakansson, J; Jensen, P	Agitation_Hakansson, J; Jensen, P	152.5	20	2.5802	30	carnivore	Birds	gregarious	meadow	Food	8000	http://animaldiversity.org, http://genomics.senescence.info/species/entry.php?species=Gallus_gallus	https://www.thoughtco.com/the-domestication-history-of-chickens-170653; http://cobb-vantress.com/about-cobb/career-profiles/our-history	7.95600402212065	0.50062950051099	0.50062950051099	Gallus_gallus
Gallus gallus	domestication	17	22.354	19.208	Adults	7	+	Agitation		Hakansson, J; Jensen, P	Sweden		yes	Agitation	Agitation_Gallus gallus_domestication_Hakansson, J; Jensen, P	Agitation_Hakansson, J; Jensen, P	152.5	20	2.5802	30	carnivore	Birds	gregarious	meadow	Food	8000	http://animaldiversity.org, http://genomics.senescence.info/species/entry.php?species=Gallus_gallus	https://www.thoughtco.com/the-domestication-history-of-chickens-170653; http://cobb-vantress.com/about-cobb/career-profiles/our-history	4.72800169204707	0.246147526658011	0.246147526658011	Gallus_gallus
Gallus gallus	domestication	24	60417.974	135.491	Adults	10	+	Tameness		Hakansson, J.; Bratt, C.; Jensen, P.	Sweden		yes	Tameness	Tameness_Gallus gallus_domestication_Hakansson, J.; Bratt, C.; Jensen, P.	Tameness_Hakansson, J.; Bratt, C.; Jensen, P.	152.5	20	2.5802	30	carnivore	Birds	gregarious	meadow	Food	8000	http://animaldiversity.org, http://genomics.senescence.info/species/entry.php?species=Gallus_gallus	https://www.thoughtco.com/the-domestication-history-of-chickens-170653; http://cobb-vantress.com/about-cobb/career-profiles/our-history	245.800679413219	1.81414765123306	1.81414765123306	Gallus_gallus
Gallus gallus	domestication	126	34186.527	-181.858	Adults	5	-	Tameness		Hakansson, J.; Bratt, C.; Jensen, P.	Sweden		yes	Tameness	Tameness_Gallus gallus_domestication_Hakansson, J.; Bratt, C.; Jensen, P.	Tameness_Hakansson, J.; Bratt, C.; Jensen, P.	152.5	20	2.5802	30	carnivore	Birds	gregarious	meadow	Food	8000	http://animaldiversity.org, http://genomics.senescence.info/species/entry.php?species=Gallus_gallus	https://www.thoughtco.com/the-domestication-history-of-chickens-170653; http://cobb-vantress.com/about-cobb/career-profiles/our-history	184.895989680685	1.0167052847864	1.0167052847864	Gallus_gallus
Gallus gallus	domestication	141	14.669	-7.3	Adolescent	10	-	Aerial Predator : Exploration		Agnvall, Beatrix; Jensen, Per	Sweden		yes	Aerial Predator : Exploration	Aerial Predator : Exploration_Gallus gallus_domestication_Agnvall, Beatrix; Jensen, Per	Aerial Predator : Exploration_Agnvall, Beatrix; Jensen, Per	152.5	20	2.5802	30	carnivore	Birds	gregarious	meadow	Food	8000	http://animaldiversity.org, http://genomics.senescence.info/species/entry.php?species=Gallus_gallus	https://www.thoughtco.com/the-domestication-history-of-chickens-170653; http://cobb-vantress.com/about-cobb/career-profiles/our-history	3.83001305480804	0.524659322576444	0.524659322576444	Gallus_gallus
Gallus gallus	domestication	147	43.56	-8.17	Adolescent	62	-	Aerial Predator : Exploration		Agnvall, Beatrix; Jensen, Per	Sweden		yes	Aerial Predator : Exploration	Aerial Predator : Exploration_Gallus gallus_domestication_Agnvall, Beatrix; Jensen, Per	Aerial Predator : Exploration_Agnvall, Beatrix; Jensen, Per	152.5	20	2.5802	30	carnivore	Birds	gregarious	meadow	Food	8000	http://animaldiversity.org, http://genomics.senescence.info/species/entry.php?species=Gallus_gallus	https://www.thoughtco.com/the-domestication-history-of-chickens-170653; http://cobb-vantress.com/about-cobb/career-profiles/our-history	6.6	0.807833537331701	0.807833537331701	Gallus_gallus
Gallus gallus	domestication	147	14.516	0.51	Adolescent	62	+	Aerial Predator : Freeze		Agnvall, Beatrix; Jensen, Per	Sweden		yes	Aerial Predator : Freeze	Aerial Predator : Freeze_Gallus gallus_domestication_Agnvall, Beatrix; Jensen, Per	Aerial Predator : Freeze_Agnvall, Beatrix; Jensen, Per	152.5	20	2.5802	30	carnivore	Birds	gregarious	meadow	Food	8000	http://animaldiversity.org, http://genomics.senescence.info/species/entry.php?species=Gallus_gallus	https://www.thoughtco.com/the-domestication-history-of-chickens-170653; http://cobb-vantress.com/about-cobb/career-profiles/our-history	3.80998687661782	7.47056250317219	7.47056250317219	Gallus_gallus
Gallus gallus	domestication	141	48.581	3.8	Adolescent	10	+	Aerial Predator : Freeze		Agnvall, Beatrix; Jensen, Per	Sweden		yes	Aerial Predator : Freeze	Aerial Predator : Freeze_Gallus gallus_domestication_Agnvall, Beatrix; Jensen, Per	Aerial Predator : Freeze_Agnvall, Beatrix; Jensen, Per	152.5	20	2.5802	30	carnivore	Birds	gregarious	meadow	Food	8000	http://animaldiversity.org, http://genomics.senescence.info/species/entry.php?species=Gallus_gallus	https://www.thoughtco.com/the-domestication-history-of-chickens-170653; http://cobb-vantress.com/about-cobb/career-profiles/our-history	6.97000717359746	1.83421241410459	1.83421241410459	Gallus_gallus
Gallus gallus	domestication	141	40.832	24	Adolescent	10	+	Aerial Predator : Stand alert		Agnvall, Beatrix; Jensen, Per	Sweden		yes	Aerial Predator : Stand alert	Aerial Predator : Stand alert_Gallus gallus_domestication_Agnvall, Beatrix; Jensen, Per	Aerial Predator : Stand alert_Agnvall, Beatrix; Jensen, Per	152.5	20	2.5802	30	carnivore	Birds	gregarious	meadow	Food	8000	http://animaldiversity.org, http://genomics.senescence.info/species/entry.php?species=Gallus_gallus	https://www.thoughtco.com/the-domestication-history-of-chickens-170653; http://cobb-vantress.com/about-cobb/career-profiles/our-history	6.38999217526907	0.266249673969545	0.266249673969545	Gallus_gallus
Gallus gallus	domestication	147	40.069	24.67	Adolescent	62	+	Aerial Predator : Stand alert		Agnvall, Beatrix; Jensen, Per	Sweden		yes	Aerial Predator : Stand alert	Aerial Predator : Stand alert_Gallus gallus_domestication_Agnvall, Beatrix; Jensen, Per	Aerial Predator : Stand alert_Agnvall, Beatrix; Jensen, Per	152.5	20	2.5802	30	carnivore	Birds	gregarious	meadow	Food	8000	http://animaldiversity.org, http://genomics.senescence.info/species/entry.php?species=Gallus_gallus	https://www.thoughtco.com/the-domestication-history-of-chickens-170653; http://cobb-vantress.com/about-cobb/career-profiles/our-history	6.33000789888923	0.25658726789174	0.25658726789174	Gallus_gallus
Gallus gallus	domestication	144	0.64	-4.5	Adolescent	22	-	Aerial Predator : Exploration		Agnvall, Beatrix; Jongren, Markus; Strandberg, Erling; Jensen, Per	Sweden		yes	Aerial Predator : Exploration	Aerial Predator : Exploration_Gallus gallus_domestication_Agnvall, Beatrix; Jongren, Markus; Strandberg, Erling; Jensen, Per	Aerial Predator : Exploration_Agnvall, Beatrix; Jongren, Markus; Strandberg, Erling; Jensen, Per	152.5	20	2.5802	30	carnivore	Birds	gregarious	meadow	Food	8000	http://animaldiversity.org, http://genomics.senescence.info/species/entry.php?species=Gallus_gallus	https://www.thoughtco.com/the-domestication-history-of-chickens-170653; http://cobb-vantress.com/about-cobb/career-profiles/our-history	0.8	0.177777777777778	0.177777777777778	Gallus_gallus
Gallus gallus	domestication	146	0.64	-5.5	Adolescent	60	-	Aerial Predator : Exploration		Agnvall, Beatrix; Jongren, Markus; Strandberg, Erling; Jensen, Per	Sweden		yes	Aerial Predator : Exploration	Aerial Predator : Exploration_Gallus gallus_domestication_Agnvall, Beatrix; Jongren, Markus; Strandberg, Erling; Jensen, Per	Aerial Predator : Exploration_Agnvall, Beatrix; Jongren, Markus; Strandberg, Erling; Jensen, Per	152.5	20	2.5802	30	carnivore	Birds	gregarious	meadow	Food	8000	http://animaldiversity.org, http://genomics.senescence.info/species/entry.php?species=Gallus_gallus	https://www.thoughtco.com/the-domestication-history-of-chickens-170653; http://cobb-vantress.com/about-cobb/career-profiles/our-history	0.8	0.145454545454545	0.145454545454545	Gallus_gallus
Gallus gallus	domestication	141	1.21	-8.7	Adolescent	12	-	Aerial Predator : Exploration		Agnvall, Beatrix; Jongren, Markus; Strandberg, Erling; Jensen, Per	Sweden		yes	Aerial Predator : Exploration	Aerial Predator : Exploration_Gallus gallus_domestication_Agnvall, Beatrix; Jongren, Markus; Strandberg, Erling; Jensen, Per	Aerial Predator : Exploration_Agnvall, Beatrix; Jongren, Markus; Strandberg, Erling; Jensen, Per	152.5	20	2.5802	30	carnivore	Birds	gregarious	meadow	Food	8000	http://animaldiversity.org, http://genomics.senescence.info/species/entry.php?species=Gallus_gallus	https://www.thoughtco.com/the-domestication-history-of-chickens-170653; http://cobb-vantress.com/about-cobb/career-profiles/our-history	1.1	0.126436781609195	0.126436781609195	Gallus_gallus
Gallus gallus	domestication	146	0.81	1.7	Adolescent	60	+	Aerial Predator : Freeze		Agnvall, Beatrix; Jongren, Markus; Strandberg, Erling; Jensen, Per	Sweden		yes	Aerial Predator : Freeze	Aerial Predator : Freeze_Gallus gallus_domestication_Agnvall, Beatrix; Jongren, Markus; Strandberg, Erling; Jensen, Per	Aerial Predator : Freeze_Agnvall, Beatrix; Jongren, Markus; Strandberg, Erling; Jensen, Per	152.5	20	2.5802	30	carnivore	Birds	gregarious	meadow	Food	8000	http://animaldiversity.org, http://genomics.senescence.info/species/entry.php?species=Gallus_gallus	https://www.thoughtco.com/the-domestication-history-of-chickens-170653; http://cobb-vantress.com/about-cobb/career-profiles/our-history	0.9	0.529411764705882	0.529411764705882	Gallus_gallus
Gallus gallus	domestication	141	1.21	2.6	Adolescent	12	+	Aerial Predator : Freeze		Agnvall, Beatrix; Jongren, Markus; Strandberg, Erling; Jensen, Per	Sweden		yes	Aerial Predator : Freeze	Aerial Predator : Freeze_Gallus gallus_domestication_Agnvall, Beatrix; Jongren, Markus; Strandberg, Erling; Jensen, Per	Aerial Predator : Freeze_Agnvall, Beatrix; Jongren, Markus; Strandberg, Erling; Jensen, Per	152.5	20	2.5802	30	carnivore	Birds	gregarious	meadow	Food	8000	http://animaldiversity.org, http://genomics.senescence.info/species/entry.php?species=Gallus_gallus	https://www.thoughtco.com/the-domestication-history-of-chickens-170653; http://cobb-vantress.com/about-cobb/career-profiles/our-history	1.1	0.423076923076923	0.423076923076923	Gallus_gallus
Gallus gallus	domestication	10	1003.792	38.894	Adult	3	+	Avoidance		Eklund, Beatrix; Jensen, Per	Sweden		yes	Avoidance	Avoidance_Gallus gallus_domestication_Eklund, Beatrix; Jensen, Per	Avoidance_Eklund, Beatrix; Jensen, Per	152.5	20	2.5802	30	carnivore	Birds	gregarious	meadow	Food	8000	http://animaldiversity.org, http://genomics.senescence.info/species/entry.php?species=Gallus_gallus	https://www.thoughtco.com/the-domestication-history-of-chickens-170653; http://cobb-vantress.com/about-cobb/career-profiles/our-history	31.682676654601	0.814590339245154	0.814590339245154	Gallus_gallus
Gallus gallus	domestication	10	313.529	2.387	Adult	3	+	Avoidance		Eklund, Beatrix; Jensen, Per	Sweden		yes	Avoidance	Avoidance_Gallus gallus_domestication_Eklund, Beatrix; Jensen, Per	Avoidance_Eklund, Beatrix; Jensen, Per	152.5	20	2.5802	30	carnivore	Birds	gregarious	meadow	Food	8000	http://animaldiversity.org, http://genomics.senescence.info/species/entry.php?species=Gallus_gallus	https://www.thoughtco.com/the-domestication-history-of-chickens-170653; http://cobb-vantress.com/about-cobb/career-profiles/our-history	17.7067501253053	7.41799334952045	7.41799334952045	Gallus_gallus
Gallus gallus	domestication	10	1048.621	2.629	Adult	3	+	Avoidance		Eklund, Beatrix; Jensen, Per	Sweden		yes	Avoidance	Avoidance_Gallus gallus_domestication_Eklund, Beatrix; Jensen, Per	Avoidance_Eklund, Beatrix; Jensen, Per	152.5	20	2.5802	30	carnivore	Birds	gregarious	meadow	Food	8000	http://animaldiversity.org, http://genomics.senescence.info/species/entry.php?species=Gallus_gallus	https://www.thoughtco.com/the-domestication-history-of-chickens-170653; http://cobb-vantress.com/about-cobb/career-profiles/our-history	32.3824180690695	12.3173899083566	12.3173899083566	Gallus_gallus
Gallus gallus	domestication	438	306.272	3.906	Adult	3	+	Avoidance		Eklund, Beatrix; Jensen, Per	Sweden	Number and size of eggs	yes	Avoidance	Avoidance_Gallus gallus_domestication_Eklund, Beatrix; Jensen, Per	Avoidance_Eklund, Beatrix; Jensen, Per	152.5	20	2.5802	30	carnivore	Birds	gregarious	meadow	Food	8000	http://animaldiversity.org, http://genomics.senescence.info/species/entry.php?species=Gallus_gallus	https://www.thoughtco.com/the-domestication-history-of-chickens-170653; http://cobb-vantress.com/about-cobb/career-profiles/our-history	17.5006285601403	4.48044766004617	4.48044766004617	Gallus_gallus
Gallus gallus	domestication	10	1005.109	6.748	Adult	3	+	Avoidance		Eklund, Beatrix; Jensen, Per	Sweden		yes	Avoidance	Avoidance_Gallus gallus_domestication_Eklund, Beatrix; Jensen, Per	Avoidance_Eklund, Beatrix; Jensen, Per	152.5	20	2.5802	30	carnivore	Birds	gregarious	meadow	Food	8000	http://animaldiversity.org, http://genomics.senescence.info/species/entry.php?species=Gallus_gallus	https://www.thoughtco.com/the-domestication-history-of-chickens-170653; http://cobb-vantress.com/about-cobb/career-profiles/our-history	31.7034540704952	4.69820006972365	4.69820006972365	Gallus_gallus
Gallus gallus	domestication	438	1041.342	8.742	Adult	3	+	Avoidance		Eklund, Beatrix; Jensen, Per	Sweden	Number and size of eggs	yes	Avoidance	Avoidance_Gallus gallus_domestication_Eklund, Beatrix; Jensen, Per	Avoidance_Eklund, Beatrix; Jensen, Per	152.5	20	2.5802	30	carnivore	Birds	gregarious	meadow	Food	8000	http://animaldiversity.org, http://genomics.senescence.info/species/entry.php?species=Gallus_gallus	https://www.thoughtco.com/the-domestication-history-of-chickens-170653; http://cobb-vantress.com/about-cobb/career-profiles/our-history	32.2698311120464	3.6913556522588	3.6913556522588	Gallus_gallus
Gallus gallus	domestication	438	1012.481	9.126	Adult	3	+	Avoidance		Eklund, Beatrix; Jensen, Per	Sweden	Number and size of eggs	yes	Avoidance	Avoidance_Gallus gallus_domestication_Eklund, Beatrix; Jensen, Per	Avoidance_Eklund, Beatrix; Jensen, Per	152.5	20	2.5802	30	carnivore	Birds	gregarious	meadow	Food	8000	http://animaldiversity.org, http://genomics.senescence.info/species/entry.php?species=Gallus_gallus	https://www.thoughtco.com/the-domestication-history-of-chickens-170653; http://cobb-vantress.com/about-cobb/career-profiles/our-history	31.8195065957975	3.48668711328046	3.48668711328046	Gallus_gallus
Gallus gallus	domestication	438	703.096	11.275	Adult	3	+	Avoidance		Eklund, Beatrix; Jensen, Per	Sweden	Number and size of eggs	yes	Avoidance	Avoidance_Gallus gallus_domestication_Eklund, Beatrix; Jensen, Per	Avoidance_Eklund, Beatrix; Jensen, Per	152.5	20	2.5802	30	carnivore	Birds	gregarious	meadow	Food	8000	http://animaldiversity.org, http://genomics.senescence.info/species/entry.php?species=Gallus_gallus	https://www.thoughtco.com/the-domestication-history-of-chickens-170653; http://cobb-vantress.com/about-cobb/career-profiles/our-history	26.5159574596129	2.35174788998784	2.35174788998784	Gallus_gallus
Gallus gallus	domestication	438	288.002	11.741	Adult	3	+	Avoidance		Eklund, Beatrix; Jensen, Per	Sweden	Number and size of eggs	yes	Avoidance	Avoidance_Gallus gallus_domestication_Eklund, Beatrix; Jensen, Per	Avoidance_Eklund, Beatrix; Jensen, Per	152.5	20	2.5802	30	carnivore	Birds	gregarious	meadow	Food	8000	http://animaldiversity.org, http://genomics.senescence.info/species/entry.php?species=Gallus_gallus	https://www.thoughtco.com/the-domestication-history-of-chickens-170653; http://cobb-vantress.com/about-cobb/career-profiles/our-history	16.9706216739399	1.44541535422366	1.44541535422366	Gallus_gallus
Gallus gallus	domestication	438	1046.267	14.122	Adult	3	+	Avoidance		Eklund, Beatrix; Jensen, Per	Sweden	Number and size of eggs	yes	Avoidance	Avoidance_Gallus gallus_domestication_Eklund, Beatrix; Jensen, Per	Avoidance_Eklund, Beatrix; Jensen, Per	152.5	20	2.5802	30	carnivore	Birds	gregarious	meadow	Food	8000	http://animaldiversity.org, http://genomics.senescence.info/species/entry.php?species=Gallus_gallus	https://www.thoughtco.com/the-domestication-history-of-chickens-170653; http://cobb-vantress.com/about-cobb/career-profiles/our-history	32.3460507635785	2.29047236677373	2.29047236677373	Gallus_gallus
Gallus gallus	domestication	438	1094.659	14.479	Adult	3	+	Avoidance		Eklund, Beatrix; Jensen, Per	Sweden	Number and size of eggs	yes	Avoidance	Avoidance_Gallus gallus_domestication_Eklund, Beatrix; Jensen, Per	Avoidance_Eklund, Beatrix; Jensen, Per	152.5	20	2.5802	30	carnivore	Birds	gregarious	meadow	Food	8000	http://animaldiversity.org, http://genomics.senescence.info/species/entry.php?species=Gallus_gallus	https://www.thoughtco.com/the-domestication-history-of-chickens-170653; http://cobb-vantress.com/about-cobb/career-profiles/our-history	33.0856313223732	2.28507709941109	2.28507709941109	Gallus_gallus
Gallus gallus	domestication	10	774.253	21.693	Adult	3	+	Avoidance		Eklund, Beatrix; Jensen, Per	Sweden		yes	Avoidance	Avoidance_Gallus gallus_domestication_Eklund, Beatrix; Jensen, Per	Avoidance_Eklund, Beatrix; Jensen, Per	152.5	20	2.5802	30	carnivore	Birds	gregarious	meadow	Food	8000	http://animaldiversity.org, http://genomics.senescence.info/species/entry.php?species=Gallus_gallus	https://www.thoughtco.com/the-domestication-history-of-chickens-170653; http://cobb-vantress.com/about-cobb/career-profiles/our-history	27.8254020635821	1.28269036387692	1.28269036387692	Gallus_gallus
Gallus gallus	domestication	438	793.846	33.98	Adult	3	+	Avoidance		Eklund, Beatrix; Jensen, Per	Sweden	Number and size of eggs	yes	Avoidance	Avoidance_Gallus gallus_domestication_Eklund, Beatrix; Jensen, Per	Avoidance_Eklund, Beatrix; Jensen, Per	152.5	20	2.5802	30	carnivore	Birds	gregarious	meadow	Food	8000	http://animaldiversity.org, http://genomics.senescence.info/species/entry.php?species=Gallus_gallus	https://www.thoughtco.com/the-domestication-history-of-chickens-170653; http://cobb-vantress.com/about-cobb/career-profiles/our-history	28.1752728469486	0.82917224387724	0.82917224387724	Gallus_gallus
Gallus gallus	domestication	133	1.164	1.948	Adult	30	+	Agitation		Hakansson, Jennie; Jensen, Per	Sweden		yes	Agitation	Agitation_Gallus gallus_domestication_Hakansson, Jennie; Jensen, Per	Agitation_Hakansson, Jennie; Jensen, Per	152.5	20	2.5802	30	carnivore	Birds	gregarious	meadow	Food	8000	http://animaldiversity.org, http://genomics.senescence.info/species/entry.php?species=Gallus_gallus	https://www.thoughtco.com/the-domestication-history-of-chickens-170653; http://cobb-vantress.com/about-cobb/career-profiles/our-history	1.07888831674089	0.553844105103128	0.553844105103128	Gallus_gallus
Gallus gallus	domestication	10	292.902	44.244	Adult	3	+	Avoidance		Eklund, Beatrix; Jensen, Per	Sweden		yes	Avoidance	Avoidance_Gallus gallus_domestication_Eklund, Beatrix; Jensen, Per	Avoidance_Eklund, Beatrix; Jensen, Per	152.5	20	2.5802	30	carnivore	Birds	gregarious	meadow	Food	8000	http://animaldiversity.org, http://genomics.senescence.info/species/entry.php?species=Gallus_gallus	https://www.thoughtco.com/the-domestication-history-of-chickens-170653; http://cobb-vantress.com/about-cobb/career-profiles/our-history	17.1143799186532	0.386818097790733	0.386818097790733	Gallus_gallus
Gallus gallus	domestication	10	1089.851	49.254	Adult	3	+	Avoidance		Eklund, Beatrix; Jensen, Per	Sweden		yes	Avoidance	Avoidance_Gallus gallus_domestication_Eklund, Beatrix; Jensen, Per	Avoidance_Eklund, Beatrix; Jensen, Per	152.5	20	2.5802	30	carnivore	Birds	gregarious	meadow	Food	8000	http://animaldiversity.org, http://genomics.senescence.info/species/entry.php?species=Gallus_gallus	https://www.thoughtco.com/the-domestication-history-of-chickens-170653; http://cobb-vantress.com/about-cobb/career-profiles/our-history	33.0128914213826	0.670258078965823	0.670258078965823	Gallus_gallus
Gallus gallus	domestication	10	713.792	68.588	Adult	3	+	Avoidance		Eklund, Beatrix; Jensen, Per	Sweden		yes	Avoidance	Avoidance_Gallus gallus_domestication_Eklund, Beatrix; Jensen, Per	Avoidance_Eklund, Beatrix; Jensen, Per	152.5	20	2.5802	30	carnivore	Birds	gregarious	meadow	Food	8000	http://animaldiversity.org, http://genomics.senescence.info/species/entry.php?species=Gallus_gallus	https://www.thoughtco.com/the-domestication-history-of-chickens-170653; http://cobb-vantress.com/about-cobb/career-profiles/our-history	26.7168860460945	0.389527119118425	0.389527119118425	Gallus_gallus
Gallus gallus	domestication	41	2.646	1.7	Adult	60	+		Corticosterone after stress	Ferrante, Valentina; Mugnai, Cecilia; Ferrari, Lorenzo; Marelli, Stefano P.; Spagnoli, Enrico; Lolli, Susanna	Italy		yes	Corticosterone after stress	Corticosterone after stress_Gallus gallus_domestication_Ferrante, Valentina; Mugnai, Cecilia; Ferrari, Lorenzo; Marelli, Stefano P.; Spagnoli, Enrico; Lolli, Susanna	Corticosterone after stress_Ferrante, Valentina; Mugnai, Cecilia; Ferrari, Lorenzo; Marelli, Stefano P.; Spagnoli, Enrico; Lolli, Susanna	152.5	20	2.5802	30	carnivore	Birds	gregarious	meadow	Food	8000	http://animaldiversity.org, http://genomics.senescence.info/species/entry.php?species=Gallus_gallus	https://www.thoughtco.com/the-domestication-history-of-chickens-170653; http://cobb-vantress.com/about-cobb/career-profiles/our-history	1.62665300540712	0.956854709063009	0.956854709063009	Gallus_gallus
Gallus gallus	domestication	136	2.166	2.15	Adult	60	+		Corticosterone after stress	Ferrante, Valentina; Mugnai, Cecilia; Ferrari, Lorenzo; Marelli, Stefano P.; Spagnoli, Enrico; Lolli, Susanna	Italy		yes	Corticosterone after stress	Corticosterone after stress_Gallus gallus_domestication_Ferrante, Valentina; Mugnai, Cecilia; Ferrari, Lorenzo; Marelli, Stefano P.; Spagnoli, Enrico; Lolli, Susanna	Corticosterone after stress_Ferrante, Valentina; Mugnai, Cecilia; Ferrari, Lorenzo; Marelli, Stefano P.; Spagnoli, Enrico; Lolli, Susanna	152.5	20	2.5802	30	carnivore	Birds	gregarious	meadow	Food	8000	http://animaldiversity.org, http://genomics.senescence.info/species/entry.php?species=Gallus_gallus	https://www.thoughtco.com/the-domestication-history-of-chickens-170653; http://cobb-vantress.com/about-cobb/career-profiles/our-history	1.47173367155882	0.684527289097125	0.684527289097125	Gallus_gallus
Gallus gallus	domestication	280	3.174	3.4	Adult	60	+		Corticosterone after stress	Ferrante, Valentina; Mugnai, Cecilia; Ferrari, Lorenzo; Marelli, Stefano P.; Spagnoli, Enrico; Lolli, Susanna	Italy		yes	Corticosterone after stress	Corticosterone after stress_Gallus gallus_domestication_Ferrante, Valentina; Mugnai, Cecilia; Ferrari, Lorenzo; Marelli, Stefano P.; Spagnoli, Enrico; Lolli, Susanna	Corticosterone after stress_Ferrante, Valentina; Mugnai, Cecilia; Ferrari, Lorenzo; Marelli, Stefano P.; Spagnoli, Enrico; Lolli, Susanna	152.5	20	2.5802	30	carnivore	Birds	gregarious	meadow	Food	8000	http://animaldiversity.org, http://genomics.senescence.info/species/entry.php?species=Gallus_gallus	https://www.thoughtco.com/the-domestication-history-of-chickens-170653; http://cobb-vantress.com/about-cobb/career-profiles/our-history	1.78157233925541	0.523991864486886	0.523991864486886	Gallus_gallus
Gallus gallus	domestication	280	4133.4	72.2	Adult	60	+	Tonic immibilty (s)		Ferrante, Valentina; Mugnai, Cecilia; Ferrari, Lorenzo; Marelli, Stefano P.; Spagnoli, Enrico; Lolli, Susanna	Italy		yes	Tonic immibilty (s)	Tonic immibilty (s)_Gallus gallus_domestication_Ferrante, Valentina; Mugnai, Cecilia; Ferrari, Lorenzo; Marelli, Stefano P.; Spagnoli, Enrico; Lolli, Susanna	Tonic immibilty (s)_Ferrante, Valentina; Mugnai, Cecilia; Ferrari, Lorenzo; Marelli, Stefano P.; Spagnoli, Enrico; Lolli, Susanna	152.5	20	2.5802	30	carnivore	Birds	gregarious	meadow	Food	8000	http://animaldiversity.org, http://genomics.senescence.info/species/entry.php?species=Gallus_gallus	https://www.thoughtco.com/the-domestication-history-of-chickens-170653; http://cobb-vantress.com/about-cobb/career-profiles/our-history	64.2915235470431	0.890464315055999	0.890464315055999	Gallus_gallus
Gallus gallus	domestication	136	4437.6	76.5	Adult	60	+	Tonic immibilty (s)		Ferrante, Valentina; Mugnai, Cecilia; Ferrari, Lorenzo; Marelli, Stefano P.; Spagnoli, Enrico; Lolli, Susanna	Italy		yes	Tonic immibilty (s)	Tonic immibilty (s)_Gallus gallus_domestication_Ferrante, Valentina; Mugnai, Cecilia; Ferrari, Lorenzo; Marelli, Stefano P.; Spagnoli, Enrico; Lolli, Susanna	Tonic immibilty (s)_Ferrante, Valentina; Mugnai, Cecilia; Ferrari, Lorenzo; Marelli, Stefano P.; Spagnoli, Enrico; Lolli, Susanna	152.5	20	2.5802	30	carnivore	Birds	gregarious	meadow	Food	8000	http://animaldiversity.org, http://genomics.senescence.info/species/entry.php?species=Gallus_gallus	https://www.thoughtco.com/the-domestication-history-of-chickens-170653; http://cobb-vantress.com/about-cobb/career-profiles/our-history	66.6153135547676	0.870788412480622	0.870788412480622	Gallus_gallus
Gallus gallus	domestication	41	4860	95.2	Adult	60	+	Tonic immibilty (s)		Ferrante, Valentina; Mugnai, Cecilia; Ferrari, Lorenzo; Marelli, Stefano P.; Spagnoli, Enrico; Lolli, Susanna	Italy		yes	Tonic immibilty (s)	Tonic immibilty (s)_Gallus gallus_domestication_Ferrante, Valentina; Mugnai, Cecilia; Ferrari, Lorenzo; Marelli, Stefano P.; Spagnoli, Enrico; Lolli, Susanna	Tonic immibilty (s)_Ferrante, Valentina; Mugnai, Cecilia; Ferrari, Lorenzo; Marelli, Stefano P.; Spagnoli, Enrico; Lolli, Susanna	152.5	20	2.5802	30	carnivore	Birds	gregarious	meadow	Food	8000	http://animaldiversity.org, http://genomics.senescence.info/species/entry.php?species=Gallus_gallus	https://www.thoughtco.com/the-domestication-history-of-chickens-170653; http://cobb-vantress.com/about-cobb/career-profiles/our-history	69.7137002317335	0.732286767140058	0.732286767140058	Gallus_gallus
Gallus gallus	domestication	0	2.120576042	-1.02970337	Adult	8	-		Expression of a gene of the vision (PDE6B)	Wang, M. S., Zhang, R. W., Su, L. Y., Li, Y., Peng, M. S., Liu, H. Q., ... & Wu, D. D.	China		no	Expression of a gene of the vision (PDE6B)	Expression of a gene of the vision (PDE6B)_Gallus gallus_domestication_Wang, M. S., Zhang, R. W., Su, L. Y., Li, Y., Peng, M. S., Liu, H. Q., ... & Wu, D. D.	Expression of a gene of the vision (PDE6B)_Wang, M. S., Zhang, R. W., Su, L. Y., Li, Y., Peng, M. S., Liu, H. Q., ... & Wu, D. D.	152.5	20	2.5802	30	carnivore	Birds	gregarious	meadow	Food	8000	http://animaldiversity.org, http://genomics.senescence.info/species/entry.php?species=Gallus_gallus	https://www.thoughtco.com/the-domestication-history-of-chickens-170653; http://cobb-vantress.com/about-cobb/career-profiles/our-history	1.4562197780555	1.41421288934453	1.41421288934453	Gallus_gallus
Gallus gallus	domestication	493	0.008713742	-0.59405991	Adult	8	-		Expression of a gene of the vision (RHO)	Wang, M. S., Zhang, R. W., Su, L. Y., Li, Y., Peng, M. S., Liu, H. Q., ... & Wu, D. D.	China		no	Expression of a gene of the vision (RHO)	Expression of a gene of the vision (RHO)_Gallus gallus_domestication_Wang, M. S., Zhang, R. W., Su, L. Y., Li, Y., Peng, M. S., Liu, H. Q., ... & Wu, D. D.	Expression of a gene of the vision (RHO)_Wang, M. S., Zhang, R. W., Su, L. Y., Li, Y., Peng, M. S., Liu, H. Q., ... & Wu, D. D.	152.5	20	2.5802	30	carnivore	Birds	gregarious	meadow	Food	8000	http://animaldiversity.org, http://genomics.senescence.info/species/entry.php?species=Gallus_gallus	https://www.thoughtco.com/the-domestication-history-of-chickens-170653; http://cobb-vantress.com/about-cobb/career-profiles/our-history	0.0933474263169585	0.15713470097142	0.15713470097142	Gallus_gallus
Gallus gallus	domestication	0	0.18438267	-1.02970337	Adult	8	-		Expression of a gene of the vision (RHO)	Wang, M. S., Zhang, R. W., Su, L. Y., Li, Y., Peng, M. S., Liu, H. Q., ... & Wu, D. D.	China		no	Expression of a gene of the vision (RHO)	Expression of a gene of the vision (RHO)_Gallus gallus_domestication_Wang, M. S., Zhang, R. W., Su, L. Y., Li, Y., Peng, M. S., Liu, H. Q., ... & Wu, D. D.	Expression of a gene of the vision (RHO)_Wang, M. S., Zhang, R. W., Su, L. Y., Li, Y., Peng, M. S., Liu, H. Q., ... & Wu, D. D.	152.5	20	2.5802	30	carnivore	Birds	gregarious	meadow	Food	8000	http://animaldiversity.org, http://genomics.senescence.info/species/entry.php?species=Gallus_gallus	https://www.thoughtco.com/the-domestication-history-of-chickens-170653; http://cobb-vantress.com/about-cobb/career-profiles/our-history	0.429398032133358	0.417011388564609	0.417011388564609	Gallus_gallus
Gallus gallus	domestication	24	127.058	28.667	Adults	16	+	Agitation		Hakansson, J; Jensen, P	Sweden		yes	Agitation	Agitation_Gallus gallus_domestication_Hakansson, J; Jensen, P	Agitation_Hakansson, J; Jensen, P	152.5	20	2.5802	30	carnivore	Birds	gregarious	meadow	Food	8000	http://animaldiversity.org, http://genomics.senescence.info/species/entry.php?species=Gallus_gallus	https://www.thoughtco.com/the-domestication-history-of-chickens-170653; http://cobb-vantress.com/about-cobb/career-profiles/our-history	11.2720007097232	0.393204754935054	0.393204754935054	Gallus_gallus
Gallus gallus	domestication	24	0.261	0.935	Adult	7	+	Agitation		Hakansson, Jennie; Jensen, Per	Sweden		yes	Agitation	Agitation_Gallus gallus_domestication_Hakansson, Jennie; Jensen, Per	Agitation_Hakansson, Jennie; Jensen, Per	152.5	20	2.5802	30	carnivore	Birds	gregarious	meadow	Food	8000	http://animaldiversity.org, http://genomics.senescence.info/species/entry.php?species=Gallus_gallus	https://www.thoughtco.com/the-domestication-history-of-chickens-170653; http://cobb-vantress.com/about-cobb/career-profiles/our-history	0.510881590977792	0.54639742350566	0.54639742350566	Gallus_gallus
Gallus gallus	domestication	77	28.939815	4.631	Adults	15	+	Percentage cover		Newberry, RC; Shackleton, DM	Canada	Tameness	no	Percentage cover	Percentage cover_Gallus gallus_domestication_Newberry, RC; Shackleton, DM	Percentage cover_Newberry, RC; Shackleton, DM	152.5	20	2.5802	30	carnivore	Birds	gregarious	meadow	Food	8000	http://animaldiversity.org, http://genomics.senescence.info/species/entry.php?species=Gallus_gallus	https://www.thoughtco.com/the-domestication-history-of-chickens-170653; http://cobb-vantress.com/about-cobb/career-profiles/our-history	5.3795738678821	1.16164410880633	1.16164410880633	Gallus_gallus
Gallus gallus	domestication	126	60.211	25.792	Adults	12	+	Agitation		Hakansson, J; Jensen, P	Sweden		yes	Agitation	Agitation_Gallus gallus_domestication_Hakansson, J; Jensen, P	Agitation_Hakansson, J; Jensen, P	152.5	20	2.5802	30	carnivore	Birds	gregarious	meadow	Food	8000	http://animaldiversity.org, http://genomics.senescence.info/species/entry.php?species=Gallus_gallus	https://www.thoughtco.com/the-domestication-history-of-chickens-170653; http://cobb-vantress.com/about-cobb/career-profiles/our-history	7.75957473061507	0.300851997930175	0.300851997930175	Gallus_gallus
Gallus gallus	domestication	140	0.037	0.124	Adult	8	+		Gene 3 involved in fear response	Belteky, Johan; Agnvall, Beatrix; Johnsson, Martin; Wright, Dominic; Jensen, Per	Sweden	Low Fear	yes	Gene 3 involved in fear response	Gene 3 involved in fear response _Gallus gallus_domestication_Belteky, Johan; Agnvall, Beatrix; Johnsson, Martin; Wright, Dominic; Jensen, Per	Gene 3 involved in fear response _Belteky, Johan; Agnvall, Beatrix; Johnsson, Martin; Wright, Dominic; Jensen, Per	152.5	20	2.5802	30	carnivore	Birds	gregarious	meadow	Food	8000	http://animaldiversity.org, http://genomics.senescence.info/species/entry.php?species=Gallus_gallus	https://www.thoughtco.com/the-domestication-history-of-chickens-170653; http://cobb-vantress.com/about-cobb/career-profiles/our-history	0.192353840616713	1.55124065013479	1.55124065013479	Gallus_gallus
Gallus gallus	domestication	145	0.089	0.251	Adult	6	+		Gene 3 involved in fear response	Belteky, Johan; Agnvall, Beatrix; Johnsson, Martin; Wright, Dominic; Jensen, Per	Sweden	Low Fear	yes	Gene 3 involved in fear response	Gene 3 involved in fear response _Gallus gallus_domestication_Belteky, Johan; Agnvall, Beatrix; Johnsson, Martin; Wright, Dominic; Jensen, Per	Gene 3 involved in fear response _Belteky, Johan; Agnvall, Beatrix; Johnsson, Martin; Wright, Dominic; Jensen, Per	152.5	20	2.5802	30	carnivore	Birds	gregarious	meadow	Food	8000	http://animaldiversity.org, http://genomics.senescence.info/species/entry.php?species=Gallus_gallus	https://www.thoughtco.com/the-domestication-history-of-chickens-170653; http://cobb-vantress.com/about-cobb/career-profiles/our-history	0.298328677803526	1.18856046933676	1.18856046933676	Gallus_gallus
Gallus gallus	domestication	145	0.005	0.071	Adult	6	+		Gene 1 involved in fear response	Belteky, Johan; Agnvall, Beatrix; Johnsson, Martin; Wright, Dominic; Jensen, Per	Sweden	Low Fear	yes	Gene 1 involved in fear response	Gene 1 involved in fear response _Gallus gallus_domestication_Belteky, Johan; Agnvall, Beatrix; Johnsson, Martin; Wright, Dominic; Jensen, Per	Gene 1 involved in fear response _Belteky, Johan; Agnvall, Beatrix; Johnsson, Martin; Wright, Dominic; Jensen, Per	152.5	20	2.5802	30	carnivore	Birds	gregarious	meadow	Food	8000	http://animaldiversity.org, http://genomics.senescence.info/species/entry.php?species=Gallus_gallus	https://www.thoughtco.com/the-domestication-history-of-chickens-170653; http://cobb-vantress.com/about-cobb/career-profiles/our-history	0.0707106781186548	0.995925043924715	0.995925043924715	Gallus_gallus
Gallus gallus	domestication	140	2.645	0.673	Adult	8	+		Gene 1 involved in fear response	Belteky, Johan; Agnvall, Beatrix; Johnsson, Martin; Wright, Dominic; Jensen, Per	Sweden	Low Fear	yes	Gene 1 involved in fear response	Gene 1 involved in fear response _Gallus gallus_domestication_Belteky, Johan; Agnvall, Beatrix; Johnsson, Martin; Wright, Dominic; Jensen, Per	Gene 1 involved in fear response _Belteky, Johan; Agnvall, Beatrix; Johnsson, Martin; Wright, Dominic; Jensen, Per	152.5	20	2.5802	30	carnivore	Birds	gregarious	meadow	Food	8000	http://animaldiversity.org, http://genomics.senescence.info/species/entry.php?species=Gallus_gallus	https://www.thoughtco.com/the-domestication-history-of-chickens-170653; http://cobb-vantress.com/about-cobb/career-profiles/our-history	1.62634559672906	2.41656106497631	2.41656106497631	Gallus_gallus
Gallus gallus	domestication	128	1.094	2.256	Adult	12	+	Agitation		Hakansson, Jennie; Jensen, Per	Sweden		yes	Agitation	Agitation_Gallus gallus_domestication_Hakansson, Jennie; Jensen, Per	Agitation_Hakansson, Jennie; Jensen, Per	152.5	20	2.5802	30	carnivore	Birds	gregarious	meadow	Food	8000	http://animaldiversity.org, http://genomics.senescence.info/species/entry.php?species=Gallus_gallus	https://www.thoughtco.com/the-domestication-history-of-chickens-170653; http://cobb-vantress.com/about-cobb/career-profiles/our-history	1.04594454919943	0.463627903013932	0.463627903013932	Gallus_gallus
Gallus gallus	domestication	24	30.429	14.346	Adults	6	+	Alert		Hakansson, J.; Bratt, C.; Jensen, P.	Sweden		yes	Alert	Alert_Gallus gallus_domestication_Hakansson, J.; Bratt, C.; Jensen, P.	Alert_Hakansson, J.; Bratt, C.; Jensen, P.	152.5	20	2.5802	30	carnivore	Birds	gregarious	meadow	Food	8000	http://animaldiversity.org, http://genomics.senescence.info/species/entry.php?species=Gallus_gallus	https://www.thoughtco.com/the-domestication-history-of-chickens-170653; http://cobb-vantress.com/about-cobb/career-profiles/our-history	5.51624872535675	0.384514758494127	0.384514758494127	Gallus_gallus
Gallus gallus	domestication	145	0.091	0.382	Adult	6	+		Gene 4 involved in fear response	Belteky, Johan; Agnvall, Beatrix; Johnsson, Martin; Wright, Dominic; Jensen, Per	Sweden	Low Fear	yes	Gene 4 involved in fear response	Gene 4 involved in fear response _Gallus gallus_domestication_Belteky, Johan; Agnvall, Beatrix; Johnsson, Martin; Wright, Dominic; Jensen, Per	Gene 4 involved in fear response _Belteky, Johan; Agnvall, Beatrix; Johnsson, Martin; Wright, Dominic; Jensen, Per	152.5	20	2.5802	30	carnivore	Birds	gregarious	meadow	Food	8000	http://animaldiversity.org, http://genomics.senescence.info/species/entry.php?species=Gallus_gallus	https://www.thoughtco.com/the-domestication-history-of-chickens-170653; http://cobb-vantress.com/about-cobb/career-profiles/our-history	0.301662062579967	0.789691263298343	0.789691263298343	Gallus_gallus
Gallus gallus	domestication	140	1.043	1.17	Adult	8	+		Gene 4 involved in fear response	Belteky, Johan; Agnvall, Beatrix; Johnsson, Martin; Wright, Dominic; Jensen, Per	Sweden	Low Fear	yes	Gene 4 involved in fear response	Gene 4 involved in fear response _Gallus gallus_domestication_Belteky, Johan; Agnvall, Beatrix; Johnsson, Martin; Wright, Dominic; Jensen, Per	Gene 4 involved in fear response _Belteky, Johan; Agnvall, Beatrix; Johnsson, Martin; Wright, Dominic; Jensen, Per	152.5	20	2.5802	30	carnivore	Birds	gregarious	meadow	Food	8000	http://animaldiversity.org, http://genomics.senescence.info/species/entry.php?species=Gallus_gallus	https://www.thoughtco.com/the-domestication-history-of-chickens-170653; http://cobb-vantress.com/about-cobb/career-profiles/our-history	1.02127371453494	0.872883516696532	0.872883516696532	Gallus_gallus
Gallus gallus	domestication	30	790.17846	21.792	Adults	15	+	Percentage cover		Newberry, RC; Shackleton, DM	Canada		no	Percentage cover	Percentage cover_Gallus gallus_domestication_Newberry, RC; Shackleton, DM	Percentage cover_Newberry, RC; Shackleton, DM	152.5	20	2.5802	30	carnivore	Birds	gregarious	meadow	Food	8000	http://animaldiversity.org, http://genomics.senescence.info/species/entry.php?species=Gallus_gallus	https://www.thoughtco.com/the-domestication-history-of-chickens-170653; http://cobb-vantress.com/about-cobb/career-profiles/our-history	28.1101131267734	1.28992809869555	1.28992809869555	Gallus_gallus
Gallus gallus	domestication	130	0.402	1.932	Adult	12	+	Agitation		Hakansson, Jennie; Jensen, Per	Sweden		yes	Agitation	Agitation_Gallus gallus_domestication_Hakansson, Jennie; Jensen, Per	Agitation_Hakansson, Jennie; Jensen, Per	152.5	20	2.5802	30	carnivore	Birds	gregarious	meadow	Food	8000	http://animaldiversity.org, http://genomics.senescence.info/species/entry.php?species=Gallus_gallus	https://www.thoughtco.com/the-domestication-history-of-chickens-170653; http://cobb-vantress.com/about-cobb/career-profiles/our-history	0.634034699365894	0.328175310230794	0.328175310230794	Gallus_gallus
Gallus gallus	domestication	0	0.451720068	-1.02310281	Adult	8	-		Expression of a gene of the vision (NR2E3)	Wang, M. S., Zhang, R. W., Su, L. Y., Li, Y., Peng, M. S., Liu, H. Q., ... & Wu, D. D.	China		no	Expression of a gene of the vision (NR2E3)	Expression of a gene of the vision (NR2E3)_Gallus gallus_domestication_Wang, M. S., Zhang, R. W., Su, L. Y., Li, Y., Peng, M. S., Liu, H. Q., ... & Wu, D. D.	Expression of a gene of the vision (NR2E3)_Wang, M. S., Zhang, R. W., Su, L. Y., Li, Y., Peng, M. S., Liu, H. Q., ... & Wu, D. D.	152.5	20	2.5802	30	carnivore	Birds	gregarious	meadow	Food	8000	http://animaldiversity.org, http://genomics.senescence.info/species/entry.php?species=Gallus_gallus	https://www.thoughtco.com/the-domestication-history-of-chickens-170653; http://cobb-vantress.com/about-cobb/career-profiles/our-history	0.672101233446272	0.656924433084366	0.656924433084366	Gallus_gallus
Gallus gallus	domestication	493	0.037300358	-0.332309232	Adult	8	-		Expression of a gene of the vision (GUCA1A)	Wang, M. S., Zhang, R. W., Su, L. Y., Li, Y., Peng, M. S., Liu, H. Q., ... & Wu, D. D.	China		no	Expression of a gene of the vision (GUCA1A)	Expression of a gene of the vision (GUCA1A)_Gallus gallus_domestication_Wang, M. S., Zhang, R. W., Su, L. Y., Li, Y., Peng, M. S., Liu, H. Q., ... & Wu, D. D.	Expression of a gene of the vision (GUCA1A)_Wang, M. S., Zhang, R. W., Su, L. Y., Li, Y., Peng, M. S., Liu, H. Q., ... & Wu, D. D.	152.5	20	2.5802	30	carnivore	Birds	gregarious	meadow	Food	8000	http://animaldiversity.org, http://genomics.senescence.info/species/entry.php?species=Gallus_gallus	https://www.thoughtco.com/the-domestication-history-of-chickens-170653; http://cobb-vantress.com/about-cobb/career-profiles/our-history	0.193133005982924	0.581184593700736	0.581184593700736	Gallus_gallus
Gallus gallus	domestication	24	58.932	13.767	Adults	6	+	Alert		Hakansson, J.; Bratt, C.; Jensen, P.	Sweden		yes	Alert	Alert_Gallus gallus_domestication_Hakansson, J.; Bratt, C.; Jensen, P.	Alert_Hakansson, J.; Bratt, C.; Jensen, P.	152.5	20	2.5802	30	carnivore	Birds	gregarious	meadow	Food	8000	http://animaldiversity.org, http://genomics.senescence.info/species/entry.php?species=Gallus_gallus	https://www.thoughtco.com/the-domestication-history-of-chickens-170653; http://cobb-vantress.com/about-cobb/career-profiles/our-history	7.67671804874974	0.557617349368035	0.557617349368035	Gallus_gallus
Gallus gallus	domestication	0	0.004144421	-1.02082659	Adult	8	-		Expression of a gene of the vision (GUCA1A)	Wang, M. S., Zhang, R. W., Su, L. Y., Li, Y., Peng, M. S., Liu, H. Q., ... & Wu, D. D.	China		no	Expression of a gene of the vision (GUCA1A)	Expression of a gene of the vision (GUCA1A)_Gallus gallus_domestication_Wang, M. S., Zhang, R. W., Su, L. Y., Li, Y., Peng, M. S., Liu, H. Q., ... & Wu, D. D.	Expression of a gene of the vision (GUCA1A)_Wang, M. S., Zhang, R. W., Su, L. Y., Li, Y., Peng, M. S., Liu, H. Q., ... & Wu, D. D.	152.5	20	2.5802	30	carnivore	Birds	gregarious	meadow	Food	8000	http://animaldiversity.org, http://genomics.senescence.info/species/entry.php?species=Gallus_gallus	https://www.thoughtco.com/the-domestication-history-of-chickens-170653; http://cobb-vantress.com/about-cobb/career-profiles/our-history	0.0643771776330712	0.0630637742626504	0.0630637742626504	Gallus_gallus
Gallus gallus	domestication	493	0.003137011	-0.138614264	Adult	8	-		Expression of a gene of the vision (NR2E3)	Wang, M. S., Zhang, R. W., Su, L. Y., Li, Y., Peng, M. S., Liu, H. Q., ... & Wu, D. D.	China		no	Expression of a gene of the vision (NR2E3)	Expression of a gene of the vision (NR2E3)_Gallus gallus_domestication_Wang, M. S., Zhang, R. W., Su, L. Y., Li, Y., Peng, M. S., Liu, H. Q., ... & Wu, D. D.	Expression of a gene of the vision (NR2E3)_Wang, M. S., Zhang, R. W., Su, L. Y., Li, Y., Peng, M. S., Liu, H. Q., ... & Wu, D. D.	152.5	20	2.5802	30	carnivore	Birds	gregarious	meadow	Food	8000	http://animaldiversity.org, http://genomics.senescence.info/species/entry.php?species=Gallus_gallus	https://www.thoughtco.com/the-domestication-history-of-chickens-170653; http://cobb-vantress.com/about-cobb/career-profiles/our-history	0.056009026058306	0.404063942930909	0.404063942930909	Gallus_gallus
Gallus gallus	domestication	493	0.034854971	-0.336634066	Adult	8	-		Expression of a gene of the vision (PDE6B)	Wang, M. S., Zhang, R. W., Su, L. Y., Li, Y., Peng, M. S., Liu, H. Q., ... & Wu, D. D.	China		no	Expression of a gene of the vision (PDE6B)	Expression of a gene of the vision (PDE6B)_Gallus gallus_domestication_Wang, M. S., Zhang, R. W., Su, L. Y., Li, Y., Peng, M. S., Liu, H. Q., ... & Wu, D. D.	Expression of a gene of the vision (PDE6B)_Wang, M. S., Zhang, R. W., Su, L. Y., Li, Y., Peng, M. S., Liu, H. Q., ... & Wu, D. D.	152.5	20	2.5802	30	carnivore	Birds	gregarious	meadow	Food	8000	http://animaldiversity.org, http://genomics.senescence.info/species/entry.php?species=Gallus_gallus	https://www.thoughtco.com/the-domestication-history-of-chickens-170653; http://cobb-vantress.com/about-cobb/career-profiles/our-history	0.186694860668418	0.554592893365753	0.554592893365753	Gallus_gallus
Gallus gallus	domestication	31	0.94	1.859	Adult	30	+	Agitation		Hakansson, Jennie; Jensen, Per	Sweden		yes	Agitation	Agitation_Gallus gallus_domestication_Hakansson, Jennie; Jensen, Per	Agitation_Hakansson, Jennie; Jensen, Per	152.5	20	2.5802	30	carnivore	Birds	gregarious	meadow	Food	8000	http://animaldiversity.org, http://genomics.senescence.info/species/entry.php?species=Gallus_gallus	https://www.thoughtco.com/the-domestication-history-of-chickens-170653; http://cobb-vantress.com/about-cobb/career-profiles/our-history	0.969535971483266	0.521536294504177	0.521536294504177	Gallus_gallus
Gallus gallus	domestication	126	0.597	1.596	Adult	12	+	Agitation		Hakansson, Jennie; Jensen, Per	Sweden		yes	Agitation	Agitation_Gallus gallus_domestication_Hakansson, Jennie; Jensen, Per	Agitation_Hakansson, Jennie; Jensen, Per	152.5	20	2.5802	30	carnivore	Birds	gregarious	meadow	Food	8000	http://animaldiversity.org, http://genomics.senescence.info/species/entry.php?species=Gallus_gallus	https://www.thoughtco.com/the-domestication-history-of-chickens-170653; http://cobb-vantress.com/about-cobb/career-profiles/our-history	0.772657750883274	0.484121397796538	0.484121397796538	Gallus_gallus
Gallus gallus	domestication	28	0.639	1.728	Adult	11	+	Agitation		Hakansson, Jennie; Jensen, Per	Sweden		yes	Agitation	Agitation_Gallus gallus_domestication_Hakansson, Jennie; Jensen, Per	Agitation_Hakansson, Jennie; Jensen, Per	152.5	20	2.5802	30	carnivore	Birds	gregarious	meadow	Food	8000	http://animaldiversity.org, http://genomics.senescence.info/species/entry.php?species=Gallus_gallus	https://www.thoughtco.com/the-domestication-history-of-chickens-170653; http://cobb-vantress.com/about-cobb/career-profiles/our-history	0.799374755668454	0.462601131752577	0.462601131752577	Gallus_gallus
Gallus gallus	domestication	26	0.665	1.559	Adult	14	+	Agitation		Hakansson, Jennie; Jensen, Per	Sweden		yes	Agitation	Agitation_Gallus gallus_domestication_Hakansson, Jennie; Jensen, Per	Agitation_Hakansson, Jennie; Jensen, Per	152.5	20	2.5802	30	carnivore	Birds	gregarious	meadow	Food	8000	http://animaldiversity.org, http://genomics.senescence.info/species/entry.php?species=Gallus_gallus	https://www.thoughtco.com/the-domestication-history-of-chickens-170653; http://cobb-vantress.com/about-cobb/career-profiles/our-history	0.815475321515005	0.523075895776142	0.523075895776142	Gallus_gallus
Garrulus glandarius	urban	19.5	2.64	8.13	Unknown	11	+	FID		Moller et al. 2013. Change in flight initiation distance between urban and rural habitats following a cold winter	France	NA	yes	FID	FID_Garrulus glandarius_urban_Moller et al. 2013. Change in flight initiation distance between urban and rural habitats following a cold winter	FID_Moller et al. 2013. Change in flight initiation distance between urban and rural habitats following a cold winter	365	34	0.16	18	omnivore	Birds	gregarious	forest	NA	NA	Amniote Database and Wikipedia	NA	1.62480768092719	0.199853343287477	0.199853343287477	Garrulus_glandarius
Garrulus glandarius	urban	0	7.66	18.74	Unknown	6	+	FID		Moller et al. 2013. Change in flight initiation distance between urban and rural habitats following a cold winter	Denmark	NA	yes	FID	FID_Garrulus glandarius_urban_Moller et al. 2013. Change in flight initiation distance between urban and rural habitats following a cold winter	FID_Moller et al. 2013. Change in flight initiation distance between urban and rural habitats following a cold winter	365	34	0.16	18	omnivore	Birds	gregarious	forest	NA	NA	Amniote Database and Wikipedia	NA	2.76767050061961	0.147687860225166	0.147687860225166	Garrulus_glandarius
Garrulus glandarius	urban	0	5.07	11.14	Unknown	11	+	FID		Moller et al. 2013. Change in flight initiation distance between urban and rural habitats following a cold winter	France	NA	yes	FID	FID_Garrulus glandarius_urban_Moller et al. 2013. Change in flight initiation distance between urban and rural habitats following a cold winter	FID_Moller et al. 2013. Change in flight initiation distance between urban and rural habitats following a cold winter	365	34	0.16	18	omnivore	Birds	gregarious	forest	NA	NA	Amniote Database and Wikipedia	NA	2.25166604983954	0.202124420990982	0.202124420990982	Garrulus_glandarius
Garrulus glandarius	urban	0	29.22	48.75	Unknown	3	+	FID		Moller et al. 2013. Change in flight initiation distance between urban and rural habitats following a cold winter	Czech	NA	yes	FID	FID_Garrulus glandarius_urban_Moller et al. 2013. Change in flight initiation distance between urban and rural habitats following a cold winter	FID_Moller et al. 2013. Change in flight initiation distance between urban and rural habitats following a cold winter	365	34	0.16	18	omnivore	Birds	gregarious	forest	NA	NA	Amniote Database and Wikipedia	NA	5.40555270069583	0.110883132321966	0.110883132321966	Garrulus_glandarius
Garrulus glandarius	urban	20	1.21	4.9	Unknown	3	+	FID		Moller et al. 2013. Change in flight initiation distance between urban and rural habitats following a cold winter	France	NA	yes	FID	FID_Garrulus glandarius_urban_Moller et al. 2013. Change in flight initiation distance between urban and rural habitats following a cold winter	FID_Moller et al. 2013. Change in flight initiation distance between urban and rural habitats following a cold winter	365	34	0.16	18	omnivore	Birds	gregarious	forest	NA	NA	Amniote Database and Wikipedia	NA	1.1	0.224489795918367	0.224489795918367	Garrulus_glandarius
Garrulus glandarius	urban	0	54.46	14.22	Unknown	13	+	FID		M�ller 2010. Interspecific variation in fear responses predicts urbanization in birds	Europe	NA	yes	FID	FID_Garrulus glandarius_urban_M�ller 2010. Interspecific variation in fear responses predicts urbanization in birds	FID_M�ller 2010. Interspecific variation in fear responses predicts urbanization in birds	365	34	0.16	18	omnivore	Birds	gregarious	forest	NA	NA	Amniote Database and Wikipedia	NA	7.37970189099804	0.518966377707316	0.518966377707316	Garrulus_glandarius
Garrulus glandarius	urban	18.5	8.53	8.2	Unknown	9	+	FID		M�ller 2010. Interspecific variation in fear responses predicts urbanization in birds	Europe	NA	yes	FID	FID_Garrulus glandarius_urban_M�ller 2010. Interspecific variation in fear responses predicts urbanization in birds	FID_M�ller 2010. Interspecific variation in fear responses predicts urbanization in birds	365	34	0.16	18	omnivore	Birds	gregarious	forest	NA	NA	Amniote Database and Wikipedia	NA	2.92061637330205	0.356172728451469	0.356172728451469	Garrulus_glandarius
Garrulus glandarius	urban	0	9.88	22.27	Unknown	10	+	FID		Moller et al. 2013. Change in flight initiation distance between urban and rural habitats following a cold winter	Denmark	NA	yes	FID	FID_Garrulus glandarius_urban_Moller et al. 2013. Change in flight initiation distance between urban and rural habitats following a cold winter	FID_Moller et al. 2013. Change in flight initiation distance between urban and rural habitats following a cold winter	365	34	0.16	18	omnivore	Birds	gregarious	forest	NA	NA	Amniote Database and Wikipedia	NA	3.14324672910034	0.141142646120357	0.141142646120357	Garrulus_glandarius
Garrulus glandarius	urban	0	21.06	35.04	Unknown	7	+	FID		Moller et al. 2013. Change in flight initiation distance between urban and rural habitats following a cold winter	Czech	NA	yes	FID	FID_Garrulus glandarius_urban_Moller et al. 2013. Change in flight initiation distance between urban and rural habitats following a cold winter	FID_Moller et al. 2013. Change in flight initiation distance between urban and rural habitats following a cold winter	365	34	0.16	18	omnivore	Birds	gregarious	forest	NA	NA	Amniote Database and Wikipedia	NA	4.58911756223351	0.130967966958719	0.130967966958719	Garrulus_glandarius
Haliotis kamtschatkana	captivity	0	11.616	1.53	Adults	15	+	Reaction grade (0-8 from no reaction to a strong reaction)		Hansen& Gosselin 2016. Are hatchery-reared abalone naive of predators? Comparing the behaviours of wild and hatchery-reared northern abalone, Haliotis	Canada	NA	yes	Reaction grade (0-8 from no reaction to a strong reaction)	Reaction grade (0-8 from no reaction to a strong reaction)_Haliotis kamtschatkana_captivity_Hansen& Gosselin 2016. Are hatchery-reared abalone naive of predators? Comparing the behaviours of wild and hatchery-reared northern abalone, Haliotis	Reaction grade (0-8 from no reaction to a strong reaction)_Hansen& Gosselin 2016. Are hatchery-reared abalone naive of predators? Comparing the behaviours of wild and hatchery-reared northern abalone, Haliotis	1460	11.5	0.1	15	herbivore	Mollusca	solitary	Rocky shores, kelp forests	NA	NA	http://animaldiversity.org, https://inverts.wallawalla.edu/	NA	3.40822534466253	2.22759826448531	2.22759826448531	Haliotis_kamtschatkana
Haliotis kamtschatkana	captivity	1	11.552	1.35	Adults	20	+	Reaction grade (0-8 from no reaction to a strong reaction)		Hansen& Gosselin 2016. Are hatchery-reared abalone naive of predators? Comparing the behaviours of wild and hatchery-reared northern abalone, Haliotis	Canada	NA	yes	Reaction grade (0-8 from no reaction to a strong reaction)	Reaction grade (0-8 from no reaction to a strong reaction)_Haliotis kamtschatkana_captivity_Hansen& Gosselin 2016. Are hatchery-reared abalone naive of predators? Comparing the behaviours of wild and hatchery-reared northern abalone, Haliotis	Reaction grade (0-8 from no reaction to a strong reaction)_Hansen& Gosselin 2016. Are hatchery-reared abalone naive of predators? Comparing the behaviours of wild and hatchery-reared northern abalone, Haliotis	1460	11.5	0.1	15	herbivore	Mollusca	solitary	Rocky shores, kelp forests	NA	NA	http://animaldiversity.org, https://inverts.wallawalla.edu/	NA	3.39882332579968	2.51764690799976	2.51764690799976	Haliotis_kamtschatkana
Haliotis kamtschatkana	captivity	0	1.47	7.76	Adults	12	+	Reaction grade (0-8 from no reaction to a strong reaction)		Hansen& Gosselin 2016. Are hatchery-reared abalone naive of predators? Comparing the behaviours of wild and hatchery-reared northern abalone, Haliotis	Canada	NA	yes	Reaction grade (0-8 from no reaction to a strong reaction)	Reaction grade (0-8 from no reaction to a strong reaction)_Haliotis kamtschatkana_captivity_Hansen& Gosselin 2016. Are hatchery-reared abalone naive of predators? Comparing the behaviours of wild and hatchery-reared northern abalone, Haliotis	Reaction grade (0-8 from no reaction to a strong reaction)_Hansen& Gosselin 2016. Are hatchery-reared abalone naive of predators? Comparing the behaviours of wild and hatchery-reared northern abalone, Haliotis	1460	11.5	0.1	15	herbivore	Mollusca	solitary	Rocky shores, kelp forests	NA	NA	http://animaldiversity.org, https://inverts.wallawalla.edu/	NA	1.21243556529821	0.156241696559048	0.156241696559048	Haliotis_kamtschatkana
Haliotis kamtschatkana	captivity	1	9.2928	6.24	Adults	12	+	Reaction grade (0-8 from no reaction to a strong reaction)		Hansen& Gosselin 2016. Are hatchery-reared abalone naive of predators? Comparing the behaviours of wild and hatchery-reared northern abalone, Haliotis	Canada	NA	yes	Reaction grade (0-8 from no reaction to a strong reaction)	Reaction grade (0-8 from no reaction to a strong reaction)_Haliotis kamtschatkana_captivity_Hansen& Gosselin 2016. Are hatchery-reared abalone naive of predators? Comparing the behaviours of wild and hatchery-reared northern abalone, Haliotis	Reaction grade (0-8 from no reaction to a strong reaction)_Hansen& Gosselin 2016. Are hatchery-reared abalone naive of predators? Comparing the behaviours of wild and hatchery-reared northern abalone, Haliotis	1460	11.5	0.1	15	herbivore	Mollusca	solitary	Rocky shores, kelp forests	NA	NA	http://animaldiversity.org, https://inverts.wallawalla.edu/	NA	3.04840942132122	0.48852715085276	0.48852715085276	Haliotis_kamtschatkana
Haliotis kamtschatkana	captivity	1	7.29	4.3	Early stage juveniles	36	+	Reaction grade (0-8 from no reaction to a strong reaction)		Hansen& Gosselin 2016. Are hatchery-reared abalone naive of predators? Comparing the behaviours of wild and hatchery-reared northern abalone, Haliotis	Canada	NA	yes	Reaction grade (0-8 from no reaction to a strong reaction)	Reaction grade (0-8 from no reaction to a strong reaction)_Haliotis kamtschatkana_captivity_Hansen& Gosselin 2016. Are hatchery-reared abalone naive of predators? Comparing the behaviours of wild and hatchery-reared northern abalone, Haliotis	Reaction grade (0-8 from no reaction to a strong reaction)_Hansen& Gosselin 2016. Are hatchery-reared abalone naive of predators? Comparing the behaviours of wild and hatchery-reared northern abalone, Haliotis	1460	11.5	0.1	15	herbivore	Mollusca	solitary	Rocky shores, kelp forests	NA	NA	http://animaldiversity.org, https://inverts.wallawalla.edu/	NA	2.7	0.627906976744186	0.627906976744186	Haliotis_kamtschatkana
Haliotis kamtschatkana	captivity	1	9.1125	1.7	Late stage juveniles	45	+	Reaction grade (0-8 from no reaction to a strong reaction)		Hansen& Gosselin 2016. Are hatchery-reared abalone naive of predators? Comparing the behaviours of wild and hatchery-reared northern abalone, Haliotis	Canada	NA	yes	Reaction grade (0-8 from no reaction to a strong reaction)	Reaction grade (0-8 from no reaction to a strong reaction)_Haliotis kamtschatkana_captivity_Hansen& Gosselin 2016. Are hatchery-reared abalone naive of predators? Comparing the behaviours of wild and hatchery-reared northern abalone, Haliotis	Reaction grade (0-8 from no reaction to a strong reaction)_Hansen& Gosselin 2016. Are hatchery-reared abalone naive of predators? Comparing the behaviours of wild and hatchery-reared northern abalone, Haliotis	1460	11.5	0.1	15	herbivore	Mollusca	solitary	Rocky shores, kelp forests	NA	NA	http://animaldiversity.org, https://inverts.wallawalla.edu/	NA	3.01869176962472	1.77570104095572	1.77570104095572	Haliotis_kamtschatkana
Haliotis kamtschatkana	captivity	0	12.5316	5.53	Adults	36	+	Reaction grade (0-8 from no reaction to a strong reaction)		Hansen& Gosselin 2016. Are hatchery-reared abalone naive of predators? Comparing the behaviours of wild and hatchery-reared northern abalone, Haliotis	Canada	NA	yes	Reaction grade (0-8 from no reaction to a strong reaction)	Reaction grade (0-8 from no reaction to a strong reaction)_Haliotis kamtschatkana_captivity_Hansen& Gosselin 2016. Are hatchery-reared abalone naive of predators? Comparing the behaviours of wild and hatchery-reared northern abalone, Haliotis	Reaction grade (0-8 from no reaction to a strong reaction)_Hansen& Gosselin 2016. Are hatchery-reared abalone naive of predators? Comparing the behaviours of wild and hatchery-reared northern abalone, Haliotis	1460	11.5	0.1	15	herbivore	Mollusca	solitary	Rocky shores, kelp forests	NA	NA	http://animaldiversity.org, https://inverts.wallawalla.edu/	NA	3.54	0.640144665461121	0.640144665461121	Haliotis_kamtschatkana
Haliotis kamtschatkana	captivity	1	4.5387	1.88	Adults	27	+	Reaction grade (0-8 from no reaction to a strong reaction)		Hansen& Gosselin 2016. Are hatchery-reared abalone naive of predators? Comparing the behaviours of wild and hatchery-reared northern abalone, Haliotis	Canada	NA	yes	Reaction grade (0-8 from no reaction to a strong reaction)	Reaction grade (0-8 from no reaction to a strong reaction)_Haliotis kamtschatkana_captivity_Hansen& Gosselin 2016. Are hatchery-reared abalone naive of predators? Comparing the behaviours of wild and hatchery-reared northern abalone, Haliotis	Reaction grade (0-8 from no reaction to a strong reaction)_Hansen& Gosselin 2016. Are hatchery-reared abalone naive of predators? Comparing the behaviours of wild and hatchery-reared northern abalone, Haliotis	1460	11.5	0.1	15	herbivore	Mollusca	solitary	Rocky shores, kelp forests	NA	NA	http://animaldiversity.org, https://inverts.wallawalla.edu/	NA	2.13042249330972	1.13320345388815	1.13320345388815	Haliotis_kamtschatkana
Haliotis kamtschatkana	captivity	1	15.21	4.1	Early stage juveniles	36	+	Reaction grade (0-8 from no reaction to a strong reaction)		Hansen& Gosselin 2016. Are hatchery-reared abalone naive of predators? Comparing the behaviours of wild and hatchery-reared northern abalone, Haliotis	Canada	NA	yes	Reaction grade (0-8 from no reaction to a strong reaction)	Reaction grade (0-8 from no reaction to a strong reaction)_Haliotis kamtschatkana_captivity_Hansen& Gosselin 2016. Are hatchery-reared abalone naive of predators? Comparing the behaviours of wild and hatchery-reared northern abalone, Haliotis	Reaction grade (0-8 from no reaction to a strong reaction)_Hansen& Gosselin 2016. Are hatchery-reared abalone naive of predators? Comparing the behaviours of wild and hatchery-reared northern abalone, Haliotis	1460	11.5	0.1	15	herbivore	Mollusca	solitary	Rocky shores, kelp forests	NA	NA	http://animaldiversity.org, https://inverts.wallawalla.edu/	NA	3.9	0.951219512195122	0.951219512195122	Haliotis_kamtschatkana
Haliotis kamtschatkana	captivity	1	8	2.3	Late stage juveniles	32	+	Reaction grade (0-8 from no reaction to a strong reaction)		Hansen& Gosselin 2016. Are hatchery-reared abalone naive of predators? Comparing the behaviours of wild and hatchery-reared northern abalone, Haliotis	Canada	NA	yes	Reaction grade (0-8 from no reaction to a strong reaction)	Reaction grade (0-8 from no reaction to a strong reaction)_Haliotis kamtschatkana_captivity_Hansen& Gosselin 2016. Are hatchery-reared abalone naive of predators? Comparing the behaviours of wild and hatchery-reared northern abalone, Haliotis	Reaction grade (0-8 from no reaction to a strong reaction)_Hansen& Gosselin 2016. Are hatchery-reared abalone naive of predators? Comparing the behaviours of wild and hatchery-reared northern abalone, Haliotis	1460	11.5	0.1	15	herbivore	Mollusca	solitary	Rocky shores, kelp forests	NA	NA	http://animaldiversity.org, https://inverts.wallawalla.edu/	NA	2.82842712474619	1.22975092380269	1.22975092380269	Haliotis_kamtschatkana
Haliotis kamtschatkana	captivity	1	12.96	5.8	Early stage juveniles	36	+	Reaction grade (0-8 from no reaction to a strong reaction)		Hansen& Gosselin 2016. Are hatchery-reared abalone naive of predators? Comparing the behaviours of wild and hatchery-reared northern abalone, Haliotis	Canada	NA	yes	Reaction grade (0-8 from no reaction to a strong reaction)	Reaction grade (0-8 from no reaction to a strong reaction)_Haliotis kamtschatkana_captivity_Hansen& Gosselin 2016. Are hatchery-reared abalone naive of predators? Comparing the behaviours of wild and hatchery-reared northern abalone, Haliotis	Reaction grade (0-8 from no reaction to a strong reaction)_Hansen& Gosselin 2016. Are hatchery-reared abalone naive of predators? Comparing the behaviours of wild and hatchery-reared northern abalone, Haliotis	1460	11.5	0.1	15	herbivore	Mollusca	solitary	Rocky shores, kelp forests	NA	NA	http://animaldiversity.org, https://inverts.wallawalla.edu/	NA	3.6	0.620689655172414	0.620689655172414	Haliotis_kamtschatkana
Haliotis kamtschatkana	captivity	1	8.505	6.5	Late stage juveniles	42	+	Reaction grade (0-8 from no reaction to a strong reaction)		Hansen& Gosselin 2016. Are hatchery-reared abalone naive of predators? Comparing the behaviours of wild and hatchery-reared northern abalone, Haliotis	Canada	NA	yes	Reaction grade (0-8 from no reaction to a strong reaction)	Reaction grade (0-8 from no reaction to a strong reaction)_Haliotis kamtschatkana_captivity_Hansen& Gosselin 2016. Are hatchery-reared abalone naive of predators? Comparing the behaviours of wild and hatchery-reared northern abalone, Haliotis	Reaction grade (0-8 from no reaction to a strong reaction)_Hansen& Gosselin 2016. Are hatchery-reared abalone naive of predators? Comparing the behaviours of wild and hatchery-reared northern abalone, Haliotis	1460	11.5	0.1	15	herbivore	Mollusca	solitary	Rocky shores, kelp forests	NA	NA	http://animaldiversity.org, https://inverts.wallawalla.edu/	NA	2.91633331428354	0.448666663735929	0.448666663735929	Haliotis_kamtschatkana
Hippolais icterina	urban	0	9.55	7.48	Unknown	16	+	FID		M�ller 2010. Interspecific variation in fear responses predicts urbanization in birds	Europe	NA	yes	FID	FID_Hippolais icterina_urban_M�ller 2010. Interspecific variation in fear responses predicts urbanization in birds	FID_M�ller 2010. Interspecific variation in fear responses predicts urbanization in birds	365	13	0.013	10.8	insectivore	Birds	solitary	forest	NA	NA	Amniote Database and Wikipedia	NA	3.09030742807249	0.413142704287766	0.413142704287766	Hippolais_icterina
Hippolais icterina	urban	7	7.13	7.69	Unknown	4	+	FID		M�ller 2010. Interspecific variation in fear responses predicts urbanization in birds	Europe	NA	yes	FID	FID_Hippolais icterina_urban_M�ller 2010. Interspecific variation in fear responses predicts urbanization in birds	FID_M�ller 2010. Interspecific variation in fear responses predicts urbanization in birds	365	13	0.013	10.8	insectivore	Birds	solitary	forest	NA	NA	Amniote Database and Wikipedia	NA	2.67020598456374	0.347230947277469	0.347230947277469	Hippolais_icterina
Hirundo rustica	urban	110	0.48	4.37	Unknown	4	+	FID		Moller et al. 2013. Change in flight initiation distance between urban and rural habitats following a cold winter	Denmark	NA	yes	FID	FID_Hirundo rustica_urban_Moller et al. 2013. Change in flight initiation distance between urban and rural habitats following a cold winter	FID_Moller et al. 2013. Change in flight initiation distance between urban and rural habitats following a cold winter	365	17.25	0.019	16	insectivore	Birds	gregarious	grassland, savanna, shrubland	NA	NA	Amniote Database and ADW	NA	0.692820323027551	0.158540119685938	0.158540119685938	Hirundo_rustica
Hirundo rustica	urban	0	4.37	9.9	Unknown	40	+	FID		Moller et al. 2013. Change in flight initiation distance between urban and rural habitats following a cold winter	Denmark	NA	yes	FID	FID_Hirundo rustica_urban_Moller et al. 2013. Change in flight initiation distance between urban and rural habitats following a cold winter	FID_Moller et al. 2013. Change in flight initiation distance between urban and rural habitats following a cold winter	365	17.25	0.019	16	insectivore	Birds	gregarious	grassland, savanna, shrubland	NA	NA	Amniote Database and ADW	NA	2.09045449603669	0.211157019801686	0.211157019801686	Hirundo_rustica
Hirundo rustica	urban	0	6.5	10.81	Unknown	15	+	FID		Moller et al. 2013. Change in flight initiation distance between urban and rural habitats following a cold winter	Denmark	NA	yes	FID	FID_Hirundo rustica_urban_Moller et al. 2013. Change in flight initiation distance between urban and rural habitats following a cold winter	FID_Moller et al. 2013. Change in flight initiation distance between urban and rural habitats following a cold winter	365	17.25	0.019	16	insectivore	Birds	gregarious	grassland, savanna, shrubland	NA	NA	Amniote Database and ADW	NA	2.54950975679639	0.235847341054245	0.235847341054245	Hirundo_rustica
Jasus edwardsii	captivity	0	NA	-2	Juveniles	10	-	Walking behavior (% of time spent in activity)		Oliver et al. 2008. Anti-predator behavior of captive-reared and wild juvenile spiny lobster (Jasus edwardsii). Reviews in Fisheries Science, 16:186-194.	New Zealand	NA	yes	Walking behavior (% of time spent in activity)	Walking behavior (% of time spent in activity)_Jasus edwardsii_captivity_Oliver et al. 2008. Anti-predator behavior of captive-reared and wild juvenile spiny lobster (Jasus edwardsii). Reviews in Fisheries Science, 16:186-194.	Walking behavior (% of time spent in activity)_Oliver et al. 2008. Anti-predator behavior of captive-reared and wild juvenile spiny lobster (Jasus edwardsii). Reviews in Fisheries Science, 16:186-194.	3285	50.5	8	40	carnivore	Crustacea	solitary	Reefs (5-200 m deep)	NA	NA	Wikipedia, http://www.scielo.br/scielo.php?script=sci_arttext&pid=S0104-64972019000100300	NA	NA	NA	NA	Jasus_edwardsii
Jasus edwardsii	captivity	0	NA	2	Juveniles	10	+	Defense behavior (% of time spent in activity)		Oliver et al. 2008. Anti-predator behavior of captive-reared and wild juvenile spiny lobster (Jasus edwardsii). Reviews in Fisheries Science, 16:186-194.	New Zealand	NA	yes	Defense behavior (% of time spent in activity)	Defense behavior (% of time spent in activity)_Jasus edwardsii_captivity_Oliver et al. 2008. Anti-predator behavior of captive-reared and wild juvenile spiny lobster (Jasus edwardsii). Reviews in Fisheries Science, 16:186-194.	Defense behavior (% of time spent in activity)_Oliver et al. 2008. Anti-predator behavior of captive-reared and wild juvenile spiny lobster (Jasus edwardsii). Reviews in Fisheries Science, 16:186-194.	3285	50.5	8	40	carnivore	Crustacea	solitary	Reefs (5-200 m deep)	NA	NA	Wikipedia, http://www.scielo.br/scielo.php?script=sci_arttext&pid=S0104-64972019000100300	NA	NA	NA	NA	Jasus_edwardsii
Jasus edwardsii	captivity	1	NA	8	Juveniles	10	+	Defense behavior (% of time spent in activity)		Oliver et al. 2008. Anti-predator behavior of captive-reared and wild juvenile spiny lobster (Jasus edwardsii). Reviews in Fisheries Science, 16:186-194.	New Zealand	NA	yes	Defense behavior (% of time spent in activity)	Defense behavior (% of time spent in activity)_Jasus edwardsii_captivity_Oliver et al. 2008. Anti-predator behavior of captive-reared and wild juvenile spiny lobster (Jasus edwardsii). Reviews in Fisheries Science, 16:186-194.	Defense behavior (% of time spent in activity)_Oliver et al. 2008. Anti-predator behavior of captive-reared and wild juvenile spiny lobster (Jasus edwardsii). Reviews in Fisheries Science, 16:186-194.	3285	50.5	8	40	carnivore	Crustacea	solitary	Reefs (5-200 m deep)	NA	NA	Wikipedia, http://www.scielo.br/scielo.php?script=sci_arttext&pid=S0104-64972019000100300	NA	NA	NA	NA	Jasus_edwardsii
Jasus edwardsii	captivity	1	NA	87	Juveniles	10	+	Alert behavior (% of time spent in activity)		Oliver et al. 2008. Anti-predator behavior of captive-reared and wild juvenile spiny lobster (Jasus edwardsii). Reviews in Fisheries Science, 16:186-194.	New Zealand	NA	yes	Alert behavior (% of time spent in activity)	Alert behavior (% of time spent in activity)_Jasus edwardsii_captivity_Oliver et al. 2008. Anti-predator behavior of captive-reared and wild juvenile spiny lobster (Jasus edwardsii). Reviews in Fisheries Science, 16:186-194.	Alert behavior (% of time spent in activity)_Oliver et al. 2008. Anti-predator behavior of captive-reared and wild juvenile spiny lobster (Jasus edwardsii). Reviews in Fisheries Science, 16:186-194.	3285	50.5	8	40	carnivore	Crustacea	solitary	Reefs (5-200 m deep)	NA	NA	Wikipedia, http://www.scielo.br/scielo.php?script=sci_arttext&pid=S0104-64972019000100300	NA	NA	NA	NA	Jasus_edwardsii
Jasus edwardsii	captivity	1	NA	-1.5	Juveniles	10	-	Walking behavior (% of time spent in activity)		Oliver et al. 2008. Anti-predator behavior of captive-reared and wild juvenile spiny lobster (Jasus edwardsii). Reviews in Fisheries Science, 16:186-194.	New Zealand	NA	yes	Walking behavior (% of time spent in activity)	Walking behavior (% of time spent in activity)_Jasus edwardsii_captivity_Oliver et al. 2008. Anti-predator behavior of captive-reared and wild juvenile spiny lobster (Jasus edwardsii). Reviews in Fisheries Science, 16:186-194.	Walking behavior (% of time spent in activity)_Oliver et al. 2008. Anti-predator behavior of captive-reared and wild juvenile spiny lobster (Jasus edwardsii). Reviews in Fisheries Science, 16:186-194.	3285	50.5	8	40	carnivore	Crustacea	solitary	Reefs (5-200 m deep)	NA	NA	Wikipedia, http://www.scielo.br/scielo.php?script=sci_arttext&pid=S0104-64972019000100300	NA	NA	NA	NA	Jasus_edwardsii
Jasus edwardsii	captivity	0	NA	94	Juveniles	10	+	Alert behavior (% of time spent in activity)		Oliver et al. 2008. Anti-predator behavior of captive-reared and wild juvenile spiny lobster (Jasus edwardsii). Reviews in Fisheries Science, 16:186-194.	New Zealand	NA	yes	Alert behavior (% of time spent in activity)	Alert behavior (% of time spent in activity)_Jasus edwardsii_captivity_Oliver et al. 2008. Anti-predator behavior of captive-reared and wild juvenile spiny lobster (Jasus edwardsii). Reviews in Fisheries Science, 16:186-194.	Alert behavior (% of time spent in activity)_Oliver et al. 2008. Anti-predator behavior of captive-reared and wild juvenile spiny lobster (Jasus edwardsii). Reviews in Fisheries Science, 16:186-194.	3285	50.5	8	40	carnivore	Crustacea	solitary	Reefs (5-200 m deep)	NA	NA	Wikipedia, http://www.scielo.br/scielo.php?script=sci_arttext&pid=S0104-64972019000100300	NA	NA	NA	NA	Jasus_edwardsii
Junco hyemalis	urban	24	82.36	21.21	Adult	31	+		Stress-induced CORT 30 min (ng/ml)	Atwell et al. 2012. Boldness behavior and stress physiology in a novel urban environment suggest rapid correlated evolutionary adaptation	USA	NA	yes	Stress-induced CORT 30 min (ng/ml)	Stress-induced CORT 30 min (ng/ml)_Junco hyemalis_urban_Atwell et al. 2012. Boldness behavior and stress physiology in a novel urban environment suggest rapid correlated evolutionary adaptation	Stress-induced CORT 30 min (ng/ml)_Atwell et al. 2012. Boldness behavior and stress physiology in a novel urban environment suggest rapid correlated evolutionary adaptation	365	14.5	0.019	11.3	omnivore	Birds	gregarious	forest	NA	NA	Amniote Database and ADW	NA	9.07524104363074	0.427875579614839	0.427875579614839	Junco_hyemalis
Junco hyemalis	urban	0	146.58	28.14	Adult	27	+		Stress-induced CORT 15 min (ng/ml)	Atwell et al. 2012. Boldness behavior and stress physiology in a novel urban environment suggest rapid correlated evolutionary adaptation	USA	NA	yes	Stress-induced CORT 15 min (ng/ml)	Stress-induced CORT 15 min (ng/ml)_Junco hyemalis_urban_Atwell et al. 2012. Boldness behavior and stress physiology in a novel urban environment suggest rapid correlated evolutionary adaptation	Stress-induced CORT 15 min (ng/ml)_Atwell et al. 2012. Boldness behavior and stress physiology in a novel urban environment suggest rapid correlated evolutionary adaptation	365	14.5	0.019	11.3	omnivore	Birds	gregarious	forest	NA	NA	Amniote Database and ADW	NA	12.1070227554094	0.430242457548307	0.430242457548307	Junco_hyemalis
Junco hyemalis	urban	0	134.27	29.12	Adult	27	+		Stress-induced CORT 30 min (ng/ml)	Atwell et al. 2012. Boldness behavior and stress physiology in a novel urban environment suggest rapid correlated evolutionary adaptation	USA	NA	yes	Stress-induced CORT 30 min (ng/ml)	Stress-induced CORT 30 min (ng/ml)_Junco hyemalis_urban_Atwell et al. 2012. Boldness behavior and stress physiology in a novel urban environment suggest rapid correlated evolutionary adaptation	Stress-induced CORT 30 min (ng/ml)_Atwell et al. 2012. Boldness behavior and stress physiology in a novel urban environment suggest rapid correlated evolutionary adaptation	365	14.5	0.019	11.3	omnivore	Birds	gregarious	forest	NA	NA	Amniote Database and ADW	NA	11.587493257819	0.397922158578948	0.397922158578948	Junco_hyemalis
Junco hyemalis	urban	0	4.26	4.19	Adult	10	+		Baseline CORT (ng/ml)	Atwell et al. 2012. Boldness behavior and stress physiology in a novel urban environment suggest rapid correlated evolutionary adaptation	USA	NA	yes	Baseline CORT (ng/ml)	Baseline CORT (ng/ml)_Junco hyemalis_urban_Atwell et al. 2012. Boldness behavior and stress physiology in a novel urban environment suggest rapid correlated evolutionary adaptation	Baseline CORT (ng/ml)_Atwell et al. 2012. Boldness behavior and stress physiology in a novel urban environment suggest rapid correlated evolutionary adaptation	365	14.5	0.019	11.3	omnivore	Birds	gregarious	forest	NA	NA	Amniote Database and ADW	NA	2.06397674405503	0.492595881636045	0.492595881636045	Junco_hyemalis
Junco hyemalis	urban	0	112.23	22.03	Adult	10	+		Stress-induced CORT 15 min (ng/ml)	Atwell et al. 2012. Boldness behavior and stress physiology in a novel urban environment suggest rapid correlated evolutionary adaptation	USA	NA	yes	Stress-induced CORT 15 min (ng/ml)	Stress-induced CORT 15 min (ng/ml)_Junco hyemalis_urban_Atwell et al. 2012. Boldness behavior and stress physiology in a novel urban environment suggest rapid correlated evolutionary adaptation	Stress-induced CORT 15 min (ng/ml)_Atwell et al. 2012. Boldness behavior and stress physiology in a novel urban environment suggest rapid correlated evolutionary adaptation	365	14.5	0.019	11.3	omnivore	Birds	gregarious	forest	NA	NA	Amniote Database and ADW	NA	10.5938661498057	0.480883620054732	0.480883620054732	Junco_hyemalis
Junco hyemalis	urban	24	8.71	3.17	Adult	11	+		Baseline CORT (ng/ml)	Atwell et al. 2012. Boldness behavior and stress physiology in a novel urban environment suggest rapid correlated evolutionary adaptation	USA	NA	yes	Baseline CORT (ng/ml)	Baseline CORT (ng/ml)_Junco hyemalis_urban_Atwell et al. 2012. Boldness behavior and stress physiology in a novel urban environment suggest rapid correlated evolutionary adaptation	Baseline CORT (ng/ml)_Atwell et al. 2012. Boldness behavior and stress physiology in a novel urban environment suggest rapid correlated evolutionary adaptation	365	14.5	0.019	11.3	omnivore	Birds	gregarious	forest	NA	NA	Amniote Database and ADW	NA	2.95127091267474	0.931000287910013	0.931000287910013	Junco_hyemalis
Junco hyemalis	urban	24	77.6	16.16	Adult	11	+		Stress-induced CORT 15 min (ng/ml)	Atwell et al. 2012. Boldness behavior and stress physiology in a novel urban environment suggest rapid correlated evolutionary adaptation	USA	NA	yes	Stress-induced CORT 15 min (ng/ml)	Stress-induced CORT 15 min (ng/ml)_Junco hyemalis_urban_Atwell et al. 2012. Boldness behavior and stress physiology in a novel urban environment suggest rapid correlated evolutionary adaptation	Stress-induced CORT 15 min (ng/ml)_Atwell et al. 2012. Boldness behavior and stress physiology in a novel urban environment suggest rapid correlated evolutionary adaptation	365	14.5	0.019	11.3	omnivore	Birds	gregarious	forest	NA	NA	Amniote Database and ADW	NA	8.8090862182181	0.545116721424387	0.545116721424387	Junco_hyemalis
Junco hyemalis	urban	24	64.47	19.28	Adult	11	+		Stress-induced CORT 30 min (ng/ml)	Atwell et al. 2012. Boldness behavior and stress physiology in a novel urban environment suggest rapid correlated evolutionary adaptation	USA	NA	yes	Stress-induced CORT 30 min (ng/ml)	Stress-induced CORT 30 min (ng/ml)_Junco hyemalis_urban_Atwell et al. 2012. Boldness behavior and stress physiology in a novel urban environment suggest rapid correlated evolutionary adaptation	Stress-induced CORT 30 min (ng/ml)_Atwell et al. 2012. Boldness behavior and stress physiology in a novel urban environment suggest rapid correlated evolutionary adaptation	365	14.5	0.019	11.3	omnivore	Birds	gregarious	forest	NA	NA	Amniote Database and ADW	NA	8.02932126645833	0.416458571911739	0.416458571911739	Junco_hyemalis
Junco hyemalis	urban	24	3.08	2.79	Adult	10	+		Baseline CORT (ng/ml)	Atwell et al. 2012. Boldness behavior and stress physiology in a novel urban environment suggest rapid correlated evolutionary adaptation	USA	NA	yes	Baseline CORT (ng/ml)	Baseline CORT (ng/ml)_Junco hyemalis_urban_Atwell et al. 2012. Boldness behavior and stress physiology in a novel urban environment suggest rapid correlated evolutionary adaptation	Baseline CORT (ng/ml)_Atwell et al. 2012. Boldness behavior and stress physiology in a novel urban environment suggest rapid correlated evolutionary adaptation	365	14.5	0.019	11.3	omnivore	Birds	gregarious	forest	NA	NA	Amniote Database and ADW	NA	1.75499287747842	0.629029705189399	0.629029705189399	Junco_hyemalis
Junco hyemalis	urban	24	33.12	10.85	Adult	10	+		Stress-induced CORT 15 min (ng/ml)	Atwell et al. 2012. Boldness behavior and stress physiology in a novel urban environment suggest rapid correlated evolutionary adaptation	USA	NA	yes	Stress-induced CORT 15 min (ng/ml)	Stress-induced CORT 15 min (ng/ml)_Junco hyemalis_urban_Atwell et al. 2012. Boldness behavior and stress physiology in a novel urban environment suggest rapid correlated evolutionary adaptation	Stress-induced CORT 15 min (ng/ml)_Atwell et al. 2012. Boldness behavior and stress physiology in a novel urban environment suggest rapid correlated evolutionary adaptation	365	14.5	0.019	11.3	omnivore	Birds	gregarious	forest	NA	NA	Amniote Database and ADW	NA	5.75499782797526	0.530414546357167	0.530414546357167	Junco_hyemalis
Junco hyemalis	urban	24	49.73	13.36	Adult	10	+		Stress-induced CORT 30 min (ng/ml)	Atwell et al. 2012. Boldness behavior and stress physiology in a novel urban environment suggest rapid correlated evolutionary adaptation	USA	NA	yes	Stress-induced CORT 30 min (ng/ml)	Stress-induced CORT 30 min (ng/ml)_Junco hyemalis_urban_Atwell et al. 2012. Boldness behavior and stress physiology in a novel urban environment suggest rapid correlated evolutionary adaptation	Stress-induced CORT 30 min (ng/ml)_Atwell et al. 2012. Boldness behavior and stress physiology in a novel urban environment suggest rapid correlated evolutionary adaptation	365	14.5	0.019	11.3	omnivore	Birds	gregarious	forest	NA	NA	Amniote Database and ADW	NA	7.05195008490559	0.527840575217485	0.527840575217485	Junco_hyemalis
Junco hyemalis	urban	0	30.11	13.5	Adult	24	+	FID		Atwell et al. 2012. Boldness behavior and stress physiology in a novel urban environment suggest rapid correlated evolutionary adaptation	USA	NA	yes	FID	FID_Junco hyemalis_urban_Atwell et al. 2012. Boldness behavior and stress physiology in a novel urban environment suggest rapid correlated evolutionary adaptation	FID_Atwell et al. 2012. Boldness behavior and stress physiology in a novel urban environment suggest rapid correlated evolutionary adaptation	365	14.5	0.019	11.3	omnivore	Birds	gregarious	forest	NA	NA	Amniote Database and ADW	NA	5.48725796732758	0.406463553135376	0.406463553135376	Junco_hyemalis
Junco hyemalis	urban	0	35.25	9.94	Adult	17	+	FID		Atwell et al. 2012. Boldness behavior and stress physiology in a novel urban environment suggest rapid correlated evolutionary adaptation	USA	NA	yes	FID	FID_Junco hyemalis_urban_Atwell et al. 2012. Boldness behavior and stress physiology in a novel urban environment suggest rapid correlated evolutionary adaptation	FID_Atwell et al. 2012. Boldness behavior and stress physiology in a novel urban environment suggest rapid correlated evolutionary adaptation	365	14.5	0.019	11.3	omnivore	Birds	gregarious	forest	NA	NA	Amniote Database and ADW	NA	5.93717104351896	0.59730090981076	0.59730090981076	Junco_hyemalis
Junco hyemalis	urban	0	63.2	10.42	Adult	27	+		Baseline CORT (ng/ml)	Atwell et al. 2012. Boldness behavior and stress physiology in a novel urban environment suggest rapid correlated evolutionary adaptation	USA	NA	yes	Baseline CORT (ng/ml)	Baseline CORT (ng/ml)_Junco hyemalis_urban_Atwell et al. 2012. Boldness behavior and stress physiology in a novel urban environment suggest rapid correlated evolutionary adaptation	Baseline CORT (ng/ml)_Atwell et al. 2012. Boldness behavior and stress physiology in a novel urban environment suggest rapid correlated evolutionary adaptation	365	14.5	0.019	11.3	omnivore	Birds	gregarious	forest	NA	NA	Amniote Database and ADW	NA	7.94984276574072	0.76294076446648	0.76294076446648	Junco_hyemalis
Junco hyemalis	urban	24	10.8	4.26	Adult	30	+	FID		Atwell et al. 2012. Boldness behavior and stress physiology in a novel urban environment suggest rapid correlated evolutionary adaptation	USA	NA	yes	FID	FID_Junco hyemalis_urban_Atwell et al. 2012. Boldness behavior and stress physiology in a novel urban environment suggest rapid correlated evolutionary adaptation	FID_Atwell et al. 2012. Boldness behavior and stress physiology in a novel urban environment suggest rapid correlated evolutionary adaptation	365	14.5	0.019	11.3	omnivore	Birds	gregarious	forest	NA	NA	Amniote Database and ADW	NA	3.286335345031	0.771440221838262	0.771440221838262	Junco_hyemalis
Junco hyemalis	urban	24	4.23	3.7	Adult	11	+	FID		Atwell et al. 2012. Boldness behavior and stress physiology in a novel urban environment suggest rapid correlated evolutionary adaptation	USA	NA	yes	FID	FID_Junco hyemalis_urban_Atwell et al. 2012. Boldness behavior and stress physiology in a novel urban environment suggest rapid correlated evolutionary adaptation	FID_Atwell et al. 2012. Boldness behavior and stress physiology in a novel urban environment suggest rapid correlated evolutionary adaptation	365	14.5	0.019	11.3	omnivore	Birds	gregarious	forest	NA	NA	Amniote Database and ADW	NA	2.05669638012031	0.555863886519004	0.555863886519004	Junco_hyemalis
Junco hyemalis	urban	24	26.81	8.09	Adult	31	+		Baseline CORT (ng/ml)	Atwell et al. 2012. Boldness behavior and stress physiology in a novel urban environment suggest rapid correlated evolutionary adaptation	USA	NA	yes	Baseline CORT (ng/ml)	Baseline CORT (ng/ml)_Junco hyemalis_urban_Atwell et al. 2012. Boldness behavior and stress physiology in a novel urban environment suggest rapid correlated evolutionary adaptation	Baseline CORT (ng/ml)_Atwell et al. 2012. Boldness behavior and stress physiology in a novel urban environment suggest rapid correlated evolutionary adaptation	365	14.5	0.019	11.3	omnivore	Birds	gregarious	forest	NA	NA	Amniote Database and ADW	NA	5.17783738639985	0.640029343189103	0.640029343189103	Junco_hyemalis
Junco hyemalis	urban	24	49.22	19.16	Adult	31	+		Stress-induced CORT 15 min (ng/ml)	Atwell et al. 2012. Boldness behavior and stress physiology in a novel urban environment suggest rapid correlated evolutionary adaptation	USA	NA	yes	Stress-induced CORT 15 min (ng/ml)	Stress-induced CORT 15 min (ng/ml)_Junco hyemalis_urban_Atwell et al. 2012. Boldness behavior and stress physiology in a novel urban environment suggest rapid correlated evolutionary adaptation	Stress-induced CORT 15 min (ng/ml)_Atwell et al. 2012. Boldness behavior and stress physiology in a novel urban environment suggest rapid correlated evolutionary adaptation	365	14.5	0.019	11.3	omnivore	Birds	gregarious	forest	NA	NA	Amniote Database and ADW	NA	7.01569668671615	0.366163710162638	0.366163710162638	Junco_hyemalis
Junco hyemalis	urban	0	58.56	23.66	Adult	10	+		Stress-induced CORT 30 min (ng/ml)	Atwell et al. 2012. Boldness behavior and stress physiology in a novel urban environment suggest rapid correlated evolutionary adaptation	USA	NA	yes	Stress-induced CORT 30 min (ng/ml)	Stress-induced CORT 30 min (ng/ml)_Junco hyemalis_urban_Atwell et al. 2012. Boldness behavior and stress physiology in a novel urban environment suggest rapid correlated evolutionary adaptation	Stress-induced CORT 30 min (ng/ml)_Atwell et al. 2012. Boldness behavior and stress physiology in a novel urban environment suggest rapid correlated evolutionary adaptation	365	14.5	0.019	11.3	omnivore	Birds	gregarious	forest	NA	NA	Amniote Database and ADW	NA	7.6524505878836	0.323434090781217	0.323434090781217	Junco_hyemalis
Junco hyemalis	urban	0	10.34	2.19	Adult	9	+		Baseline CORT (ng/ml)	Atwell et al. 2012. Boldness behavior and stress physiology in a novel urban environment suggest rapid correlated evolutionary adaptation	USA	NA	yes	Baseline CORT (ng/ml)	Baseline CORT (ng/ml)_Junco hyemalis_urban_Atwell et al. 2012. Boldness behavior and stress physiology in a novel urban environment suggest rapid correlated evolutionary adaptation	Baseline CORT (ng/ml)_Atwell et al. 2012. Boldness behavior and stress physiology in a novel urban environment suggest rapid correlated evolutionary adaptation	365	14.5	0.019	11.3	omnivore	Birds	gregarious	forest	NA	NA	Amniote Database and ADW	NA	3.21558703816271	1.46830458363594	1.46830458363594	Junco_hyemalis
Junco hyemalis	urban	0	26.81	13.78	Adult	9	+		Stress-induced CORT 15 min (ng/ml)	Atwell et al. 2012. Boldness behavior and stress physiology in a novel urban environment suggest rapid correlated evolutionary adaptation	USA	NA	yes	Stress-induced CORT 15 min (ng/ml)	Stress-induced CORT 15 min (ng/ml)_Junco hyemalis_urban_Atwell et al. 2012. Boldness behavior and stress physiology in a novel urban environment suggest rapid correlated evolutionary adaptation	Stress-induced CORT 15 min (ng/ml)_Atwell et al. 2012. Boldness behavior and stress physiology in a novel urban environment suggest rapid correlated evolutionary adaptation	365	14.5	0.019	11.3	omnivore	Birds	gregarious	forest	NA	NA	Amniote Database and ADW	NA	5.17783738639985	0.375750173178508	0.375750173178508	Junco_hyemalis
Junco hyemalis	urban	0	41.33	19.51	Adult	9	+		Stress-induced CORT 30 min (ng/ml)	Atwell et al. 2012. Boldness behavior and stress physiology in a novel urban environment suggest rapid correlated evolutionary adaptation	USA	NA	yes	Stress-induced CORT 30 min (ng/ml)	Stress-induced CORT 30 min (ng/ml)_Junco hyemalis_urban_Atwell et al. 2012. Boldness behavior and stress physiology in a novel urban environment suggest rapid correlated evolutionary adaptation	Stress-induced CORT 30 min (ng/ml)_Atwell et al. 2012. Boldness behavior and stress physiology in a novel urban environment suggest rapid correlated evolutionary adaptation	365	14.5	0.019	11.3	omnivore	Birds	gregarious	forest	NA	NA	Amniote Database and ADW	NA	6.42884126417817	0.329515185247472	0.329515185247472	Junco_hyemalis
Larus argentatus	urban	30	4.86	8.75	Unknown	24	+	FID		Moller et al. 2013. Change in flight initiation distance between urban and rural habitats following a cold winter	Norway	NA	yes	FID	FID_Larus ridibundus_urban_Moller et al. 2013. Change in flight initiation distance between urban and rural habitats following a cold winter	FID_Moller et al. 2013. Change in flight initiation distance between urban and rural habitats following a cold winter	1457	61	1.085	49	omnivore	Birds	gregarious	coasts, marine	NA	NA	Amniote Database and ADW	NA	2.20454076850486	0.251947516400555	0.251947516400555	Larus_argentatus
Larus argentatus	urban	0	11	32	Unknown	3	+	FID		Moller et al. 2013. Change in flight initiation distance between urban and rural habitats following a cold winter	Denmark	NA	yes	FID	FID_Larus ridibundus_urban_Moller et al. 2013. Change in flight initiation distance between urban and rural habitats following a cold winter	FID_Moller et al. 2013. Change in flight initiation distance between urban and rural habitats following a cold winter	1457	61	1.085	49	omnivore	Birds	gregarious	coasts, marine	NA	NA	Amniote Database and ADW	NA	3.3166247903554	0.103644524698606	0.103644524698606	Larus_argentatus
Larus argentatus	urban	0	3.56	6.8	Unknown	5	+	FID		Moller et al. 2013. Change in flight initiation distance between urban and rural habitats following a cold winter	Norway	NA	yes	FID	FID_Larus ridibundus_urban_Moller et al. 2013. Change in flight initiation distance between urban and rural habitats following a cold winter	FID_Moller et al. 2013. Change in flight initiation distance between urban and rural habitats following a cold winter	1457	61	1.085	49	omnivore	Birds	gregarious	coasts, marine	NA	NA	Amniote Database and ADW	NA	1.88679622641132	0.277470033295782	0.277470033295782	Larus_argentatus
Larus argentatus	urban	0	13.31	41.2	Unknown	5	+	FID		Moller et al. 2013. Change in flight initiation distance between urban and rural habitats following a cold winter	Denmark	NA	yes	FID	FID_Larus ridibundus_urban_Moller et al. 2013. Change in flight initiation distance between urban and rural habitats following a cold winter	FID_Moller et al. 2013. Change in flight initiation distance between urban and rural habitats following a cold winter	1457	61	1.085	49	omnivore	Birds	gregarious	coasts, marine	NA	NA	Amniote Database and ADW	NA	3.64828726939094	0.0885506618784209	0.0885506618784209	Larus_argentatus
Larus argentatus	urban	0	5.21	13.06	Unknown	4	+	FID		Moller et al. 2013. Change in flight initiation distance between urban and rural habitats following a cold winter	Norway	NA	yes	FID	FID_Larus ridibundus_urban_Moller et al. 2013. Change in flight initiation distance between urban and rural habitats following a cold winter	FID_Moller et al. 2013. Change in flight initiation distance between urban and rural habitats following a cold winter	1457	61	1.085	49	omnivore	Birds	gregarious	coasts, marine	NA	NA	Amniote Database and ADW	NA	2.28254244210267	0.17477354074293	0.17477354074293	Larus_argentatus
Larus argentatus	urban	4.75	5.29	11	Unknown	4	+	FID		Moller et al. 2013. Change in flight initiation distance between urban and rural habitats following a cold winter	Norway	NA	yes	FID	FID_Larus argentatus_urban_Moller et al. 2013. Change in flight initiation distance between urban and rural habitats following a cold winter	FID_Moller et al. 2013. Change in flight initiation distance between urban and rural habitats following a cold winter	1457	61	1.085	49	omnivore	Birds	gregarious	coasts, marine	NA	NA	Amniote Database and ADW	NA	2.3	0.209090909090909	0.209090909090909	Larus_argentatus
Larus argentatus	urban	0	4.78	17.02	Unknown	3	+	FID		Moller et al. 2013. Change in flight initiation distance between urban and rural habitats following a cold winter	Norway	NA	yes	FID	FID_Larus argentatus_urban_Moller et al. 2013. Change in flight initiation distance between urban and rural habitats following a cold winter	FID_Moller et al. 2013. Change in flight initiation distance between urban and rural habitats following a cold winter	1457	61	1.085	49	omnivore	Birds	gregarious	coasts, marine	NA	NA	Amniote Database and ADW	NA	2.18632111090754	0.128455999465778	0.128455999465778	Larus_argentatus
Larus argentatus	urban	0	3.27	56.33	Unknown	6	+	FID		Moller et al. 2013. Change in flight initiation distance between urban and rural habitats following a cold winter	Denmark	NA	yes	FID	FID_Larus argentatus_urban_Moller et al. 2013. Change in flight initiation distance between urban and rural habitats following a cold winter	FID_Moller et al. 2013. Change in flight initiation distance between urban and rural habitats following a cold winter	1457	61	1.085	49	omnivore	Birds	gregarious	coasts, marine	NA	NA	Amniote Database and ADW	NA	1.80831413200251	0.0321021503994765	0.0321021503994765	Larus_argentatus
Larus marinus	urban	1.8	2.12	48.5	Unknown	2	+	FID		Moller et al. 2013. Change in flight initiation distance between urban and rural habitats following a cold winter	Norway	NA	yes	FID	FID_Larus marinus_urban_Moller et al. 2013. Change in flight initiation distance between urban and rural habitats following a cold winter	FID_Moller et al. 2013. Change in flight initiation distance between urban and rural habitats following a cold winter	1639	71.5	1.659	29	omnivore	Birds	gregarious	coasts, marine	NA	NA	Amniote Database and Wikipedia	NA	1.4560219778561	0.0300210717083733	0.0300210717083733	Larus_marinus
Larus marinus	urban	0	2.83	68	Unknown	2	+	FID		Moller et al. 2013. Change in flight initiation distance between urban and rural habitats following a cold winter	Denmark	NA	yes	FID	FID_Larus marinus_urban_Moller et al. 2013. Change in flight initiation distance between urban and rural habitats following a cold winter	FID_Moller et al. 2013. Change in flight initiation distance between urban and rural habitats following a cold winter	1639	71.5	1.659	29	omnivore	Birds	gregarious	coasts, marine	NA	NA	Amniote Database and Wikipedia	NA	1.68226038412607	0.0247391232959716	0.0247391232959716	Larus_marinus
Larus marinus	urban	0	5.67	57	Unknown	40	+	FID		Moller et al. 2013. Change in flight initiation distance between urban and rural habitats following a cold winter	Denmark	NA	yes	FID	FID_Larus marinus_urban_Moller et al. 2013. Change in flight initiation distance between urban and rural habitats following a cold winter	FID_Moller et al. 2013. Change in flight initiation distance between urban and rural habitats following a cold winter	1639	71.5	1.659	29	omnivore	Birds	gregarious	coasts, marine	NA	NA	Amniote Database and Wikipedia	NA	2.38117617995813	0.0417750207010198	0.0417750207010198	Larus_marinus
Marmota vancouverensis	captivity	1	0.09	-0.75	Juveniles and adults	9	-	Porportion of time spent foraging		Blumstein et al. 2006. Predator discrimination and 'personality' in captive Vancouver Island marmots (Marmota vancouverensis). Animal Conservation, 9:274-282	USA and Canada	NA	no	Porportion of time spent foraging	Porportion of time spent foraging_Marmota vancouverensis_captivity_Blumstein et al. 2006. Predator discrimination and 'personality' in captive Vancouver Island marmots (Marmota vancouverensis). Animal Conservation, 9:274-282	Porportion of time spent foraging_Blumstein et al. 2006. Predator discrimination and 'personality' in captive Vancouver Island marmots (Marmota vancouverensis). Animal Conservation, 9:274-282	1000.272727	67.5	5	12.1	herbivore	Mammals	gregarious	Tree-less mountain slopes	NA	NA	http://animaldiversity.org	NA	0.3	0.4	0.4	Marmota_vancouverensis
Marmota vancouverensis	captivity	1	0.0576	-0.15	Juveniles and adults	9	-	Porportion of time spent foraging		Blumstein et al. 2006. Predator discrimination and 'personality' in captive Vancouver Island marmots (Marmota vancouverensis). Animal Conservation, 9:274-282	USA and Canada	NA	yes	Porportion of time spent foraging	Porportion of time spent foraging_Marmota vancouverensis_captivity_Blumstein et al. 2006. Predator discrimination and 'personality' in captive Vancouver Island marmots (Marmota vancouverensis). Animal Conservation, 9:274-282	Porportion of time spent foraging_Blumstein et al. 2006. Predator discrimination and 'personality' in captive Vancouver Island marmots (Marmota vancouverensis). Animal Conservation, 9:274-282	1000.272727	67.5	5	12.1	herbivore	Mammals	gregarious	Tree-less mountain slopes	NA	NA	http://animaldiversity.org	NA	0.24	1.6	1.6	Marmota_vancouverensis
Marmota vancouverensis	captivity	1	0.1089	0.44	Juveniles and adults	9	+	Porportion of time spent vigilant in burrow		Blumstein et al. 2006. Predator discrimination and 'personality' in captive Vancouver Island marmots (Marmota vancouverensis). Animal Conservation, 9:274-282	USA and Canada	NA	yes	Porportion of time spent vigilant in burrow	Porportion of time spent vigilant in burrow_Marmota vancouverensis_captivity_Blumstein et al. 2006. Predator discrimination and 'personality' in captive Vancouver Island marmots (Marmota vancouverensis). Animal Conservation, 9:274-282	Porportion of time spent vigilant in burrow_Blumstein et al. 2006. Predator discrimination and 'personality' in captive Vancouver Island marmots (Marmota vancouverensis). Animal Conservation, 9:274-282	1000.272727	67.5	5	12.1	herbivore	Mammals	gregarious	Tree-less mountain slopes	NA	NA	http://animaldiversity.org	NA	0.33	0.75	0.75	Marmota_vancouverensis
Marmota vancouverensis	captivity	0	0.0432	-0.13	Juveniles and adults	12	-	Porportion of time spent foraging		Blumstein et al. 2006. Predator discrimination and 'personality' in captive Vancouver Island marmots (Marmota vancouverensis). Animal Conservation, 9:274-282	USA and Canada	NA	yes	Porportion of time spent foraging	Porportion of time spent foraging_Marmota vancouverensis_captivity_Blumstein et al. 2006. Predator discrimination and 'personality' in captive Vancouver Island marmots (Marmota vancouverensis). Animal Conservation, 9:274-282	Porportion of time spent foraging_Blumstein et al. 2006. Predator discrimination and 'personality' in captive Vancouver Island marmots (Marmota vancouverensis). Animal Conservation, 9:274-282	1000.272727	67.5	5	12.1	herbivore	Mammals	gregarious	Tree-less mountain slopes	NA	NA	http://animaldiversity.org	NA	0.207846096908265	1.59881613006358	1.59881613006358	Marmota_vancouverensis
Marmota vancouverensis	captivity	0	0.03	-0.13	Juveniles and adults	12	-	Porportion of time spent foraging		Blumstein et al. 2006. Predator discrimination and 'personality' in captive Vancouver Island marmots (Marmota vancouverensis). Animal Conservation, 9:274-282	USA and Canada	NA	yes	Porportion of time spent foraging	Porportion of time spent foraging_Marmota vancouverensis_captivity_Blumstein et al. 2006. Predator discrimination and 'personality' in captive Vancouver Island marmots (Marmota vancouverensis). Animal Conservation, 9:274-282	Porportion of time spent foraging_Blumstein et al. 2006. Predator discrimination and 'personality' in captive Vancouver Island marmots (Marmota vancouverensis). Animal Conservation, 9:274-282	1000.272727	67.5	5	12.1	herbivore	Mammals	gregarious	Tree-less mountain slopes	NA	NA	http://animaldiversity.org	NA	0.173205080756888	1.33234677505298	1.33234677505298	Marmota_vancouverensis
Marmota vancouverensis	captivity	0	0.0432	-0.66	Juveniles and adults	12	-	Porportion of time spent foraging		Blumstein et al. 2006. Predator discrimination and 'personality' in captive Vancouver Island marmots (Marmota vancouverensis). Animal Conservation, 9:274-282	USA and Canada	NA	no	Porportion of time spent foraging	Porportion of time spent foraging_Marmota vancouverensis_captivity_Blumstein et al. 2006. Predator discrimination and 'personality' in captive Vancouver Island marmots (Marmota vancouverensis). Animal Conservation, 9:274-282	Porportion of time spent foraging_Blumstein et al. 2006. Predator discrimination and 'personality' in captive Vancouver Island marmots (Marmota vancouverensis). Animal Conservation, 9:274-282	1000.272727	67.5	5	12.1	herbivore	Mammals	gregarious	Tree-less mountain slopes	NA	NA	http://animaldiversity.org	NA	0.207846096908265	0.314918328648887	0.314918328648887	Marmota_vancouverensis
Marmota vancouverensis	captivity	1	0.0729	-0.21	Juveniles and adults	9	-	Porportion of time spent foraging		Blumstein et al. 2006. Predator discrimination and 'personality' in captive Vancouver Island marmots (Marmota vancouverensis). Animal Conservation, 9:274-282	USA and Canada	NA	yes	Porportion of time spent foraging	Porportion of time spent foraging_Marmota vancouverensis_captivity_Blumstein et al. 2006. Predator discrimination and 'personality' in captive Vancouver Island marmots (Marmota vancouverensis). Animal Conservation, 9:274-282	Porportion of time spent foraging_Blumstein et al. 2006. Predator discrimination and 'personality' in captive Vancouver Island marmots (Marmota vancouverensis). Animal Conservation, 9:274-282	1000.272727	67.5	5	12.1	herbivore	Mammals	gregarious	Tree-less mountain slopes	NA	NA	http://animaldiversity.org	NA	0.27	1.28571428571429	1.28571428571429	Marmota_vancouverensis
Marmota vancouverensis	captivity	0	0.0432	0.34	Juveniles and adults	12	+	Porportion of time spent vigilant in burrow		Blumstein et al. 2006. Predator discrimination and 'personality' in captive Vancouver Island marmots (Marmota vancouverensis). Animal Conservation, 9:274-282	USA and Canada	NA	yes	Porportion of time spent vigilant in burrow	Porportion of time spent vigilant in burrow_Marmota vancouverensis_captivity_Blumstein et al. 2006. Predator discrimination and 'personality' in captive Vancouver Island marmots (Marmota vancouverensis). Animal Conservation, 9:274-282	Porportion of time spent vigilant in burrow_Blumstein et al. 2006. Predator discrimination and 'personality' in captive Vancouver Island marmots (Marmota vancouverensis). Animal Conservation, 9:274-282	1000.272727	67.5	5	12.1	herbivore	Mammals	gregarious	Tree-less mountain slopes	NA	NA	http://animaldiversity.org	NA	0.207846096908265	0.611312049730192	0.611312049730192	Marmota_vancouverensis
Marmota vancouverensis	captivity	1	0.03	0.47	Juveniles and adults	9	+	Porportion of time spent vigilant in burrow		Blumstein et al. 2006. Predator discrimination and 'personality' in captive Vancouver Island marmots (Marmota vancouverensis). Animal Conservation, 9:274-282	USA and Canada	NA	yes	Porportion of time spent vigilant in burrow	Porportion of time spent vigilant in burrow_Marmota vancouverensis_captivity_Blumstein et al. 2006. Predator discrimination and 'personality' in captive Vancouver Island marmots (Marmota vancouverensis). Animal Conservation, 9:274-282	Porportion of time spent vigilant in burrow_Blumstein et al. 2006. Predator discrimination and 'personality' in captive Vancouver Island marmots (Marmota vancouverensis). Animal Conservation, 9:274-282	1000.272727	67.5	5	12.1	herbivore	Mammals	gregarious	Tree-less mountain slopes	NA	NA	http://animaldiversity.org	NA	0.173205080756888	0.36852144841891	0.36852144841891	Marmota_vancouverensis
Marmota vancouverensis	captivity	1	0.0363	0	Juveniles and adults	9	+	Porportion of time spent vigilant in burrow		Blumstein et al. 2006. Predator discrimination and 'personality' in captive Vancouver Island marmots (Marmota vancouverensis). Animal Conservation, 9:274-282	USA and Canada	NA	no	Porportion of time spent vigilant in burrow	Porportion of time spent vigilant in burrow_Marmota vancouverensis_captivity_Blumstein et al. 2006. Predator discrimination and 'personality' in captive Vancouver Island marmots (Marmota vancouverensis). Animal Conservation, 9:274-282	Porportion of time spent vigilant in burrow_Blumstein et al. 2006. Predator discrimination and 'personality' in captive Vancouver Island marmots (Marmota vancouverensis). Animal Conservation, 9:274-282	1000.272727	67.5	5	12.1	herbivore	Mammals	gregarious	Tree-less mountain slopes	NA	NA	http://animaldiversity.org	NA	0.190525588832577	NA	NA	Marmota_vancouverensis
Marmota vancouverensis	captivity	0	0.0588	0.47	Juveniles and adults	12	+	Porportion of time spent vigilant in burrow		Blumstein et al. 2006. Predator discrimination and 'personality' in captive Vancouver Island marmots (Marmota vancouverensis). Animal Conservation, 9:274-282	USA and Canada	NA	yes	Porportion of time spent vigilant in burrow	Porportion of time spent vigilant in burrow_Marmota vancouverensis_captivity_Blumstein et al. 2006. Predator discrimination and 'personality' in captive Vancouver Island marmots (Marmota vancouverensis). Animal Conservation, 9:274-282	Porportion of time spent vigilant in burrow_Blumstein et al. 2006. Predator discrimination and 'personality' in captive Vancouver Island marmots (Marmota vancouverensis). Animal Conservation, 9:274-282	1000.272727	67.5	5	12.1	herbivore	Mammals	gregarious	Tree-less mountain slopes	NA	NA	http://animaldiversity.org	NA	0.242487113059643	0.515930027786474	0.515930027786474	Marmota_vancouverensis
Marmota vancouverensis	captivity	0	0.12	0.04	Juveniles and adults	12	+	Porportion of time spent vigilant in burrow		Blumstein et al. 2006. Predator discrimination and 'personality' in captive Vancouver Island marmots (Marmota vancouverensis). Animal Conservation, 9:274-282	USA and Canada	NA	no	Porportion of time spent vigilant in burrow	Porportion of time spent vigilant in burrow_Marmota vancouverensis_captivity_Blumstein et al. 2006. Predator discrimination and 'personality' in captive Vancouver Island marmots (Marmota vancouverensis). Animal Conservation, 9:274-282	Porportion of time spent vigilant in burrow_Blumstein et al. 2006. Predator discrimination and 'personality' in captive Vancouver Island marmots (Marmota vancouverensis). Animal Conservation, 9:274-282	1000.272727	67.5	5	12.1	herbivore	Mammals	gregarious	Tree-less mountain slopes	NA	NA	http://animaldiversity.org	NA	0.346410161513775	8.66025403784439	8.66025403784439	Marmota_vancouverensis
Menidia menidia	captivity	6	38.6884	-5.41	Juveniles	35	-	Escape to shelter time (min)		Chiba et al. 2007. Coevolution of foraging behavior with intrinsic growth rate: risk-taking in naturally and artificially selected growth genotypes of Menidia menidia.	USA	NA	yes	Escape to shelter time (min)	Escape to shelter time (min) _Menidia menidia_captivity_Chiba et al. 2007. Coevolution of foraging behavior with intrinsic growth rate: risk-taking in naturally and artificially selected growth genotypes of Menidia menidia.	Escape to shelter time (min) _Chiba et al. 2007. Coevolution of foraging behavior with intrinsic growth rate: risk-taking in naturally and artificially selected growth genotypes of Menidia menidia.	300	11.5	0.009652522	2	carnivore	Fish	gregarious	River mouths	NA	NA	https://www.fishbase.de/	NA	6.22	1.14972273567468	1.14972273567468	Menidia_menidia
Menidia menidia	captivity	3	462.6801	31.23	Juveniles	30	+	Re-emergence time - food available (min)		Chiba et al. 2007. Coevolution of foraging behavior with intrinsic growth rate: risk-taking in naturally and artificially selected growth genotypes of Menidia menidia.	USA	NA	yes	Re-emergence time - food available (min)	Re-emergence time - food available (min)_Menidia menidia_captivity_Chiba et al. 2007. Coevolution of foraging behavior with intrinsic growth rate: risk-taking in naturally and artificially selected growth genotypes of Menidia menidia.	Re-emergence time - food available (min)_Chiba et al. 2007. Coevolution of foraging behavior with intrinsic growth rate: risk-taking in naturally and artificially selected growth genotypes of Menidia menidia.	300	11.5	0.009652522	2	carnivore	Fish	gregarious	River mouths	NA	NA	https://www.fishbase.de/	NA	21.51	0.688760806916426	0.688760806916426	Menidia_menidia
Menidia menidia	captivity	6	12.3904	6.87	Juveniles	35	+	Re-emergence time - food available (min)		Chiba et al. 2007. Coevolution of foraging behavior with intrinsic growth rate: risk-taking in naturally and artificially selected growth genotypes of Menidia menidia.	USA	NA	yes	Re-emergence time - food available (min)	Re-emergence time - food available (min)_Menidia menidia_captivity_Chiba et al. 2007. Coevolution of foraging behavior with intrinsic growth rate: risk-taking in naturally and artificially selected growth genotypes of Menidia menidia.	Re-emergence time - food available (min)_Chiba et al. 2007. Coevolution of foraging behavior with intrinsic growth rate: risk-taking in naturally and artificially selected growth genotypes of Menidia menidia.	300	11.5	0.009652522	2	carnivore	Fish	gregarious	River mouths	NA	NA	https://www.fishbase.de/	NA	3.52	0.512372634643377	0.512372634643377	Menidia_menidia
Menidia menidia	captivity	6	97.4169	21.22	Juveniles	35	+	Re-emergence time - food available (min)		Chiba et al. 2007. Coevolution of foraging behavior with intrinsic growth rate: risk-taking in naturally and artificially selected growth genotypes of Menidia menidia.	USA	NA	yes	Re-emergence time - food available (min)	Re-emergence time - food available (min)_Menidia menidia_captivity_Chiba et al. 2007. Coevolution of foraging behavior with intrinsic growth rate: risk-taking in naturally and artificially selected growth genotypes of Menidia menidia.	Re-emergence time - food available (min)_Chiba et al. 2007. Coevolution of foraging behavior with intrinsic growth rate: risk-taking in naturally and artificially selected growth genotypes of Menidia menidia.	300	11.5	0.009652522	2	carnivore	Fish	gregarious	River mouths	NA	NA	https://www.fishbase.de/	NA	9.87	0.465127238454288	0.465127238454288	Menidia_menidia
Menidia menidia	captivity	3	24.01	9.25	Juveniles	30	+	Re-emergence time - food available (min)		Chiba et al. 2007. Coevolution of foraging behavior with intrinsic growth rate: risk-taking in naturally and artificially selected growth genotypes of Menidia menidia.	USA	NA	yes	Re-emergence time - food available (min)	Re-emergence time - food available (min)_Menidia menidia_captivity_Chiba et al. 2007. Coevolution of foraging behavior with intrinsic growth rate: risk-taking in naturally and artificially selected growth genotypes of Menidia menidia.	Re-emergence time - food available (min)_Chiba et al. 2007. Coevolution of foraging behavior with intrinsic growth rate: risk-taking in naturally and artificially selected growth genotypes of Menidia menidia.	300	11.5	0.009652522	2	carnivore	Fish	gregarious	River mouths	NA	NA	https://www.fishbase.de/	NA	4.9	0.52972972972973	0.52972972972973	Menidia_menidia
Menidia menidia	captivity	3	1.8496	-2.59	Juveniles	30	-	Escape to shelter time (min)		Chiba et al. 2007. Coevolution of foraging behavior with intrinsic growth rate: risk-taking in naturally and artificially selected growth genotypes of Menidia menidia.	USA	NA	yes	Escape to shelter time (min)	Escape to shelter time (min) _Menidia menidia_captivity_Chiba et al. 2007. Coevolution of foraging behavior with intrinsic growth rate: risk-taking in naturally and artificially selected growth genotypes of Menidia menidia.	Escape to shelter time (min) _Chiba et al. 2007. Coevolution of foraging behavior with intrinsic growth rate: risk-taking in naturally and artificially selected growth genotypes of Menidia menidia.	300	11.5	0.009652522	2	carnivore	Fish	gregarious	River mouths	NA	NA	https://www.fishbase.de/	NA	1.36	0.525096525096525	0.525096525096525	Menidia_menidia
Menidia menidia	captivity	3	23.6196	-7.69	Juveniles	30	-	Escape to shelter time (min)		Chiba et al. 2007. Coevolution of foraging behavior with intrinsic growth rate: risk-taking in naturally and artificially selected growth genotypes of Menidia menidia.	USA	NA	yes	Escape to shelter time (min)	Escape to shelter time (min) _Menidia menidia_captivity_Chiba et al. 2007. Coevolution of foraging behavior with intrinsic growth rate: risk-taking in naturally and artificially selected growth genotypes of Menidia menidia.	Escape to shelter time (min) _Chiba et al. 2007. Coevolution of foraging behavior with intrinsic growth rate: risk-taking in naturally and artificially selected growth genotypes of Menidia menidia.	300	11.5	0.009652522	2	carnivore	Fish	gregarious	River mouths	NA	NA	https://www.fishbase.de/	NA	4.86	0.631989596879064	0.631989596879064	Menidia_menidia
Menidia menidia	captivity	6	106.5024	-6.03	Juveniles	35	-	Escape to shelter time (min)		Chiba et al. 2007. Coevolution of foraging behavior with intrinsic growth rate: risk-taking in naturally and artificially selected growth genotypes of Menidia menidia.	USA	NA	yes	Escape to shelter time (min)	Escape to shelter time (min) _Menidia menidia_captivity_Chiba et al. 2007. Coevolution of foraging behavior with intrinsic growth rate: risk-taking in naturally and artificially selected growth genotypes of Menidia menidia.	Escape to shelter time (min) _Chiba et al. 2007. Coevolution of foraging behavior with intrinsic growth rate: risk-taking in naturally and artificially selected growth genotypes of Menidia menidia.	300	11.5	0.009652522	2	carnivore	Fish	gregarious	River mouths	NA	NA	https://www.fishbase.de/	NA	10.32	1.71144278606965	1.71144278606965	Menidia_menidia
Menidia menidia	captivity	6	281.5684	23.78	Juveniles	35	+	Re-emergence time - no food (min)		Chiba et al. 2007. Coevolution of foraging behavior with intrinsic growth rate: risk-taking in naturally and artificially selected growth genotypes of Menidia menidia.	USA	NA	yes	Re-emergence time - no food (min)	Re-emergence time - no food (min)_Menidia menidia_captivity_Chiba et al. 2007. Coevolution of foraging behavior with intrinsic growth rate: risk-taking in naturally and artificially selected growth genotypes of Menidia menidia.	Re-emergence time - no food (min)_Chiba et al. 2007. Coevolution of foraging behavior with intrinsic growth rate: risk-taking in naturally and artificially selected growth genotypes of Menidia menidia.	300	11.5	0.009652522	2	carnivore	Fish	gregarious	River mouths	NA	NA	https://www.fishbase.de/	NA	16.78	0.705634987384357	0.705634987384357	Menidia_menidia
Menidia menidia	captivity	3	4658.0625	120.75	Juveniles	30	+	Re-emergence time - no food (min)		Chiba et al. 2007. Coevolution of foraging behavior with intrinsic growth rate: risk-taking in naturally and artificially selected growth genotypes of Menidia menidia.	USA	NA	yes	Re-emergence time - no food (min)	Re-emergence time - no food (min)_Menidia menidia_captivity_Chiba et al. 2007. Coevolution of foraging behavior with intrinsic growth rate: risk-taking in naturally and artificially selected growth genotypes of Menidia menidia.	Re-emergence time - no food (min)_Chiba et al. 2007. Coevolution of foraging behavior with intrinsic growth rate: risk-taking in naturally and artificially selected growth genotypes of Menidia menidia.	300	11.5	0.009652522	2	carnivore	Fish	gregarious	River mouths	NA	NA	https://www.fishbase.de/	NA	68.25	0.565217391304348	0.565217391304348	Menidia_menidia
Menidia menidia	captivity	3	4845.5521	21.09	Juveniles	30	+	Re-emergence time - no food (min)		Chiba et al. 2007. Coevolution of foraging behavior with intrinsic growth rate: risk-taking in naturally and artificially selected growth genotypes of Menidia menidia.	USA	NA	yes	Re-emergence time - no food (min)	Re-emergence time - no food (min)_Menidia menidia_captivity_Chiba et al. 2007. Coevolution of foraging behavior with intrinsic growth rate: risk-taking in naturally and artificially selected growth genotypes of Menidia menidia.	Re-emergence time - no food (min)_Chiba et al. 2007. Coevolution of foraging behavior with intrinsic growth rate: risk-taking in naturally and artificially selected growth genotypes of Menidia menidia.	300	11.5	0.009652522	2	carnivore	Fish	gregarious	River mouths	NA	NA	https://www.fishbase.de/	NA	69.61	3.30061640587956	3.30061640587956	Menidia_menidia
Menidia menidia	captivity	6	1155.3201	46.51	Juveniles	35	+	Re-emergence time - no food (min)		Chiba et al. 2007. Coevolution of foraging behavior with intrinsic growth rate: risk-taking in naturally and artificially selected growth genotypes of Menidia menidia.	USA	NA	yes	Re-emergence time - no food (min)	Re-emergence time - no food (min)_Menidia menidia_captivity_Chiba et al. 2007. Coevolution of foraging behavior with intrinsic growth rate: risk-taking in naturally and artificially selected growth genotypes of Menidia menidia.	Re-emergence time - no food (min)_Chiba et al. 2007. Coevolution of foraging behavior with intrinsic growth rate: risk-taking in naturally and artificially selected growth genotypes of Menidia menidia.	300	11.5	0.009652522	2	carnivore	Fish	gregarious	River mouths	NA	NA	https://www.fishbase.de/	NA	33.99	0.730810578370243	0.730810578370243	Menidia_menidia
Motacilla alba	urban	0	16.61	39.11	Unknown	9	+	FID		Moller et al. 2013. Change in flight initiation distance between urban and rural habitats following a cold winter	Spain	NA	yes	FID	FID_Motacilla alba_urban_Moller et al. 2013. Change in flight initiation distance between urban and rural habitats following a cold winter	FID_Moller et al. 2013. Change in flight initiation distance between urban and rural habitats following a cold winter	365	17.75	0.024	13.7	insectivore	Birds	gregarious	grassland, wetlands, open areas	NA	NA	Amniote Database and Wikipedia	NA	4.07553677446297	0.104207025683021	0.104207025683021	Motacilla_alba
Motacilla alba	urban	40	2.99	4.79	Unknown	14	+	FID		Moller et al. 2013. Change in flight initiation distance between urban and rural habitats following a cold winter	Norway	NA	yes	FID	FID_Motacilla alba_urban_Moller et al. 2013. Change in flight initiation distance between urban and rural habitats following a cold winter	FID_Moller et al. 2013. Change in flight initiation distance between urban and rural habitats following a cold winter	365	17.75	0.024	13.7	insectivore	Birds	gregarious	grassland, wetlands, open areas	NA	NA	Amniote Database and Wikipedia	NA	1.72916164657906	0.36099408070544	0.36099408070544	Motacilla_alba
Motacilla alba	urban	0	62.25	11.55	Unknown	59	+	FID		M�ller 2010. Interspecific variation in fear responses predicts urbanization in birds	Europe	NA	yes	FID	FID_Motacilla alba_urban_M�ller 2010. Interspecific variation in fear responses predicts urbanization in birds	FID_M�ller 2010. Interspecific variation in fear responses predicts urbanization in birds	365	17.75	0.024	13.7	insectivore	Birds	gregarious	grassland, wetlands, open areas	NA	NA	Amniote Database and Wikipedia	NA	7.88986691902975	0.683105360954957	0.683105360954957	Motacilla_alba
Motacilla alba	urban	57	6.81	8.6	Unknown	5	+	FID		M�ller 2010. Interspecific variation in fear responses predicts urbanization in birds	Europe	NA	yes	FID	FID_Motacilla alba_urban_M�ller 2010. Interspecific variation in fear responses predicts urbanization in birds	FID_M�ller 2010. Interspecific variation in fear responses predicts urbanization in birds	365	17.75	0.024	13.7	insectivore	Birds	gregarious	grassland, wetlands, open areas	NA	NA	Amniote Database and Wikipedia	NA	2.60959767013998	0.30344158955116	0.30344158955116	Motacilla_alba
Motacilla alba	urban	39	1.86	5.77	Unknown	35	+	FID		Moller et al. 2013. Change in flight initiation distance between urban and rural habitats following a cold winter	Norway	NA	yes	FID	FID_Motacilla alba_urban_Moller et al. 2013. Change in flight initiation distance between urban and rural habitats following a cold winter	FID_Moller et al. 2013. Change in flight initiation distance between urban and rural habitats following a cold winter	365	17.75	0.024	13.7	insectivore	Birds	gregarious	grassland, wetlands, open areas	NA	NA	Amniote Database and Wikipedia	NA	1.36381816969859	0.236363634263186	0.236363634263186	Motacilla_alba
Motacilla alba	urban	0	31.08	42.6	Unknown	5	+	FID		Moller et al. 2013. Change in flight initiation distance between urban and rural habitats following a cold winter	Spain	NA	yes	FID	FID_Motacilla alba_urban_Moller et al. 2013. Change in flight initiation distance between urban and rural habitats following a cold winter	FID_Moller et al. 2013. Change in flight initiation distance between urban and rural habitats following a cold winter	365	17.75	0.024	13.7	insectivore	Birds	gregarious	grassland, wetlands, open areas	NA	NA	Amniote Database and Wikipedia	NA	5.57494394590654	0.130867228777149	0.130867228777149	Motacilla_alba
Motacilla alba	urban	0	7.32	11.34	Unknown	54	+	FID		Moller et al. 2013. Change in flight initiation distance between urban and rural habitats following a cold winter	Denmark	NA	yes	FID	FID_Motacilla alba_urban_Moller et al. 2013. Change in flight initiation distance between urban and rural habitats following a cold winter	FID_Moller et al. 2013. Change in flight initiation distance between urban and rural habitats following a cold winter	365	17.75	0.024	13.7	insectivore	Birds	gregarious	grassland, wetlands, open areas	NA	NA	Amniote Database and Wikipedia	NA	2.70554985169374	0.238584643006502	0.238584643006502	Motacilla_alba
Motacilla alba	urban	0	2.93	7.7	Unknown	36	+	FID		Moller et al. 2013. Change in flight initiation distance between urban and rural habitats following a cold winter	Norway	NA	yes	FID	FID_Motacilla alba_urban_Moller et al. 2013. Change in flight initiation distance between urban and rural habitats following a cold winter	FID_Moller et al. 2013. Change in flight initiation distance between urban and rural habitats following a cold winter	365	17.75	0.024	13.7	insectivore	Birds	gregarious	grassland, wetlands, open areas	NA	NA	Amniote Database and Wikipedia	NA	1.71172427686237	0.22230185413797	0.22230185413797	Motacilla_alba
Motacilla alba	urban	0	5.58	17.32	Unknown	4	+	FID		Moller et al. 2013. Change in flight initiation distance between urban and rural habitats following a cold winter	Czech	NA	yes	FID	FID_Motacilla alba_urban_Moller et al. 2013. Change in flight initiation distance between urban and rural habitats following a cold winter	FID_Moller et al. 2013. Change in flight initiation distance between urban and rural habitats following a cold winter	365	17.75	0.024	13.7	insectivore	Birds	gregarious	grassland, wetlands, open areas	NA	NA	Amniote Database and Wikipedia	NA	2.36220236220354	0.136385817679188	0.136385817679188	Motacilla_alba
Motacilla alba	urban	0	5.99	12.92	Unknown	12	+	FID		Moller et al. 2013. Change in flight initiation distance between urban and rural habitats following a cold winter	Denmark	NA	yes	FID	FID_Motacilla alba_urban_Moller et al. 2013. Change in flight initiation distance between urban and rural habitats following a cold winter	FID_Moller et al. 2013. Change in flight initiation distance between urban and rural habitats following a cold winter	365	17.75	0.024	13.7	insectivore	Birds	gregarious	grassland, wetlands, open areas	NA	NA	Amniote Database and Wikipedia	NA	2.44744765010408	0.189430932670595	0.189430932670595	Motacilla_alba
Motacilla alba	urban	0	2.8	5.36	Unknown	11	+	FID		Moller et al. 2013. Change in flight initiation distance between urban and rural habitats following a cold winter	Norway	NA	yes	FID	FID_Motacilla alba_urban_Moller et al. 2013. Change in flight initiation distance between urban and rural habitats following a cold winter	FID_Moller et al. 2013. Change in flight initiation distance between urban and rural habitats following a cold winter	365	17.75	0.024	13.7	insectivore	Birds	gregarious	grassland, wetlands, open areas	NA	NA	Amniote Database and Wikipedia	NA	1.67332005306815	0.312186577064954	0.312186577064954	Motacilla_alba
Motacilla alba	urban	0	7.21	18.17	Unknown	21	+	FID		Moller et al. 2013. Change in flight initiation distance between urban and rural habitats following a cold winter	Czech	NA	yes	FID	FID_Motacilla alba_urban_Moller et al. 2013. Change in flight initiation distance between urban and rural habitats following a cold winter	FID_Moller et al. 2013. Change in flight initiation distance between urban and rural habitats following a cold winter	365	17.75	0.024	13.7	insectivore	Birds	gregarious	grassland, wetlands, open areas	NA	NA	Amniote Database and Wikipedia	NA	2.68514431641951	0.14777899374901	0.14777899374901	Motacilla_alba
Motacilla cinerea	urban	17	3.69	6.18	Unknown	14	+	FID		M�ller 2010. Interspecific variation in fear responses predicts urbanization in birds	Europe	NA	yes	FID	FID_Motacilla cinerea_urban_M�ller 2010. Interspecific variation in fear responses predicts urbanization in birds	FID_M�ller 2010. Interspecific variation in fear responses predicts urbanization in birds	365	18.5	0.017	8	insectivore	Birds	gregarious	grassland, wetlands, open areas	NA	NA	Amniote Database and Wikipedia	NA	1.92093727122985	0.310831273661789	0.310831273661789	Motacilla_cinerea
Motacilla cinerea	urban	0	6.86	7.97	Unknown	14	+	FID		M�ller 2010. Interspecific variation in fear responses predicts urbanization in birds	Europe	NA	yes	FID	FID_Motacilla cinerea_urban_M�ller 2010. Interspecific variation in fear responses predicts urbanization in birds	FID_M�ller 2010. Interspecific variation in fear responses predicts urbanization in birds	365	18.5	0.017	8	insectivore	Birds	gregarious	grassland, wetlands, open areas	NA	NA	Amniote Database and Wikipedia	NA	2.61916017074176	0.328627373995202	0.328627373995202	Motacilla_cinerea
Motacilla cinerea	urban	19	2.85	7.21	Unknown	18	+	FID		Moller et al. 2013. Change in flight initiation distance between urban and rural habitats following a cold winter	France	NA	yes	FID	FID_Motacilla cinerea_urban_Moller et al. 2013. Change in flight initiation distance between urban and rural habitats following a cold winter	FID_Moller et al. 2013. Change in flight initiation distance between urban and rural habitats following a cold winter	365	18.5	0.017	8	insectivore	Birds	gregarious	grassland, wetlands, open areas	NA	NA	Amniote Database and Wikipedia	NA	1.68819430161341	0.234146227685633	0.234146227685633	Motacilla_cinerea
Motacilla cinerea	urban	20	7.07	13	Unknown	2	+	FID		Moller et al. 2013. Change in flight initiation distance between urban and rural habitats following a cold winter	France	NA	yes	FID	FID_Motacilla cinerea_urban_Moller et al. 2013. Change in flight initiation distance between urban and rural habitats following a cold winter	FID_Moller et al. 2013. Change in flight initiation distance between urban and rural habitats following a cold winter	365	18.5	0.017	8	insectivore	Birds	gregarious	grassland, wetlands, open areas	NA	NA	Amniote Database and Wikipedia	NA	2.65894716006167	0.20453439692782	0.20453439692782	Motacilla_cinerea
Motacilla cinerea	urban	0	3.19	9.07	Unknown	7	+	FID		Moller et al. 2013. Change in flight initiation distance between urban and rural habitats following a cold winter	France	NA	yes	FID	FID_Motacilla cinerea_urban_Moller et al. 2013. Change in flight initiation distance between urban and rural habitats following a cold winter	FID_Moller et al. 2013. Change in flight initiation distance between urban and rural habitats following a cold winter	365	18.5	0.017	8	insectivore	Birds	gregarious	grassland, wetlands, open areas	NA	NA	Amniote Database and Wikipedia	NA	1.78605710994918	0.196919196245775	0.196919196245775	Motacilla_cinerea
Mus musculus	domestication	4	14.161	-16.6	Adult	10	-	Escape		Blanchard, RJ; Hebert, MA; Ferrari, P; Palanza, P; Figueira, R; Blanchard, DC; Parmigiani, S	Italy		yes	Escape	Escape_Mus musculus_domestication_Blanchard, RJ; Hebert, MA; Ferrari, P; Palanza, P; Figueira, R; Blanchard, DC; Parmigiani, S	Escape_Blanchard, RJ; Hebert, MA; Ferrari, P; Palanza, P; Figueira, R; Blanchard, DC; Parmigiani, S	42	17	0.021	4	omnivore	Mammals	gregarious	meadow	Experimental Breeding	150	http://genomics.senescence.info/species/entry.php?species=Mus_musculus	https://pdfs.semanticscholar.org/58ce/565bd134bf376ad65a5d3d681c6a8935820c.pdf	3.76311041560037	0.226693398530143	0.226693398530143	Mus_musculus
Mus musculus	domestication	389	93.025	-26.5	Adult	10	-	Escape		Blanchard, RJ; Hebert, MA; Ferrari, P; Palanza, P; Figueira, R; Blanchard, DC; Parmigiani, S	Italy		yes	Escape	Escape_Mus musculus_domestication_Blanchard, RJ; Hebert, MA; Ferrari, P; Palanza, P; Figueira, R; Blanchard, DC; Parmigiani, S	Escape_Blanchard, RJ; Hebert, MA; Ferrari, P; Palanza, P; Figueira, R; Blanchard, DC; Parmigiani, S	42	17	0.021	4	omnivore	Mammals	gregarious	meadow	Experimental Breeding	150	http://genomics.senescence.info/species/entry.php?species=Mus_musculus	https://pdfs.semanticscholar.org/58ce/565bd134bf376ad65a5d3d681c6a8935820c.pdf	9.64494686351356	0.363960259000512	0.363960259000512	Mus_musculus
Mus musculus	domestication	389	0.004	0.24	Adult	10	+	Flight		Blanchard, RJ; Hebert, MA; Ferrari, P; Palanza, P; Figueira, R; Blanchard, DC; Parmigiani, S	Italy		yes	Flight	Flight_Mus musculus_domestication_Blanchard, RJ; Hebert, MA; Ferrari, P; Palanza, P; Figueira, R; Blanchard, DC; Parmigiani, S	Flight_Blanchard, RJ; Hebert, MA; Ferrari, P; Palanza, P; Figueira, R; Blanchard, DC; Parmigiani, S	42	17	0.021	4	omnivore	Mammals	gregarious	meadow	Experimental Breeding	150	http://genomics.senescence.info/species/entry.php?species=Mus_musculus	https://pdfs.semanticscholar.org/58ce/565bd134bf376ad65a5d3d681c6a8935820c.pdf	0.0632455532033676	0.263523138347365	0.263523138347365	Mus_musculus
Mus musculus	domestication	4	2673.225	125.5	Adult	10	+	Avoidance		Blanchard, RJ; Hebert, MA; Ferrari, P; Palanza, P; Figueira, R; Blanchard, DC; Parmigiani, S	Italy		yes	Avoidance	Avoidance_Mus musculus_domestication_Blanchard, RJ; Hebert, MA; Ferrari, P; Palanza, P; Figueira, R; Blanchard, DC; Parmigiani, S	Avoidance_Blanchard, RJ; Hebert, MA; Ferrari, P; Palanza, P; Figueira, R; Blanchard, DC; Parmigiani, S	42	17	0.021	4	omnivore	Mammals	gregarious	meadow	Experimental Breeding	150	http://genomics.senescence.info/species/entry.php?species=Mus_musculus	https://pdfs.semanticscholar.org/58ce/565bd134bf376ad65a5d3d681c6a8935820c.pdf	51.703239743753	0.411978005926319	0.411978005926319	Mus_musculus
Mus musculus	domestication	389	0	20	Adult	10	+	Avoidance		Blanchard, RJ; Hebert, MA; Ferrari, P; Palanza, P; Figueira, R; Blanchard, DC; Parmigiani, S	Italy		yes	Avoidance	Avoidance_Mus musculus_domestication_Blanchard, RJ; Hebert, MA; Ferrari, P; Palanza, P; Figueira, R; Blanchard, DC; Parmigiani, S	Avoidance_Blanchard, RJ; Hebert, MA; Ferrari, P; Palanza, P; Figueira, R; Blanchard, DC; Parmigiani, S	42	17	0.021	4	omnivore	Mammals	gregarious	meadow	Experimental Breeding	150	http://genomics.senescence.info/species/entry.php?species=Mus_musculus	https://pdfs.semanticscholar.org/58ce/565bd134bf376ad65a5d3d681c6a8935820c.pdf	0	0	0	Mus_musculus
Mus musculus	domestication	475	692.224	35.8	Adult	10	+	Avoidance		Griebel, G., Sanger, D. J. and Perrault, G	France		yes	Avoidance	Avoidance_Mus musculus_domestication_Griebel, G., Sanger, D. J. and Perrault, G	Avoidance_Griebel, G., Sanger, D. J. and Perrault, G	42	17	0.021	4	omnivore	Mammals	gregarious	meadow	Experimental Breeding	150	http://genomics.senescence.info/species/entry.php?species=Mus_musculus	https://pdfs.semanticscholar.org/58ce/565bd134bf376ad65a5d3d681c6a8935820c.pdf	26.3101501326009	0.734920394765389	0.734920394765389	Mus_musculus
Mus musculus	domestication	79	149.023	-33.413	Adult	12	-	Approach		Goto, T.; Tanave, A.; Moriwaki, K.; Shiroishi, T.; Koide, T.	Japan		yes	Approach	Approach_Mus musculus_domestication_Goto, T.; Tanave, A.; Moriwaki, K.; Shiroishi, T.; Koide, T.	Approach_Goto, T.; Tanave, A.; Moriwaki, K.; Shiroishi, T.; Koide, T.	42	17	0.021	4	omnivore	Mammals	gregarious	meadow	Experimental Breeding	150	http://genomics.senescence.info/species/entry.php?species=Mus_musculus	https://pdfs.semanticscholar.org/58ce/565bd134bf376ad65a5d3d681c6a8935820c.pdf	12.2074976960883	0.365351740223513	0.365351740223513	Mus_musculus
Mus musculus	domestication	382	3732.624	85.3	Adult	10	+	Avoidance		Griebel, G., Sanger, D. J. and Perrault, G	France		yes	Avoidance	Avoidance_Mus musculus_domestication_Griebel, G., Sanger, D. J. and Perrault, G	Avoidance_Griebel, G., Sanger, D. J. and Perrault, G	42	17	0.021	4	omnivore	Mammals	gregarious	meadow	Experimental Breeding	150	http://genomics.senescence.info/species/entry.php?species=Mus_musculus	https://pdfs.semanticscholar.org/58ce/565bd134bf376ad65a5d3d681c6a8935820c.pdf	61.0952043944531	0.716239207437902	0.716239207437902	Mus_musculus
Mus musculus	domestication	543	1276.9	101.5	Adult	10	+	Avoidance		Griebel, G., Sanger, D. J. and Perrault, G	France		yes	Avoidance	Avoidance_Mus musculus_domestication_Griebel, G., Sanger, D. J. and Perrault, G	Avoidance_Griebel, G., Sanger, D. J. and Perrault, G	42	17	0.021	4	omnivore	Mammals	gregarious	meadow	Experimental Breeding	150	http://genomics.senescence.info/species/entry.php?species=Mus_musculus	https://pdfs.semanticscholar.org/58ce/565bd134bf376ad65a5d3d681c6a8935820c.pdf	35.7337375599027	0.35205652768377	0.35205652768377	Mus_musculus
Mus musculus	domestication	1	59.29	24.49	Adults	63	+	Tameness		DAWSON, WALKER MYRICK	USA		yes	Tameness	Tameness_Mus musculus_domestication_DAWSON, WALKER MYRICK	Tameness_DAWSON, WALKER MYRICK	42	17	0.021	4	omnivore	Mammals	gregarious	meadow	Experimental Breeding	150	http://genomics.senescence.info/species/entry.php?species=Mus_musculus	https://pdfs.semanticscholar.org/58ce/565bd134bf376ad65a5d3d681c6a8935820c.pdf	7.7	0.314414046549612	0.314414046549612	Mus_musculus
Mus musculus	domestication	64	84.334	-39.74	Adult	12	-	Approach		Goto, T.; Tanave, A.; Moriwaki, K.; Shiroishi, T.; Koide, T.	Japan		yes	Approach	Approach_Mus musculus_domestication_Goto, T.; Tanave, A.; Moriwaki, K.; Shiroishi, T.; Koide, T.	Approach_Goto, T.; Tanave, A.; Moriwaki, K.; Shiroishi, T.; Koide, T.	42	17	0.021	4	omnivore	Mammals	gregarious	meadow	Experimental Breeding	150	http://genomics.senescence.info/species/entry.php?species=Mus_musculus	https://pdfs.semanticscholar.org/58ce/565bd134bf376ad65a5d3d681c6a8935820c.pdf	9.18335450693264	0.231085921160862	0.231085921160862	Mus_musculus
Mus musculus	domestication	76	56.663	-40.975	Adult	12	-	Approach		Goto, T.; Tanave, A.; Moriwaki, K.; Shiroishi, T.; Koide, T.	Japan		yes	Approach	Approach_Mus musculus_domestication_Goto, T.; Tanave, A.; Moriwaki, K.; Shiroishi, T.; Koide, T.	Approach_Goto, T.; Tanave, A.; Moriwaki, K.; Shiroishi, T.; Koide, T.	42	17	0.021	4	omnivore	Mammals	gregarious	meadow	Experimental Breeding	150	http://genomics.senescence.info/species/entry.php?species=Mus_musculus	https://pdfs.semanticscholar.org/58ce/565bd134bf376ad65a5d3d681c6a8935820c.pdf	7.52748297905748	0.183709163613361	0.183709163613361	Mus_musculus
Mus musculus	domestication	96	13.79	-43.513	Adult	12	-	Approach		Goto, T.; Tanave, A.; Moriwaki, K.; Shiroishi, T.; Koide, T.	Japan		yes	Approach	Approach_Mus musculus_domestication_Goto, T.; Tanave, A.; Moriwaki, K.; Shiroishi, T.; Koide, T.	Approach_Goto, T.; Tanave, A.; Moriwaki, K.; Shiroishi, T.; Koide, T.	42	17	0.021	4	omnivore	Mammals	gregarious	meadow	Experimental Breeding	150	http://genomics.senescence.info/species/entry.php?species=Mus_musculus	https://pdfs.semanticscholar.org/58ce/565bd134bf376ad65a5d3d681c6a8935820c.pdf	3.71348892552543	0.085342056983555	0.085342056983555	Mus_musculus
Mus musculus	domestication	89	22.721	-46.621	Adult	12	-	Approach		Goto, T.; Tanave, A.; Moriwaki, K.; Shiroishi, T.; Koide, T.	Japan		yes	Approach	Approach_Mus musculus_domestication_Goto, T.; Tanave, A.; Moriwaki, K.; Shiroishi, T.; Koide, T.	Approach_Goto, T.; Tanave, A.; Moriwaki, K.; Shiroishi, T.; Koide, T.	42	17	0.021	4	omnivore	Mammals	gregarious	meadow	Experimental Breeding	150	http://genomics.senescence.info/species/entry.php?species=Mus_musculus	https://pdfs.semanticscholar.org/58ce/565bd134bf376ad65a5d3d681c6a8935820c.pdf	4.76665501164076	0.102242659137315	0.102242659137315	Mus_musculus
Mus musculus	domestication	3	602.212	42.49	Adults	24	+	Tameness		DAWSON, WALKER MYRICK	USA		yes	Tameness	Tameness_Mus musculus_domestication_DAWSON, WALKER MYRICK	Tameness_DAWSON, WALKER MYRICK	42	17	0.021	4	omnivore	Mammals	gregarious	meadow	Experimental Breeding	150	http://genomics.senescence.info/species/entry.php?species=Mus_musculus	https://pdfs.semanticscholar.org/58ce/565bd134bf376ad65a5d3d681c6a8935820c.pdf	24.5400081499579	0.577547850081381	0.577547850081381	Mus_musculus
Mus musculus	domestication	469	630.436	63.4	Adult	10	+	Avoidance		Griebel, G., Sanger, D. J. and Perrault, G	France		yes	Avoidance	Avoidance_Mus musculus_domestication_Griebel, G., Sanger, D. J. and Perrault, G	Avoidance_Griebel, G., Sanger, D. J. and Perrault, G	42	17	0.021	4	omnivore	Mammals	gregarious	meadow	Experimental Breeding	150	http://genomics.senescence.info/species/entry.php?species=Mus_musculus	https://pdfs.semanticscholar.org/58ce/565bd134bf376ad65a5d3d681c6a8935820c.pdf	25.1084846217369	0.396032880469037	0.396032880469037	Mus_musculus
Mus musculus	domestication	469	160	78.4	Adult	10	+	Avoidance		Griebel, G., Sanger, D. J. and Perrault, G	France		yes	Avoidance	Avoidance_Mus musculus_domestication_Griebel, G., Sanger, D. J. and Perrault, G	Avoidance_Griebel, G., Sanger, D. J. and Perrault, G	42	17	0.021	4	omnivore	Mammals	gregarious	meadow	Experimental Breeding	150	http://genomics.senescence.info/species/entry.php?species=Mus_musculus	https://pdfs.semanticscholar.org/58ce/565bd134bf376ad65a5d3d681c6a8935820c.pdf	12.6491106406735	0.161340696947366	0.161340696947366	Mus_musculus
Mus musculus	domestication	4	0.064	0.69	Adult	10	+	Flight		Blanchard, RJ; Hebert, MA; Ferrari, P; Palanza, P; Figueira, R; Blanchard, DC; Parmigiani, S	Italy		yes	Flight	Flight_Mus musculus_domestication_Blanchard, RJ; Hebert, MA; Ferrari, P; Palanza, P; Figueira, R; Blanchard, DC; Parmigiani, S	Flight_Blanchard, RJ; Hebert, MA; Ferrari, P; Palanza, P; Figueira, R; Blanchard, DC; Parmigiani, S	42	17	0.021	4	omnivore	Mammals	gregarious	meadow	Experimental Breeding	150	http://genomics.senescence.info/species/entry.php?species=Mus_musculus	https://pdfs.semanticscholar.org/58ce/565bd134bf376ad65a5d3d681c6a8935820c.pdf	0.25298221281347	0.366640888135464	0.366640888135464	Mus_musculus
Mus musculus	domestication	389	0.847	0.618	Adult	10	+	Freezing		Blanchard, RJ; Hebert, MA; Ferrari, P; Palanza, P; Figueira, R; Blanchard, DC; Parmigiani, S	Italy		yes	Freezing	Freezing_Mus musculus_domestication_Blanchard, RJ; Hebert, MA; Ferrari, P; Palanza, P; Figueira, R; Blanchard, DC; Parmigiani, S	Freezing_Blanchard, RJ; Hebert, MA; Ferrari, P; Palanza, P; Figueira, R; Blanchard, DC; Parmigiani, S	42	17	0.021	4	omnivore	Mammals	gregarious	meadow	Experimental Breeding	150	http://genomics.senescence.info/species/entry.php?species=Mus_musculus	https://pdfs.semanticscholar.org/58ce/565bd134bf376ad65a5d3d681c6a8935820c.pdf	0.920326029187483	1.48920069447813	1.48920069447813	Mus_musculus
Mus musculus	domestication	4	5.852	2.718	Adult	10	+	Freezing		Blanchard, RJ; Hebert, MA; Ferrari, P; Palanza, P; Figueira, R; Blanchard, DC; Parmigiani, S	Italy		yes	Freezing	Freezing_Mus musculus_domestication_Blanchard, RJ; Hebert, MA; Ferrari, P; Palanza, P; Figueira, R; Blanchard, DC; Parmigiani, S	Freezing_Blanchard, RJ; Hebert, MA; Ferrari, P; Palanza, P; Figueira, R; Blanchard, DC; Parmigiani, S	42	17	0.021	4	omnivore	Mammals	gregarious	meadow	Experimental Breeding	150	http://genomics.senescence.info/species/entry.php?species=Mus_musculus	https://pdfs.semanticscholar.org/58ce/565bd134bf376ad65a5d3d681c6a8935820c.pdf	2.41909073827337	0.890026025854809	0.890026025854809	Mus_musculus
Mus musculus	domestication	76	235.392	-34.412	Adult	12	-	Approach		Goto, T.; Tanave, A.; Moriwaki, K.; Shiroishi, T.; Koide, T.	Japan		yes	Approach	Approach_Mus musculus_domestication_Goto, T.; Tanave, A.; Moriwaki, K.; Shiroishi, T.; Koide, T.	Approach_Goto, T.; Tanave, A.; Moriwaki, K.; Shiroishi, T.; Koide, T.	42	17	0.021	4	omnivore	Mammals	gregarious	meadow	Experimental Breeding	150	http://genomics.senescence.info/species/entry.php?species=Mus_musculus	https://pdfs.semanticscholar.org/58ce/565bd134bf376ad65a5d3d681c6a8935820c.pdf	15.3424900195503	0.445847088793162	0.445847088793162	Mus_musculus
Mus musculus	domestication	108	76.932	-39.276	Adult	12	-	Approach		Goto, T.; Tanave, A.; Moriwaki, K.; Shiroishi, T.; Koide, T.	Japan		yes	Approach	Approach_Mus musculus_domestication_Goto, T.; Tanave, A.; Moriwaki, K.; Shiroishi, T.; Koide, T.	Approach_Goto, T.; Tanave, A.; Moriwaki, K.; Shiroishi, T.; Koide, T.	42	17	0.021	4	omnivore	Mammals	gregarious	meadow	Experimental Breeding	150	http://genomics.senescence.info/species/entry.php?species=Mus_musculus	https://pdfs.semanticscholar.org/58ce/565bd134bf376ad65a5d3d681c6a8935820c.pdf	8.77108887197023	0.223319301150072	0.223319301150072	Mus_musculus
Mus musculus	domestication	2	163.84	38.43	Adults	32	+	Tameness		DAWSON, WALKER MYRICK	USA		yes	Tameness	Tameness_Mus musculus_domestication_DAWSON, WALKER MYRICK	Tameness_DAWSON, WALKER MYRICK	42	17	0.021	4	omnivore	Mammals	gregarious	meadow	Experimental Breeding	150	http://genomics.senescence.info/species/entry.php?species=Mus_musculus	https://pdfs.semanticscholar.org/58ce/565bd134bf376ad65a5d3d681c6a8935820c.pdf	12.8	0.333073119958366	0.333073119958366	Mus_musculus
Mus musculus	domestication	77	132.747	-25.779	Adult	12	-	Approach		Goto, T.; Tanave, A.; Moriwaki, K.; Shiroishi, T.; Koide, T.	Japan		yes	Approach	Approach_Mus musculus_domestication_Goto, T.; Tanave, A.; Moriwaki, K.; Shiroishi, T.; Koide, T.	Approach_Goto, T.; Tanave, A.; Moriwaki, K.; Shiroishi, T.; Koide, T.	42	17	0.021	4	omnivore	Mammals	gregarious	meadow	Experimental Breeding	150	http://genomics.senescence.info/species/entry.php?species=Mus_musculus	https://pdfs.semanticscholar.org/58ce/565bd134bf376ad65a5d3d681c6a8935820c.pdf	11.5215884321564	0.446936980959556	0.446936980959556	Mus_musculus
Mus musculus	domestication	1	80.82	25.35	Adults	54	+	Tameness		DAWSON, WALKER MYRICK	USA		yes	Tameness	Tameness_Mus musculus_domestication_DAWSON, WALKER MYRICK	Tameness_DAWSON, WALKER MYRICK	42	17	0.021	4	omnivore	Mammals	gregarious	meadow	Experimental Breeding	150	http://genomics.senescence.info/species/entry.php?species=Mus_musculus	https://pdfs.semanticscholar.org/58ce/565bd134bf376ad65a5d3d681c6a8935820c.pdf	8.98999443826302	0.354634889083354	0.354634889083354	Mus_musculus
Mus musculus	domestication	2	173.976	32.32	Adults	31	+	Tameness		DAWSON, WALKER MYRICK	USA		yes	Tameness	Tameness_Mus musculus_domestication_DAWSON, WALKER MYRICK	Tameness_DAWSON, WALKER MYRICK	42	17	0.021	4	omnivore	Mammals	gregarious	meadow	Experimental Breeding	150	http://genomics.senescence.info/species/entry.php?species=Mus_musculus	https://pdfs.semanticscholar.org/58ce/565bd134bf376ad65a5d3d681c6a8935820c.pdf	13.1899962092489	0.408106318355473	0.408106318355473	Mus_musculus
Mus musculus	domestication	84	144.324	-21.237	Adult	12	-	Approach		Goto, T.; Tanave, A.; Moriwaki, K.; Shiroishi, T.; Koide, T.	Japan		yes	Approach	Approach_Mus musculus_domestication_Goto, T.; Tanave, A.; Moriwaki, K.; Shiroishi, T.; Koide, T.	Approach_Goto, T.; Tanave, A.; Moriwaki, K.; Shiroishi, T.; Koide, T.	42	17	0.021	4	omnivore	Mammals	gregarious	meadow	Experimental Breeding	150	http://genomics.senescence.info/species/entry.php?species=Mus_musculus	https://pdfs.semanticscholar.org/58ce/565bd134bf376ad65a5d3d681c6a8935820c.pdf	12.013492414781	0.565686886791024	0.565686886791024	Mus_musculus
Mus musculus	domestication	4	184.416	72	Adults	4	+	Tameness		DAWSON, WALKER MYRICK	USA		yes	Tameness	Tameness_Mus musculus_domestication_DAWSON, WALKER MYRICK	Tameness_DAWSON, WALKER MYRICK	42	17	0.021	4	omnivore	Mammals	gregarious	meadow	Experimental Breeding	150	http://genomics.senescence.info/species/entry.php?species=Mus_musculus	https://pdfs.semanticscholar.org/58ce/565bd134bf376ad65a5d3d681c6a8935820c.pdf	13.5799852724515	0.188610906561827	0.188610906561827	Mus_musculus
Mus musculus	domestication	3	555.545	45.7	Adults	18	+	Tameness		DAWSON, WALKER MYRICK	USA		yes	Tameness	Tameness_Mus musculus_domestication_DAWSON, WALKER MYRICK	Tameness_DAWSON, WALKER MYRICK	42	17	0.021	4	omnivore	Mammals	gregarious	meadow	Experimental Breeding	150	http://genomics.senescence.info/species/entry.php?species=Mus_musculus	https://pdfs.semanticscholar.org/58ce/565bd134bf376ad65a5d3d681c6a8935820c.pdf	23.5700021213406	0.515754969832398	0.515754969832398	Mus_musculus
Mus musculus	domestication	4	149.573	53.94	Adults	8	+	Tameness		DAWSON, WALKER MYRICK	USA		yes	Tameness	Tameness_Mus musculus_domestication_DAWSON, WALKER MYRICK	Tameness_DAWSON, WALKER MYRICK	42	17	0.021	4	omnivore	Mammals	gregarious	meadow	Experimental Breeding	150	http://genomics.senescence.info/species/entry.php?species=Mus_musculus	https://pdfs.semanticscholar.org/58ce/565bd134bf376ad65a5d3d681c6a8935820c.pdf	12.2300040883068	0.226733483283403	0.226733483283403	Mus_musculus
Mus musculus	domestication	4	199.809	34.46	Adult	10	+	Freezing		Blanchard, RJ; Hebert, MA; Ferrari, P; Palanza, P; Figueira, R; Blanchard, DC; Parmigiani, S	Italy		yes	Freezing	Freezing_Mus musculus_domestication_Blanchard, RJ; Hebert, MA; Ferrari, P; Palanza, P; Figueira, R; Blanchard, DC; Parmigiani, S	Freezing_Blanchard, RJ; Hebert, MA; Ferrari, P; Palanza, P; Figueira, R; Blanchard, DC; Parmigiani, S	42	17	0.021	4	omnivore	Mammals	gregarious	meadow	Experimental Breeding	150	http://genomics.senescence.info/species/entry.php?species=Mus_musculus	https://pdfs.semanticscholar.org/58ce/565bd134bf376ad65a5d3d681c6a8935820c.pdf	14.1353811409527	0.410196782964383	0.410196782964383	Mus_musculus
Mus musculus	domestication	0	3.842	6.7	Adults	43	+	Tameness		DAWSON, WALKER MYRICK	USA		yes	Tameness	Tameness_Mus musculus_domestication_DAWSON, WALKER MYRICK	Tameness_DAWSON, WALKER MYRICK	42	17	0.021	4	omnivore	Mammals	gregarious	meadow	Experimental Breeding	150	http://genomics.senescence.info/species/entry.php?species=Mus_musculus	https://pdfs.semanticscholar.org/58ce/565bd134bf376ad65a5d3d681c6a8935820c.pdf	1.96010203816026	0.292552543008994	0.292552543008994	Mus_musculus
Mus musculus	domestication	65	281.456	-27.583	Adult	12	-	Approach		Goto, T.; Tanave, A.; Moriwaki, K.; Shiroishi, T.; Koide, T.	Japan		yes	Approach	Approach_Mus musculus_domestication_Goto, T.; Tanave, A.; Moriwaki, K.; Shiroishi, T.; Koide, T.	Approach_Goto, T.; Tanave, A.; Moriwaki, K.; Shiroishi, T.; Koide, T.	42	17	0.021	4	omnivore	Mammals	gregarious	meadow	Experimental Breeding	150	http://genomics.senescence.info/species/entry.php?species=Mus_musculus	https://pdfs.semanticscholar.org/58ce/565bd134bf376ad65a5d3d681c6a8935820c.pdf	16.7766504404187	0.608224284538254	0.608224284538254	Mus_musculus
Mus musculus	domestication	389	102.4	10.4	Adult	10	+	Freezing		Blanchard, RJ; Hebert, MA; Ferrari, P; Palanza, P; Figueira, R; Blanchard, DC; Parmigiani, S	Italy		yes	Freezing	Freezing_Mus musculus_domestication_Blanchard, RJ; Hebert, MA; Ferrari, P; Palanza, P; Figueira, R; Blanchard, DC; Parmigiani, S	Freezing_Blanchard, RJ; Hebert, MA; Ferrari, P; Palanza, P; Figueira, R; Blanchard, DC; Parmigiani, S	42	17	0.021	4	omnivore	Mammals	gregarious	meadow	Experimental Breeding	150	http://genomics.senescence.info/species/entry.php?species=Mus_musculus	https://pdfs.semanticscholar.org/58ce/565bd134bf376ad65a5d3d681c6a8935820c.pdf	10.1192885125388	0.97300851082104	0.97300851082104	Mus_musculus
Mus musculus	domestication	0	2.89	5.28	Adults	47	+	Tameness		DAWSON, WALKER MYRICK	USA		yes	Tameness	Tameness_Mus musculus_domestication_DAWSON, WALKER MYRICK	Tameness_DAWSON, WALKER MYRICK	42	17	0.021	4	omnivore	Mammals	gregarious	meadow	Experimental Breeding	150	http://genomics.senescence.info/species/entry.php?species=Mus_musculus	https://pdfs.semanticscholar.org/58ce/565bd134bf376ad65a5d3d681c6a8935820c.pdf	1.7	0.321969696969697	0.321969696969697	Mus_musculus
Neovison vison	domestication	3	0.67	1.9	Adults	744	+	Agressivness		Kizhina, A.G., Uzenbaeva, L.B., Ilyukha, V.A., Trapezova, L.I., Tyutyunnik, N.N. & Trapezov, O.V.	Russia	Agressivness	yes	Agressivness	Agressivness_Neovison vison_domestication_Kizhina, A.G., Uzenbaeva, L.B., Ilyukha, V.A., Trapezova, L.I., Tyutyunnik, N.N. & Trapezov, O.V.	Agressivness_Kizhina, A.G., Uzenbaeva, L.B., Ilyukha, V.A., Trapezova, L.I., Tyutyunnik, N.N. & Trapezov, O.V.	334	65	0.925	11.4	carnivore	Mammals	solitary	forest	Fur	100	http://genomics.senescence.info/species/entry.php?species	https://fr.wikipedia.org/wiki/Vison_d%27Amérique	0.818535277187245	0.430808040624866	0.430808040624866	Neovison_vison
Neovison vison	domestication	18	6.12	-3.5	Adults	153	-	Tameness		Kizhina, A.G., Uzenbaeva, L.B., Ilyukha, V.A., Trapezova, L.I., Tyutyunnik, N.N. & Trapezov, O.V.	Russia	Tameness	yes	Tameness	Tameness_Neovison vison_domestication_Kizhina, A.G., Uzenbaeva, L.B., Ilyukha, V.A., Trapezova, L.I., Tyutyunnik, N.N. & Trapezov, O.V.	Tameness_Kizhina, A.G., Uzenbaeva, L.B., Ilyukha, V.A., Trapezova, L.I., Tyutyunnik, N.N. & Trapezov, O.V.	334	65	0.925	11.4	carnivore	Mammals	solitary	forest	Fur	100	http://genomics.senescence.info/species/entry.php?species	https://fr.wikipedia.org/wiki/Vison_d%27Amérique	2.4738633753706	0.706818107248742	0.706818107248742	Neovison_vison
Neovison vison	domestication	0	1	0.3	Adults	10000	+	Agressivness		Kizhina, A.G., Uzenbaeva, L.B., Ilyukha, V.A., Trapezova, L.I., Tyutyunnik, N.N. & Trapezov, O.V.	Russia	Agressivness	yes	Agressivness	Agressivness_Neovison vison_domestication_Kizhina, A.G., Uzenbaeva, L.B., Ilyukha, V.A., Trapezova, L.I., Tyutyunnik, N.N. & Trapezov, O.V.	Agressivness_Kizhina, A.G., Uzenbaeva, L.B., Ilyukha, V.A., Trapezova, L.I., Tyutyunnik, N.N. & Trapezov, O.V.	334	65	0.925	11.4	carnivore	Mammals	solitary	forest	Fur	100	http://genomics.senescence.info/species/entry.php?species	https://fr.wikipedia.org/wiki/Vison_d%27Amérique	1	3.33333333333333	3.33333333333333	Neovison_vison
Neovison vison	domestication	1	6.38	1.5	Adults	638	+	Agressivness		Kizhina, A.G., Uzenbaeva, L.B., Ilyukha, V.A., Trapezova, L.I., Tyutyunnik, N.N. & Trapezov, O.V.	Russia	Agressivness	yes	Agressivness	Agressivness_Neovison vison_domestication_Kizhina, A.G., Uzenbaeva, L.B., Ilyukha, V.A., Trapezova, L.I., Tyutyunnik, N.N. & Trapezov, O.V.	Agressivness_Kizhina, A.G., Uzenbaeva, L.B., Ilyukha, V.A., Trapezova, L.I., Tyutyunnik, N.N. & Trapezov, O.V.	334	65	0.925	11.4	carnivore	Mammals	solitary	forest	Fur	100	http://genomics.senescence.info/species/entry.php?species	https://fr.wikipedia.org/wiki/Vison_d%27Amérique	2.52586618806302	1.68391079204201	1.68391079204201	Neovison_vison
Neovison vison	domestication	1	6.5	1.9	Adults	650	+	Agressivness		Kizhina, A.G., Uzenbaeva, L.B., Ilyukha, V.A., Trapezova, L.I., Tyutyunnik, N.N. & Trapezov, O.V.	Russia	Agressivness	yes	Agressivness	Agressivness_Neovison vison_domestication_Kizhina, A.G., Uzenbaeva, L.B., Ilyukha, V.A., Trapezova, L.I., Tyutyunnik, N.N. & Trapezov, O.V.	Agressivness_Kizhina, A.G., Uzenbaeva, L.B., Ilyukha, V.A., Trapezova, L.I., Tyutyunnik, N.N. & Trapezov, O.V.	334	65	0.925	11.4	carnivore	Mammals	solitary	forest	Fur	100	http://genomics.senescence.info/species/entry.php?species	https://fr.wikipedia.org/wiki/Vison_d%27Amérique	2.54950975679639	1.34184724041915	1.34184724041915	Neovison_vison
Neovison vison	domestication	2	1.408	1.9	Adults	563	+	Agressivness		Kizhina, A.G., Uzenbaeva, L.B., Ilyukha, V.A., Trapezova, L.I., Tyutyunnik, N.N. & Trapezov, O.V.	Russia	Agressivness	yes	Agressivness	Agressivness_Neovison vison_domestication_Kizhina, A.G., Uzenbaeva, L.B., Ilyukha, V.A., Trapezova, L.I., Tyutyunnik, N.N. & Trapezov, O.V.	Agressivness_Kizhina, A.G., Uzenbaeva, L.B., Ilyukha, V.A., Trapezova, L.I., Tyutyunnik, N.N. & Trapezov, O.V.	334	65	0.925	11.4	carnivore	Mammals	solitary	forest	Fur	100	http://genomics.senescence.info/species/entry.php?species	https://fr.wikipedia.org/wiki/Vison_d%27Amérique	1.18659175793531	0.624521977860687	0.624521977860687	Neovison_vison
Neovison vison	domestication	11	29.97	-3.6	Adults	333	-	Tameness		Kizhina, A.G., Uzenbaeva, L.B., Ilyukha, V.A., Trapezova, L.I., Tyutyunnik, N.N. & Trapezov, O.V.	Russia	Tameness	yes	Tameness	Tameness_Neovison vison_domestication_Kizhina, A.G., Uzenbaeva, L.B., Ilyukha, V.A., Trapezova, L.I., Tyutyunnik, N.N. & Trapezov, O.V.	Tameness_Kizhina, A.G., Uzenbaeva, L.B., Ilyukha, V.A., Trapezova, L.I., Tyutyunnik, N.N. & Trapezov, O.V.	334	65	0.925	11.4	carnivore	Mammals	solitary	forest	Fur	100	http://genomics.senescence.info/species/entry.php?species	https://fr.wikipedia.org/wiki/Vison_d%27Amérique	5.4744862772684	1.52069063257455	1.52069063257455	Neovison_vison
Neovison vison	domestication	18	6.92	-3.6	Adults	173	-	Tameness		Kizhina, A.G., Uzenbaeva, L.B., Ilyukha, V.A., Trapezova, L.I., Tyutyunnik, N.N. & Trapezov, O.V.	Russia	Tameness	yes	Tameness	Tameness_Neovison vison_domestication_Kizhina, A.G., Uzenbaeva, L.B., Ilyukha, V.A., Trapezova, L.I., Tyutyunnik, N.N. & Trapezov, O.V.	Tameness_Kizhina, A.G., Uzenbaeva, L.B., Ilyukha, V.A., Trapezova, L.I., Tyutyunnik, N.N. & Trapezov, O.V.	334	65	0.925	11.4	carnivore	Mammals	solitary	forest	Fur	100	http://genomics.senescence.info/species/entry.php?species	https://fr.wikipedia.org/wiki/Vison_d%27Amérique	2.63058928759318	0.730719246553661	0.730719246553661	Neovison_vison
Neovison vison	domestication	15	25.8	-4.1	Adults	645	-	Tameness		Kizhina, A.G., Uzenbaeva, L.B., Ilyukha, V.A., Trapezova, L.I., Tyutyunnik, N.N. & Trapezov, O.V.	Russia	Tameness	yes	Tameness	Tameness_Neovison vison_domestication_Kizhina, A.G., Uzenbaeva, L.B., Ilyukha, V.A., Trapezova, L.I., Tyutyunnik, N.N. & Trapezov, O.V.	Tameness_Kizhina, A.G., Uzenbaeva, L.B., Ilyukha, V.A., Trapezova, L.I., Tyutyunnik, N.N. & Trapezov, O.V.	334	65	0.925	11.4	carnivore	Mammals	solitary	forest	Fur	100	http://genomics.senescence.info/species/entry.php?species	https://fr.wikipedia.org/wiki/Vison_d%27Amérique	5.07937003968012	1.23887074138539	1.23887074138539	Neovison_vison
Neovison vison	domestication	3	5.8	-1.8	Adults	580	-	Tameness		Kizhina, A.G., Uzenbaeva, L.B., Ilyukha, V.A., Trapezova, L.I., Tyutyunnik, N.N. & Trapezov, O.V.	Russia	Tameness	yes	Tameness	Tameness_Neovison vison_domestication_Kizhina, A.G., Uzenbaeva, L.B., Ilyukha, V.A., Trapezova, L.I., Tyutyunnik, N.N. & Trapezov, O.V.	Tameness_Kizhina, A.G., Uzenbaeva, L.B., Ilyukha, V.A., Trapezova, L.I., Tyutyunnik, N.N. & Trapezov, O.V.	334	65	0.925	11.4	carnivore	Mammals	solitary	forest	Fur	100	http://genomics.senescence.info/species/entry.php?species	https://fr.wikipedia.org/wiki/Vison_d%27Amérique	2.40831891575846	1.33795495319914	1.33795495319914	Neovison_vison
Neovison vison	domestication	0	0.64	0.1	Adults	10000	+	Agressivness		Kizhina, A.G., Uzenbaeva, L.B., Ilyukha, V.A., Trapezova, L.I., Tyutyunnik, N.N. & Trapezov, O.V.	Russia	Agressivness	yes	Agressivness	Agressivness_Neovison vison_domestication_Kizhina, A.G., Uzenbaeva, L.B., Ilyukha, V.A., Trapezova, L.I., Tyutyunnik, N.N. & Trapezov, O.V.	Agressivness_Kizhina, A.G., Uzenbaeva, L.B., Ilyukha, V.A., Trapezova, L.I., Tyutyunnik, N.N. & Trapezov, O.V.	334	65	0.925	11.4	carnivore	Mammals	solitary	forest	Fur	100	http://genomics.senescence.info/species/entry.php?species	https://fr.wikipedia.org/wiki/Vison_d%27Amérique	0.8	8	8	Neovison_vison
Neovison vison	domestication	17	7.64	-2.9	Adults	191	-	Tameness		Kizhina, A.G., Uzenbaeva, L.B., Ilyukha, V.A., Trapezova, L.I., Tyutyunnik, N.N. & Trapezov, O.V.	Russia	Tameness	yes	Tameness	Tameness_Neovison vison_domestication_Kizhina, A.G., Uzenbaeva, L.B., Ilyukha, V.A., Trapezova, L.I., Tyutyunnik, N.N. & Trapezov, O.V.	Tameness_Kizhina, A.G., Uzenbaeva, L.B., Ilyukha, V.A., Trapezova, L.I., Tyutyunnik, N.N. & Trapezov, O.V.	334	65	0.925	11.4	carnivore	Mammals	solitary	forest	Fur	100	http://genomics.senescence.info/species/entry.php?species	https://fr.wikipedia.org/wiki/Vison_d%27Amérique	2.76405499221705	0.953122411109328	0.953122411109328	Neovison_vison
Neovison vison	domestication	4	25.44	-3.1	Adults	636	-	Tameness		Kizhina, A.G., Uzenbaeva, L.B., Ilyukha, V.A., Trapezova, L.I., Tyutyunnik, N.N. & Trapezov, O.V.	Russia	Tameness	yes	Tameness	Tameness_Neovison vison_domestication_Kizhina, A.G., Uzenbaeva, L.B., Ilyukha, V.A., Trapezova, L.I., Tyutyunnik, N.N. & Trapezov, O.V.	Tameness_Kizhina, A.G., Uzenbaeva, L.B., Ilyukha, V.A., Trapezova, L.I., Tyutyunnik, N.N. & Trapezov, O.V.	334	65	0.925	11.4	carnivore	Mammals	solitary	forest	Fur	100	http://genomics.senescence.info/species/entry.php?species	https://fr.wikipedia.org/wiki/Vison_d%27Amérique	5.0438080851674	1.62703486618303	1.62703486618303	Neovison_vison
Neovison vison	domestication	4	22.8	-3.3	Adults	570	-	Tameness		Kizhina, A.G., Uzenbaeva, L.B., Ilyukha, V.A., Trapezova, L.I., Tyutyunnik, N.N. & Trapezov, O.V.	Russia	Tameness	yes	Tameness	Tameness_Neovison vison_domestication_Kizhina, A.G., Uzenbaeva, L.B., Ilyukha, V.A., Trapezova, L.I., Tyutyunnik, N.N. & Trapezov, O.V.	Tameness_Kizhina, A.G., Uzenbaeva, L.B., Ilyukha, V.A., Trapezova, L.I., Tyutyunnik, N.N. & Trapezov, O.V.	334	65	0.925	11.4	carnivore	Mammals	solitary	forest	Fur	100	http://genomics.senescence.info/species/entry.php?species	https://fr.wikipedia.org/wiki/Vison_d%27Amérique	4.77493455452533	1.44694986500768	1.44694986500768	Neovison_vison
Neovison vison	domestication	14	20.4	-3.5	Adults	510	-	Tameness		Kizhina, A.G., Uzenbaeva, L.B., Ilyukha, V.A., Trapezova, L.I., Tyutyunnik, N.N. & Trapezov, O.V.	Russia	Tameness	yes	Tameness	Tameness_Neovison vison_domestication_Kizhina, A.G., Uzenbaeva, L.B., Ilyukha, V.A., Trapezova, L.I., Tyutyunnik, N.N. & Trapezov, O.V.	Tameness_Kizhina, A.G., Uzenbaeva, L.B., Ilyukha, V.A., Trapezova, L.I., Tyutyunnik, N.N. & Trapezov, O.V.	334	65	0.925	11.4	carnivore	Mammals	solitary	forest	Fur	100	http://genomics.senescence.info/species/entry.php?species	https://fr.wikipedia.org/wiki/Vison_d%27Amérique	4.51663591625449	1.29046740464414	1.29046740464414	Neovison_vison
Neovison vison	domestication	1	7.66	-1.2	Adults	766	-	Tameness		Kizhina, A.G., Uzenbaeva, L.B., Ilyukha, V.A., Trapezova, L.I., Tyutyunnik, N.N. & Trapezov, O.V.	Russia	Tameness	yes	Tameness	Tameness_Neovison vison_domestication_Kizhina, A.G., Uzenbaeva, L.B., Ilyukha, V.A., Trapezova, L.I., Tyutyunnik, N.N. & Trapezov, O.V.	Tameness_Kizhina, A.G., Uzenbaeva, L.B., Ilyukha, V.A., Trapezova, L.I., Tyutyunnik, N.N. & Trapezov, O.V.	334	65	0.925	11.4	carnivore	Mammals	solitary	forest	Fur	100	http://genomics.senescence.info/species/entry.php?species	https://fr.wikipedia.org/wiki/Vison_d%27Amérique	2.76767050061961	2.30639208384967	2.30639208384967	Neovison_vison
Neovison vison	domestication	10	13.32	-1.3	Adults	333	-	Tameness		Kizhina, A.G., Uzenbaeva, L.B., Ilyukha, V.A., Trapezova, L.I., Tyutyunnik, N.N. & Trapezov, O.V.	Russia	Tameness	yes	Tameness	Tameness_Neovison vison_domestication_Kizhina, A.G., Uzenbaeva, L.B., Ilyukha, V.A., Trapezova, L.I., Tyutyunnik, N.N. & Trapezov, O.V.	Tameness_Kizhina, A.G., Uzenbaeva, L.B., Ilyukha, V.A., Trapezova, L.I., Tyutyunnik, N.N. & Trapezov, O.V.	334	65	0.925	11.4	carnivore	Mammals	solitary	forest	Fur	100	http://genomics.senescence.info/species/entry.php?species	https://fr.wikipedia.org/wiki/Vison_d%27Amérique	3.64965751817893	2.80742886013764	2.80742886013764	Neovison_vison
Neovison vison	domestication	12	3.97	-1.4	Adults	397	-	Tameness		Kizhina, A.G., Uzenbaeva, L.B., Ilyukha, V.A., Trapezova, L.I., Tyutyunnik, N.N. & Trapezov, O.V.	Russia	Tameness	yes	Tameness	Tameness_Neovison vison_domestication_Kizhina, A.G., Uzenbaeva, L.B., Ilyukha, V.A., Trapezova, L.I., Tyutyunnik, N.N. & Trapezov, O.V.	Tameness_Kizhina, A.G., Uzenbaeva, L.B., Ilyukha, V.A., Trapezova, L.I., Tyutyunnik, N.N. & Trapezov, O.V.	334	65	0.925	11.4	carnivore	Mammals	solitary	forest	Fur	100	http://genomics.senescence.info/species/entry.php?species	https://fr.wikipedia.org/wiki/Vison_d%27Amérique	1.99248588451713	1.42320420322652	1.42320420322652	Neovison_vison
Neovison vison	domestication	17	0.134	2.5	Adults	149	+	Agressivness		Kizhina, A.G., Uzenbaeva, L.B., Ilyukha, V.A., Trapezova, L.I., Tyutyunnik, N.N. & Trapezov, O.V.	Russia	Agressivness	yes	Agressivness	Agressivness_Neovison vison_domestication_Kizhina, A.G., Uzenbaeva, L.B., Ilyukha, V.A., Trapezova, L.I., Tyutyunnik, N.N. & Trapezov, O.V.	Agressivness_Kizhina, A.G., Uzenbaeva, L.B., Ilyukha, V.A., Trapezova, L.I., Tyutyunnik, N.N. & Trapezov, O.V.	334	65	0.925	11.4	carnivore	Mammals	solitary	forest	Fur	100	http://genomics.senescence.info/species/entry.php?species	https://fr.wikipedia.org/wiki/Vison_d%27Amérique	0.366060104354463	0.146424041741785	0.146424041741785	Neovison_vison
Neovison vison	domestication	11	29.52	-2.9	Adults	328	-	Tameness		Kizhina, A.G., Uzenbaeva, L.B., Ilyukha, V.A., Trapezova, L.I., Tyutyunnik, N.N. & Trapezov, O.V.	Russia	Tameness	yes	Tameness	Tameness_Neovison vison_domestication_Kizhina, A.G., Uzenbaeva, L.B., Ilyukha, V.A., Trapezova, L.I., Tyutyunnik, N.N. & Trapezov, O.V.	Tameness_Kizhina, A.G., Uzenbaeva, L.B., Ilyukha, V.A., Trapezova, L.I., Tyutyunnik, N.N. & Trapezov, O.V.	334	65	0.925	11.4	carnivore	Mammals	solitary	forest	Fur	100	http://genomics.senescence.info/species/entry.php?species	https://fr.wikipedia.org/wiki/Vison_d%27Amérique	5.43323108288245	1.87352795961464	1.87352795961464	Neovison_vison
Neovison vison	domestication	0	1	0.3	Adults	10000	-	Tameness		Kizhina, A.G., Uzenbaeva, L.B., Ilyukha, V.A., Trapezova, L.I., Tyutyunnik, N.N. & Trapezov, O.V.	Russia	Tameness	yes	Tameness	Tameness_Neovison vison_domestication_Kizhina, A.G., Uzenbaeva, L.B., Ilyukha, V.A., Trapezova, L.I., Tyutyunnik, N.N. & Trapezov, O.V.	Tameness_Kizhina, A.G., Uzenbaeva, L.B., Ilyukha, V.A., Trapezova, L.I., Tyutyunnik, N.N. & Trapezov, O.V.	334	65	0.925	11.4	carnivore	Mammals	solitary	forest	Fur	100	http://genomics.senescence.info/species/entry.php?species	https://fr.wikipedia.org/wiki/Vison_d%27Amérique	1	-3.33333333333333	3.33333333333333	Neovison_vison
Neovison vison	domestication	0	0.64	0.1	Adults	10000	-	Tameness		Kizhina, A.G., Uzenbaeva, L.B., Ilyukha, V.A., Trapezova, L.I., Tyutyunnik, N.N. & Trapezov, O.V.	Russia	Tameness	yes	Tameness	Tameness_Neovison vison_domestication_Kizhina, A.G., Uzenbaeva, L.B., Ilyukha, V.A., Trapezova, L.I., Tyutyunnik, N.N. & Trapezov, O.V.	Tameness_Kizhina, A.G., Uzenbaeva, L.B., Ilyukha, V.A., Trapezova, L.I., Tyutyunnik, N.N. & Trapezov, O.V.	334	65	0.925	11.4	carnivore	Mammals	solitary	forest	Fur	100	http://genomics.senescence.info/species/entry.php?species	https://fr.wikipedia.org/wiki/Vison_d%27Amérique	0.8	-8	8	Neovison_vison
Neovison vison	domestication	7	1.83	-0.05	Adults	183	-	Tameness		Kizhina, A.G., Uzenbaeva, L.B., Ilyukha, V.A., Trapezova, L.I., Tyutyunnik, N.N. & Trapezov, O.V.	Russia	Tameness	yes	Tameness	Tameness_Neovison vison_domestication_Kizhina, A.G., Uzenbaeva, L.B., Ilyukha, V.A., Trapezova, L.I., Tyutyunnik, N.N. & Trapezov, O.V.	Tameness_Kizhina, A.G., Uzenbaeva, L.B., Ilyukha, V.A., Trapezova, L.I., Tyutyunnik, N.N. & Trapezov, O.V.	334	65	0.925	11.4	carnivore	Mammals	solitary	forest	Fur	100	http://genomics.senescence.info/species/entry.php?species	https://fr.wikipedia.org/wiki/Vison_d%27Amérique	1.35277492584687	27.0554985169374	27.0554985169374	Neovison_vison
Neovison vison	domestication	6	3.79	-0.2	Adults	379	-	Tameness		Kizhina, A.G., Uzenbaeva, L.B., Ilyukha, V.A., Trapezova, L.I., Tyutyunnik, N.N. & Trapezov, O.V.	Russia	Tameness	yes	Tameness	Tameness_Neovison vison_domestication_Kizhina, A.G., Uzenbaeva, L.B., Ilyukha, V.A., Trapezova, L.I., Tyutyunnik, N.N. & Trapezov, O.V.	Tameness_Kizhina, A.G., Uzenbaeva, L.B., Ilyukha, V.A., Trapezova, L.I., Tyutyunnik, N.N. & Trapezov, O.V.	334	65	0.925	11.4	carnivore	Mammals	solitary	forest	Fur	100	http://genomics.senescence.info/species/entry.php?species	https://fr.wikipedia.org/wiki/Vison_d%27Amérique	1.94679223339318	9.73396116696589	9.73396116696589	Neovison_vison
Neovison vison	domestication	7	0.17	2.5	Adults	425	+	Agressivness		Kizhina, A.G., Uzenbaeva, L.B., Ilyukha, V.A., Trapezova, L.I., Tyutyunnik, N.N. & Trapezov, O.V.	Russia	Agressivness	yes	Agressivness	Agressivness_Neovison vison_domestication_Kizhina, A.G., Uzenbaeva, L.B., Ilyukha, V.A., Trapezova, L.I., Tyutyunnik, N.N. & Trapezov, O.V.	Agressivness_Kizhina, A.G., Uzenbaeva, L.B., Ilyukha, V.A., Trapezova, L.I., Tyutyunnik, N.N. & Trapezov, O.V.	334	65	0.925	11.4	carnivore	Mammals	solitary	forest	Fur	100	http://genomics.senescence.info/species/entry.php?species	https://fr.wikipedia.org/wiki/Vison_d%27Amérique	0.412310562561766	0.164924225024706	0.164924225024706	Neovison_vison
Neovison vison	domestication	12	0.42	2.5	Adults	467	+	Agressivness		Kizhina, A.G., Uzenbaeva, L.B., Ilyukha, V.A., Trapezova, L.I., Tyutyunnik, N.N. & Trapezov, O.V.	Russia	Agressivness	yes	Agressivness	Agressivness_Neovison vison_domestication_Kizhina, A.G., Uzenbaeva, L.B., Ilyukha, V.A., Trapezova, L.I., Tyutyunnik, N.N. & Trapezov, O.V.	Agressivness_Kizhina, A.G., Uzenbaeva, L.B., Ilyukha, V.A., Trapezova, L.I., Tyutyunnik, N.N. & Trapezov, O.V.	334	65	0.925	11.4	carnivore	Mammals	solitary	forest	Fur	100	http://genomics.senescence.info/species/entry.php?species	https://fr.wikipedia.org/wiki/Vison_d%27Amérique	0.648074069840786	0.259229627936314	0.259229627936314	Neovison_vison
Neovison vison	domestication	14	0.284	2.5	Adults	316	+	Agressivness		Kizhina, A.G., Uzenbaeva, L.B., Ilyukha, V.A., Trapezova, L.I., Tyutyunnik, N.N. & Trapezov, O.V.	Russia	Agressivness	yes	Agressivness	Agressivness_Neovison vison_domestication_Kizhina, A.G., Uzenbaeva, L.B., Ilyukha, V.A., Trapezova, L.I., Tyutyunnik, N.N. & Trapezov, O.V.	Agressivness_Kizhina, A.G., Uzenbaeva, L.B., Ilyukha, V.A., Trapezova, L.I., Tyutyunnik, N.N. & Trapezov, O.V.	334	65	0.925	11.4	carnivore	Mammals	solitary	forest	Fur	100	http://genomics.senescence.info/species/entry.php?species	https://fr.wikipedia.org/wiki/Vison_d%27Amérique	0.532916503778969	0.213166601511588	0.213166601511588	Neovison_vison
Neovison vison	domestication	13	5.37	-1.6	Adults	537	-	Tameness		Kizhina, A.G., Uzenbaeva, L.B., Ilyukha, V.A., Trapezova, L.I., Tyutyunnik, N.N. & Trapezov, O.V.	Russia	Tameness	yes	Tameness	Tameness_Neovison vison_domestication_Kizhina, A.G., Uzenbaeva, L.B., Ilyukha, V.A., Trapezova, L.I., Tyutyunnik, N.N. & Trapezov, O.V.	Tameness_Kizhina, A.G., Uzenbaeva, L.B., Ilyukha, V.A., Trapezova, L.I., Tyutyunnik, N.N. & Trapezov, O.V.	334	65	0.925	11.4	carnivore	Mammals	solitary	forest	Fur	100	http://genomics.senescence.info/species/entry.php?species	https://fr.wikipedia.org/wiki/Vison_d%27Amérique	2.31732604525129	1.44832877828206	1.44832877828206	Neovison_vison
Neovison vison	domestication	4	0.575	2.1	Adults	639	+	Agressivness		Kizhina, A.G., Uzenbaeva, L.B., Ilyukha, V.A., Trapezova, L.I., Tyutyunnik, N.N. & Trapezov, O.V.	Russia	Agressivness	yes	Agressivness	Agressivness_Neovison vison_domestication_Kizhina, A.G., Uzenbaeva, L.B., Ilyukha, V.A., Trapezova, L.I., Tyutyunnik, N.N. & Trapezov, O.V.	Agressivness_Kizhina, A.G., Uzenbaeva, L.B., Ilyukha, V.A., Trapezova, L.I., Tyutyunnik, N.N. & Trapezov, O.V.	334	65	0.925	11.4	carnivore	Mammals	solitary	forest	Fur	100	http://genomics.senescence.info/species/entry.php?species	https://fr.wikipedia.org/wiki/Vison_d%27Amérique	0.758287544405155	0.361089306859598	0.361089306859598	Neovison_vison
Neovison vison	domestication	2	5.9	-1.9	Adults	590	-	Tameness		Kizhina, A.G., Uzenbaeva, L.B., Ilyukha, V.A., Trapezova, L.I., Tyutyunnik, N.N. & Trapezov, O.V.	Russia	Tameness	yes	Tameness	Tameness_Neovison vison_domestication_Kizhina, A.G., Uzenbaeva, L.B., Ilyukha, V.A., Trapezova, L.I., Tyutyunnik, N.N. & Trapezov, O.V.	Tameness_Kizhina, A.G., Uzenbaeva, L.B., Ilyukha, V.A., Trapezova, L.I., Tyutyunnik, N.N. & Trapezov, O.V.	334	65	0.925	11.4	carnivore	Mammals	solitary	forest	Fur	100	http://genomics.senescence.info/species/entry.php?species	https://fr.wikipedia.org/wiki/Vison_d%27Amérique	2.42899156029822	1.27841661068328	1.27841661068328	Neovison_vison
Neovison vison	domestication	9	11.96	-1.9	Adults	299	-	Tameness		Kizhina, A.G., Uzenbaeva, L.B., Ilyukha, V.A., Trapezova, L.I., Tyutyunnik, N.N. & Trapezov, O.V.	Russia	Tameness	yes	Tameness	Tameness_Neovison vison_domestication_Kizhina, A.G., Uzenbaeva, L.B., Ilyukha, V.A., Trapezova, L.I., Tyutyunnik, N.N. & Trapezov, O.V.	Tameness_Kizhina, A.G., Uzenbaeva, L.B., Ilyukha, V.A., Trapezova, L.I., Tyutyunnik, N.N. & Trapezov, O.V.	334	65	0.925	11.4	carnivore	Mammals	solitary	forest	Fur	100	http://genomics.senescence.info/species/entry.php?species	https://fr.wikipedia.org/wiki/Vison_d%27Amérique	3.45832329315812	1.82017015429375	1.82017015429375	Neovison_vison
Neovison vison	domestication	14	0.271	2.7	Adults	301	+	Agressivness		Kizhina, A.G., Uzenbaeva, L.B., Ilyukha, V.A., Trapezova, L.I., Tyutyunnik, N.N. & Trapezov, O.V.	Russia	Agressivness	yes	Agressivness	Agressivness_Neovison vison_domestication_Kizhina, A.G., Uzenbaeva, L.B., Ilyukha, V.A., Trapezova, L.I., Tyutyunnik, N.N. & Trapezov, O.V.	Agressivness_Kizhina, A.G., Uzenbaeva, L.B., Ilyukha, V.A., Trapezova, L.I., Tyutyunnik, N.N. & Trapezov, O.V.	334	65	0.925	11.4	carnivore	Mammals	solitary	forest	Fur	100	http://genomics.senescence.info/species/entry.php?species	https://fr.wikipedia.org/wiki/Vison_d%27Amérique	0.520576603392815	0.192806149404746	0.192806149404746	Neovison_vison
Neovison vison	domestication	6	3.83	0.5	Adults	383	-	Tameness		Kizhina, A.G., Uzenbaeva, L.B., Ilyukha, V.A., Trapezova, L.I., Tyutyunnik, N.N. & Trapezov, O.V.	Russia	Tameness	yes	Tameness	Tameness_Neovison vison_domestication_Kizhina, A.G., Uzenbaeva, L.B., Ilyukha, V.A., Trapezova, L.I., Tyutyunnik, N.N. & Trapezov, O.V.	Tameness_Kizhina, A.G., Uzenbaeva, L.B., Ilyukha, V.A., Trapezova, L.I., Tyutyunnik, N.N. & Trapezov, O.V.	334	65	0.925	11.4	carnivore	Mammals	solitary	forest	Fur	100	http://genomics.senescence.info/species/entry.php?species	https://fr.wikipedia.org/wiki/Vison_d%27Amérique	1.95703857907809	-3.91407715815619	3.91407715815619	Neovison_vison
Neovison vison	domestication	8	2.73	-2.1	Adults	273	-	Tameness		Kizhina, A.G., Uzenbaeva, L.B., Ilyukha, V.A., Trapezova, L.I., Tyutyunnik, N.N. & Trapezov, O.V.	Russia	Tameness	yes	Tameness	Tameness_Neovison vison_domestication_Kizhina, A.G., Uzenbaeva, L.B., Ilyukha, V.A., Trapezova, L.I., Tyutyunnik, N.N. & Trapezov, O.V.	Tameness_Kizhina, A.G., Uzenbaeva, L.B., Ilyukha, V.A., Trapezova, L.I., Tyutyunnik, N.N. & Trapezov, O.V.	334	65	0.925	11.4	carnivore	Mammals	solitary	forest	Fur	100	http://genomics.senescence.info/species/entry.php?species	https://fr.wikipedia.org/wiki/Vison_d%27Amérique	1.65227116418583	0.786795792469443	0.786795792469443	Neovison_vison
Neovison vison	domestication	5	3.54	-2.2	Adults	354	-	Tameness		Kizhina, A.G., Uzenbaeva, L.B., Ilyukha, V.A., Trapezova, L.I., Tyutyunnik, N.N. & Trapezov, O.V.	Russia	Tameness	yes	Tameness	Tameness_Neovison vison_domestication_Kizhina, A.G., Uzenbaeva, L.B., Ilyukha, V.A., Trapezova, L.I., Tyutyunnik, N.N. & Trapezov, O.V.	Tameness_Kizhina, A.G., Uzenbaeva, L.B., Ilyukha, V.A., Trapezova, L.I., Tyutyunnik, N.N. & Trapezov, O.V.	334	65	0.925	11.4	carnivore	Mammals	solitary	forest	Fur	100	http://genomics.senescence.info/species/entry.php?species	https://fr.wikipedia.org/wiki/Vison_d%27Amérique	1.88148877222268	0.855222169192126	0.855222169192126	Neovison_vison
Neovison vison	domestication	16	5.96	-2.2	Adults	149	-	Tameness		Kizhina, A.G., Uzenbaeva, L.B., Ilyukha, V.A., Trapezova, L.I., Tyutyunnik, N.N. & Trapezov, O.V.	Russia	Tameness	yes	Tameness	Tameness_Neovison vison_domestication_Kizhina, A.G., Uzenbaeva, L.B., Ilyukha, V.A., Trapezova, L.I., Tyutyunnik, N.N. & Trapezov, O.V.	Tameness_Kizhina, A.G., Uzenbaeva, L.B., Ilyukha, V.A., Trapezova, L.I., Tyutyunnik, N.N. & Trapezov, O.V.	334	65	0.925	11.4	carnivore	Mammals	solitary	forest	Fur	100	http://genomics.senescence.info/species/entry.php?species	https://fr.wikipedia.org/wiki/Vison_d%27Amérique	2.44131112314674	1.10968687415761	1.10968687415761	Neovison_vison
Neovison vison	domestication	2	6.18	-2.3	Adults	618	-	Tameness		Kizhina, A.G., Uzenbaeva, L.B., Ilyukha, V.A., Trapezova, L.I., Tyutyunnik, N.N. & Trapezov, O.V.	Russia	Tameness	yes	Tameness	Tameness_Neovison vison_domestication_Kizhina, A.G., Uzenbaeva, L.B., Ilyukha, V.A., Trapezova, L.I., Tyutyunnik, N.N. & Trapezov, O.V.	Tameness_Kizhina, A.G., Uzenbaeva, L.B., Ilyukha, V.A., Trapezova, L.I., Tyutyunnik, N.N. & Trapezov, O.V.	334	65	0.925	11.4	carnivore	Mammals	solitary	forest	Fur	100	http://genomics.senescence.info/species/entry.php?species	https://fr.wikipedia.org/wiki/Vison_d%27Amérique	2.48596057893121	1.08085242562227	1.08085242562227	Neovison_vison
Neovison vison	domestication	1	7.42	-0.6	Adults	742	-	Tameness		Kizhina, A.G., Uzenbaeva, L.B., Ilyukha, V.A., Trapezova, L.I., Tyutyunnik, N.N. & Trapezov, O.V.	Russia	Tameness	yes	Tameness	Tameness_Neovison vison_domestication_Kizhina, A.G., Uzenbaeva, L.B., Ilyukha, V.A., Trapezova, L.I., Tyutyunnik, N.N. & Trapezov, O.V.	Tameness_Kizhina, A.G., Uzenbaeva, L.B., Ilyukha, V.A., Trapezova, L.I., Tyutyunnik, N.N. & Trapezov, O.V.	334	65	0.925	11.4	carnivore	Mammals	solitary	forest	Fur	100	http://genomics.senescence.info/species/entry.php?species	https://fr.wikipedia.org/wiki/Vison_d%27Amérique	2.72396769437525	4.53994615729208	4.53994615729208	Neovison_vison
Neovison vison	domestication	7	7.2	-1.1	Adults	180	-	Tameness		Kizhina, A.G., Uzenbaeva, L.B., Ilyukha, V.A., Trapezova, L.I., Tyutyunnik, N.N. & Trapezov, O.V.	Russia	Tameness	yes	Tameness	Tameness_Neovison vison_domestication_Kizhina, A.G., Uzenbaeva, L.B., Ilyukha, V.A., Trapezova, L.I., Tyutyunnik, N.N. & Trapezov, O.V.	Tameness_Kizhina, A.G., Uzenbaeva, L.B., Ilyukha, V.A., Trapezova, L.I., Tyutyunnik, N.N. & Trapezov, O.V.	334	65	0.925	11.4	carnivore	Mammals	solitary	forest	Fur	100	http://genomics.senescence.info/species/entry.php?species	https://fr.wikipedia.org/wiki/Vison_d%27Amérique	2.68328157299975	2.43934688454523	2.43934688454523	Neovison_vison
Neovison vison	domestication	9	13.28	-2.3	Adults	332	-	Tameness		Kizhina, A.G., Uzenbaeva, L.B., Ilyukha, V.A., Trapezova, L.I., Tyutyunnik, N.N. & Trapezov, O.V.	Russia	Tameness	yes	Tameness	Tameness_Neovison vison_domestication_Kizhina, A.G., Uzenbaeva, L.B., Ilyukha, V.A., Trapezova, L.I., Tyutyunnik, N.N. & Trapezov, O.V.	Tameness_Kizhina, A.G., Uzenbaeva, L.B., Ilyukha, V.A., Trapezova, L.I., Tyutyunnik, N.N. & Trapezov, O.V.	334	65	0.925	11.4	carnivore	Mammals	solitary	forest	Fur	100	http://genomics.senescence.info/species/entry.php?species	https://fr.wikipedia.org/wiki/Vison_d%27Amérique	3.64417343165772	1.58442323115553	1.58442323115553	Neovison_vison
Neovison vison	domestication	17	0.163	2.5	Adults	181	+	Agressivness		Kizhina, A.G., Uzenbaeva, L.B., Ilyukha, V.A., Trapezova, L.I., Tyutyunnik, N.N. & Trapezov, O.V.	Russia	Agressivness	yes	Agressivness	Agressivness_Neovison vison_domestication_Kizhina, A.G., Uzenbaeva, L.B., Ilyukha, V.A., Trapezova, L.I., Tyutyunnik, N.N. & Trapezov, O.V.	Agressivness_Kizhina, A.G., Uzenbaeva, L.B., Ilyukha, V.A., Trapezova, L.I., Tyutyunnik, N.N. & Trapezov, O.V.	334	65	0.925	11.4	carnivore	Mammals	solitary	forest	Fur	100	http://genomics.senescence.info/species/entry.php?species	https://fr.wikipedia.org/wiki/Vison_d%27Amérique	0.403732584763727	0.161493033905491	0.161493033905491	Neovison_vison
Neovison vison	domestication	3	0.642	2.1	Adults	713	+	Agressivness		Kizhina, A.G., Uzenbaeva, L.B., Ilyukha, V.A., Trapezova, L.I., Tyutyunnik, N.N. & Trapezov, O.V.	Russia	Agressivness	yes	Agressivness	Agressivness_Neovison vison_domestication_Kizhina, A.G., Uzenbaeva, L.B., Ilyukha, V.A., Trapezova, L.I., Tyutyunnik, N.N. & Trapezov, O.V.	Agressivness_Kizhina, A.G., Uzenbaeva, L.B., Ilyukha, V.A., Trapezova, L.I., Tyutyunnik, N.N. & Trapezov, O.V.	334	65	0.925	11.4	carnivore	Mammals	solitary	forest	Fur	100	http://genomics.senescence.info/species/entry.php?species	https://fr.wikipedia.org/wiki/Vison_d%27Amérique	0.801249024960405	0.38154715474305	0.38154715474305	Neovison_vison
Neovison vison	domestication	15	0.33	2.6	Adults	367	+	Agressivness		Kizhina, A.G., Uzenbaeva, L.B., Ilyukha, V.A., Trapezova, L.I., Tyutyunnik, N.N. & Trapezov, O.V.	Russia	Agressivness	yes	Agressivness	Agressivness_Neovison vison_domestication_Kizhina, A.G., Uzenbaeva, L.B., Ilyukha, V.A., Trapezova, L.I., Tyutyunnik, N.N. & Trapezov, O.V.	Agressivness_Kizhina, A.G., Uzenbaeva, L.B., Ilyukha, V.A., Trapezova, L.I., Tyutyunnik, N.N. & Trapezov, O.V.	334	65	0.925	11.4	carnivore	Mammals	solitary	forest	Fur	100	http://genomics.senescence.info/species/entry.php?species	https://fr.wikipedia.org/wiki/Vison_d%27Amérique	0.574456264653803	0.22094471717454	0.22094471717454	Neovison_vison
Neovison vison	domestication	15	0.142	2.6	Adults	356	+	Agressivness		Kizhina, A.G., Uzenbaeva, L.B., Ilyukha, V.A., Trapezova, L.I., Tyutyunnik, N.N. & Trapezov, O.V.	Russia	Agressivness	yes	Agressivness	Agressivness_Neovison vison_domestication_Kizhina, A.G., Uzenbaeva, L.B., Ilyukha, V.A., Trapezova, L.I., Tyutyunnik, N.N. & Trapezov, O.V.	Agressivness_Kizhina, A.G., Uzenbaeva, L.B., Ilyukha, V.A., Trapezova, L.I., Tyutyunnik, N.N. & Trapezov, O.V.	334	65	0.925	11.4	carnivore	Mammals	solitary	forest	Fur	100	http://genomics.senescence.info/species/entry.php?species	https://fr.wikipedia.org/wiki/Vison_d%27Amérique	0.376828873628335	0.144934182164744	0.144934182164744	Neovison_vison
Neovison vison	domestication	5	3.58	2.1	Adults	358	+	Agressivness		Kizhina, A.G., Uzenbaeva, L.B., Ilyukha, V.A., Trapezova, L.I., Tyutyunnik, N.N. & Trapezov, O.V.	Russia	Agressivness	yes	Agressivness	Agressivness_Neovison vison_domestication_Kizhina, A.G., Uzenbaeva, L.B., Ilyukha, V.A., Trapezova, L.I., Tyutyunnik, N.N. & Trapezov, O.V.	Agressivness_Kizhina, A.G., Uzenbaeva, L.B., Ilyukha, V.A., Trapezova, L.I., Tyutyunnik, N.N. & Trapezov, O.V.	334	65	0.925	11.4	carnivore	Mammals	solitary	forest	Fur	100	http://genomics.senescence.info/species/entry.php?species	https://fr.wikipedia.org/wiki/Vison_d%27Amérique	1.89208879284245	0.90099466325831	0.90099466325831	Neovison_vison
Neovison vison	domestication	10	13.76	-1.9	Adults	344	-	Tameness		Kizhina, A.G., Uzenbaeva, L.B., Ilyukha, V.A., Trapezova, L.I., Tyutyunnik, N.N. & Trapezov, O.V.	Russia	Tameness	yes	Tameness	Tameness_Neovison vison_domestication_Kizhina, A.G., Uzenbaeva, L.B., Ilyukha, V.A., Trapezova, L.I., Tyutyunnik, N.N. & Trapezov, O.V.	Tameness_Kizhina, A.G., Uzenbaeva, L.B., Ilyukha, V.A., Trapezova, L.I., Tyutyunnik, N.N. & Trapezov, O.V.	334	65	0.925	11.4	carnivore	Mammals	solitary	forest	Fur	100	http://genomics.senescence.info/species/entry.php?species	https://fr.wikipedia.org/wiki/Vison_d%27Amérique	3.70944739819828	1.95234073589383	1.95234073589383	Neovison_vison
Neovison vison	domestication	13	0.352	2.3	Adults	391	+	Agressivness		Kizhina, A.G., Uzenbaeva, L.B., Ilyukha, V.A., Trapezova, L.I., Tyutyunnik, N.N. & Trapezov, O.V.	Russia	Agressivness	yes	Agressivness	Agressivness_Neovison vison_domestication_Kizhina, A.G., Uzenbaeva, L.B., Ilyukha, V.A., Trapezova, L.I., Tyutyunnik, N.N. & Trapezov, O.V.	Agressivness_Kizhina, A.G., Uzenbaeva, L.B., Ilyukha, V.A., Trapezova, L.I., Tyutyunnik, N.N. & Trapezov, O.V.	334	65	0.925	11.4	carnivore	Mammals	solitary	forest	Fur	100	http://genomics.senescence.info/species/entry.php?species	https://fr.wikipedia.org/wiki/Vison_d%27Amérique	0.593295878967653	0.257954729985936	0.257954729985936	Neovison_vison
Neovison vison	domestication	13	0.32	2.3	Adults	356	+	Agressivness		Kizhina, A.G., Uzenbaeva, L.B., Ilyukha, V.A., Trapezova, L.I., Tyutyunnik, N.N. & Trapezov, O.V.	Russia	Agressivness	yes	Agressivness	Agressivness_Neovison vison_domestication_Kizhina, A.G., Uzenbaeva, L.B., Ilyukha, V.A., Trapezova, L.I., Tyutyunnik, N.N. & Trapezov, O.V.	Agressivness_Kizhina, A.G., Uzenbaeva, L.B., Ilyukha, V.A., Trapezova, L.I., Tyutyunnik, N.N. & Trapezov, O.V.	334	65	0.925	11.4	carnivore	Mammals	solitary	forest	Fur	100	http://genomics.senescence.info/species/entry.php?species	https://fr.wikipedia.org/wiki/Vison_d%27Amérique	0.565685424949238	0.245950184760538	0.245950184760538	Neovison_vison
Neovison vison	domestication	7	15.52	2.4	Adults	388	+	Agressivness		Kizhina, A.G., Uzenbaeva, L.B., Ilyukha, V.A., Trapezova, L.I., Tyutyunnik, N.N. & Trapezov, O.V.	Russia	Agressivness	yes	Agressivness	Agressivness_Neovison vison_domestication_Kizhina, A.G., Uzenbaeva, L.B., Ilyukha, V.A., Trapezova, L.I., Tyutyunnik, N.N. & Trapezov, O.V.	Agressivness_Kizhina, A.G., Uzenbaeva, L.B., Ilyukha, V.A., Trapezova, L.I., Tyutyunnik, N.N. & Trapezov, O.V.	334	65	0.925	11.4	carnivore	Mammals	solitary	forest	Fur	100	http://genomics.senescence.info/species/entry.php?species	https://fr.wikipedia.org/wiki/Vison_d%27Amérique	3.93954312071844	1.64147630029935	1.64147630029935	Neovison_vison
Neovison vison	domestication	15	6.17	-3.1	Adults	617	-	Tameness		Kizhina, A.G., Uzenbaeva, L.B., Ilyukha, V.A., Trapezova, L.I., Tyutyunnik, N.N. & Trapezov, O.V.	Russia	Tameness	yes	Tameness	Tameness_Neovison vison_domestication_Kizhina, A.G., Uzenbaeva, L.B., Ilyukha, V.A., Trapezova, L.I., Tyutyunnik, N.N. & Trapezov, O.V.	Tameness_Kizhina, A.G., Uzenbaeva, L.B., Ilyukha, V.A., Trapezova, L.I., Tyutyunnik, N.N. & Trapezov, O.V.	334	65	0.925	11.4	carnivore	Mammals	solitary	forest	Fur	100	http://genomics.senescence.info/species/entry.php?species	https://fr.wikipedia.org/wiki/Vison_d%27Amérique	2.48394846967484	0.801273699895111	0.801273699895111	Neovison_vison
Neovison vison	domestication	10	0.186	2.4	Adults	464	+	Agressivness		Kizhina, A.G., Uzenbaeva, L.B., Ilyukha, V.A., Trapezova, L.I., Tyutyunnik, N.N. & Trapezov, O.V.	Russia	Agressivness	yes	Agressivness	Agressivness_Neovison vison_domestication_Kizhina, A.G., Uzenbaeva, L.B., Ilyukha, V.A., Trapezova, L.I., Tyutyunnik, N.N. & Trapezov, O.V.	Agressivness_Kizhina, A.G., Uzenbaeva, L.B., Ilyukha, V.A., Trapezova, L.I., Tyutyunnik, N.N. & Trapezov, O.V.	334	65	0.925	11.4	carnivore	Mammals	solitary	forest	Fur	100	http://genomics.senescence.info/species/entry.php?species	https://fr.wikipedia.org/wiki/Vison_d%27Amérique	0.431277173056957	0.179698822107065	0.179698822107065	Neovison_vison
Neovison vison	domestication	12	0.178	2.4	Adults	446	+	Agressivness		Kizhina, A.G., Uzenbaeva, L.B., Ilyukha, V.A., Trapezova, L.I., Tyutyunnik, N.N. & Trapezov, O.V.	Russia	Agressivness	yes	Agressivness	Agressivness_Neovison vison_domestication_Kizhina, A.G., Uzenbaeva, L.B., Ilyukha, V.A., Trapezova, L.I., Tyutyunnik, N.N. & Trapezov, O.V.	Agressivness_Kizhina, A.G., Uzenbaeva, L.B., Ilyukha, V.A., Trapezova, L.I., Tyutyunnik, N.N. & Trapezov, O.V.	334	65	0.925	11.4	carnivore	Mammals	solitary	forest	Fur	100	http://genomics.senescence.info/species/entry.php?species	https://fr.wikipedia.org/wiki/Vison_d%27Amérique	0.42190046219458	0.175791859247742	0.175791859247742	Neovison_vison
[truncated: 578 more rows]
