# Supplementary material for: Evolutionary dynamics in the Anthropocene: Life history and intensity of human contact shape antipredator responses
Source: PLoS Biol. 2020 Sep 22;18(9):e3000818. doi: 10.1371/journal.pbio.3000818 (PMC7508406; doi:10.1371/journal.pbio.3000818)
Supplement: S1 Data — All data for the meta-analysis, (A) initial data management, (B) data management, and (C) R code and data. (ZIP) [file pbio.3000818.s012.zip › S1 Data/C/lat_lon_countries.csv]

country	latitude	longitude	name
AD	42.546245	1.601554	Andorra
AE	23.424076	53.847818	United Arab Emirates
AF	33.93911	67.709953	Afghanistan
AG	17.060816	-61.796428	Antigua and Barbuda
AI	18.220554	-63.068615	Anguilla
AL	41.153332	20.168331	Albania
AM	40.069099	45.038189	Armenia
AN	12.226079	-69.060087	Netherlands Antilles
AO	-11.202692	17.873887	Angola
AQ	-75.250973	-0.071389	Antarctica
AR	-38.416097	-63.616672	Argentina
AS	-14.270972	-170.132217	American Samoa
AT	47.516231	14.550072	Austria
AU	-25.274398	133.775136	Australia
AW	12.52111	-69.968338	Aruba
AZ	40.143105	47.576927	Azerbaijan
BA	43.915886	17.679076	Bosnia and Herzegovina
BB	13.193887	-59.543198	Barbados
BD	23.684994	90.356331	Bangladesh
BE	50.503887	4.469936	Belgium
BF	12.238333	-1.561593	Burkina Faso
BG	42.733883	25.48583	Bulgaria
BH	25.930414	50.637772	Bahrain
BI	-3.373056	29.918886	Burundi
BJ	9.30769	2.315834	Benin
BM	32.321384	-64.75737	Bermuda
BN	4.535277	114.727669	Brunei
BO	-16.290154	-63.588653	Bolivia
BR	-14.235004	-51.92528	Brazil
BS	25.03428	-77.39628	Bahamas
BT	27.514162	90.433601	Bhutan
BV	-54.423199	3.413194	Bouvet Island
BW	-22.328474	24.684866	Botswana
BY	53.709807	27.953389	Belarus
BZ	17.189877	-88.49765	Belize
CA	56.130366	-106.346771	Canada
CC	-12.164165	96.870956	Cocos [Keeling] Islands
CD	-4.038333	21.758664	Congo [DRC]
CF	6.611111	20.939444	Central African Republic
CG	-0.228021	15.827659	Congo [Republic]
CH	46.818188	8.227512	Switzerland
CI	7.539989	-5.54708	Côte d'Ivoire
CK	-21.236736	-159.777671	Cook Islands
CL	-35.675147	-71.542969	Chile
CM	7.369722	12.354722	Cameroon
CN	35.86166	104.195397	China
CO	4.570868	-74.297333	Colombia
CR	9.748917	-83.753428	Costa Rica
CU	21.521757	-77.781167	Cuba
CV	16.002082	-24.013197	Cape Verde
CX	-10.447525	105.690449	Christmas Island
CY	35.126413	33.429859	Cyprus
CZ	49.817492	15.472962	Czech Republic
DE	51.165691	10.451526	Germany
DJ	11.825138	42.590275	Djibouti
DK	56.26392	9.501785	Denmark
DM	15.414999	-61.370976	Dominica
DO	18.735693	-70.162651	Dominican Republic
DZ	28.033886	1.659626	Algeria
EC	-1.831239	-78.183406	Ecuador
EE	58.595272	25.013607	Estonia
EG	26.820553	30.802498	Egypt
EH	24.215527	-12.885834	Western Sahara
ER	15.179384	39.782334	Eritrea
ES	40.463667	-3.74922	Spain
ET	9.145	40.489673	Ethiopia
FI	61.92411	25.748151	Finland
FJ	-16.578193	179.414413	Fiji
FK	-51.796253	-59.523613	Falkland Islands [Islas Malvinas]
FM	7.425554	150.550812	Micronesia
FO	61.892635	-6.911806	Faroe Islands
FR	46.227638	2.213749	France
GA	-0.803689	11.609444	Gabon
GB	55.378051	-3.435973	United Kingdom
GD	12.262776	-61.604171	Grenada
GE	42.315407	43.356892	Georgia
GF	3.933889	-53.125782	French Guiana
GG	49.465691	-2.585278	Guernsey
GH	7.946527	-1.023194	Ghana
GI	36.137741	-5.345374	Gibraltar
GL	71.706936	-42.604303	Greenland
GM	13.443182	-15.310139	Gambia
GN	9.945587	-9.696645	Guinea
GP	16.995971	-62.067641	Guadeloupe
GQ	1.650801	10.267895	Equatorial Guinea
GR	39.074208	21.824312	Greece
GS	-54.429579	-36.587909	South Georgia and the South Sandwich Islands
GT	15.783471	-90.230759	Guatemala
GU	13.444304	144.793731	Guam
GW	11.803749	-15.180413	Guinea-Bissau
GY	4.860416	-58.93018	Guyana
GZ	31.354676	34.308825	Gaza Strip
HK	22.396428	114.109497	Hong Kong
HM	-53.08181	73.504158	Heard Island and McDonald Islands
HN	15.199999	-86.241905	Honduras
HR	45.1	15.2	Croatia
HT	18.971187	-72.285215	Haiti
HU	47.162494	19.503304	Hungary
ID	-0.789275	113.921327	Indonesia
IE	53.41291	-8.24389	Ireland
IL	31.046051	34.851612	Israel
IM	54.236107	-4.548056	Isle of Man
IN	20.593684	78.96288	India
IO	-6.343194	71.876519	British Indian Ocean Territory
IQ	33.223191	43.679291	Iraq
IR	32.427908	53.688046	Iran
IS	64.963051	-19.020835	Iceland
IT	41.87194	12.56738	Italy
JE	49.214439	-2.13125	Jersey
JM	18.109581	-77.297508	Jamaica
JO	30.585164	36.238414	Jordan
JP	36.204824	138.252924	Japan
KE	-0.023559	37.906193	Kenya
KG	41.20438	74.766098	Kyrgyzstan
KH	12.565679	104.990963	Cambodia
KI	-3.370417	-168.734039	Kiribati
KM	-11.875001	43.872219	Comoros
KN	17.357822	-62.782998	Saint Kitts and Nevis
KP	40.339852	127.510093	North Korea
KR	35.907757	127.766922	South Korea
KW	29.31166	47.481766	Kuwait
KY	19.513469	-80.566956	Cayman Islands
KZ	48.019573	66.923684	Kazakhstan
LA	19.85627	102.495496	Laos
LB	33.854721	35.862285	Lebanon
LC	13.909444	-60.978893	Saint Lucia
LI	47.166	9.555373	Liechtenstein
LK	7.873054	80.771797	Sri Lanka
LR	6.428055	-9.429499	Liberia
LS	-29.609988	28.233608	Lesotho
LT	55.169438	23.881275	Lithuania
LU	49.815273	6.129583	Luxembourg
LV	56.879635	24.603189	Latvia
LY	26.3351	17.228331	Libya
MA	31.791702	-7.09262	Morocco
MC	43.750298	7.412841	Monaco
MD	47.411631	28.369885	Moldova
ME	42.708678	19.37439	Montenegro
MG	-18.766947	46.869107	Madagascar
MH	7.131474	171.184478	Marshall Islands
MK	41.608635	21.745275	Macedonia [FYROM]
ML	17.570692	-3.996166	Mali
MM	21.913965	95.956223	Myanmar [Burma]
MN	46.862496	103.846656	Mongolia
MO	22.198745	113.543873	Macau
MP	17.33083	145.38469	Northern Mariana Islands
MQ	14.641528	-61.024174	Martinique
MR	21.00789	-10.940835	Mauritania
MS	16.742498	-62.187366	Montserrat
MT	35.937496	14.375416	Malta
MU	-20.348404	57.552152	Mauritius
MV	3.202778	73.22068	Maldives
MW	-13.254308	34.301525	Malawi
MX	23.634501	-102.552784	Mexico
MY	4.210484	101.975766	Malaysia
MZ	-18.665695	35.529562	Mozambique
NA	-22.95764	18.49041	Namibia
NC	-20.904305	165.618042	New Caledonia
NE	17.607789	8.081666	Niger
NF	-29.040835	167.954712	Norfolk Island
NG	9.081999	8.675277	Nigeria
NI	12.865416	-85.207229	Nicaragua
NL	52.132633	5.291266	Netherlands
NO	60.472024	8.468946	Norway
NP	28.394857	84.124008	Nepal
NR	-0.522778	166.931503	Nauru
NU	-19.054445	-169.867233	Niue
NZ	-40.900557	174.885971	New Zealand
OM	21.512583	55.923255	Oman
PA	8.537981	-80.782127	Panama
PE	-9.189967	-75.015152	Peru
PF	-17.679742	-149.406843	French Polynesia
PG	-6.314993	143.95555	Papua New Guinea
PH	12.879721	121.774017	Philippines
PK	30.375321	69.345116	Pakistan
PL	51.919438	19.145136	Poland
PM	46.941936	-56.27111	Saint Pierre and Miquelon
PN	-24.703615	-127.439308	Pitcairn Islands
PR	18.220833	-66.590149	Puerto Rico
PS	31.952162	35.233154	Palestinian Territories
PT	39.399872	-8.224454	Portugal
PW	7.51498	134.58252	Palau
PY	-23.442503	-58.443832	Paraguay
QA	25.354826	51.183884	Qatar
RE	-21.115141	55.536384	Réunion
RO	45.943161	24.96676	Romania
RS	44.016521	21.005859	Serbia
RU	61.52401	105.318756	Russia
RW	-1.940278	29.873888	Rwanda
SA	23.885942	45.079162	Saudi Arabia
SB	-9.64571	160.156194	Solomon Islands
SC	-4.679574	55.491977	Seychelles
SD	12.862807	30.217636	Sudan
SE	60.128161	18.643501	Sweden
SG	1.352083	103.819836	Singapore
SH	-24.143474	-10.030696	Saint Helena
SI	46.151241	14.995463	Slovenia
SJ	77.553604	23.670272	Svalbard and Jan Mayen
SK	48.669026	19.699024	Slovakia
SL	8.460555	-11.779889	Sierra Leone
SM	43.94236	12.457777	San Marino
SN	14.497401	-14.452362	Senegal
SO	5.152149	46.199616	Somalia
SR	3.919305	-56.027783	Suriname
ST	0.18636	6.613081	São Tomé and Príncipe
SV	13.794185	-88.89653	El Salvador
SY	34.802075	38.996815	Syria
SZ	-26.522503	31.465866	Swaziland
TC	21.694025	-71.797928	Turks and Caicos Islands
TD	15.454166	18.732207	Chad
TF	-49.280366	69.348557	French Southern Territories
TG	8.619543	0.824782	Togo
TH	15.870032	100.992541	Thailand
TJ	38.861034	71.276093	Tajikistan
TK	-8.967363	-171.855881	Tokelau
TL	-8.874217	125.727539	Timor-Leste
TM	38.969719	59.556278	Turkmenistan
TN	33.886917	9.537499	Tunisia
TO	-21.178986	-175.198242	Tonga
TR	38.963745	35.243322	Turkey
TT	10.691803	-61.222503	Trinidad and Tobago
TV	-7.109535	177.64933	Tuvalu
TW	23.69781	120.960515	Taiwan
TZ	-6.369028	34.888822	Tanzania
UA	48.379433	31.16558	Ukraine
UG	1.373333	32.290275	Uganda
UM			U.S. Minor Outlying Islands
US	37.09024	-95.712891	United States
UY	-32.522779	-55.765835	Uruguay
UZ	41.377491	64.585262	Uzbekistan
VA	41.902916	12.453389	Vatican City
VC	12.984305	-61.287228	Saint Vincent and the Grenadines
VE	6.42375	-66.58973	Venezuela
VG	18.420695	-64.639968	British Virgin Islands
VI	18.335765	-64.896335	U.S. Virgin Islands
VN	14.058324	108.277199	Vietnam
VU	-15.376706	166.959158	Vanuatu
WF	-13.768752	-177.156097	Wallis and Futuna
WS	-13.759029	-172.104629	Samoa
XK	42.602636	20.902977	Kosovo
YE	15.552727	48.516388	Yemen
YT	-12.8275	45.166244	Mayotte
ZA	-30.559482	22.937506	South Africa
ZM	-13.133897	27.849332	Zambia
ZW	-19.015438	29.154857	Zimbabwe
