# Supplementary material for: Evolutionary dynamics in the Anthropocene: Life history and intensity of human contact shape antipredator responses
Source: PLoS Biol. 2020 Sep 22;18(9):e3000818. doi: 10.1371/journal.pbio.3000818 (PMC7508406; doi:10.1371/journal.pbio.3000818)
Supplement: S1 Data — All data for the meta-analysis, (A) initial data management, (B) data management, and (C) R code and data. (ZIP) [file pbio.3000818.s012.zip › S1 Data/C/PLOTS MEAN BY LHT.R]

###------------------------------------------------------------------------
###-----------------                                        ---------------
###-----------------      GEFFROY, SADOUL et al.            ---------------
###-----------------                                        ---------------
###-------------------------   2020     ------------------------------
###-----------------                               ------------------------
###-----------            For PLOS biology         ----------------------

## This script creates the PLOTS OF THE AP MEANS BY LIFE HISTORY TRAITS

#### Run first Initial datamanagement AND Datamanagement AND Analyse GAAT

#### Runs on RStudio
#### If you do not use RStudio change line 21

#### To make a clean R environment
rm(list=ls())
cat("\014")  


dir=dirname(rstudioapi::getActiveDocumentContext()$path)     # gets the name of the directory of the active script (works only in R studio)

#### Packages
require(ggplot2)  #ggplot    ---> need ggplot2 3.0
library(pspline)


# Weibull Function --> for the CV
weib1=function(x, tmin, a, k, teta, maxi){
  .value <- maxi + a*(k/teta)*((x-tmin)/teta)^(k-1)*exp(-((x-tmin)/teta)^k)
  .value[is.nan(.value)] <- maxi
  .value
}

# Inverse Function --> for the MEAN
inv=function(x, max, a, b){
  .value <- b*a^x+max
  .value
}


###### <><><><><><><><><><><><><><><><><><><><><><><><><><><><><><><><><><><><><><><><><><>
###### <><><><><><><><><><><><><><><><><><><><><><><><><><><><><><><><><><><><><><><><><><>
### <><><><><><><> DATAMANAGEMENT
###### <><><><><><><><><><><><><><><><><><><><><><><><><><><><><><><><><><><><><><><><><><>
###### <><><><><><><><><><><><><><><><><><><><><><><><><><><><><><><><><><><><><><><><><><>


# importing data
#---------------------------------------
AC2=read.csv2(paste(dir, "/ALL.csv", sep=""), dec=".")
AC2$Species.L.name=as.character(AC2$Species.L.name)


# For the mean: removes studies where animals were selected for high fear and agressivness
AC3=AC2[which(!AC2$Selected.for %in%  c("High Fear", "Agressivness")),]

# Set all means above at least 1
AC3$Mean2=AC3$Mean+abs(min(AC3$Mean))+1

# Center cut per behavioural type and species
mean_mean=aggregate(Mean2~typ_stu, AC3, mean)
names(mean_mean)[2]="Mean_mean"
sd_mean=aggregate(Mean2~typ_stu, AC3, function(x){sd(x,na.rm=TRUE)})
names(sd_mean)[2]="Sd_mean"
sd_mean$Sd_mean[which(is.na(sd_mean$Sd_mean))]=1

AC3=merge(AC3, mean_mean)
AC3=merge(AC3, sd_mean)

AC3$norm_mean=(AC3$Mean2-AC3$Mean_mean)/AC3$Sd_mean


# ----------------------------------                ----------------------------------------
# ----------------------------------      ALL      ----------------------------------------
# ----------------------------------                ----------------------------------------


# Best parameters of Weibull based on loess (using cmae_es)

parini_domes=c(-0.3491558,  0.8373387,  0.9618706)    # using only domestication
parini_urban=c(-0.5891467,  0.9539895,  0.4262670)    # using only urban


# Parameters on all domes and urban

param_domes = data.frame(
  int=0.001 ,    # not signi --> =0
  # int=0 , 
  slope= 0.5,   # slope out of MCMCglmm
  # slope=0,             
  prob=0.00103)  

param_urban = data.frame(
  int=0.94 ,        # slope out of MCMCglmm  signi 
  # int=0 ,  
  slope=2.2,   # slope out of MCMCglmm signi
  # slope=0,             # Just using the loess values
  prob="<0.001") 

####### Calculate Inv
gene=seq(0, 1000, by=1)
forplot=data.frame(Generation=gene, 
                   inv_domes=inv(gene, parini_domes[1],  parini_domes[2],   parini_domes[3]),
                   inv_urban=inv(gene, parini_urban[1],  parini_urban[2],   parini_urban[3])
)

####### Calculate predictions --using MCMCglmm

forplot$out_domes = param_domes$int + param_domes$slope*forplot$inv_domes
forplot$out_urban = param_urban$int + param_urban$slope*forplot$inv_urban


# ----------------------------------                ----------------------------------------
# ----------------------------------   FORAGING      ----------------------------------------
# ----------------------------------                ----------------------------------------

param_domes_foraging = data.frame(
  int_herb=0.052041  , 
  int_omn=-0.009617   , 
  int_carn=-0.066683 , 
  
  slope_herb= 1.389312  ,  
  slope_omn= -1.018017   ,
  slope_carn= -1.052603  

)  


param_urban_foraging = data.frame(
  int_herb=1.61923    ,
  int_omn=-0.74202       ,
  int_gran=-1.05536   ,
  int_insect=-1.25896    ,

  slope_herb = 4.07561   ,
  slope_omn= -1.93704       ,
  slope_gran = -2.18061  ,
  slope_insect = -3.22742

)


####### Calculate predictions
forplot$out_domes_herb = (param_domes_foraging$int_herb)+ 
  (param_domes_foraging$slope_herb)*forplot$inv_domes
forplot$out_domes_omn = (param_domes_foraging$int_omn + param_domes_foraging$int_herb) + 
  (param_domes_foraging$slope_omn+param_domes_foraging$slope_herb)*forplot$inv_domes
forplot$out_domes_carn = (param_domes_foraging$int_carn + param_domes_foraging$int_herb) + 
  (param_domes_foraging$slope_carn+param_domes_foraging$slope_herb)*forplot$inv_domes

forplot$out_urban_herb = (param_urban_foraging$int_herb) +
  (param_urban_foraging$slope_herb)*forplot$inv_urban
forplot$out_urban_omn = (param_urban_foraging$int_omn + param_urban_foraging$int_herb) +
  (param_urban_foraging$slope_omn+param_urban_foraging$slope_herb)*forplot$inv_urban
forplot$out_urban_gran = (param_urban_foraging$int_gran + param_urban_foraging$int_herb) +
  (param_urban_foraging$slope_gran+param_urban_foraging$slope_herb)*forplot$inv_urban
forplot$out_urban_insect = (param_urban_foraging$int_insect + param_urban_foraging$int_herb) +
  (param_urban_foraging$slope_insect+param_urban_foraging$slope_herb)*forplot$inv_urban


####### Calculate derivatives of predictions

forplot$deriv_domes=predict(sm.spline(gene, forplot$out_domes), gene, 1)
forplot$deriv_urban=predict(sm.spline(gene, forplot$out_urban), gene, 1)

forplot$deriv_domes_herb=predict(sm.spline(gene, forplot$out_domes_herb), gene, 1)
forplot$deriv_domes_omn=predict(sm.spline(gene, forplot$out_domes_omn), gene, 1)
forplot$deriv_domes_carn=predict(sm.spline(gene, forplot$out_domes_carn), gene, 1)

forplot$deriv_urban_herb=predict(sm.spline(gene, forplot$out_urban_herb), gene, 1)
forplot$deriv_urban_omn=predict(sm.spline(gene, forplot$out_urban_omn), gene, 1)
forplot$deriv_urban_gran=predict(sm.spline(gene, forplot$out_urban_gran), gene, 1)
forplot$deriv_urban_insect=predict(sm.spline(gene, forplot$out_urban_insect), gene, 1)


# ----------------------------------                ----------------------------------------
# --------------------------------   SOCIALITY      ----------------------------------------
# ----------------------------------                ----------------------------------------

param_domes_sociality = data.frame(
  int_gregarious=-0.001435  , 
  int_solitary=0.098327   , 
  
  slope_gregarious= 0.252680 , 
  slope_solitary= 1.365045   
)  


param_urban_sociality = data.frame(
  int_gregarious=1.0307  ,
  int_solitary=-0.3160    ,
  
  slope_gregarious= 2.4464    ,   # slope out of MCMCglmm
  slope_solitary= -0.9891      # slope out of MCMCglmm
)
  


####### Calculate predictions
forplot$out_domes_gregarious = param_domes_sociality$int_gregarious + 
  param_domes_sociality$slope_gregarious*forplot$inv_domes

forplot$out_domes_solitary =  (param_domes_sociality$int_gregarious + param_domes_sociality$int_solitary) + 
  (param_domes_sociality$slope_gregarious+param_domes_sociality$slope_solitary)*forplot$inv_domes


forplot$out_urban_gregarious = param_urban_sociality$int_gregarious + 
  param_urban_sociality$slope_gregarious*forplot$inv_urban

forplot$out_urban_solitary =  (param_urban_sociality$int_gregarious + param_urban_sociality$int_solitary) + 
  (param_urban_sociality$slope_gregarious+param_urban_sociality$slope_solitary)*forplot$inv_urban

####### Calculate derivatives of predictions

forplot$deriv_domes_gregarious=predict(sm.spline(gene, forplot$out_domes_gregarious), gene, 1)
forplot$deriv_domes_solitary=predict(sm.spline(gene, forplot$out_domes_solitary), gene, 1)

forplot$deriv_urban_gregarious=predict(sm.spline(gene, forplot$out_urban_gregarious), gene, 1)
forplot$deriv_urban_solitary=predict(sm.spline(gene, forplot$out_urban_solitary), gene, 1)


# ----------------------------------                ----------------------------------------
# --------------------------------   TAXONOMIC TYPE      ----------------------------------------
# ----------------------------------                ----------------------------------------

param_domes_taxon= data.frame(
  int_mammals=0.08733  , 
  int_birds=-0.29712  , 
  int_fishes=-0.09044   , 
  
  slope_mammals= 1.11598 ,   # slope out of MCMCglmm
  slope_birds= -1.93549 ,   # slope out of MCMCglmm
  slope_fishes= -1.12707    # slope out of MCMCglmm
)  

# Not done for urban because to few representation across taxa


####### Calculate predictions
forplot$out_domes_mammals = param_domes_taxon$int_mammals + 
  param_domes_taxon$slope_mammals*forplot$inv_domes

forplot$out_domes_birds = (param_domes_taxon$int_mammals + param_domes_taxon$int_birds)
  (param_domes_taxon$slope_mammals + param_domes_taxon$slope_birds) *forplot$inv_domes

forplot$out_domes_fishes = (param_domes_taxon$int_mammals + param_domes_taxon$int_fishes)
(param_domes_taxon$slope_mammals + param_domes_taxon$slope_fishes) *forplot$inv_domes


###### <><><><><><><><><><><><><><><><><><><><><><><><><><><><><><><><><><><><><><><><><><>
###### <><><><><><><><><><><><><><><><><><><><><><><><><><><><><><><><><><><><><><><><><><>
### <><><><><><><> Plots
###### <><><><><><><><><><><><><><><><><><><><><><><><><><><><><><><><><><><><><><><><><><>
###### <><><><><><><><><><><><><><><><><><><><><><><><><><><><><><><><><><><><><><><><><><>

# ----------------------------------                ----------------------------------------
# --------------------------------   DOMESTICATION      ----------------------------------------
# ----------------------------------                ----------------------------------------

darken <- function(color, factor=1.2){
  col <- col2rgb(color)
  col <- col/factor
  col <- rgb(t(col), maxColorValue=255)
  col
}

# domes, #herbivores, #omnivores, #carnivores #gregarious #solitary 
colours_domes=c("chartreuse4", darken("chartreuse4", 0.6), darken("chartreuse4", 1), darken("chartreuse4", 1.6), darken("chartreuse4", 0.6), darken("chartreuse4", 1.6))


##------------------------------------------------ Main graph

AC3_domes=AC3[which(AC3$context=="domestication"),]

ptot=ggplot()+
  geom_point(data=AC3_domes, aes(Generation, norm_mean, size=log(n.total+1)), col=colours_domes[1], alpha=0.2)+
  geom_line(data=forplot, aes(Generation, out_domes), col=darken(colours_domes[1]), size=1.5)+
  
  annotate("rect", xmin=-10, xmax=120, ymin=-0.5, ymax=0.5, col="red", alpha=0, size=1.5)+
  annotate("segment", x=120, xend=240, y=0.5, yend=1.5, col="red", size=1.5)+
  
  annotate("rect", xmin=220, xmax=590, ymin=1.4, ymax=6.5, col="red", alpha=0, size=2)+
  annotate("rect", xmin=600, xmax=970, ymin=1.4, ymax=6.5, col="red", alpha=0, size=2)+
  
  theme_bw()+
  theme(axis.text=element_text(size=14),
        axis.title=element_text(size=16),
        legend.text=element_text(size=14),
        legend.title=element_text(size=16),
        legend.position="none"
  )+ 
  labs(x="\nNumber of generations", y="Standardized-mean of antipredator traits\n")+
  
  annotate("text", x=270, y=8.6, label = "Herbivores", col=colours_domes[2], hjust = 0, size=5, fontface=2) +
  annotate("text", x=270, y=7.8, label = "Omnivores", col=colours_domes[3], hjust = 0, size=5, fontface=2) +
  annotate("text", x=270, y=7.0, label = "Carnivores", col=colours_domes[4], hjust = 0, size=5, fontface=2)+

  annotate("text", x=680, y=7.8, label = "Gregarious", col=colours_domes[5], hjust = 0, size=5, fontface=2)+
  annotate("text", x=680, y=7, label = "Solitary", col=colours_domes[6], hjust = 0, size=5, fontface=2)

ptot

##------------------------------------------------ Foraging graph

forplot2=forplot[forplot$Generation<120,]

p_foraging=ggplot(data=AC3_domes[which(AC3_domes$norm_mean>-1 & AC3_domes$norm_mean<1.1 & AC3_domes$Generation<=120),], aes(Generation, norm_mean, col=Foraging_Guild, size=log(n.total+1)))+
  geom_point()+
  geom_line(data=forplot2, aes(Generation, out_domes_herb), col=colours_domes[2], size=1.5)+
  geom_line(data=forplot2, aes(Generation, out_domes_omn), col=colours_domes[3], size=1.5)+
  geom_line(data=forplot2, aes(Generation, out_domes_carn), col=colours_domes[4], size=1.5)+
  scale_color_manual(labels=c(herbivore="Herbivores", omnivore="Omnivores", carnivore="Carnivores"),
                     values=adjustcolor(colours_domes[c(2:4)], alpha=0.4))+
  theme_bw()+
  theme(axis.text=element_text(size=14),
        # axis.title=element_text(size=16),
        axis.title=element_blank(),
        legend.text=element_text(size=14),
        legend.title=element_text(size=16),
        legend.position = "none"
  ) + 
  annotate("text", x=115, y=0.9, label = "A", size=6)
p_foraging

##------------------------------------------------ Sociality graph


p_sociality=ggplot(data=AC3_domes[which(AC3_domes$norm_mean>-1 & AC3_domes$norm_mean<1.1 & AC3_domes$Generation<=120),], aes(Generation, norm_mean, col=Social_Level, size=log(n.total+1)))+
  geom_point()+
  geom_line(data=forplot2, aes(Generation, out_domes_gregarious), col=colours_domes[5], size=1.5)+
  geom_line(data=forplot2, aes(Generation, out_domes_solitary), col=colours_domes[6], size=1.5)+
  scale_color_manual(labels=c(gregarious="Gregarious", solitary="Solitary"),
                     values=adjustcolor(colours_domes[c(5,6)], alpha=0.4))+  theme_bw()+
  theme(axis.text=element_text(size=14),
        # axis.title=element_text(size=16),
        axis.title=element_blank(),
        legend.text=element_text(size=14),
        legend.title=element_text(size=16),
        legend.position = "none"
  ) +
  annotate("text", x=115, y=0.9, label = "B", size=6)
p_sociality


##------------------------------------------------ All together

p_foraging = ggplotGrob(p_foraging)
p_sociality = ggplotGrob(p_sociality)
p3 = ptot + annotation_custom(grob = p_foraging, xmin=220, xmax=590, ymin=1.4, ymax=6.5)+
  annotation_custom(grob = p_sociality, xmin=600, xmax=970, ymin=1.4, ymax=6.5)
p3

jpeg(paste(dir, "/Figure_LHT_domes.jpg", sep=""), width=20, height=15, units="cm", res=300)
p3
dev.off()


# ----------------------------------                ----------------------------------------
# --------------------------------   URBAN      ----------------------------------------
# ----------------------------------                ----------------------------------------


darken <- function(color, factor=1.2){
  col <- col2rgb(color)
  col <- col/factor
  col <- rgb(t(col), maxColorValue=255)
  col
}


####--------- urban, #granivores #herbivores, #omnivores, #insectores, #gregarious #solitary 
colours_urban=c("deepskyblue4", darken("deepskyblue4", 0.55), darken("deepskyblue4", 0.8), darken("deepskyblue4", 1.1),  darken("deepskyblue4", 1.9), darken("deepskyblue4", 0.55), darken("deepskyblue4", 1.9))


##------------------------------------------------ Main graph

AC3_urban=AC3[which(AC3$context=="urban"),]
AC3_urban=AC3_urban[which(AC3_urban$Foraging_Guild!="carnivore"),]
AC3_urban$Foraging_Guild=factor(AC3_urban$Foraging_Guild)

ptot=ggplot()+
  geom_point(data=AC3_urban, aes(Generation, norm_mean, size=log(n.total+1)), col=colours_urban[1], alpha=0.2)+
  geom_line(data=forplot, aes(Generation, out_urban), col=darken(colours_urban[1]), size=1.5)+
  
  annotate("rect", xmin=-10, xmax=120, ymin=-0.5, ymax=1, col="red", alpha=0, size=1.5)+
  annotate("segment", x=120, xend=240, y=1, yend=1.2, col="red", size=1.5)+
  
  annotate("rect", xmin=220, xmax=590, ymin=1.2, ymax=6.3, col="red", alpha=0, size=2)+
  annotate("rect", xmin=600, xmax=970, ymin=1.2, ymax=6.3, col="red", alpha=0, size=2)+
  
  theme_bw()+
  theme(axis.text=element_text(size=14),
        axis.title=element_text(size=16),
        legend.text=element_text(size=14),
        legend.title=element_text(size=16),
        legend.position="none"
  )+ 
  labs(x="\nNumber of generations", y="Standardized-mean of antipredator traits\n")+
  
  annotate("text", x=270, y=9.1, label = "Granivores", col=colours_urban[2], hjust = 0, size=5, fontface=2) +
  annotate("text", x=270, y=8.4, label = "Herbivores", col=colours_urban[3], hjust = 0, size=5, fontface=2) +
  annotate("text", x=270, y=7.7, label = "Omnivores", col=colours_urban[4], hjust = 0, size=5, fontface=2) +
  annotate("text", x=270, y=7.0, label = "Insectivores", col=colours_urban[5], hjust = 0, size=5, fontface=2)+
 
  annotate("text", x=680, y=7.7, label = "Gregarious", col=colours_urban[6], hjust = 0, size=5, fontface=2)+
  annotate("text", x=680, y=7.0, label = "Solitary", col=colours_urban[7], hjust = 0, size=5, fontface=2) 

ptot

##------------------------------------------------ Foraging graph

forplot2=forplot[forplot$Generation<120,]

p_foraging=ggplot(data=AC3_urban[which(AC3_urban$norm_mean>-1 & AC3_urban$norm_mean<4 & AC3_urban$Generation<=120),], aes(Generation, norm_mean, col=Foraging_Guild, size=log(n.total+1)))+
  geom_point()+
  geom_line(data=forplot2, aes(Generation, out_urban_gran), col=colours_urban[2], size=1.5)+
  geom_line(data=forplot2, aes(Generation, out_urban_herb), col=colours_urban[3], size=1.5)+
  geom_line(data=forplot2, aes(Generation, out_urban_omn), col=colours_urban[4], size=1.5)+
  geom_line(data=forplot2, aes(Generation, out_urban_insect), col=colours_urban[5], size=1.5)+
  scale_color_manual(labels=c(granivore="Granivores",herbivore="Herbivores", omnivore="Omnivores",insectivore="Insectivores"),
                     values=adjustcolor(colours_urban[c(2:5)], alpha=0.4))+
  theme_bw()+
  theme(axis.text=element_text(size=14),
        # axis.title=element_text(size=16),
        axis.title=element_blank(),
        legend.text=element_text(size=14),
        legend.title=element_text(size=16),
        legend.position = "none"
  ) + 
  annotate("text", x=115, y=3.4, label = "A", size=6)
p_foraging

##------------------------------------------------ Sociality graph


p_sociality=ggplot(data=AC3_urban[which(AC3_urban$norm_mean>-1 & AC3_urban$norm_mean<1.1 & AC3_urban$Generation<=120),], aes(Generation, norm_mean, col=Social_Level, size=log(n.total+1)))+
  geom_point()+
  geom_line(data=forplot2, aes(Generation, out_urban_gregarious), col=colours_urban[6], size=1.5)+
  geom_line(data=forplot2, aes(Generation, out_urban_solitary), col=colours_urban[7], size=1.5)+
  scale_color_manual(labels=c(gregarious="Gregarious", solitary="Solitary"),
                     values=adjustcolor(colours_urban[c(6,7)], alpha=0.4))+  theme_bw()+
  theme(axis.text=element_text(size=14),
        # axis.title=element_text(size=16),
        axis.title=element_blank(),
        legend.text=element_text(size=14),
        legend.title=element_text(size=16),
        legend.position = "none"
  ) +
  annotate("text", x=115, y=0.9, label = "B", size=6)
# annotate("text", x=90, y=0.01, label="**", col=darken(colours_urban[5]), size=8)+
# annotate("text", x=20, y=0.5, label="***", col=darken(colours_urban[6]), size=8)
p_sociality


##------------------------------------------------ All together

p_foraging = ggplotGrob(p_foraging)
p_sociality = ggplotGrob(p_sociality)
p3 = ptot + annotation_custom(grob = p_foraging, xmin=220, xmax=590, ymin=1.2, ymax=6.3)+
  annotation_custom(grob = p_sociality, xmin=600, xmax=970, ymin=1.2, ymax=6.3)
p3

jpeg(paste(dir, "/Figure_LHT_urban.jpg", sep=""), width=20, height=15, units="cm", res=300)
p3
dev.off()


# ----------------------------------                ----------------------------------------
# --------------------------------   SUPLEMENTARY FIG      ----------------------------------------
# ----------------------------------                ----------------------------------------


# --------------------------------   DOMESTICATION   

darken <- function(color, factor=1.2){
  col <- col2rgb(color)
  col <- col/factor
  col <- rgb(t(col), maxColorValue=255)
  col
}

# domes, #mammals, #birds, #fishes
colours=c("chartreuse4", darken("chartreuse4", 0.6), darken("chartreuse4", 1), darken("chartreuse4", 1.6))


##------------------------------------------------ Main graph

AC3_domes=AC3[which(AC3$context=="domestication"),]

ptot=ggplot()+
  geom_point(data=AC3_domes, aes(Generation, norm_mean, size=log(n.total+1)), col=colours[1], alpha=0.2)+
  geom_line(data=forplot, aes(Generation, out_domes), col=darken(colours[1]), size=1.5)+
  
  annotate("rect", xmin=-10, xmax=120, ymin=-0.5, ymax=0.5, col="red", alpha=0, size=1.5)+
  annotate("segment", x=120, xend=240, y=0.5, yend=1.5, col="red", size=1.5)+
  
  annotate("rect", xmin=220, xmax=590, ymin=1.4, ymax=6.5, col="red", alpha=0, size=2)+
  
  theme_bw()+
  theme(axis.text=element_text(size=14),
        axis.title=element_text(size=16),
        legend.text=element_text(size=14),
        legend.title=element_text(size=16),
        legend.position="none"
  )+ 
  labs(x="\nNumber of generations", y="Standardized-mean of antipredator traits\n")+
  
  annotate("text", x=270, y=8.6, label = "Mammals", col=colours[2], hjust = 0, size=5, fontface=2) +
  annotate("text", x=270, y=7.8, label = "Birds", col=colours[3], hjust = 0, size=5, fontface=2) +
  annotate("text", x=270, y=7.0, label = "Fishes", col=colours[4], hjust = 0, size=5, fontface=2)
  
ptot

##------------------------------------------------ Taxon graph

forplot2=forplot[forplot$Generation<120,]

p_taxon=ggplot(data=AC3_domes[which(AC3_domes$norm_mean>-1 & AC3_domes$norm_mean<1.1 & AC3_domes$Generation<=120),], aes(Generation, norm_mean, col=Taxonomic_type, size=log(n.total+1)))+
  geom_point()+
  geom_line(data=forplot2, aes(Generation, out_domes_mammals), col=darken(colours[2]), size=1.5)+
  geom_line(data=forplot2, aes(Generation, out_domes_birds), col=darken(colours[3]), size=1.5)+
  geom_line(data=forplot2, aes(Generation, out_domes_fishes), col=darken(colours[4]), size=1.5)+
  scale_color_manual(labels=c(Mammals="Mammals", Birds="Birds", Fish="Fishes"),
                     values=adjustcolor(colours[c(2:4)], alpha=0.4))+
  theme_bw()+
  theme(axis.text=element_text(size=14),
        # axis.title=element_text(size=16),
        axis.title=element_blank(),
        legend.text=element_text(size=14),
        legend.title=element_text(size=16),
        legend.position = "none"
  ) 
p_foraging


##------------------------------------------------ All together

p_taxon = ggplotGrob(p_taxon)
p3 = ptot + annotation_custom(grob = p_taxon, xmin=220, xmax=590, ymin=1.4, ymax=6.5)
p3

jpeg(paste(dir, "/SUP_Figure_LHT_domes.jpg", sep=""), width=20, height=15, units="cm", res=300)
p3
dev.off()


##------------------------------------------------ DERIVATIVES URBAN SOCIALITY

forplot_deriv=forplot2[forplot2$Generation!=0,]

p_deriv_mean_urban_sociality=ggplot()+
  geom_line(data=forplot2, aes(Generation, deriv_urban_gregarious), col=colours_urban[6], size=1.5)+
  geom_line(data=forplot2, aes(Generation, deriv_urban_solitary), col=colours_urban[7], size=1.5)+
  theme_bw()+
  theme(axis.text=element_text(size=14),
        axis.title=element_text(size=16),
        # axis.title=element_blank(),
        legend.text=element_text(size=14),
        legend.title=element_text(size=16),
        legend.position = "none"
  )+
  annotate("text", x=80, y=-0.02, label = "Gregarious", col=colours_urban[6], hjust = 0, size=5, fontface=2) +
  annotate("text", x=80, y=-0.04, label = "Solitary", col=colours_urban[7], hjust = 0, size=5, fontface=2) +
  labs(x="\nNumber of generations", y="Rate of mean change (/g)\n")
p_deriv_mean_urban_sociality

jpeg(paste(dir, "/Figure urban sociality deriv.jpg", sep=""), width=18, height=15, units="cm", res=300)
p_deriv_mean_urban_sociality
dev.off()


##------------------------------------------------ DERIVATIVES DOMES SOCIALITY

forplot_deriv=forplot2[forplot2$Generation!=0,]

p_deriv_mean_domes_sociality=ggplot()+
  geom_line(data=forplot2, aes(Generation, deriv_domes_gregarious), col=colours_domes[5], size=1.5)+
  geom_line(data=forplot2, aes(Generation, deriv_domes_solitary), col=colours_domes[6], size=1.5)+
  theme_bw()+
  theme(axis.text=element_text(size=14),
        axis.title=element_text(size=16),
        # axis.title=element_blank(),
        legend.text=element_text(size=14),
        legend.title=element_text(size=16),
        legend.position = "none"
  )+
  annotate("text", x=80, y=-0.02, label = "Gregarious", col=colours_domes[5], hjust = 0, size=5, fontface=2) +
  annotate("text", x=80, y=-0.06, label = "Solitary", col=colours_domes[6], hjust = 0, size=5, fontface=2) +
  labs(x="\nNumber of generations", y="Rate of mean change (/g)\n")
p_deriv_mean_domes_sociality

jpeg(paste(dir, "/Figure domes sociality deriv.jpg", sep=""), width=18, height=15, units="cm", res=300)
p_deriv_mean_domes_sociality
dev.off()


##------------------------------------------------ DERIVATIVES URBAN FORAGING

forplot_deriv=forplot2[forplot2$Generation!=0,]

p_deriv_mean_urban_forag=ggplot()+
  geom_line(data=forplot_deriv, aes(Generation, deriv_urban_gran), col=colours_urban[2], size=1.5)+
  geom_line(data=forplot_deriv, aes(Generation, deriv_urban_herb), col=colours_urban[3], size=1.5)+
  geom_line(data=forplot_deriv, aes(Generation, deriv_urban_omn), col=colours_urban[4], size=1.5)+
  geom_line(data=forplot_deriv, aes(Generation, deriv_urban_insect), col=colours_urban[5], size=1.5)+ scale_color_manual(labels=c("captivity","domestication", "urban"), values=adjustcolor(colours_urban[c(2:4)], alpha=0.3))+
  theme_bw()+
  theme(axis.text=element_text(size=14),
        axis.title=element_text(size=16),
        # axis.title=element_blank(),
        legend.text=element_text(size=14),
        legend.title=element_text(size=16),
        legend.position = "none"
  )+
  annotate("text", x=80, y=-0.02, label = "Granivores", col=colours_urban[2], hjust = 0, size=5, fontface=2) +
  annotate("text", x=80, y=-0.04, label = "Herbivores", col=colours_urban[3], hjust = 0, size=5, fontface=2) +
  annotate("text", x=80, y=-0.06, label = "Omnivores", col=colours_urban[4], hjust = 0, size=5, fontface=2) +
  annotate("text", x=80, y=-0.08, label = "Insectivores", col=colours_urban[5], hjust = 0, size=5, fontface=2)+
  labs(x="\nNumber of generations", y="Rate of mean change (/g)\n")
p_deriv_mean_urban_forag

jpeg(paste(dir, "/Figure urban foraging deriv.jpg", sep=""), width=18, height=15, units="cm", res=300)
p_deriv_mean_urban_forag
dev.off()

##------------------------------------------------ DERIVATIVES DOMES FORAGING

forplot_deriv=forplot2[forplot2$Generation!=0,]

p_deriv_mean_domes_forag=ggplot()+
  geom_line(data=forplot_deriv, aes(Generation, deriv_domes_herb), col=colours_domes[2], size=1.5)+
  geom_line(data=forplot_deriv, aes(Generation, deriv_domes_omn), col=colours_domes[3], size=1.5)+
  geom_line(data=forplot_deriv, aes(Generation, deriv_domes_carn), col=colours_domes[4], size=1.5)+
  theme_bw()+
  theme(axis.text=element_text(size=14),
        axis.title=element_text(size=16),
        # axis.title=element_blank(),
        legend.text=element_text(size=14),
        legend.title=element_text(size=16),
        legend.position = "none"
  )+
  annotate("text", x=80, y=-0.02, label = "Herbivores", col=colours_domes[2], hjust = 0, size=5, fontface=2) +
  annotate("text", x=80, y=-0.04, label = "Omnivores", col=colours_domes[3], hjust = 0, size=5, fontface=2) +
  annotate("text", x=80, y=-0.06, label = "Carnivores", col=colours_domes[4], hjust = 0, size=5, fontface=2) +
  labs(x="\nNumber of generations", y="Rate of mean change (/g)\n")
p_deriv_mean_domes_forag

jpeg(paste(dir, "/Figure domes foraging deriv.jpg", sep=""), width=18, height=15, units="cm", res=300)
p_deriv_mean_domes_forag
dev.off()
