# Supplementary material for: Evolutionary dynamics in the Anthropocene: Life history and intensity of human contact shape antipredator responses
Source: PLoS Biol. 2020 Sep 22;18(9):e3000818. doi: 10.1371/journal.pbio.3000818 (PMC7508406; doi:10.1371/journal.pbio.3000818)
Supplement: S1 Data — All data for the meta-analysis, (A) initial data management, (B) data management, and (C) R code and data. (ZIP) [file pbio.3000818.s012.zip › S1 Data/C/Analyse GAAT clean.R]

###---------------------------------------------------------------
###-------------                                   ---------------
###-------------         GEFFROY, SADOUL et al.    ---------------
###-------------                                   ---------------
###---------------------      March 2020     ---------------------
###-------------                               -------------------
###-------                   Plos Biology           --------------

## This script runs the statistics


#### To make a clean R environment
rm(list=ls())
cat("\014")  

# Packages and functions
#---------------------------------------

library(MCMCglmm)
library(ape)
require(phytools) #physignal
require(geiger)   #name.check
require(picante)  #phylosignal
require(ggplot2)  #ggplot
require(MuMIn)    #model selection
require(lme4)    #mixed-model
require(MuMIn) # compare MCMC objects
library(mgcv) # for gam function
library(rotl) # online Phylogeny
library(reshape2) # Reshape Data
MCMCglmm.updateable<- updateable(MCMCglmm)

dir=dirname(rstudioapi::getActiveDocumentContext()$path)

# IMPORT DATA
# (Managed using script "Datamanagement.R")
#--------------------------------------------
AC1=read.csv2(paste(dir, "/ALL.csv", sep=""), dec=".")


# Number of iterations in MCMCglmm models
numit=1000000
burn_in=30000

####################################################################################################################################
####################################################################################################################################
#  ------------------------------     FUNCTIONS TO BE USED LATER
####################################################################################################################################
####################################################################################################################################


#-------------- Weibull Function
weib1=function(x, tmin, a, k, teta, maxi){
  .value <- maxi + a*(k/teta)*((x-tmin)/teta)^(k-1)*exp(-((x-tmin)/teta)^k)
  .value[is.nan(.value)] <- maxi
  .value
}

#--------------- Inverse Function
inv=function(x, max, a, b){
  .value <- b*a^x+max
  .value
}


#--------------- The functions returning the Mean Absolute Error 
#--------------- after comparing with the weibull (for CVABS)
tooptimise_cvabsDOM=function(par){
  x=data.frame(cbind(domesticate$Generation, cvabs_loess))
  names(x)[1]="Generation"
  pred=weib1(x$Generation, par[1], par[2], par[3], par[4], par[5])
  res=cbind(x, pred)
  MAE=sum(abs(res$cvabs_loess-res$pred))/length(res$cvabs_loess)
  return(MAE)
}
tooptimise_cvabsCAP=function(par){
  x=data.frame(cbind(captive$Generation, cvabs_loess))
  names(x)[1]="Generation"
  pred=weib1(x$Generation, par[1], par[2], par[3], par[4], par[5])
  res=cbind(x, pred)
  MAE=sum(abs(res$cvabs_loess-res$pred))/length(res$cvabs_loess)
  return(MAE)
}
tooptimise_cvabsURB=function(par){
  x=data.frame(cbind(urban$Generation, cvabs_loess))
  names(x)[1]="Generation"
  pred=weib1(x$Generation, par[1], par[2], par[3], par[4], par[5])
  res=cbind(x, pred)
  MAE=sum(abs(res$cvabs_loess-res$pred))/length(res$cvabs_loess)
  return(MAE)
}


#--------------- The functions returning the Mean Absolute Error 
#--------------- after comparing with the inverse (for Means)
tooptimise_meanDOM=function(par){
  x=domesticate1[, c("Generation", "norm_mean")]
  pred=inv(x$Generation, par[1], par[2], par[3])
  res=cbind(x, pred)
  MAE=sum(abs(res$norm_mean-res$pred))/length(res$norm_mean)
  return(MAE)
}
tooptimise_meanCAP=function(par){
  x=captive[, c("Generation", "norm_mean")]
  pred=inv(x$Generation, par[1], par[2], par[3])
  res=cbind(x, pred)
  MAE=sum(abs(res$norm_mean-res$pred))/length(res$norm_mean)
  return(MAE)
}
tooptimise_meanURB=function(par){
  x=urban[, c("Generation", "norm_mean")]
  pred=inv(x$Generation, par[1], par[2], par[3])
  res=cbind(x, pred)
  MAE=sum(abs(res$norm_mean-res$pred)/length(res$norm_mean))
  return(MAE)
}


####################################################################################################################################
####################################################################################################################################
#  ------------------------------     DOMESTICATION
####################################################################################################################################
####################################################################################################################################


domesticate <- subset(AC1, AC1$context=="domestication")
summary(domesticate)

# -------------------------------------------------------------------
# ---------------------------     PHYLOGENY      --------------------

#import tree
taxa<-tnrs_match_names(names= unique(as.character(domesticate$Species.L.name)))
treeCap <- tol_induced_subtree(ott_ids = ott_id(taxa))
treeCap$tip.label=colsplit(treeCap$tip.label, "_ott", names=c("phylo", "waste"))[,1]
treeCap$tip.label[treeCap$tip.label=="Oncorhynchus_mykiss_(species_in_domain_Eukaryota)"]="Oncorhynchus_mykiss"
tree2=collapse.singles(treeCap, root.edge = FALSE)
tree3 = compute.brlen(tree2, method = "Grafen", power = 1) #Grafen's distance
inv.treeDomesticate<-inverseA(tree3,scale=T)

listDOM = domesticate[ , c('Species.L.name','phylo')]
listDOM = unique(listDOM)
row.names(listDOM) <- listDOM$phylo
check <- name.check(tree3, listDOM)
check


# -------------------------------------------------------------------
# ----------------------------------     CV      --------------------
# -------------------------------------------------------------------

# =============Plot==============


ggplot(domesticate, aes(Generation, CVABS))+
  geom_point()+
  geom_smooth()


#==== Producing a Loess ==================

gen=seq(0,max(domesticate$Generation), by=0.1)
loe=loess(CVABS~Generation, data=domesticate)# for n < 1000
cvabs_loess=predict(loe)

parini=NA
parini[1]=0   # tmin
parini[2]=0    # a
parini[3]=0  # k
parini[4]=0    # teta
parini[5]=0  # maxi

res=cmaes::cma_es(parini, tooptimise_cvabsDOM,
                  lower=c(-50, 0, 0, 0, 0),
                  upper=c(10, 500, 10, 150, 2),
                  control=list(trace=10, maxit=200, sigma=10, lambda=100))
MAE=res$value
MAE
parini=res$par
parini

# Loess :-1.714860e+01  4.444675e+02  2.240129e+00  1.029215e+02  1.472601e-04 


# =============WEIBULL==============


abscv_LDOM=weib1(gen, tmin=parini[1], a=parini[2], k=parini[3], teta=parini[4], maxi=parini[5])
plot(domesticate$Generation, domesticate$CVABS, xlab="Generation",ylab="CV")
points(abscv_LDOM~gen, col="blue", type="l")
legend(600,80, legend=c("Model Weibull on loess"),
       col=c("blue"), lty=1:3, cex=0.9, merge = TRUE)
title("CV Generation Domesticate",
      cex.main = 1.1)

#Prior List

prior1 <- list(G = list(G1 = list(V = 1, nu = 0.02)), R = list(V = 1, nu = 0.02))
prior2 <- list(G = list(G1 = list(V = 1, nu = 0.02), G2 = list(V = 1, nu = 0.02)), R = list(V = 1, nu = 0.02))
prior3 <- list(G = list(G1 = list(V = 1, nu = 0.02), G2 = list(V = 1, nu = 0.02),G3 = list(V = 1, nu = 0.02)), R = list(V = 1, nu = 0.02))
prior4 <- list(G = list(G1 = list(V = 1, nu = 0.02), G2 = list(V = 1, nu = 0.02), G3 = list(V = 1, nu = 0.02), G4 = list(V = 1, nu = 0.02)), R = list(V = 1, nu = 0.02))
prior5 <- list(G = list(G1 = list(V = 1, nu = 0.02), G2 = list(V = 1, nu = 0.02), G3 = list(V = 1, nu = 0.02), G4 = list(V = 1, nu = 0.02), G5 = list(V = 1, nu = 0.02)), R = list(V = 1, nu = 0.02))

#==== Finding the best model

domesticate$weibDOM=weib1(domesticate$Generation, parini[1],  parini[2],   parini[3],  parini[4],   parini[5])

# creates pseudo-variance with inverse of sample size
domesticate$pseudo.var1 = 1/domesticate$n.total

# creates random effect "id"
domesticate$spec.id =as.character(domesticate$phylo)


# ------------------  CV ----------------------


ModMaxWeibDOM=MCMCglmm.updateable(CVABS ~ weibDOM, random=~ spec.id +phylo+ Studies+typ_stu,
                               mev= domesticate$pseudo.var1, data=domesticate,family="gaussian", prior=prior4, ginverse=list(phylo=inv.treeDomesticate$Ainv),
                               nitt=numit,burnin=burn_in,thin=100, verbose=F)

summary(ModMaxWeibDOM)
plot(ModMaxWeibDOM$Sol)
plot(ModMaxWeibDOM$VCV)
autocorr(ModMaxWeibDOM$VCV)


##### With Life History Traits : Social_Level


ModMaxWeibDOMSL=MCMCglmm.updateable(CVABS ~ Social_Level + weibDOM * Social_Level, random=~ spec.id +phylo+ Studies+typ_stu,
                                  mev= domesticate$pseudo.var1, data=domesticate,family="gaussian", prior=prior4, ginverse=list(phylo=inv.treeDomesticate$Ainv),
                                  nitt=numit,burnin=burn_in,thin=100, verbose=F)

summary(ModMaxWeibDOMSL)
plot(ModMaxWeibDOMSL$Sol)
plot(ModMaxWeibDOMSL$VCV)
autocorr(ModMaxWeibDOMSL$VCV)

##### With Life History Traits : Foraging_Guild


ModMaxWeibDOMFG=MCMCglmm.updateable(CVABS ~ Foraging_Guild + weibDOM * Foraging_Guild, random=~ spec.id +phylo+ Studies+typ_stu,
                                    mev= domesticate$pseudo.var1, data=domesticate,family="gaussian", prior=prior4, ginverse=list(phylo=inv.treeDomesticate$Ainv),
                                    nitt=numit,burnin=burn_in,thin=100, verbose=F)

summary(ModMaxWeibDOMFG)
plot(ModMaxWeibDOMFG$Sol)
plot(ModMaxWeibDOMFG$VCV)
autocorr(ModMaxWeibDOMFG$VCV)


##### With Life History Traits : Longevity_Max


ModMaxWeibDOMLG=MCMCglmm.updateable(CVABS ~ Longevity_Max + weibDOM * Longevity_Max, random=~ spec.id +phylo+ Studies+typ_stu,
                                    mev= domesticate$pseudo.var1, data=domesticate,family="gaussian", prior=prior4, ginverse=list(phylo=inv.treeDomesticate$Ainv),
                                    nitt=numit,burnin=burn_in,thin=100, verbose=F)

summary(ModMaxWeibDOMLG)
plot(ModMaxWeibDOMLG$Sol)
plot(ModMaxWeibDOMLG$VCV)
autocorr(ModMaxWeibDOMLG$VCV)


##### With Life History Traits : Taxonomic_type


ModMaxWeibDOMT=MCMCglmm.updateable(CVABS ~ Taxonomic_type + weibDOM * Taxonomic_type, random=~ spec.id +phylo+ Studies+typ_stu,
                                    mev= domesticate$pseudo.var1, data=domesticate,family="gaussian", prior=prior4, ginverse=list(phylo=inv.treeDomesticate$Ainv),
                                    nitt=numit,burnin=burn_in,thin=100, verbose=F)

summary(ModMaxWeibDOMT)
plot(ModMaxWeibDOMT$Sol)
plot(ModMaxWeibDOMT$VCV)
autocorr(ModMaxWeibDOMT$VCV)


model.sel(ModMaxWeibDOMT, ModMaxWeibDOM, rank="DIC")


# ----------------------------------                --------------------
# ----------------------------------      Mean      --------------------
# ----------------------------------                --------------------


# Removing studies where animals were selected for high fear and agressivness
domesticate1=domesticate[which(!domesticate$Selected.for %in%  c("High Fear", "Agressivness")),]
domesticate1$Foraging_Guild = factor(domesticate1$Foraging_Guild, levels=c('herbivore','omnivore','carnivore'))

# Set all means above at least 1
domesticate1$Mean2=domesticate1$Mean+abs(min(domesticate1$Mean))+1


# Center cut per behavioural type and studies
mean_mean=aggregate(Mean2~typ_stu, domesticate1, mean)
names(mean_mean)[2]="Mean_mean"
sd_mean=aggregate(Mean2~typ_stu, domesticate1, function(x){sd(x,na.rm=TRUE)})
names(sd_mean)[2]="Sd_mean"
sd_mean$Sd_mean[which(is.na(sd_mean$Sd_mean))]=1

domesticate1=merge(domesticate1, mean_mean)
domesticate1=merge(domesticate1, sd_mean)

domesticate1$norm_mean=(domesticate1$Mean2-domesticate1$Mean_mean)/domesticate1$Sd_mean


# ============= Getting the parameters for the inverse function ==============


parini1=NA
parini1[1]=0   # max
parini1[2]=0.1    # a
parini1[3]=0  # b


res=cmaes::cma_es(parini1, tooptimise_meanDOM,
                  lower=c(-10, 0, 0),
                  upper=c(1000, 3, 1000),
                  control=list(trace=10, maxit=100, sigma=10, lambda=100))
RE=res$value
RE
parini1=res$par
parini1


# -0.3491558  0.8373387  0.9618706 inverse parameters

# ============= Inverse ==============

gen=seq(0,max(domesticate1$Generation), by=0.1)
MEANinv=inv(gen, max=parini1[1], a=parini1[2], b=parini1[3])
plot(domesticate1$Generation, domesticate1$norm_mean)
points(MEANinv~gen, col="red", type="l")

# creates pseudo-variance with inverse of sample size 
domesticate1$pseudo.var2 = 1/domesticate1$n.total


# creates random effect "id" 
domesticate1$spec.id =as.character(domesticate1$phylo) 

#Models

domesticate1$INVdom=inv(domesticate1$Generation, parini1[1],  parini1[2],   parini1[3])


ModINVMeanDom4<-MCMCglmm.updateable(norm_mean ~ INVdom, random=~ spec.id + Studies+typ_stu+phylo,
                                mev= domesticate1$pseudo.var2, data=domesticate1,family="gaussian", prior=prior4,ginverse=list(phylo=inv.treeDomesticate$Ainv),
                                nitt=numit,burnin=burn_in,thin=100, verbose=F) 


summary(ModINVMeanDom4)
plot(ModINVMeanDom4$Sol)
plot(ModINVMeanDom4$VCV)
autocorr(ModINVMeanDom4$VCV)


##### With Life History Traits : Foraging_Guild


ModINVMeanDom4FG<-MCMCglmm.updateable(norm_mean ~ Foraging_Guild+ INVdom*Foraging_Guild, random=~ spec.id + Studies+typ_stu+phylo,
                                    mev= domesticate1$pseudo.var2, data=domesticate1,family="gaussian", prior=prior4,ginverse=list(phylo=inv.treeDomesticate$Ainv),
                                    nitt=numit,burnin=burn_in,thin=100, verbose=F) 

summary(ModINVMeanDom4FG)
plot(ModINVMeanDom4FG$Sol)
plot(ModINVMeanDom4FG$VCV)
autocorr(ModINVMeanDom4FG$VCV)


##### With Life History Traits : Social_Level


ModINVMeanDom4SL<-MCMCglmm.updateable(norm_mean ~ Social_Level+ INVdom*Social_Level, random=~ spec.id + Studies+typ_stu+phylo,
                                      mev= domesticate1$pseudo.var2, data=domesticate1,family="gaussian", prior=prior4,ginverse=list(phylo=inv.treeDomesticate$Ainv),
                                      nitt=numit,burnin=burn_in,thin=100, verbose=F) 

summary(ModINVMeanDom4SL)
plot(ModINVMeanDom4SL$Sol)
plot(ModINVMeanDom4SL$VCV)
autocorr(ModINVMeanDom4SL$VCV)


##### With Life History Traits : Longevity_Max


ModINVMeanDom4L<-MCMCglmm.updateable(norm_mean ~ Longevity_Max+ INVdom*Longevity_Max, random=~ spec.id + Studies+typ_stu+phylo,
                                      mev= domesticate1$pseudo.var2, data=domesticate1,family="gaussian", prior=prior4,ginverse=list(phylo=inv.treeDomesticate$Ainv),
                                      nitt=numit,burnin=burn_in,thin=100, verbose=F) 

summary(ModINVMeanDom4L)
plot(ModINVMeanDom4L$Sol)
plot(ModINVMeanDom4L$VCV)
autocorr(ModINVMeanDom4L$VCV)


##### With Life History Traits : Taxonomic_type


ModINVMeanDom4T<-MCMCglmm.updateable(norm_mean ~ Taxonomic_type+ INVdom*Taxonomic_type, random=~ spec.id + Studies+typ_stu+phylo,
                                     mev= domesticate1$pseudo.var2, data=domesticate1,family="gaussian", prior=prior4,ginverse=list(phylo=inv.treeDomesticate$Ainv),
                                     nitt=numit,burnin=burn_in,thin=100, verbose=F) 

summary(ModINVMeanDom4T)
plot(ModINVMeanDom4T$Sol)
plot(ModINVMeanDom4T$VCV)
autocorr(ModINVMeanDom4T$VCV)


###############   ALL Models


ModINVMeanDom4ALLLHT1<-MCMCglmm.updateable(norm_mean ~ Foraging_Guild+INVdom * Foraging_Guild + Social_Level+ INVdom * Social_Level + Longevity_Max+ INVdom * Longevity_Max , random=~ spec.id + Studies+typ_stu+phylo,
                                          mev= domesticate1$pseudo.var2, data=domesticate1,family="gaussian", prior=prior4,ginverse=list(phylo=inv.treeDomesticate$Ainv),
                                          nitt=numit,burnin=burn_in,thin=100, verbose=F) 

summary(ModINVMeanDom4ALLLHT1)
plot(ModINVMeanDom4ALLLHT1$Sol)
plot(ModINVMeanDom4ALLLHT1$VCV)
autocorr(ModINVMeanDom4ALLLHT1$VCV)

ModINVMeanDom4ALLLHT2<-MCMCglmm.updateable(norm_mean ~ Foraging_Guild + INVdom * Foraging_Guild + Social_Level+ INVdom * Social_Level, random=~ spec.id + Studies+typ_stu+phylo,
                                           mev= domesticate1$pseudo.var2, data=domesticate1,family="gaussian", prior=prior4,ginverse=list(phylo=inv.treeDomesticate$Ainv),
                                           nitt=numit,burnin=burn_in,thin=100, verbose=F) 

summary(ModINVMeanDom4ALLLHT2)
plot(ModINVMeanDom4ALLLHT2$Sol)
plot(ModINVMeanDom4ALLLHT2$VCV)
autocorr(ModINVMeanDom4ALLLHT2$VCV)


ModINVMeanDom4ALLLHT3<-MCMCglmm.updateable(norm_mean ~ Foraging_Guild + INVdom * Foraging_Guild + Longevity_Max+ INVdom * Longevity_Max, random=~ spec.id + Studies+typ_stu+phylo,
                                           mev= domesticate1$pseudo.var2, data=domesticate1,family="gaussian", prior=prior4,ginverse=list(phylo=inv.treeDomesticate$Ainv),
                                           nitt=numit,burnin=burn_in,thin=100, verbose=F) 

summary(ModINVMeanDom4ALLLHT3)
plot(ModINVMeanDom4ALLLHT3$Sol)
plot(ModINVMeanDom4ALLLHT3$VCV)
autocorr(ModINVMeanDom4ALLLHT3$VCV)

ModINVMeanDom4ALLLHT4<-MCMCglmm.updateable(norm_mean ~ Longevity_Max+ INVdom * Longevity_Max + Social_Level+ INVdom * Social_Level, random=~ spec.id + Studies+typ_stu+phylo,
                                           mev= domesticate1$pseudo.var2, data=domesticate1,family="gaussian", prior=prior4,ginverse=list(phylo=inv.treeDomesticate$Ainv),
                                           nitt=numit,burnin=burn_in,thin=100, verbose=F) 

summary(ModINVMeanDom4ALLLHT4)
plot(ModINVMeanDom4ALLLHT4$Sol)
plot(ModINVMeanDom4ALLLHT4$VCV)
autocorr(ModINVMeanDom4ALLLHT4$VCV)


model.sel(ModINVMeanDom4ALLLHT1, ModINVMeanDom4ALLLHT2, ModINVMeanDom4ALLLHT3, ModINVMeanDom4ALLLHT4, ModINVMeanDom4L, ModINVMeanDom4SL, ModINVMeanDom4FG,  rank="DIC")


####################################################################################################################################
####################################################################################################################################
#  ------------------------------     CAPTIVITY
####################################################################################################################################
####################################################################################################################################


captive <- subset(AC1, AC1$context=="captivity")
captive=captive[which(!captive$CVABS=="na"),]


# -------------------------------------------------------------------
# ---------------------------     PHYLOGENY      --------------------

#import tree

# phylogeny
#----------------------------------------

#import tree


captive$Species.L.name=as.character(captive$Species.L.name)
captive$phylo=as.character(captive$phylo)
taxa<-tnrs_match_names(names= unique(captive$Species.L.name))
treeCap <- tol_induced_subtree(ott_ids = ott_id(taxa))
treeCap$tip.label=colsplit(treeCap$tip.label, "_ott", names=c("phylo", "waste"))[,1]
tree2=collapse.singles(treeCap, root.edge = FALSE)
tree3 = compute.brlen(tree2, method = "Grafen", power = 1) #Grafen's distance
inv.treecaptive<-inverseA(tree3,scale=T)

listCAP = captive[ , c('Species.L.name','phylo')]
listCAP = unique(listCAP)
row.names(listCAP) <- listCAP$phylo
check <- name.check(tree3, listCAP)
check

# ----------------------------------             --------------------
# ----------------------------------     CV      --------------------
# ----------------------------------             --------------------


# =============Plot==============
p=ggplot(captive, aes(Generation, CVABS))+
  geom_point()+
  geom_smooth()
p

#==== Producing a Loess ==================
gen=seq(0,max(captive$Generation), by=0.1)
loe=loess(CVABS~Generation, data=captive)# for n < 1000
cvabs_loess=predict(loe)
parini2=NA
parini2[1]=0   # tmin
parini2[2]=0    # a
parini2[3]=0  # k
parini2[4]=0    # teta
parini2[5]=0  # maxi

res=cmaes::cma_es(parini2, tooptimise_cvabsCAP,
                  lower=c(-50, 0, 0, 0, 0),
                  upper=c(10, 500, 10, 150, 2),
                  control=list(trace=10, maxit=200, sigma=10, lambda=100))
MAE=res$value
MAE
parini2=res$par
parini2


# Parameters -15.1593108  50.3210700   5.7726770  10.8770113   0.7106432
# MAE 0.01500219

# =============WEIBULL==============


abscv_LCAP=weib1(gen, tmin=parini2[1], a=parini2[2], k=parini2[3], teta=parini2[4], maxi=parini2[5])
plot(captive$Generation, captive$CVABS, xlab="Generation",ylab="CV")
points(abscv_LCAP~gen, col="blue", type="l")
legend(600,80, legend=c("Model Weibull on loess"),
       col=c("blue"), lty=1:3, cex=0.9, merge = TRUE)
title("CV Generation captive",
      cex.main = 1.1)


#==== Finding the best model


captive$weibCAP=weib1(captive$Generation, parini2[1],  parini2[2],   parini2[3],  parini2[4],   parini2[5])

# creates pseudo-variance with inverse of sample size 
captive$pseudo.var1 = 1/captive$n.total

# creates random effect "id" 
captive$spec.id =as.character(captive$phylo)


# ------------------  CV ----------------------


ModMaxWeibCAP=MCMCglmm.updateable(CVABS ~ weibCAP, random=~ spec.id +phylo+ Studies+typ_stu,
                                  mev= captive$pseudo.var1, data=captive,family="gaussian", prior=prior4, ginverse=list(phylo=inv.treecaptive$Ainv),
                                  nitt=numit,burnin=burn_in,thin=100, verbose=F)

summary(ModMaxWeibCAP) 
plot(ModMaxWeibCAP$Sol)
plot(ModMaxWeibCAP$VCV)
autocorr(ModMaxWeibCAP$VCV)

##### With Life History Traits : Social_Level


ModMaxWeibCAPSL=MCMCglmm.updateable(CVABS ~ Social_Level + weibCAP * Social_Level, random=~ spec.id +phylo+ Studies+typ_stu,
                                    mev= domesticate$pseudo.var1, data=domesticate,family="gaussian", prior=prior4, ginverse=list(phylo=inv.treecaptive$Ainv),
                                    nitt=numit,burnin=burn_in,thin=100, verbose=F)

summary(ModMaxWeibCAPSL)
plot(ModMaxWeibCAPSL$Sol)
plot(ModMaxWeibCAPSL$VCV)
autocorr(ModMaxWeibCAPSL$VCV)

##### With Life History Traits : Foraging_Guild


ModMaxWeibCAPFG=MCMCglmm.updateable(CVABS ~ Foraging_Guild + weibCAP * Foraging_Guild, random=~ spec.id +phylo+ Studies+typ_stu,
                                    mev= domesticate$pseudo.var1, data=domesticate,family="gaussian", prior=prior4, ginverse=list(phylo=inv.treecaptive$Ainv),
                                    nitt=numit,burnin=burn_in,thin=100, verbose=F)

summary(ModMaxWeibCAPFG)
plot(ModMaxWeibCAPFG$Sol)
plot(ModMaxWeibCAPFG$VCV)
autocorr(ModMaxWeibCAPFG$VCV)


##### With Life History Traits : Longevity_Max


ModMaxWeibCAPLG=MCMCglmm.updateable(CVABS ~ Longevity_Max + weibCAP * Longevity_Max, random=~ spec.id +phylo+ Studies+typ_stu,
                                    mev= domesticate$pseudo.var1, data=domesticate,family="gaussian", prior=prior4, ginverse=list(phylo=inv.treecaptive$Ainv),
                                    nitt=numit,burnin=burn_in,thin=100, verbose=F)

summary(ModMaxWeibCAPLG)
plot(ModMaxWeibCAPLG$Sol)
plot(ModMaxWeibCAPLG$VCV)
autocorr(ModMaxWeibCAPLG$VCV)


##### With Life History Traits : Taxonomic_type


ModMaxWeibCAPT=MCMCglmm.updateable(CVABS ~ Taxonomic_type + weibCAP * Taxonomic_type, random=~ spec.id +phylo+ Studies+typ_stu,
                                   mev= domesticate$pseudo.var1, data=domesticate,family="gaussian", prior=prior4, ginverse=list(phylo=inv.treeDomesticate$Ainv),
                                   nitt=numit,burnin=burn_in,thin=100, verbose=F)

summary(ModMaxWeibCAPT)
plot(ModMaxWeibCAPT$Sol)
plot(ModMaxWeibCAPT$VCV)
autocorr(ModMaxWeibCAPT$VCV)


# ----------------------------------                --------------------
# ----------------------------------      Mean      --------------------
# ----------------------------------                --------------------

captive <- subset(AC1, AC1$context=="captivity")
summary(captive)

#import tree


captive$Species.L.name=as.character(captive$Species.L.name)
captive$phylo=as.character(captive$phylo)
taxa<-tnrs_match_names(names= unique(captive$Species.L.name))
treeCap <- tol_induced_subtree(ott_ids = ott_id(taxa))
treeCap$tip.label=colsplit(treeCap$tip.label, "_ott", names=c("phylo", "waste"))[,1]
tree2=collapse.singles(treeCap, root.edge = FALSE)
tree3 = compute.brlen(tree2, method = "Grafen", power = 1) #Grafen's distance
inv.treecaptive<-inverseA(tree3,scale=T)

listCAP = captive[ , c('Species.L.name','phylo')]
listCAP = unique(listCAP)
row.names(listCAP) <- listCAP$phylo
check <- name.check(tree3, listCAP)
check


#--- Set all means at least above 1
captive$Mean2=captive$Mean+abs(min(captive$Mean))+1

# Center cut per behavioural type and studies
mean_mean=aggregate(Mean2~typ_stu, captive, mean)
names(mean_mean)[2]="Mean_mean"
sd_mean=aggregate(Mean2~typ_stu, captive, function(x){sd(x,na.rm=TRUE)})
names(sd_mean)[2]="Sd_mean"
sd_mean$Sd_mean[which(is.na(sd_mean$Sd_mean))]=1

captive=merge(captive, mean_mean)
captive=merge(captive, sd_mean)

captive$norm_mean=(captive$Mean2-captive$Mean_mean)/captive$Sd_mean

# ============= Optimisation des parametres pour la fonction Inverse ==============


parini3=NA
parini3[1]=0   # max
parini3[2]=0.1    # a
parini3[3]=0  # b


res=cmaes::cma_es(parini3, tooptimise_meanCAP,
                  lower=c(-10, 0, 0),
                  upper=c(1000, 3, 1000),
                  control=list(trace=10, maxit=100, sigma=10, lambda=100))
MAE=res$value
MAE
parini3=res$par
parini3

# -1.5091335  0.9890659  1.6902771

#============= Inverse ==============

gen=seq(0,max(captive$Generation), by=0.1)
MEANinv=inv(gen, max=parini3[1], a=parini3[2], b=parini3[3])
plot(captive$Generation, captive$norm_mean)
points(MEANinv~gen, col="red", type="l")

# creates pseudo-variance with inverse of sample size 
captive$pseudo.var2 = 1/captive$n.total


# creates random effect "id" (it's required at least for a m-a to calculate the between variance component)
captive$spec.id =as.character(captive$phylo) 

captive$INVCap=inv(captive$Generation, parini3[1],  parini3[2],   parini3[3])

ModINVMeanCap4<-MCMCglmm.updateable(norm_mean ~ INVCap, random=~ spec.id + Studies+typ_stu+phylo,
                                mev= captive$pseudo.var2, data=captive,family="gaussian", prior=prior4,ginverse=list(phylo=inv.treecaptive$Ainv),
                                nitt=numit,burnin=burn_in,thin=100, verbose=F) 


summary(ModINVMeanCap4)
plot(ModINVMeanCap4$Sol)
plot(ModINVMeanCap4$VCV)
autocorr(ModINVMeanCap4$VCV)


##### With Life History Traits : Foraging_Guild


ModINVMeanCap4FG<-MCMCglmm.updateable(norm_mean ~ Foraging_Guild+ INVCap* Foraging_Guild, random=~ spec.id + Studies+typ_stu+phylo,
                                      mev= captive$pseudo.var2, data=captive,family="gaussian", prior=prior4,ginverse=list(phylo=inv.treecaptive$Ainv),
                                      nitt=numit,burnin=burn_in,thin=100, verbose=F) 

summary(ModINVMeanCap4FG)
plot(ModINVMeanCap4FG$Sol)
plot(ModINVMeanCap4FG$VCV)
autocorr(ModINVMeanCap4FG$VCV)


##### With Life History Traits : Social_Level


ModINVMeanCap4SL<-MCMCglmm.updateable(norm_mean ~ Social_Level+ INVCap* Social_Level, random=~ spec.id + Studies+typ_stu+phylo,
                                      mev= captive$pseudo.var2, data=captive,family="gaussian", prior=prior4,ginverse=list(phylo=inv.treecaptive$Ainv),
                                      nitt=numit,burnin=burn_in,thin=100, verbose=F) 

summary(ModINVMeanCap4SL)
plot(ModINVMeanCap4SL$Sol)
plot(ModINVMeanCap4SL$VCV)
autocorr(ModINVMeanCap4SL$VCV)

##### With Life History Traits : Longevity_Max


ModINVMeanCap4L<-MCMCglmm.updateable(norm_mean ~ Longevity_Max+ INVCap* Longevity_Max, random=~ spec.id + Studies+typ_stu+phylo,
                                     mev= captive$pseudo.var2, data=captive,family="gaussian", prior=prior4,ginverse=list(phylo=inv.treecaptive$Ainv),
                                     nitt=numit,burnin=burn_in,thin=100, verbose=F) 

summary(ModINVMeanCap4L)
plot(ModINVMeanCap4L$Sol)
plot(ModINVMeanCap4L$VCV)
autocorr(ModINVMeanCap4L$VCV)


##### With Life History Traits : Taxonomic_type


ModINVMeanCap4T<-MCMCglmm.updateable(norm_mean ~ Taxonomic_type+ INVCap* Taxonomic_type, random=~ spec.id + Studies+typ_stu+phylo,
                                     mev= captive$pseudo.var2, data=captive,family="gaussian", prior=prior4,ginverse=list(phylo=inv.treecaptive$Ainv),
                                     nitt=numit,burnin=burn_in,thin=100, verbose=F) 

summary(ModINVMeanCap4T)
plot(ModINVMeanCap4T$Sol)
plot(ModINVMeanCap4T$VCV)
autocorr(ModINVMeanCap4T$VCV)


###############   ALL Models


ModINVMeanCap4ALLLHT<-MCMCglmm.updateable(norm_mean ~ Foraging_Guild+ INVCap * Foraging_Guild + Social_Level+ INVCap * Social_Level+ Longevity_Max+ INVCap * Longevity_Max, random=~ spec.id + Studies+typ_stu+phylo,
                                          mev= captive$pseudo.var2, data=captive,family="gaussian", prior=prior4,ginverse=list(phylo=inv.treecaptive$Ainv),
                                          nitt=numit,burnin=burn_in,thin=100, verbose=F) 

summary(ModINVMeanCap4ALLLHT)
plot(ModINVMeanCap4ALLLHT$Sol)
plot(ModINVMeanCap4ALLLHT$VCV)
autocorr(ModINVMeanCap4ALLLHT$VCV)

ModINVMeanCap4ALLLHT1<-MCMCglmm.updateable(norm_mean ~ Foraging_Guild+ INVCap * Foraging_Guild +Social_Level+ INVCap * Social_Level, random=~ spec.id + Studies+typ_stu+phylo,
                                           mev= captive$pseudo.var2, data=captive,family="gaussian", prior=prior4,ginverse=list(phylo=inv.treecaptive$Ainv),
                                           nitt=numit,burnin=burn_in,thin=100, verbose=F) 

summary(ModINVMeanCap4ALLLHT1)
plot(ModINVMeanCap4ALLLHT1$Sol)
plot(ModINVMeanCap4ALLLHT1$VCV)
autocorr(ModINVMeanCap4ALLLHT1$VCV)

ModINVMeanCap4ALLLHT2<-MCMCglmm.updateable(norm_mean ~ Foraging_Guild+ INVCap * Foraging_Guild +Longevity_Max+ INVCap * Longevity_Max, random=~ spec.id + Studies+typ_stu+phylo,
                                           mev= captive$pseudo.var2, data=captive,family="gaussian", prior=prior4,ginverse=list(phylo=inv.treecaptive$Ainv),
                                           nitt=numit,burnin=burn_in,thin=100, verbose=F) 

summary(ModINVMeanCap4ALLLHT2)
plot(ModINVMeanCap4ALLLHT2$Sol)
plot(ModINVMeanCap4ALLLHT2$VCV)
autocorr(ModINVMeanCap4ALLLHT2$VCV)


ModINVMeanCap4ALLLHT3<-MCMCglmm.updateable(norm_mean ~ Longevity_Max+ INVCap * Longevity_Max +Social_Level+ INVCap * Social_Level, random=~ spec.id + Studies+typ_stu+phylo,
                                           mev= captive$pseudo.var2, data=captive,family="gaussian", prior=prior4,ginverse=list(phylo=inv.treecaptive$Ainv),
                                           nitt=numit,burnin=burn_in,thin=100, verbose=F) 

summary(ModINVMeanCap4ALLLHT3)
plot(ModINVMeanCap4ALLLHT3$Sol)
plot(ModINVMeanCap4ALLLHT3$VCV)
autocorr(ModINVMeanCap4ALLLHT3$VCV)


model.sel(ModINVMeanCap4ALLLHT, ModINVMeanCap4ALLLHT1, ModINVMeanCap4ALLLHT2, ModINVMeanCap4ALLLHT3, ModINVMeanCap4L, ModINVMeanCap4L, ModINVMeanCapSL, rank="DIC")


####################################################################################################################################
####################################################################################################################################
#  ------------------------------     URBANIZATION
####################################################################################################################################
####################################################################################################################################

urban <- subset(AC1, AC1$context=="urban")

# -------------------------------------------------------------------
# ---------------------------     PHYLOGENY      --------------------

#import tree

taxa<-tnrs_match_names(names= as.character(unique(urban$Species.L.name)))
treeCap <- tol_induced_subtree(ott_ids = ott_id(taxa))

treeCap$tip.label=colsplit(treeCap$tip.label, "_ott", names=c("phylo", "waste"))[,1]
tree2=collapse.singles(treeCap, root.edge = FALSE)
tree3 = compute.brlen(tree2, method = "Grafen", power = 1) #Grafen's distance
inv.treeurban<-inverseA(tree3,scale=T)
listURB = urban[ , c('Species.L.name','phylo')]
listURB = unique(listURB)
row.names(listURB) <- listURB$phylo
check <- name.check(tree3, listURB)
check


# ----------------------------------             --------------------
# ----------------------------------     CV      --------------------
# ----------------------------------             --------------------


# =============Plot==============

ggplot(urban, aes(Generation, CVABS))+
  geom_point()+
  geom_smooth()

#==== Producing a Loess ==================

gen=seq(0,max(urban$Generation), by=0.1)
loe=loess(CVABS~Generation, data=urban)
cvabs_loess=predict(loe)


parini5=NA
parini5[1]=0   # tmin
parini5[2]=0    # a
parini5[3]=0  # k
parini5[4]=0    # teta
parini5[5]=0  # maxi

res=cmaes::cma_es(parini5, tooptimise_cvabsURB,
                  lower=c(-50, 0, 0, 0, 0),
                  upper=c(10, 500, 10, 150, 2),
                  control=list(trace=10, maxit=100, sigma=10, lambda=100))
MAE=res$value
MAE
parini5=res$par
parini5


# Loess 4.2777238  6.4462587  1.5134095 28.8938063  0.2533292

# =============WEIBULL==============


abscv_LURB=weib1(gen, tmin=parini5[1], a=parini5[2], k=parini5[3], teta=parini5[4], maxi=parini5[5])
plot(urban$Generation, urban$CVABS, xlab="Generation",ylab="CV")
points(abscv_LURB~gen, col="blue", type="l")
legend(600,80, legend=c("Model Weibull on loess"),
       col=c("blue"), lty=1:3, cex=0.9, merge = TRUE)
title("CV Generation urban",
      cex.main = 1.1)


#==== Finding the best model

urban$weibURB=weib1(urban$Generation, parini5[1],  parini5[2],   parini5[3],  parini5[4],   parini5[5])

# creates pseudo-variance with inverse of sample size
urban$pseudo.var1 = 1/urban$n.total

# creates random effect "id" 
urban$spec.id =as.character(urban$phylo)


# ------------------  CV ----------------------
MCMCglmm.updateable<- updateable(MCMCglmm)

ModMaxWeibURB=MCMCglmm.updateable(CVABS ~ weibURB, random=~ spec.id +phylo+ Studies+typ_stu,
                                  mev= urban$pseudo.var1, data=urban,family="gaussian", prior=prior4, ginverse=list(phylo=inv.treeurban$Ainv),
                                  nitt=numit,burnin=burn_in,thin=100, verbose=F)

summary(ModMaxWeibURB)
plot(ModMaxWeibURB$Sol)
plot(ModMaxWeibURB$VCV)
autocorr(ModMaxWeibURB$VCV)

##### With Life History Traits : Social Level

ModMaxWeibURBSL=MCMCglmm.updateable(CVABS ~ Social_Level + weibURB * Social_Level, random=~ spec.id +phylo+ Studies+typ_stu,
                                    mev= domesticate$pseudo.var1, data=domesticate,family="gaussian", prior=prior4, ginverse=list(phylo=inv.treeurban$Ainv),
                                    nitt=numit,burnin=burn_in,thin=100, verbose=F)

summary(ModMaxWeibURBSL)
plot(ModMaxWeibURBSL$Sol)
plot(ModMaxWeibURBSL$VCV)
autocorr(ModMaxWeibURBSL$VCV)

##### With Life History Traits : Foraging_Guild


ModMaxWeibURBFG=MCMCglmm.updateable(CVABS ~ Foraging_Guild + weibURB * Foraging_Guild, random=~ spec.id +phylo+ Studies+typ_stu,
                                    mev= domesticate$pseudo.var1, data=domesticate,family="gaussian", prior=prior4, ginverse=list(phylo=inv.treeurban$Ainv),
                                    nitt=numit,burnin=burn_in,thin=100, verbose=F)

summary(ModMaxWeibURBFG)
plot(ModMaxWeibURBFG$Sol)
plot(ModMaxWeibURBFG$VCV)
autocorr(ModMaxWeibURBFG$VCV)


##### With Life History Traits : Longevity_Max


ModMaxWeibURBLG=MCMCglmm.updateable(CVABS ~ Longevity_Max + weibURB * Longevity_Max, random=~ spec.id +phylo+ Studies+typ_stu,
                                    mev= domesticate$pseudo.var1, data=domesticate,family="gaussian", prior=prior4, ginverse=list(phylo=inv.treeurban$Ainv),
                                    nitt=numit,burnin=burn_in,thin=100, verbose=F)

summary(ModMaxWeibURBLG)
plot(ModMaxWeibURBLG$Sol)
plot(ModMaxWeibURBLG$VCV)
autocorr(ModMaxWeibURBLG$VCV)


##### With Life History Traits : Taxonomic_type


ModMaxWeibURBT=MCMCglmm.updateable(CVABS ~ Taxonomic_type + weibURB * Taxonomic_type, random=~ spec.id +phylo+ Studies+typ_stu,
                                   mev= domesticate$pseudo.var1, data=domesticate,family="gaussian", prior=prior4, ginverse=list(phylo=inv.treeurban$Ainv),
                                   nitt=numit,burnin=burn_in,thin=100, verbose=F)

summary(ModMaxWeibURBT)
plot(ModMaxWeibURBT$Sol)
plot(ModMaxWeibURBT$VCV)
autocorr(ModMaxWeibURBT$VCV)

# ----------------------------------                --------------------
# ----------------------------------      Mean      --------------------
# ----------------------------------                --------------------


# Set all means above at least 1
urban$Mean2=urban$Mean+abs(min(urban$Mean))+1

# Center cut per behavioural type and studies
mean_mean=aggregate(Mean2~typ_stu, urban, mean)
names(mean_mean)[2]="Mean_mean"
sd_mean=aggregate(Mean2~typ_stu, urban, function(x){sd(x,na.rm=TRUE)})
names(sd_mean)[2]="Sd_mean"
sd_mean$Sd_mean[which(is.na(sd_mean$Sd_mean))]=1

urban=merge(urban, mean_mean)
urban=merge(urban, sd_mean)

urban$norm_mean=(urban$Mean2-urban$Mean_mean)/urban$Sd_mean
summary(urban)
# ============= Optimisation des parametres pour la fonction Inverse ==============

parini6=NA
parini6[1]=0   # max
parini6[2]=0.1    # a
parini6[3]=0  # b


res=cmaes::cma_es(parini6, tooptimise_meanURB,
                  lower=c(-10, 0, 0),
                  upper=c(1000, 3, 1000),
                  control=list(trace=10, maxit=100, sigma=10, lambda=100))
MAE=res$value
MAE
parini6=res$par
parini6

# -0.5891467  0.9539895  0.4262670

# ============= Inverse ==============

gen=seq(0,max(urban$Generation), by=0.1)
MEANinv=inv(gen, max=parini1[1], a=parini1[2], b=parini1[3])
plot(urban$Generation, urban$norm_mean)
points(MEANinv~gen, col="red", type="l")

# creates pseudo-variance with inverse of sample size 
urban$pseudo.var2 = 1/urban$n.total


# creates random effect "id" 
urban$spec.id =as.character(urban$phylo) 

urban$INVurb=inv(urban$Generation, parini6[1],  parini6[2],   parini6[3])

ModINVMean4<-MCMCglmm.updateable(norm_mean ~ INVurb, random=~ spec.id + Studies+typ_stu+phylo,
                                mev= urban$pseudo.var2, data=urban,family="gaussian", prior=prior4,ginverse=list(phylo=inv.treeurban$Ainv),
                                nitt=numit,burnin=burn_in,thin=100, verbose=F) 


summary(ModINVMean4)
plot(ModINVMean4$Sol)
plot(ModINVMean4$VCV)
autocorr(ModINVMean4$VCV)


##### With Life History Traits : Social_Level


ModINVMeanURB4SL<-MCMCglmm.updateable(norm_mean ~ Social_Level+ INVurb* Social_Level, random=~ spec.id + Studies+typ_stu+phylo,
                                      mev= urban$pseudo.var2, data=urban,family="gaussian", prior=prior4,ginverse=list(phylo=inv.treeurban$Ainv),
                                      nitt=numit,burnin=burn_in,thin=100, verbose=F) 

summary(ModINVMeanURB4SL)
plot(ModINVMeanURB4SL$Sol)
plot(ModINVMeanURB4SL$VCV)
autocorr(ModINVMeanURB4SL$VCV)


##### With Life History Traits : Longevity_Max


ModINVMeanURB4L<-MCMCglmm.updateable(norm_mean ~ Longevity_Max+ INVurb* Longevity_Max, random=~ spec.id + Studies+typ_stu+phylo,
                                     mev= urban$pseudo.var2, data=urban,family="gaussian", prior=prior4,ginverse=list(phylo=inv.treeurban$Ainv),
                                     nitt=numit,burnin=burn_in,thin=100, verbose=F) 

summary(ModINVMeanURB4L)
plot(ModINVMeanURB4L$Sol)
plot(ModINVMeanURB4L$VCV)
autocorr(ModINVMeanURB4L$VCV)


##### With Life History Traits : Foraging_Guild

summary(urban)
urban$Foraging_Guild = factor(urban$Foraging_Guild, levels=c('herbivore','omnivore','granivore', 'insectivore','carnivore'))
urban=urban[which(!urban$Foraging_Guild=="carnivore"),]

ModINVMeanURB4FG<-MCMCglmm.updateable(norm_mean ~ Foraging_Guild+ INVurb* Foraging_Guild, random=~ spec.id + Studies+typ_stu+phylo,
                                      mev= urban$pseudo.var2, data=urban,family="gaussian", prior=prior4,ginverse=list(phylo=inv.treeurban$Ainv),
                                      nitt=numit,burnin=burn_in,thin=100, verbose=F) 

summary(ModINVMeanURB4FG)
plot(ModINVMeanURB4FG$Sol)
plot(ModINVMeanURB4FG$VCV)
autocorr(ModINVMeanURB4FG$VCV)


########## Full Models


ModINVMeanURB4ALLLHT<-MCMCglmm.updateable(norm_mean ~ Foraging_Guild+INVurb * Foraging_Guild + Social_Level+ INVurb * Social_Level+ Longevity_Max + INVurb * Longevity_Max , random=~ spec.id + Studies+typ_stu+phylo,
                                          mev= urban$pseudo.var2, data=urban,family="gaussian", prior=prior4,ginverse=list(phylo=inv.treeurban$Ainv),
                                          nitt=numit,burnin=burn_in,thin=100, verbose=F) 

summary(ModINVMeanURB4ALLLHT)
plot(ModINVMeanURB4ALLLHT$Sol)
plot(ModINVMeanURB4ALLLHT$VCV)
autocorr(ModINVMeanURB4ALLLHT$VCV)


ModINVMeanURB4ALLLHT1<-MCMCglmm.updateable(norm_mean ~ Foraging_Guild+INVurb * Foraging_Guild + Social_Level+ INVurb * Social_Level, random=~ spec.id + Studies+typ_stu+phylo,
                                           mev= urban$pseudo.var2, data=urban,family="gaussian", prior=prior4,ginverse=list(phylo=inv.treeurban$Ainv),
                                           nitt=numit,burnin=burn_in,thin=100, verbose=F) 

summary(ModINVMeanURB4ALLLHT1)
plot(ModINVMeanURB4ALLLHT1$Sol)
plot(ModINVMeanURB4ALLLHT1$VCV)
autocorr(ModINVMeanURB4ALLLHT1$VCV)


ModINVMeanURB4ALLLHT3<-MCMCglmm.updateable(norm_mean ~ Foraging_Guild+INVurb * Foraging_Guild + Longevity_Max+INVurb * Longevity_Max, random=~ spec.id + Studies+typ_stu+phylo,
                                           mev= urban$pseudo.var2, data=urban,family="gaussian", prior=prior4,ginverse=list(phylo=inv.treeurban$Ainv),
                                           nitt=numit,burnin=burn_in,thin=100, verbose=F) 

summary(ModINVMeanURB4ALLLHT3)
plot(ModINVMeanURB4ALLLHT3$Sol)
plot(ModINVMeanURB4ALLLHT3$VCV)
autocorr(ModINVMeanURB4ALLLHT3$VCV)


ModINVMeanURB4ALLLHT4<-MCMCglmm.updateable(norm_mean ~ Longevity_Max+INVurb * Longevity_Max + Social_Level+ INVurb * Social_Level , random=~ spec.id + Studies+typ_stu+phylo,
                                           mev= urban$pseudo.var2, data=urban,family="gaussian", prior=prior4,ginverse=list(phylo=inv.treeurban$Ainv),
                                           nitt=numit,burnin=burn_in,thin=100, verbose=F) 

summary(ModINVMeanURB4ALLLHT4)
plot(ModINVMeanURB4ALLLHT4$Sol)
plot(ModINVMeanURB4ALLLHT4$VCV)
autocorr(ModINVMeanURB4ALLLHT4$VCV)


model.sel(ModINVMeanURB4ALLLHT, ModINVMeanURB4ALLLHT1, ModINVMeanURB4ALLLHT3, ModINVMeanURB4ALLLHT4, ModINVMeanURB4SL, ModINVMeanURB4FG,ModINVMeanURB4L, rank="DIC")


save(list = ls(), file = "/Users/benjamingeffroy/Desktop/Plos Biol Response/Final Files/Analyse R CV Mean/env_plosbiol.RData")


####################################################################################################################################
####################################################################################################################################
#  ------------------------------    All Contexts
####################################################################################################################################
####################################################################################################################################

# phylogeny
#----------------------------------------

AC1=AC1[which(!AC1$CVABS=="na"),]
AC1$context = factor(AC1$context, levels=c('domestication','captivity','urban'))
AC1$Species.L.name=as.character(AC1$Species.L.name)
AC1$phylo=as.character(AC1$phylo)
taxa<-tnrs_match_names(names= unique(AC1$Species.L.name))
treeCap <- tol_induced_subtree(ott_ids = ott_id(taxa))
treeCap$tip.label=colsplit(treeCap$tip.label, "_ott", names=c("phylo", "waste"))[,1]
treeCap$tip.label[treeCap$tip.label=="Oncorhynchus_mykiss_(species_in_domain_Eukaryota)"]="Oncorhynchus_mykiss"
tree2=collapse.singles(treeCap, root.edge = FALSE)
tree3 = compute.brlen(tree2, method = "Grafen", power = 1) #Grafen's distance
inv.treeAC1<-inverseA(tree3,scale=T)


list = AC1[ , c('Species.L.name','phylo')]
list = unique(list)
row.names(list) <- list$phylo
check <- name.check(tree3, list)
check

tiff(paste(dir,"/Phylogeny All Animals.tif",sep=""),res=500,height = 30,width=12, unit="cm")
plot(tree3, cex = .8, label.offset = .1, no.margin = TRUE)
dev.off()


#==== Producing a Loess ==================


ggplot(AC1, aes(Generation, CVABS))+
  geom_point()+
  geom_smooth()


# Find the Best weibull parameters for the LOESS => 


gen=seq(0,max(AC1$Generation), by=0.1)
loe=loess(CVABS~Generation, data=AC1)
cvabs_loess=predict(loe)

tooptimise_loessGM=function(par){
  x=data.frame(cbind(AC1$Generation, cvabs_loess))
  names(x)[1]="Generation"
  pred=weib1(x$Generation, par[1], par[2], par[3], par[4], par[5])
  res=cbind(x, pred)
  MAE=sum(abs(res$cvabs_loess-res$pred))/length(res$cvabs_loess)
  return(MAE)
}

parini7=NA
parini7[1]=0   # tmin
parini7[2]=0    # a
parini7[3]=0  # k
parini7[4]=0    # teta
parini7[5]=0  # maxi

res=cmaes::cma_es(parini7, tooptimise_loessGM,
                  lower=c(-50, 0, 0, 0, 0),
                  upper=c(10, 500, 10, 150, 2),
                  control=list(trace=10, maxit=100, sigma=10, lambda=100))
RE=res$value
RE
parini7=res$par
parini7

# 0.7411594 335.7541787   1.5709834 149.9972614   0.5986333
# Lowest MAE 0.11 
# =============WEIBULL==============

abscv_L=weib1(gen, tmin=parini7[1], a=parini7[2], k=parini7[3], teta=parini7[4], maxi=parini7[5])
plot(AC1$Generation, AC1$CVABS, xlab="Generation",ylab="CV")
points(abscv_L~gen, col="blue", type="l")
legend(600,80, legend=c("Model Weibull on loess"),
       col=c("blue"), lty=1:3, cex=0.9, merge = TRUE)
title("CV Generation all",
      cex.main = 1.1)


#==== Finding the best model

AC1$weibL=weib1(AC1$Generation, parini7[1],  parini7[2],   parini7[3],  parini7[4],   parini7[5])

# creates pseudo-variance with inverse of sample size (it's used to weighting analysis by sample size..it's a trick)
AC1$pseudo.var1 = 1/AC1$n.total

# creates random effect "id" (it's required at least for a m-a to calculate the between variance component)
AC1$spec.id =as.character(AC1$phylo)


# ------------------  CV ----------------------
MCMCglmm.updateable<- updateable(MCMCglmm)

ModMaxWeib=MCMCglmm.updateable(CVABS ~ weibL, random=~ spec.id +phylo+ Studies+typ_stu,
                               mev= AC1$pseudo.var1, data=AC1,family="gaussian", prior=prior4, ginverse=list(phylo=inv.treeAC1$Ainv),
                               nitt=1000000,burnin=30000,thin=100, verbose=F)

summary(ModMaxWeib)
plot(ModMaxWeib$Sol)
plot(ModMaxWeib$VCV)
autocorr(ModMaxWeib$VCV)


# ----------------------------------                --------------------
# ----------------------------------      Mean      --------------------
# ----------------------------------                --------------------
AC1=read.csv2(paste(dir, "/ALL.csv", sep=""), dec=".")
AC3=AC1[which(!AC1$Selected.for %in%  c("High Fear", "Agressivness")),]


AC3$Species.L.name=as.character(AC3$Species.L.name)
AC3$phylo=as.character(AC3$phylo)
taxa<-tnrs_match_names(names= unique(AC3$Species.L.name))
treeCap <- tol_induced_subtree(ott_ids = ott_id(taxa))
treeCap$tip.label=colsplit(treeCap$tip.label, "_ott", names=c("phylo", "waste"))[,1]
treeCap$tip.label[treeCap$tip.label=="Oncorhynchus_mykiss_(species_in_domain_Eukaryota)"]="Oncorhynchus_mykiss"
tree2=collapse.singles(treeCap, root.edge = FALSE)
tree3 = compute.brlen(tree2, method = "Grafen", power = 1) #Grafen's distance
inv.treeAC3<-inverseA(tree3,scale=T)


list = AC3[ , c('Species.L.name','phylo')]
list = unique(list)
row.names(list) <- list$phylo
check <- name.check(tree3, list)
check


# Set all means above at least 1
AC3$Mean2=AC3$Mean+abs(min(AC3$Mean))+1

# Center cut per behavioural type and studies
mean_mean=aggregate(Mean2~typ_stu, AC3, mean)
names(mean_mean)[2]="Mean_mean"
sd_mean=aggregate(Mean2~typ_stu, AC3, function(x){sd(x,na.rm=TRUE)})
names(sd_mean)[2]="Sd_mean"
sd_mean$Sd_mean[which(is.na(sd_mean$Sd_mean))]=1

AC3=merge(AC3, mean_mean)
AC3=merge(AC3, sd_mean)

AC3$norm_mean=(AC3$Mean2-AC3$Mean_mean)/AC3$Sd_mean


# ============= Optimisation des parametres pour la fonction Inverse ==============

tooptimiseGM=function(par){
  x=AC3[, c("Generation", "norm_mean")]
  pred=inv(x$Generation, par[1], par[2], par[3])
  res=cbind(x, pred)
  MAE=sum(abs(res$norm_mean-res$pred))/length(res$norm_mean)
  return(MAE)
}

parini8=NA
parini8[1]=0   # max
parini8[2]=0.1    # a
parini8[3]=0  # b


res=cmaes::cma_es(parini8, tooptimiseGM,
                  lower=c(-10, 0, 0),
                  upper=c(1000, 3, 1000),
                  control=list(trace=10, maxit=100, sigma=10, lambda=100))
MAE=res$value
MAE
parini8=res$par
parini8

#-0.5211043  0.9391290  0.5584906
# ============= Inverse ==============

gen=seq(0,max(AC3$Generation), by=0.1)
MEANinv=inv(gen, max=parini8[1], a=parini8[2], b=parini8[3])
plot(AC3$Generation, AC3$norm_mean)
points(MEANinv~gen, col="red", type="l")

AC3$INVall=inv(AC3$Generation, parini8[1],  parini8[2],   parini8[3])

# creates pseudo-variance with inverse of sample size 
AC3$pseudo.var2 = 1/AC3$n.total


# creates random effect "id" 
AC3$spec.id =as.character(AC3$phylo) 


########## Full Models

AC3$context = factor(AC3$context, levels=c('domestication','captivity','urban'))

ModINVMeanALL4ALL<-MCMCglmm.updateable(norm_mean ~ INVall, random=~ spec.id + Studies+typ_stu+phylo,
                                           mev= AC3$pseudo.var2, data=AC3,family="gaussian", prior=prior4,ginverse=list(phylo=inv.treeAC3$Ainv),
                                           nitt=numit,burnin=burn_in,thin=100, verbose=F) 

summary(ModINVMeanALL4ALL)
plot(ModINVMeanALL4ALL$Sol)
plot(ModINVMeanALL4ALL$VCV)
autocorr(ModINVMeanALL4ALL$VCV)

####################################################################################################################################
####################################################################################################################################
#  ------------------------------    Tests for differences in Generation 0 between contexts for the CV
####################################################################################################################################
####################################################################################################################################


GEN0 <- subset(AC1, AC1$Generation=="0")
GEN0=GEN0[which(!is.na(GEN0$CVABS)),]


# ----------------------------------             --------------------
# ---------------------------------- ALL ANIMALS --------------------
# ----------------------------------             --------------------


# phylogeny
#----------------------------------------

#import tree

GEN0$Species.L.name=as.character(GEN0$Species.L.name)
GEN0$phylo=as.character(GEN0$phylo)
taxa<-tnrs_match_names(names= unique((GEN0$Species.L.name)))
treeCap <- tol_induced_subtree(ott_ids = ott_id(taxa))
treeCap$tip.label=colsplit(treeCap$tip.label, "_ott", names=c("phylo", "waste"))[,1]
treeCap$tip.label[treeCap$tip.label=="Oncorhynchus_mykiss_(species_in_domain_Eukaryota)"]="Oncorhynchus_mykiss"
tree2=collapse.singles(treeCap, root.edge = FALSE)
tree3 = compute.brlen(tree2, method = "Grafen", power = 1) #Grafen's distance
inv.treeGEN0<-inverseA(tree3,scale=T)


list = GEN0[ , c('Species.L.name','phylo')]
list = unique(list)
row.names(list) <- list$phylo
check <- name.check(tree3, list)
check


# creates pseudo-variance with inverse of sample size (it's used to weighting analysis by sample size..it's a trick)

GEN0$pseudo.var2 = 1/GEN0$n.total

# creates random effect "id" (it's required at least for a m-a to calculate the between variance component)
GEN0$spec.id =as.character(GEN0$phylo)


ModGENO=MCMCglmm.updateable(CVABS~context, random=~ spec.id + Studies+typ_stu +phylo,
                            mev= GEN0$pseudo.var2, data=GEN0,family="gaussian", prior=prior4, ginverse=list(phylo=inv.treeGEN0$Ainv),
                            nitt=numit,burnin=burn_in,thin=100, verbose=F)

summary(ModGENO) # no differences between contexts

# post.mean l-95% CI u-95% CI eff.samp   pMCMC   
# (Intercept)             0.9577   0.3656   1.5569     9700 0.00206 **
#   contextdomestication   -0.2453  -1.0573   0.5759     9700 0.54165   
# contexturban           -0.6031  -1.8053   0.5883     9700 0.31629  


# ----------------------------------                --------------------
# ----------------------------------      Mean      --------------------
# ----------------------------------                --------------------


AC3=AC1[which(!AC1$Selected.for %in%  c("High Fear", "Agressivness")),]

# Set all means above at least 1
AC3$Mean2=AC3$Mean+abs(min(AC3$Mean))+1

# Center cut per behavioural type and studies
mean_mean=aggregate(Mean2~typ_stu, AC3, mean)
names(mean_mean)[2]="Mean_mean"
sd_mean=aggregate(Mean2~typ_stu, AC3, function(x){sd(x,na.rm=TRUE)})
names(sd_mean)[2]="Sd_mean"
sd_mean$Sd_mean[which(is.na(sd_mean$Sd_mean))]=1

AC3=merge(AC3, mean_mean)
AC3=merge(AC3, sd_mean)

AC3$norm_mean=(AC3$Mean2-AC3$Mean_mean)/AC3$Sd_mean

GEN0Mean <- subset(AC3, AC3$Generation=="0")


GEN0Mean$Species.L.name=as.character(GEN0Mean$Species.L.name)
GEN0Mean$phylo=as.character(GEN0Mean$phylo)
taxa<-tnrs_match_names(names= unique(GEN0Mean$Species.L.name))
treeCap <- tol_induced_subtree(ott_ids = ott_id(taxa))
treeCap$tip.label=colsplit(treeCap$tip.label, "_ott", names=c("phylo", "waste"))[,1]
treeCap$tip.label[treeCap$tip.label=="Oncorhynchus_mykiss_(species_in_domain_Eukaryota)"]="Oncorhynchus_mykiss"
tree2=collapse.singles(treeCap, root.edge = FALSE)
tree3 = compute.brlen(tree2, method = "Grafen", power = 1) #Grafen's distance
inv.treeGEN0Mean<-inverseA(tree3,scale=T)


list = GEN0Mean[ , c('Species.L.name','phylo')]
list = unique(list)
row.names(list) <- list$phylo
check <- name.check(tree3, list)
check

# creates pseudo-variance with inverse of sample size (it's used to weighting analysis by sample size..it's a trick)

GEN0Mean$pseudo.var2 = 1/GEN0Mean$n.total

# creates random effect "id" (it's required at least for a m-a to calculate the between variance component)
GEN0Mean$spec.id =as.character(GEN0Mean$phylo)

GEN0Mean$context = factor(GEN0Mean$context, levels=c('domestication','captivity','urban'))
ModGENO1=MCMCglmm.updateable(norm_mean~context, random=~ spec.id + Studies+typ_stu +phylo,
                            mev= GEN0Mean$pseudo.var2, data=GEN0Mean,family="gaussian", prior=prior4, ginverse=list(phylo=inv.treeGEN0Mean$Ainv),
                            nitt=numit,burnin=burn_in,thin=100, verbose=F)

summary(ModGENO1) 

# Location effects: norm_mean ~ context 
# 
# post.mean l-95% CI u-95% CI eff.samp pMCMC
# (Intercept)         0.1390  -0.6794   1.0266     9700 0.731
# contextcaptivity   -0.2532  -0.8000   0.3079     9700 0.361
# contexturban        0.6540  -0.2652   1.5812     9200 0.161
