# Supplementary material for: Evolutionary dynamics in the Anthropocene: Life history and intensity of human contact shape antipredator responses
Source: PLoS Biol. 2020 Sep 22;18(9):e3000818. doi: 10.1371/journal.pbio.3000818 (PMC7508406; doi:10.1371/journal.pbio.3000818)
Supplement: S1 Data — All data for the meta-analysis, (A) initial data management, (B) data management, and (C) R code and data. (ZIP) [file pbio.3000818.s012.zip › S1 Data/B/Datamanagement.R]

###------------------------------------------------------------------------
###-----------------                                        ---------------
###-----------------      GEFFROY, SADOUL et al.            ---------------
###-----------------                                        ---------------
###-------------------------     2020        ------------------------------
###-----------------                               ------------------------
###-----------            For PLOS Biology           ----------------------

#### Run first Initial datamanagement

#### Runs on RStudio
#### If you do not use RStudio change line 21

#### This script creates the final dataset used for statistics

#### To make a clean R environment
rm(list=ls())
cat("\014")  


dir=dirname(rstudioapi::getActiveDocumentContext()$path)     # gets the name of the directory of the active script (works only in R studio)

library(reshape2)
library(plyr)
library(rotl)
library(MCMCglmm)


####### Import Data

domes=read.table(paste(dir, "/ALL_domestication.csv", sep=""), header=T, sep=";", fill=T, dec=".",quote="\"", colClasses = "character")
capt=read.table(paste(dir, "/ALL_captivity.csv", sep=""), header=T, sep=";", fill=T, dec=".",quote="\"", colClasses = "character")
urban=read.table(paste(dir, "/ALL_urbanization.csv", sep=""), header=T, sep=";", fill=T, dec=".",quote="\"", colClasses = "character")

life_traits=read.table(paste(dir, "/Life History Trait Final.csv", sep=""), header=T, sep=";", fill=T, dec=",", na.strings = c("na", ""))
names(life_traits)[1]="Species.L.name"
life_traits$Species.L.name=as.character(life_traits$Species.L.name)

#######--------------- Combine all
tot=rbind.fill(
  domes,
  capt,
  urban
)

#### All numeric
tot$Generation=as.numeric(as.character(tot$Generation))
tot$Variance=as.numeric(as.character(tot$Variance))
tot$Mean=as.numeric(as.character(tot$Mean))
tot$n.total=as.numeric(as.character(tot$n.total))

#### Removes dogs from the dataset
tot=tot[which(tot$Species.L.name!="Canis lupus"),] # this removes dogs this does not change much, but in fact we don't have the number of generations and this arbitrary number does not mean anything

#### Total number of Studies per context (In the PRISMA)
aggregate(Studies~context, unique(tot[, c("Studies", "context")]), length)


#### Keep only data with at least two generations within traits, contexts, species and Studies
tot2=tot[which(!is.na(tot$Generation)),]

tot2$type=paste(tot2$Type.of.antipredator.Behavioural.Trait, tot2$Type.of.antipredator.Physiological.Trait, sep="")
tot2$typ_sp_cont=paste(tot2$type, tot2$Species.L.name, tot2$context, tot2$Studies, sep="_")
tot2$typ_stu=paste(tot2$type, tot2$Studies, sep="_")


Length_Gen=aggregate(Generation~typ_sp_cont, data=unique(tot2[,c("Generation","typ_sp_cont")]), length)

of_interest=Length_Gen[which(Length_Gen$Generation>=2), "typ_sp_cont"]
tot2=tot2[which(tot2$typ_sp_cont %in% of_interest),]
tot2$Generation=as.numeric(as.character(tot2$Generation))

check=aggregate(Generation~typ_sp_cont, data=unique(tot2[,c("Generation","typ_sp_cont")]), length)
summary(check)


#### Total number of Studies per context (In the PRISMA)
aggregate(Studies~context, unique(tot2[, c("Studies", "context")]), length)


############################
####### Choose one context when studies are available in 2 contexts (using same species)
## when there is no directed selection on the species
## we assume that it is captivity and not domesticated

temp=aggregate(context~Species.L.name, unique(tot2[, c("Species.L.name", "context")]), length)
species.of.interest=temp[temp$context>=2,"Species.L.name"]

to_view=unique(tot2[which(tot2$Species.L.name %in% species.of.interest),c("Studies", "context")])
# View(to_view[order(as.character(to_view$Studies)),])

toremove=c(
  which((tot2$Studies=="Benhaim et al. 2012. Early life behavioural differences in wild caught and domesticated sea bass (Dicentrarchus labrax). Applied Animal Behavioural Sciences, 141  " 
         & tot2$context=="captivity")),
  which(tot2$Studies=="Millot et al. 2009. Exploration behaviour and flight response toward a stimulus in three sea bass strains (Dicentrarchus labrax L.). Applied Animal Behavior Science, " 
        & tot2$context=="captivity"),
  which(tot2$Studies=="de Mestral & Herbinger 2013. Reduction in antipredator response detected between first and second generations of endangered juvenile Atlantic salmon Salmo " 
        & tot2$context=="captivity"),
  which(tot2$Studies=="Hakansson & Jensen 2005. Behavioural and morphological variation between captive populations of red junglefowl (Gallus gallus) - possible implications for" 
        & tot2$context=="captivity"),
  which(tot2$Studies=="Hakansson et al. 2007. Behavioural differences between two captive populations of red jungle fowl (Gallus gallus) with different genetic background, raised under" 
        & tot2$context=="captivity"),
  which(tot2$Studies=="Hakansson & Jensen 2008. A longitudinal study of antipredator behaviour in four successive generations of two populations of captive red junglefowl. Applied " 
        & tot2$context=="captivity")
)

equivalent_domesticated=c(
  which(tot2$Studies=="Benhaim, David; Pean, Samuel; Lucas, Gael; Blanc, Nancy; Chatain, Beatrice; Begout, Marie-Laure"),
  which(tot2$Studies=="Millot, S.; Begout, M. -L.; Chatain, B."),
  which(tot2$Studies=="de Mestral, L. G.; Herbinger, C. M." ),
  which(tot2$Studies=="Hakansson, J; Jensen, P" ),
  which(tot2$Studies=="Hakansson, J.; Bratt, C.; Jensen, P." ),
  which(tot2$Studies=="Hakansson, Jennie; Jensen, Per")
)

duplicated_studies_captivity = tot2[toremove,]
duplicated_studies_domesticated = tot2[equivalent_domesticated,]

tot2=tot2[-toremove,]


#### Total number of Studies per context (In the PRISMA, prior transfer between contexts)
aggregate(Studies~context, unique(tot2[, c("Studies", "context")]), length)


################ Prepare for Phylogeny, used in the "analyse script"

tot2$Species.L.name=as.character(tot2$Species.L.name)

tot2[grep("Parus", tot2$Species.L.name), "Species.L.name"]="Parus major"
tot2$Species.L.name[which(tot2$Species.L.name=="Spermophilus beldingi")]="Urocitellus beldingi"
tot2$Species.L.name[which(tot2$Species.L.name=="Notechis scutatus occidentalis")]="Notechis scutatus"
tot2[grep("Physa acuta", tot2$Species.L.name), "Species.L.name"]="Physella"
tot2[grep("Larus ridibundus", tot2$Species.L.name), "Species.L.name"]="Larus argentatus"
tot2[grep("Physa acuta", tot2$Species.L.name), "Species.L.name"]="Physella"
tot2[grep("Regulus regulus", tot2$Species.L.name), "Species.L.name"]="Regulus"
tot2$Species.L.name[which(tot2$Species.L.name=="Carduelis chloris")]="Chloris chloris"


#### Merge with life history traits
tot2=merge(tot2, life_traits)

#### Transfer all species not selected in the domestication context to captivity
tocaptive=which(tot2$context=="domestication" & tot2$Selected.for=="" & is.na(tot2$Domesticated.For))
tot2[tocaptive, "context"]="captivity"

#### Transfer all species that are domesticated in captivity to domestication
all_selected=unique(tot2$Species.L.name[which(tot2$Domesticated.For!="")])
todomestication=which(tot2$context=="captivity" & tot2$Species.L.name %in% all_selected)
tot2[todomestication, "context"]="domestication"

unique(tot2$Species.L.name[which(tot2$context=="captivity")])


#### Total number of Studies per context (In the PRISMA, prior analyses)
aggregate(Studies~context, unique(tot2[, c("Studies", "context")]), length)


################ Calculate CVABS and Means

#--- CVABS
tot2$SD=sqrt(tot2$Variance)
tot2$CV=(tot2$SD)/(tot2$Mean)
# tot2$CV1=(tot2$SD)/(tot2$Mean+1)

tot2$CVABS=abs(tot2$CV)
# tot2$CVABS1=abs(tot2$CV1)


# tot2=tot2[which(tot2$CVABS!="Inf"),]
tot2[which(is.na(tot2$CVABS) & tot2$Variance==0),"CVABS"]=0
tot2[which(tot2$CVABS=="Inf"),"CVABS"]=NA
tot2[which(tot2$CV=="Inf"),"CV"]=NA

tot2=tot2[which(!is.na(tot2$n.total)),]


#--- Deal with negative values of the mean
tot2$Mean[which(tot2$Direction.of.the.effect.FEAR=="-")]=
  tot2$Mean[which(tot2$Direction.of.the.effect.FEAR=="-")]*(-1)


#### Total number of Studies per context (In the PRISMA, post analyses)
aggregate(CVABS~context, tot2[which(!is.na(tot2$CVABS)),], length)

temp=tot2[which(!tot2$Selected.for %in%  c("High Fear", "Agressivness")),]    # because these studies are removed in the script "analyse" for the mean
aggregate(Mean~context, temp[which(!is.na(temp$Mean)),], length)

#### Number of Generation per Studies, type, context and species
mean(aggregate(Generation~Studies*type*context*Species.L.name, temp[which(!is.na(temp$Mean)),], length)[,5])
sd(aggregate(Generation~Studies*type*context*Species.L.name, temp[which(!is.na(temp$Mean)),], length)[,5])

#### Number of traits per Studies, context and species
mean(aggregate(type~Studies*context*Species.L.name, unique(temp[which(!is.na(temp$Mean)),c("type", "Studies","context","Species.L.name")]), length)[,4])
sd(aggregate(type~Studies*context*Species.L.name,unique(temp[which(!is.na(temp$Mean)),c("type", "Studies","context","Species.L.name")]), length)[,4])


#### Add phylo name
tot2$phylo=gsub(" ", "_", tot2$Species.L.name)
tot2$phylo=as.character(tot2$phylo)

tot2$phylo[which(tot2$phylo=="Notechis_scutatus_occidentalis")]="Notechis_scutatus"
tot2$phylo[which(tot2$phylo=="Spermophilus_beldingi")]="Urocitellus_beldingi"
tot2$phylo[which(tot2$phylo=="Physella")]="Physa_(genus_in_Opisthokonta)"
tot2$phylo[which(tot2$phylo=="Carduelis_chloris")]="Chloris_chloris"


#### Get distances between species
taxa<-tnrs_match_names(names= unique(tot2$Species.L.name))
treeCap <- tol_induced_subtree(ott_ids = ott_id(taxa))
treeCap$tip.label=colsplit(treeCap$tip.label, "_ott", names=c("phylo", "waste"))[,1]
treeCap$tip.label[treeCap$tip.label=="Oncorhynchus_mykiss_(species_in_domain_Eukaryota)"]="Oncorhynchus_mykiss"
tree2=collapse.singles(treeCap, root.edge = FALSE)
tree3 = compute.brlen(tree2, method = "Grafen", power = 1) #Grafen's distance
inv.treetot2<-inverseA(tree3,scale=T)

#### Make table S1
S1=unique(temp[order(temp$context, temp$type), c("context", "type")])
write.table(S1, gsub("Data management", "/Analyse R CV Mean/S1.csv", dir), sep=";", row.names = F, dec=".")


tiff(paste(dir,"/Phylogeny All.tif",sep=""),res=70,height = 30,width=25, unit="cm")
plot.phylo(tree3, type="fan", cex=0.7)
dev.off()


######## Export
write.table(tot2, gsub("Data management", "/Analyse R CV Mean/ALL.csv", dir), sep=";", row.names = F, dec=".")
