# Supplementary material for: Evolutionary dynamics in the Anthropocene: Life history and intensity of human contact shape antipredator responses
Source: PLoS Biol. 2020 Sep 22;18(9):e3000818. doi: 10.1371/journal.pbio.3000818 (PMC7508406; doi:10.1371/journal.pbio.3000818)
Supplement: S1 Data — All data for the meta-analysis, (A) initial data management, (B) data management, and (C) R code and data. (ZIP) [file pbio.3000818.s012.zip › S1 Data/B/ALL_domestication.csv]

context	Species.L.name	Generation	Variance	Mean	Age	n.total	Direction.of.the.effect.FEAR	Type.of.antipredator.Behavioural.Trait	Type.of.antipredator.Physiological.Trait	Studies	Country	Selected.for	with_predator
domestication	Gallus gallus	141	14.669	7.3	Adolescent	10	-	Aerial Predator : Exploration		Agnvall, Beatrix; Jensen, Per	Sweden		yes
domestication	Gallus gallus	147	43.56	8.17	Adolescent	62	-	Aerial Predator : Exploration		Agnvall, Beatrix; Jensen, Per	Sweden		yes
domestication	Gallus gallus	147	14.516	0.51	Adolescent	62	+	Aerial Predator : Freeze		Agnvall, Beatrix; Jensen, Per	Sweden		yes
domestication	Gallus gallus	141	48.581	3.8	Adolescent	10	+	Aerial Predator : Freeze		Agnvall, Beatrix; Jensen, Per	Sweden		yes
domestication	Gallus gallus	141	40.832	24	Adolescent	10	+	Aerial Predator : Stand alert		Agnvall, Beatrix; Jensen, Per	Sweden		yes
domestication	Gallus gallus	147	40.069	24.67	Adolescent	62	+	Aerial Predator : Stand alert		Agnvall, Beatrix; Jensen, Per	Sweden		yes
domestication	Gallus gallus	144	0.64	4.5	Adolescent	22	-	Aerial Predator : Exploration		Agnvall, Beatrix; Jongren, Markus; Strandberg, Erling; Jensen, Per	Sweden		yes
domestication	Gallus gallus	146	0.64	5.5	Adolescent	60	-	Aerial Predator : Exploration		Agnvall, Beatrix; Jongren, Markus; Strandberg, Erling; Jensen, Per	Sweden		yes
domestication	Gallus gallus	141	1.21	8.7	Adolescent	12	-	Aerial Predator : Exploration		Agnvall, Beatrix; Jongren, Markus; Strandberg, Erling; Jensen, Per	Sweden		yes
domestication	Gallus gallus	146	0.81	1.7	Adolescent	60	+	Aerial Predator : Freeze		Agnvall, Beatrix; Jongren, Markus; Strandberg, Erling; Jensen, Per	Sweden		yes
domestication	Gallus gallus	141	1.21	2.6	Adolescent	12	+	Aerial Predator : Freeze		Agnvall, Beatrix; Jongren, Markus; Strandberg, Erling; Jensen, Per	Sweden		yes
domestication	Gallus gallus	144	1.21	4.5	Adolescent	22	+	Aerial Predator : Freeze		Agnvall, Beatrix; Jongren, Markus; Strandberg, Erling; Jensen, Per	Sweden		yes
domestication	Gallus gallus	146	1.44	18.2	Adolescent	60	+	Aerial Predator : Stand alert		Agnvall, Beatrix; Jongren, Markus; Strandberg, Erling; Jensen, Per	Sweden		yes
domestication	Gallus gallus	141	1.44	22.5	Adolescent	12	+	Aerial Predator : Stand alert		Agnvall, Beatrix; Jongren, Markus; Strandberg, Erling; Jensen, Per	Sweden		yes
domestication	Gallus gallus	144	1.21	23.1	Adolescent	22	+	Aerial Predator : Stand alert		Agnvall, Beatrix; Jongren, Markus; Strandberg, Erling; Jensen, Per	Sweden		yes
domestication	Gallus gallus	144	12.96	57.5	Adolescent	22	+	Fear		Agnvall, Beatrix; Jongren, Markus; Strandberg, Erling; Jensen, Per	Sweden		yes
domestication	Gallus gallus	146	6.25	57.7	Adolescent	60	+	Fear		Agnvall, Beatrix; Jongren, Markus; Strandberg, Erling; Jensen, Per	Sweden		yes
domestication	Gallus gallus	141	0.81	66.7	Adolescent	12	+	Fear		Agnvall, Beatrix; Jongren, Markus; Strandberg, Erling; Jensen, Per	Sweden		yes
domestication	Gallus gallus	146	2.237	26.06708046	Adult	33	+		BMR	Agnvall, Beatrix; Katajamaa, Rebecca; Altimiras, Jordi; Jensen, Per	Sweden	High Fear	yes
domestication	Gallus gallus	146	1.279	26.96058223	Adult	15	+		BMR	Agnvall, Beatrix; Katajamaa, Rebecca; Altimiras, Jordi; Jensen, Per	Sweden	Low Fear	yes
domestication	Gallus gallus	148	51.929	7.662287143	Adult	14	+		Corticosterone after stress	Agnvall, Beatrix; Katajamaa, Rebecca; Altimiras, Jordi; Jensen, Per	Sweden	High Fear	yes
domestication	Gallus gallus	148	270.483	10.06140893	Adult	18	+		Corticosterone after stress	Agnvall, Beatrix; Katajamaa, Rebecca; Altimiras, Jordi; Jensen, Per	Sweden	Low Fear	yes
domestication	Gallus gallus	148	0.009	0.728357131	Adult	13	-		Serotonine	Agnvall, Beatrix; Katajamaa, Rebecca; Altimiras, Jordi; Jensen, Per	Sweden	High Fear	yes
domestication	Gallus gallus	148	0.037	0.823589268	Adult	28	-		Serotonine	Agnvall, Beatrix; Katajamaa, Rebecca; Altimiras, Jordi; Jensen, Per	Sweden	Low Fear	yes
domestication	Rattus norvegicus	116	2601	589	Adult	20	+		Corticosterone	Albert, Frank W.; Shchepina, Olesya; Winter, Christine; Roempler, Holger; Teupser, Daniel; Palme, Rupert; Ceglarek, Uta; Kratzsch, Juergen; Sohr, Reinhard; Trut, Lyudmila N.; Thiery, Joachim; Morgenstern, Rudolf; Plyusnina, Irina Z.; Schoeneberg, Torsten; Paabo, Svante	Sweden	Tameness	yes
domestication	Rattus norvegicus	116	1600	766	Adult	18	+		Corticosterone	Albert, Frank W.; Shchepina, Olesya; Winter, Christine; Roempler, Holger; Teupser, Daniel; Palme, Rupert; Ceglarek, Uta; Kratzsch, Juergen; Sohr, Reinhard; Trut, Lyudmila N.; Thiery, Joachim; Morgenstern, Rudolf; Plyusnina, Irina Z.; Schoeneberg, Torsten; Paabo, Svante	Sweden	Tameness	yes
domestication	Rattus norvegicus	116	0.04	1.7	Adult	10	+		Fecal corticosterone	Albert, Frank W.; Shchepina, Olesya; Winter, Christine; Roempler, Holger; Teupser, Daniel; Palme, Rupert; Ceglarek, Uta; Kratzsch, Juergen; Sohr, Reinhard; Trut, Lyudmila N.; Thiery, Joachim; Morgenstern, Rudolf; Plyusnina, Irina Z.; Schoeneberg, Torsten; Paabo, Svante	Sweden	Tameness	yes
domestication	Rattus norvegicus	116	16	21	Adult	7	-		Serotonine	Albert, Frank W.; Shchepina, Olesya; Winter, Christine; Roempler, Holger; Teupser, Daniel; Palme, Rupert; Ceglarek, Uta; Kratzsch, Juergen; Sohr, Reinhard; Trut, Lyudmila N.; Thiery, Joachim; Morgenstern, Rudolf; Plyusnina, Irina Z.; Schoeneberg, Torsten; Paabo, Svante	Sweden	Tameness	yes
domestication	Rattus norvegicus	116	0.01	0.6	Adult	23	-	Approach human		Albert, Frank W.; Shchepina, Olesya; Winter, Christine; Roempler, Holger; Teupser, Daniel; Palme, Rupert; Ceglarek, Uta; Kratzsch, Juergen; Sohr, Reinhard; Trut, Lyudmila N.; Thiery, Joachim; Morgenstern, Rudolf; Plyusnina, Irina Z.; Schoeneberg, Torsten; Paabo, Svante	Sweden	Tameness	yes
domestication	Rattus norvegicus	116	0.04	1.1	Adult	18	-	Approach human		Albert, Frank W.; Shchepina, Olesya; Winter, Christine; Roempler, Holger; Teupser, Daniel; Palme, Rupert; Ceglarek, Uta; Kratzsch, Juergen; Sohr, Reinhard; Trut, Lyudmila N.; Thiery, Joachim; Morgenstern, Rudolf; Plyusnina, Irina Z.; Schoeneberg, Torsten; Paabo, Svante	Sweden	Tameness	yes
domestication	Rattus norvegicus	116	0.01	0.1	Adult	23	+	Flight		Albert, Frank W.; Shchepina, Olesya; Winter, Christine; Roempler, Holger; Teupser, Daniel; Palme, Rupert; Ceglarek, Uta; Kratzsch, Juergen; Sohr, Reinhard; Trut, Lyudmila N.; Thiery, Joachim; Morgenstern, Rudolf; Plyusnina, Irina Z.; Schoeneberg, Torsten; Paabo, Svante	Sweden	Tameness	yes
domestication	Rattus norvegicus	116	0.01	0.2	Adult	18	+	Flight		Albert, Frank W.; Shchepina, Olesya; Winter, Christine; Roempler, Holger; Teupser, Daniel; Palme, Rupert; Ceglarek, Uta; Kratzsch, Juergen; Sohr, Reinhard; Trut, Lyudmila N.; Thiery, Joachim; Morgenstern, Rudolf; Plyusnina, Irina Z.; Schoeneberg, Torsten; Paabo, Svante	Sweden	Tameness	yes
domestication	Rattus norvegicus	116	16	22.1	Adult	18	+	Freezing		Albert, Frank W.; Shchepina, Olesya; Winter, Christine; Roempler, Holger; Teupser, Daniel; Palme, Rupert; Ceglarek, Uta; Kratzsch, Juergen; Sohr, Reinhard; Trut, Lyudmila N.; Thiery, Joachim; Morgenstern, Rudolf; Plyusnina, Irina Z.; Schoeneberg, Torsten; Paabo, Svante	Sweden	Tameness	yes
domestication	Rattus norvegicus	116	10.24	23.1	Adult	23	+	Freezing		Albert, Frank W.; Shchepina, Olesya; Winter, Christine; Roempler, Holger; Teupser, Daniel; Palme, Rupert; Ceglarek, Uta; Kratzsch, Juergen; Sohr, Reinhard; Trut, Lyudmila N.; Thiery, Joachim; Morgenstern, Rudolf; Plyusnina, Irina Z.; Schoeneberg, Torsten; Paabo, Svante	Sweden	Tameness	yes
domestication	Rattus norvegicus	116	1.21	5.3	Adult	23	-	Tolerate Handling		Albert, Frank W.; Shchepina, Olesya; Winter, Christine; Roempler, Holger; Teupser, Daniel; Palme, Rupert; Ceglarek, Uta; Kratzsch, Juergen; Sohr, Reinhard; Trut, Lyudmila N.; Thiery, Joachim; Morgenstern, Rudolf; Plyusnina, Irina Z.; Schoeneberg, Torsten; Paabo, Svante	Sweden	Tameness	yes
domestication	Rattus norvegicus	116	1.44	5.7	Adult	18	-	Tolerate Handling		Albert, Frank W.; Shchepina, Olesya; Winter, Christine; Roempler, Holger; Teupser, Daniel; Palme, Rupert; Ceglarek, Uta; Kratzsch, Juergen; Sohr, Reinhard; Trut, Lyudmila N.; Thiery, Joachim; Morgenstern, Rudolf; Plyusnina, Irina Z.; Schoeneberg, Torsten; Paabo, Svante	Sweden	Tameness	yes
domestication	Salmo trutta	0	0.136	5.206	Juveniles	11	+	Refuge use		Alvarez, D; Nicieza, AG	Spain		yes
domestication	Salmo trutta	0	0.25	5.441	Juveniles	11	+	Refuge use		Alvarez, D; Nicieza, AG	Spain		yes
domestication	Salmo trutta	0	0.34	5.99	Juveniles	8	+	Refuge use		Alvarez, D; Nicieza, AG	Spain		yes
domestication	Salmo trutta	2	0.069	6.112	Juveniles	11	+	Refuge use		Alvarez, D; Nicieza, AG	Spain		yes
domestication	Salmo trutta	1	0.016	6.325	Juveniles	8	+	Refuge use		Alvarez, D; Nicieza, AG	Spain		yes
domestication	Gallus gallus	242	272.25	120	Adolescent	10	+	Tonic immibilty (s)		Archer, Gregory S.; Mench, Joy A.	USA	Growth	yes
domestication	Gallus gallus	242	767.29	213.5	Adolescent	10	+	Tonic immibilty (s)		Archer, Gregory S.; Mench, Joy A.	USA	Growth	yes
domestication	Gallus gallus	242	0.01	4.7	Adolescent	10	+	Wing flap		Archer, Gregory S.; Mench, Joy A.	USA	Growth	yes
domestication	Gallus gallus	242	0.01	5	Adolescent	10	+	Wing flap		Archer, Gregory S.; Mench, Joy A.	USA	Growth	yes
domestication	Oryctolagus cuniculus	1	0.129	0.334	Adolescent	24	+	Approach		Atkins, Rosemary; Blumstein, Daniel T.; Moseby, Katherine E.; West, Rebecca; Hyatt, Matthew; Letnic, Mike	Australia		yes
domestication	Oryctolagus cuniculus	1	0.003	0.05625	Adolescent	24	+	Escape		Atkins, Rosemary; Blumstein, Daniel T.; Moseby, Katherine E.; West, Rebecca; Hyatt, Matthew; Letnic, Mike	Australia		yes
domestication	Oryctolagus cuniculus	1	0.087	0.2632875	Adolescent	24	+	Looking		Atkins, Rosemary; Blumstein, Daniel T.; Moseby, Katherine E.; West, Rebecca; Hyatt, Matthew; Letnic, Mike	Australia		yes
domestication	Mus musculus	2.5	0.62	2.77885	Adult	20	-	Boldness		Auclair, Yannick; Koenig, Barbara; Lindholm, Anna K.	Switzerland		yes
domestication	Cavia porcellus	7000	0.563	4.11	Adolescent	27	+	Fleeing		Baklova, Aneta; Baranyiova, Eva; Simankova, Hana	Czech Republic		yes
domestication	Cavia porcellus	7000	2.103	4.52	Adolescent	27	+	Fleeing		Baklova, Aneta; Baranyiova, Eva; Simankova, Hana	Czech Republic		yes
domestication	Cavia porcellus	7000	1.254	3.22	Adolescent	27	+	Freezing		Baklova, Aneta; Baranyiova, Eva; Simankova, Hana	Czech Republic		yes
domestication	Cavia porcellus	7000	1.082	4.67	Adolescent	27	+	Freezing		Baklova, Aneta; Baranyiova, Eva; Simankova, Hana	Czech Republic		yes
domestication	Cavia porcellus	7000	1.061	4.85	Adolescent	27	+	Freezing		Baklova, Aneta; Baranyiova, Eva; Simankova, Hana	Czech Republic		yes
domestication	Cavia porcellus	7000	2.132	5.74	Adolescent	27	+	Freezing		Baklova, Aneta; Baranyiova, Eva; Simankova, Hana	Czech Republic		yes
domestication	Cavia porcellus	7000	1.3	2	Adolescent	27	+	Vigilance		Baklova, Aneta; Baranyiova, Eva; Simankova, Hana	Czech Republic		yes
domestication	Cavia porcellus	7000	0.518	3.15	Adolescent	27	+	Vigilance		Baklova, Aneta; Baranyiova, Eva; Simankova, Hana	Czech Republic		yes
domestication	Cavia porcellus	7000	1.664	4.26	Adolescent	27	+	Vigilance		Baklova, Aneta; Baranyiova, Eva; Simankova, Hana	Czech Republic		yes
domestication	Rangifer tarandus	995.5	893.183	49	Mixed	61	+	FID		Baskin, LM; Hjalten, J	Sweden		yes
domestication	Rangifer tarandus	995.5	3788.265	60	Mixed	33	+	FID		Baskin, LM; Hjalten, J	Sweden		yes
domestication	Rangifer tarandus	995.5	2295.918	114	Mixed	20	+	FID		Baskin, LM; Hjalten, J	Sweden		yes
domestication	Rangifer tarandus	995.5	3253.853	147	Mixed	20	+	FID		Baskin, LM; Hjalten, J	Sweden		yes
domestication	Rangifer tarandus	0	9189.14	150	Mixed	21	+	FID		Baskin, LM; Hjalten, J	Sweden		yes
domestication	Rangifer tarandus	977.5	9449.188	178	Mixed	12	+	FID		Baskin, LM; Hjalten, J	Sweden		yes
domestication	Rangifer tarandus	987	6173.469	216	Mixed	16	+	FID		Baskin, LM; Hjalten, J	Sweden		yes
domestication	Rangifer tarandus	0	16569.658	409	Mixed	24	+	FID		Baskin, LM; Hjalten, J	Sweden		yes
domestication	Rangifer tarandus	995.5	4983.731	106	Mixed	22	+	Vigilance		Baskin, LM; Hjalten, J	Sweden		yes
domestication	Rangifer tarandus	995.5	5147.074	178	Mixed	13	+	Vigilance		Baskin, LM; Hjalten, J	Sweden		yes
domestication	Rangifer tarandus	995.5	14642.337	201	Mixed	10	+	Vigilance		Baskin, LM; Hjalten, J	Sweden		yes
domestication	Rangifer tarandus	995.5	9110.787	221	Mixed	14	+	Vigilance		Baskin, LM; Hjalten, J	Sweden		yes
domestication	Rangifer tarandus	987	9375	256	Mixed	15	+	Vigilance		Baskin, LM; Hjalten, J	Sweden		yes
domestication	Rangifer tarandus	0	13823.342	270	Mixed	15	+	Vigilance		Baskin, LM; Hjalten, J	Sweden		yes
domestication	Rangifer tarandus	977.5	5171.999	300	Mixed	11	+	Vigilance		Baskin, LM; Hjalten, J	Sweden		yes
domestication	Rangifer tarandus	0	24693.878	471	Mixed	16	+	Vigilance		Baskin, LM; Hjalten, J	Sweden		yes
domestication	Canis lupus	5216	0.084	1.28	Juveniles	41	+		Basal Cortisol	Batt, Lara S.; Batt, Marjolyn S.; Baguley, John A.; McGreevy, Paul D.	Australia		yes
domestication	Canis lupus	5216	0.689	2.17	Adult	40	+		Basal Cortisol	Batt, Lara S.; Batt, Marjolyn S.; Baguley, John A.; McGreevy, Paul D.	Australia		yes
domestication	Ovis aries	15	0.726	16.4	Adult	60	+		Basal Cortisol	Beausoleil, Ngaio J.; Blache, Dorninique; Stafford, Kevin J.; Mellor, David J.; Noble, Alasdair D. L.	New Zealand		yes
domestication	Ovis aries	12	1.176	16.45	Adult	60	+		Basal Cortisol	Beausoleil, Ngaio J.; Blache, Dorninique; Stafford, Kevin J.; Mellor, David J.; Noble, Alasdair D. L.	New Zealand		yes
domestication	Ovis aries	15	0.726	16.45	Adult	60	+		Basal Cortisol	Beausoleil, Ngaio J.; Blache, Dorninique; Stafford, Kevin J.; Mellor, David J.; Noble, Alasdair D. L.	New Zealand		yes
domestication	Ovis aries	10	10.304	45	Adult	18	+	Fear		Beausoleil, NJ; Stafford, KJ; Mellor, DJ	New Zealand		yes
domestication	Ovis aries	10	7.84	52	Adult	18	+	Fear		Beausoleil, NJ; Stafford, KJ; Mellor, DJ	New Zealand		yes
domestication	Gallus gallus	145	0.005	0.071	Adult	6	+		Gene 1 involved in fear response	Belteky, Johan; Agnvall, Beatrix; Johnsson, Martin; Wright, Dominic; Jensen, Per	Sweden	Low Fear	yes
domestication	Gallus gallus	140	2.645	0.673	Adult	8	+		Gene 1 involved in fear response	Belteky, Johan; Agnvall, Beatrix; Johnsson, Martin; Wright, Dominic; Jensen, Per	Sweden	Low Fear	yes
domestication	Gallus gallus	140	0.037	0.124	Adult	8	+		Gene 3 involved in fear response	Belteky, Johan; Agnvall, Beatrix; Johnsson, Martin; Wright, Dominic; Jensen, Per	Sweden	Low Fear	yes
domestication	Gallus gallus	145	0.089	0.251	Adult	6	+		Gene 3 involved in fear response	Belteky, Johan; Agnvall, Beatrix; Johnsson, Martin; Wright, Dominic; Jensen, Per	Sweden	Low Fear	yes
domestication	Gallus gallus	145	0.091	0.382	Adult	6	+		Gene 4 involved in fear response	Belteky, Johan; Agnvall, Beatrix; Johnsson, Martin; Wright, Dominic; Jensen, Per	Sweden	Low Fear	yes
domestication	Gallus gallus	140	1.043	1.17	Adult	8	+		Gene 4 involved in fear response	Belteky, Johan; Agnvall, Beatrix; Johnsson, Martin; Wright, Dominic; Jensen, Per	Sweden	Low Fear	yes
domestication	Vulpes vulpes	0	0.645	1.128440367	Adolescent	465	-	Tameness		Belyaev D.K.1978. The Wilhelmine E. Key 1978 invitational lecture. Destabilizing selection as a factor in domestication. The Journal of heredity 70:301_308.	Russia	Low Fear	yes
domestication	Vulpes vulpes	2	1.038	3.433962264	Adolescent	93	-	Tameness		Belyaev D.K.1978. The Wilhelmine E. Key 1978 invitational lecture. Destabilizing selection as a factor in domestication. The Journal of heredity 70:301_308.	Russia	Low Fear	yes
domestication	Vulpes vulpes	10	1.204	4.01010101	Adolescent	217	-	Tameness		Belyaev D.K.1978. The Wilhelmine E. Key 1978 invitational lecture. Destabilizing selection as a factor in domestication. The Journal of heredity 70:301_308.	Russia	Low Fear	yes
domestication	Vulpes vulpes	18	1.325	4.395	Adolescent	468	-	Tameness		Belyaev D.K.1978. The Wilhelmine E. Key 1978 invitational lecture. Destabilizing selection as a factor in domestication. The Journal of heredity 70:301_308.	Russia	Low Fear	yes
domestication	Dicentrarchus labrax	5	214.085	38.20929229	Juveniles	188	+	Avoidance		Benhaim, David; Pean, Samuel; Lucas, Gael; Blanc, Nancy; Chatain, Beatrice; Begout, Marie-Laure	France		yes
domestication	Dicentrarchus labrax	0	244.307	41.85161768	Juveniles	188	+	Avoidance		Benhaim, David; Pean, Samuel; Lucas, Gael; Blanc, Nancy; Chatain, Beatrice; Begout, Marie-Laure	France		yes
domestication	Dicentrarchus labrax	0	6908.668	115.1348341	Juveniles	188	+	Freezing		Benhaim, David; Pean, Samuel; Lucas, Gael; Blanc, Nancy; Chatain, Beatrice; Begout, Marie-Laure	France		yes
domestication	Dicentrarchus labrax	5	6690.13	120.8123304	Juveniles	188	+	Freezing		Benhaim, David; Pean, Samuel; Lucas, Gael; Blanc, Nancy; Chatain, Beatrice; Begout, Marie-Laure	France		yes
domestication	Gallus gallus	407	1057.559	46.8	Adult	48	+	Tonic immibilty (s)		Bilcik, B; Keeling, LJ; Newberry, RC	Slovakia		yes
domestication	Gallus gallus	407	1967.961	68.5	Adult	48	+	Tonic immibilty (s)		Bilcik, B; Keeling, LJ; Newberry, RC	Slovakia		yes
domestication	Mus musculus	389	0	20	Adult	10	+	Avoidance		Blanchard, RJ; Hebert, MA; Ferrari, P; Palanza, P; Figueira, R; Blanchard, DC; Parmigiani, S	Italy		yes
domestication	Mus musculus	4	2673.225	125.5	Adult	10	+	Avoidance		Blanchard, RJ; Hebert, MA; Ferrari, P; Palanza, P; Figueira, R; Blanchard, DC; Parmigiani, S	Italy		yes
domestication	Mus musculus	4	14.161	16.6	Adult	10	-	Escape		Blanchard, RJ; Hebert, MA; Ferrari, P; Palanza, P; Figueira, R; Blanchard, DC; Parmigiani, S	Italy		yes
domestication	Mus musculus	389	93.025	26.5	Adult	10	-	Escape		Blanchard, RJ; Hebert, MA; Ferrari, P; Palanza, P; Figueira, R; Blanchard, DC; Parmigiani, S	Italy		yes
domestication	Mus musculus	389	0.004	0.24	Adult	10	+	Flight		Blanchard, RJ; Hebert, MA; Ferrari, P; Palanza, P; Figueira, R; Blanchard, DC; Parmigiani, S	Italy		yes
domestication	Mus musculus	4	0.064	0.69	Adult	10	+	Flight		Blanchard, RJ; Hebert, MA; Ferrari, P; Palanza, P; Figueira, R; Blanchard, DC; Parmigiani, S	Italy		yes
domestication	Mus musculus	389	0.847	0.618	Adult	10	+	Freezing		Blanchard, RJ; Hebert, MA; Ferrari, P; Palanza, P; Figueira, R; Blanchard, DC; Parmigiani, S	Italy		yes
domestication	Mus musculus	4	5.852	2.718	Adult	10	+	Freezing		Blanchard, RJ; Hebert, MA; Ferrari, P; Palanza, P; Figueira, R; Blanchard, DC; Parmigiani, S	Italy		yes
domestication	Mus musculus	389	102.4	10.4	Adult	10	+	Freezing		Blanchard, RJ; Hebert, MA; Ferrari, P; Palanza, P; Figueira, R; Blanchard, DC; Parmigiani, S	Italy		yes
domestication	Mus musculus	4	199.809	34.46	Adult	10	+	Freezing		Blanchard, RJ; Hebert, MA; Ferrari, P; Palanza, P; Figueira, R; Blanchard, DC; Parmigiani, S	Italy		yes
domestication	Rattus norvegicus	282	64.535	7.521	Adult	14	-	Approach		BLANCHARD, RJ; SHEPHERD, JK; RODGERS, RJ; MAGEE, L; BLANCHARD, DC	USA		yes
domestication	Rattus norvegicus	282	40.27	13.572	Adult	14	+	Approach		BLANCHARD, RJ; SHEPHERD, JK; RODGERS, RJ; MAGEE, L; BLANCHARD, DC	USA		yes
domestication	Rattus norvegicus	282	7903.526	242.35	Adult	14	+	Avoidance		BLANCHARD, RJ; SHEPHERD, JK; RODGERS, RJ; MAGEE, L; BLANCHARD, DC	USA		yes
domestication	Rattus norvegicus	282	15.612	4.094	Adult	14	-	Contact		BLANCHARD, RJ; SHEPHERD, JK; RODGERS, RJ; MAGEE, L; BLANCHARD, DC	USA		yes
domestication	Rattus norvegicus	282	34.773	11.798	Adult	14	+	Tonic immibilty (s)		BLANCHARD, RJ; SHEPHERD, JK; RODGERS, RJ; MAGEE, L; BLANCHARD, DC	USA		yes
domestication	Poecilia reticulata	211	0.016	0.183	Adult	50	-	Approach		Bleakley, Bronwyn H and Martell, Christopher M and Brodie, Edmund D	USA		yes
domestication	Poecilia reticulata	211	0.605	1.438	Adult	50	-	Approach		Bleakley, Bronwyn H and Martell, Christopher M and Brodie, Edmund D	USA		yes
domestication	Poecilia reticulata	211	0.018	0.067	Adult	50	+	Freezing		Bleakley, Bronwyn H and Martell, Christopher M and Brodie, Edmund D	USA		yes
domestication	Ovis aries	30	1.369	7.35	Adult	1347	+	Avoidance		Boissy, A; Bouix, J; Orgeur, P; Poindron, P; Bibe, B; Le Neindre, P	France		yes
domestication	Ovis aries	30	0.203	0.28	Adult	1347	-	Contact		Boissy, A; Bouix, J; Orgeur, P; Poindron, P; Bibe, B; Le Neindre, P	France		yes
domestication	Ovis aries	30	2.789	3.86	Adult	1347	+	FID		Boissy, A; Bouix, J; Orgeur, P; Poindron, P; Bibe, B; Le Neindre, P	France		yes
domestication	Ovis aries	30	0.578	0.96	Adult	1347	+	Vigilance		Boissy, A; Bouix, J; Orgeur, P; Poindron, P; Bibe, B; Le Neindre, P	France		yes
domestication	Struthio camelus	12	0.096	0.099	Juveniles	97	-	Approach		Bonato, Maud; Malecki, Irek A.; Wang, Magretha D.; Cloete, Schalk W. P.	South Africa		yes
domestication	Struthio camelus	12	0.09	0.1071	Juveniles	103	-	Approach		Bonato, Maud; Malecki, Irek A.; Wang, Magretha D.; Cloete, Schalk W. P.	South Africa		yes
domestication	Struthio camelus	12	0.132	0.157	Juveniles	200	-	Approach		Bonato, Maud; Malecki, Irek A.; Wang, Magretha D.; Cloete, Schalk W. P.	South Africa		yes
domestication	Struthio camelus	12	0.125	0.8538	Juveniles	200	+	Fear		Bonato, Maud; Malecki, Irek A.; Wang, Magretha D.; Cloete, Schalk W. P.	South Africa		yes
domestication	Struthio camelus	12	0.091	0.8991	Juveniles	103	+	Fear		Bonato, Maud; Malecki, Irek A.; Wang, Magretha D.; Cloete, Schalk W. P.	South Africa		yes
domestication	Struthio camelus	12	0.08	0.9119	Juveniles	97	+	Fear		Bonato, Maud; Malecki, Irek A.; Wang, Magretha D.; Cloete, Schalk W. P.	South Africa		yes
domestication	Gallus gallus	407	6.61	0.87	Adult	120	-	Agitation		Brendler, Christina; Kipper, Silke; Schrader, Lars	Germany		yes
domestication	Gallus gallus	407	5.51	0.87	Adult	120	-	Agitation		Brendler, Christina; Kipper, Silke; Schrader, Lars	Germany		yes
domestication	Gallus gallus	407	9.109	1.2	Adult	120	-	Agitation		Brendler, Christina; Kipper, Silke; Schrader, Lars	Germany		yes
domestication	Sus scrofa domesticus	315	0.083	0.487	Juveniles	12	+	Fleeing		Chan, Winnie Y.; Cloutier, Sylvie; Newberry, Ruth C.	USA		yes
domestication	Sus scrofa domesticus	315	0.118	0.381	Juveniles	12	+	Freezing		Chan, Winnie Y.; Cloutier, Sylvie; Newberry, Ruth C.	USA		yes
domestication	Oncorhynchus mykiss	57	11.177	9.287	Juveniles	8	-	Boldness		Christensen, Kris A.; Brunelli, Joseph P.; Wheeler, Paul A.; Thorgaard, Gary H.	USA		yes
domestication	Oncorhynchus mykiss	57	260.672	10.858	Juveniles	11	-	Boldness		Christensen, Kris A.; Brunelli, Joseph P.; Wheeler, Paul A.; Thorgaard, Gary H.	USA		yes
domestication	Oncorhynchus mykiss	57	1880.704	21.328	Juveniles	12	-	Boldness		Christensen, Kris A.; Brunelli, Joseph P.; Wheeler, Paul A.; Thorgaard, Gary H.	USA		yes
domestication	Oncorhynchus mykiss	57	336.796	24.985	Juveniles	16	-	Boldness		Christensen, Kris A.; Brunelli, Joseph P.; Wheeler, Paul A.; Thorgaard, Gary H.	USA		yes
domestication	Oncorhynchus mykiss	57	997.044	27.577	Juveniles	16	-	Boldness		Christensen, Kris A.; Brunelli, Joseph P.; Wheeler, Paul A.; Thorgaard, Gary H.	USA		yes
domestication	Oncorhynchus mykiss	8	2222.368	42.755	Juveniles	9	-	Boldness		Christensen, Kris A.; Brunelli, Joseph P.; Wheeler, Paul A.; Thorgaard, Gary H.	USA		yes
domestication	Oncorhynchus mykiss	3	1553.524	45.439	Juveniles	11	-	Boldness		Christensen, Kris A.; Brunelli, Joseph P.; Wheeler, Paul A.; Thorgaard, Gary H.	USA		yes
domestication	Oncorhynchus mykiss	3	2474.67	51.887	Juveniles	11	-	Boldness		Christensen, Kris A.; Brunelli, Joseph P.; Wheeler, Paul A.; Thorgaard, Gary H.	USA		yes
domestication	Oncorhynchus mykiss	8	3783.804	57.632	Juveniles	8	-	Boldness		Christensen, Kris A.; Brunelli, Joseph P.; Wheeler, Paul A.; Thorgaard, Gary H.	USA		yes
domestication	Oncorhynchus mykiss	8	1392.231	61.428	Juveniles	8	-	Boldness		Christensen, Kris A.; Brunelli, Joseph P.; Wheeler, Paul A.; Thorgaard, Gary H.	USA		yes
domestication	Oncorhynchus mykiss	3	2033.649	78.51	Juveniles	16	-	Boldness		Christensen, Kris A.; Brunelli, Joseph P.; Wheeler, Paul A.; Thorgaard, Gary H.	USA		yes
domestication	Oncorhynchus mykiss	3	2240.697	81.316	Juveniles	16	-	Boldness		Christensen, Kris A.; Brunelli, Joseph P.; Wheeler, Paul A.; Thorgaard, Gary H.	USA		yes
domestication	Coturnix japonica	300	182.25	30.35	Juveniles	36	+		Corticosterone	Daisley, JN; Bromundt, V; Mostl, E; Kotrschal, K	Austria		yes
domestication	Coturnix japonica	300	43.56	3.2	Juveniles	36	-	Tonic immibilty (s)		Daisley, JN; Bromundt, V; Mostl, E; Kotrschal, K	Austria		yes
domestication	Coturnix japonica	38	0.578	3.24	Juveniles	20	-	Tonic immibilty (s)		Davis, K. A.; Schmidt, J. B.; Doescher, R. M.; Satterlee, D. G.	USA	low stress	yes
domestication	Coturnix japonica	38	2631.218	107.9	Juveniles	20	-	Tonic immibilty (s)		Davis, K. A.; Schmidt, J. B.; Doescher, R. M.; Satterlee, D. G.	USA	low stress	yes
domestication	Coturnix japonica	38	2196.608	84.79	Juveniles	20	+	Vigilance		Davis, K. A.; Schmidt, J. B.; Doescher, R. M.; Satterlee, D. G.	USA	low stress	yes
domestication	Coturnix japonica	38	11477.799	403.24	Juveniles	20	+	Vigilance		Davis, K. A.; Schmidt, J. B.; Doescher, R. M.; Satterlee, D. G.	USA	low stress	yes
domestication	Mus musculus	0	2.89	5.28	Adults	47	+	Tameness		DAWSON, WALKER MYRICK	USA		yes
domestication	Mus musculus	0	3.842	6.7	Adults	43	+	Tameness		DAWSON, WALKER MYRICK	USA		yes
domestication	Mus musculus	1	59.29	24.49	Adults	63	+	Tameness		DAWSON, WALKER MYRICK	USA		yes
domestication	Mus musculus	1	80.82	25.35	Adults	54	+	Tameness		DAWSON, WALKER MYRICK	USA		yes
domestication	Mus musculus	2	173.976	32.32	Adults	31	+	Tameness		DAWSON, WALKER MYRICK	USA		yes
domestication	Mus musculus	2	163.84	38.43	Adults	32	+	Tameness		DAWSON, WALKER MYRICK	USA		yes
domestication	Mus musculus	3	602.212	42.49	Adults	24	+	Tameness		DAWSON, WALKER MYRICK	USA		yes
domestication	Mus musculus	3	555.545	45.7	Adults	18	+	Tameness		DAWSON, WALKER MYRICK	USA		yes
domestication	Mus musculus	4	149.573	53.94	Adults	8	+	Tameness		DAWSON, WALKER MYRICK	USA		yes
domestication	Mus musculus	4	184.416	72	Adults	4	+	Tameness		DAWSON, WALKER MYRICK	USA		yes
domestication	Canis lupus	5216	1	4.34	Adults	168	+	Fear		De Meester, Rudy H.; Pluijmakers, Jolanda; Vermeire, Simon; Laevens, Hans	Belgium		yes
domestication	Canis lupus	5216	1.124	4.37	Adults	168	+	Fear		De Meester, Rudy H.; Pluijmakers, Jolanda; Vermeire, Simon; Laevens, Hans	Belgium		yes
domestication	Canis lupus	5216	1.464	4.41	Adults	168	+	Fear		De Meester, Rudy H.; Pluijmakers, Jolanda; Vermeire, Simon; Laevens, Hans	Belgium		yes
domestication	Canis lupus	5216	1.103	4.47	Adults	168	+	Fear		De Meester, Rudy H.; Pluijmakers, Jolanda; Vermeire, Simon; Laevens, Hans	Belgium		yes
domestication	Canis lupus	5216	0.884	4.62	Adults	168	+	Fear		De Meester, Rudy H.; Pluijmakers, Jolanda; Vermeire, Simon; Laevens, Hans	Belgium		yes
domestication	Canis lupus	5216	1.04	4.99	Adults	168	+	Fleeing		De Meester, Rudy H.; Pluijmakers, Jolanda; Vermeire, Simon; Laevens, Hans	Belgium		yes
domestication	Salmo salar	0	0.075504	1.124	Juveniles	39	-	Fear		de Mestral, L. G.; Herbinger, C. M.	USA		yes
domestication	Salmo salar	1	0.2058	1.15	Juveniles	42	-	Fear		de Mestral, L. G.; Herbinger, C. M.	USA		yes
domestication	Salmo salar	2	0.1725	1.233	Juveniles	69	-	Fear		de Mestral, L. G.; Herbinger, C. M.	USA		yes
domestication	Salmo salar	3	1.002528	1.937	Juveniles	32	-	Fear		de Mestral, L. G.; Herbinger, C. M.	USA		yes
domestication	Gallus gallus	407	6.443	3.93	Juveniles	13	+	Fear		Dharmaretnam, A; Rogers, LJ	Australia	Number and size of eggs	yes
domestication	Gallus gallus	407	7.708	5.948	Juveniles	13	+	Fear		Dharmaretnam, A; Rogers, LJ	Australia	Number and size of eggs	yes
domestication	Gallus gallus	407	5.442	7.706	Juveniles	13	+	Fear		Dharmaretnam, A; Rogers, LJ	Australia	Number and size of eggs	yes
domestication	Gallus gallus	407	1178.195	40.23	Juveniles	13	+	Fear		Dharmaretnam, A; Rogers, LJ	Australia	Number and size of eggs	yes
domestication	Gallus gallus	407	25.117	3.9	Juveniles	13	-	Vigilance		Dharmaretnam, A; Rogers, LJ	Australia	Number and size of eggs	yes
domestication	Mus musculus	0	0.038	0.397	Juveniles	4	+	Boldness		DICKMAN, CR	Australia		yes
domestication	Mus musculus	0	0.011	0.524	Juveniles	4	+	Boldness		DICKMAN, CR	Australia		yes
domestication	Mus musculus	0	0.057	0.613	Juveniles	4	+	Boldness		DICKMAN, CR	Australia		yes
domestication	Poecilia reticulata	0	3.494	1.568	Adult	40	-	Approach		Dugatkin, Lee Alan	Trinidade and Tobago		yes
domestication	Poecilia reticulata	0	10.952	2.598	Adult	40	-	Approach		Dugatkin, Lee Alan	Trinidade and Tobago		yes
domestication	Poecilia reticulata	0	7.54	3.152	Adult	40	-	Approach		Dugatkin, Lee Alan	Trinidade and Tobago		yes
domestication	Rattus norvegicus	22.5	0.68	2.7	Juveniles	17	-		Tyrosine hydroxylase	DYGALO N N; BYKOVA T S; NAUMENKO E V	Russia	Tameness	yes
domestication	Rattus norvegicus	22.5	4.25	10.7	Juveniles	17	-		Tyrosine hydroxylase	DYGALO N N; BYKOVA T S; NAUMENKO E V	Russia	Tameness	yes
domestication	Vulpes vulpes	22.5	0.28	2.4	Juveniles	7	-		Tyrosine hydroxylase	DYGALO N N; BYKOVA T S; NAUMENKO E V	Russia	Tameness	yes
domestication	Vulpes vulpes	22.5	8.47	17.5	Juveniles	7	-		Tyrosine hydroxylase	DYGALO N N; BYKOVA T S; NAUMENKO E V	Russia	Tameness	yes
domestication	Gallus gallus	10	313.529	2.387	Adult	3	+	Avoidance		Eklund, Beatrix; Jensen, Per	Sweden		yes
domestication	Gallus gallus	10	1048.621	2.629	Adult	3	+	Avoidance		Eklund, Beatrix; Jensen, Per	Sweden		yes
domestication	Gallus gallus	438	306.272	3.906	Adult	3	+	Avoidance		Eklund, Beatrix; Jensen, Per	Sweden	Number and size of eggs	yes
domestication	Gallus gallus	10	1005.109	6.748	Adult	3	+	Avoidance		Eklund, Beatrix; Jensen, Per	Sweden		yes
domestication	Gallus gallus	438	1041.342	8.742	Adult	3	+	Avoidance		Eklund, Beatrix; Jensen, Per	Sweden	Number and size of eggs	yes
domestication	Gallus gallus	438	1012.481	9.126	Adult	3	+	Avoidance		Eklund, Beatrix; Jensen, Per	Sweden	Number and size of eggs	yes
domestication	Gallus gallus	438	703.096	11.275	Adult	3	+	Avoidance		Eklund, Beatrix; Jensen, Per	Sweden	Number and size of eggs	yes
domestication	Gallus gallus	438	288.002	11.741	Adult	3	+	Avoidance		Eklund, Beatrix; Jensen, Per	Sweden	Number and size of eggs	yes
domestication	Gallus gallus	438	1046.267	14.122	Adult	3	+	Avoidance		Eklund, Beatrix; Jensen, Per	Sweden	Number and size of eggs	yes
domestication	Gallus gallus	438	1094.659	14.479	Adult	3	+	Avoidance		Eklund, Beatrix; Jensen, Per	Sweden	Number and size of eggs	yes
domestication	Gallus gallus	10	774.253	21.693	Adult	3	+	Avoidance		Eklund, Beatrix; Jensen, Per	Sweden		yes
domestication	Gallus gallus	438	793.846	33.98	Adult	3	+	Avoidance		Eklund, Beatrix; Jensen, Per	Sweden	Number and size of eggs	yes
domestication	Gallus gallus	10	1003.792	38.894	Adult	3	+	Avoidance		Eklund, Beatrix; Jensen, Per	Sweden		yes
domestication	Gallus gallus	10	292.902	44.244	Adult	3	+	Avoidance		Eklund, Beatrix; Jensen, Per	Sweden		yes
domestication	Gallus gallus	10	1089.851	49.254	Adult	3	+	Avoidance		Eklund, Beatrix; Jensen, Per	Sweden		yes
domestication	Gallus gallus	10	713.792	68.588	Adult	3	+	Avoidance		Eklund, Beatrix; Jensen, Per	Sweden		yes
domestication	Gallus gallus	433	0.03	0.131	Adult	31	+	Fear		EVANS, CS; MARLER, P	USA		yes
domestication	Gallus gallus	433	0.058	0.288	Adult	23	+	Fear		EVANS, CS; MARLER, P	USA		yes
domestication	Gallus gallus	41	2.646	1.7	Adult	60	+		Corticosterone after stress	Ferrante, Valentina; Mugnai, Cecilia; Ferrari, Lorenzo; Marelli, Stefano P.; Spagnoli, Enrico; Lolli, Susanna	Italy		yes
domestication	Gallus gallus	136	2.166	2.15	Adult	60	+		Corticosterone after stress	Ferrante, Valentina; Mugnai, Cecilia; Ferrari, Lorenzo; Marelli, Stefano P.; Spagnoli, Enrico; Lolli, Susanna	Italy		yes
domestication	Gallus gallus	280	3.174	3.4	Adult	60	+		Corticosterone after stress	Ferrante, Valentina; Mugnai, Cecilia; Ferrari, Lorenzo; Marelli, Stefano P.; Spagnoli, Enrico; Lolli, Susanna	Italy		yes
domestication	Gallus gallus	280	4133.4	72.2	Adult	60	+	Tonic immibilty (s)		Ferrante, Valentina; Mugnai, Cecilia; Ferrari, Lorenzo; Marelli, Stefano P.; Spagnoli, Enrico; Lolli, Susanna	Italy		yes
domestication	Gallus gallus	136	4437.6	76.5	Adult	60	+	Tonic immibilty (s)		Ferrante, Valentina; Mugnai, Cecilia; Ferrari, Lorenzo; Marelli, Stefano P.; Spagnoli, Enrico; Lolli, Susanna	Italy		yes
domestication	Gallus gallus	41	4860	95.2	Adult	60	+	Tonic immibilty (s)		Ferrante, Valentina; Mugnai, Cecilia; Ferrari, Lorenzo; Marelli, Stefano P.; Spagnoli, Enrico; Lolli, Susanna	Italy		yes
domestication	Mus musculus	12.5	4.444	0.29	Adult	21	-	Approach		Frynta, Daniel; Baladova, Margareta; Eliasova, Barbora; Liskova, Silvie; Landova, Eva	Czech Republic		yes
domestication	Mus musculus	12.5	4057.41	1.55	Adult	21	-	Approach		Frynta, Daniel; Baladova, Margareta; Eliasova, Barbora; Liskova, Silvie; Landova, Eva	Czech Republic		yes
domestication	Mus musculus	12.5	4.455	2.05	Adult	22	-	Approach		Frynta, Daniel; Baladova, Margareta; Eliasova, Barbora; Liskova, Silvie; Landova, Eva	Czech Republic		yes
domestication	Mus musculus	12.5	1578.547	5.76	Adult	21	-	Approach		Frynta, Daniel; Baladova, Margareta; Eliasova, Barbora; Liskova, Silvie; Landova, Eva	Czech Republic		yes
domestication	Mus musculus	12.5	75.81	8.6	Adult	21	-	Approach		Frynta, Daniel; Baladova, Margareta; Eliasova, Barbora; Liskova, Silvie; Landova, Eva	Czech Republic		yes
domestication	Mus musculus	12.5	75.295	12.8	Adult	22	-	Approach		Frynta, Daniel; Baladova, Margareta; Eliasova, Barbora; Liskova, Silvie; Landova, Eva	Czech Republic		yes
domestication	Mus musculus	12.5	414.383	18.8	Adult	22	-	Approach		Frynta, Daniel; Baladova, Margareta; Eliasova, Barbora; Liskova, Silvie; Landova, Eva	Czech Republic		yes
domestication	Mus musculus	12.5	4069.12	29.3	Adult	22	-	Approach		Frynta, Daniel; Baladova, Margareta; Eliasova, Barbora; Liskova, Silvie; Landova, Eva	Czech Republic		yes
domestication	Alectoris rufa	46	21697.29	243.39	Adult	36	-	Dispersion		Gaudioso, V. R.; Perez, J. A.; Sanchez-Garcia, C.; Armenteros, J. A.; Lomillos, J. M.; Alonso, M. E.	Spain	Tameness	yes
domestication	Alectoris rufa	1	133913.475	593.3	Adult	32	-	Dispersion		Gaudioso, V. R.; Perez, J. A.; Sanchez-Garcia, C.; Armenteros, J. A.; Lomillos, J. M.; Alonso, M. E.	Spain	Tameness	yes
domestication	Mus musculus	84	144.324	21.237	Adult	12	-	Approach		Goto, T.; Tanave, A.; Moriwaki, K.; Shiroishi, T.; Koide, T.	Japan		yes
domestication	Mus musculus	77	132.747	25.779	Adult	12	-	Approach		Goto, T.; Tanave, A.; Moriwaki, K.; Shiroishi, T.; Koide, T.	Japan		yes
domestication	Mus musculus	65	281.456	27.583	Adult	12	-	Approach		Goto, T.; Tanave, A.; Moriwaki, K.; Shiroishi, T.; Koide, T.	Japan		yes
domestication	Mus musculus	79	149.023	33.413	Adult	12	-	Approach		Goto, T.; Tanave, A.; Moriwaki, K.; Shiroishi, T.; Koide, T.	Japan		yes
domestication	Mus musculus	76	235.392	34.412	Adult	12	-	Approach		Goto, T.; Tanave, A.; Moriwaki, K.; Shiroishi, T.; Koide, T.	Japan		yes
domestication	Mus musculus	108	76.932	39.276	Adult	12	-	Approach		Goto, T.; Tanave, A.; Moriwaki, K.; Shiroishi, T.; Koide, T.	Japan		yes
domestication	Mus musculus	64	84.334	39.74	Adult	12	-	Approach		Goto, T.; Tanave, A.; Moriwaki, K.; Shiroishi, T.; Koide, T.	Japan		yes
domestication	Mus musculus	76	56.663	40.975	Adult	12	-	Approach		Goto, T.; Tanave, A.; Moriwaki, K.; Shiroishi, T.; Koide, T.	Japan		yes
domestication	Mus musculus	96	13.79	43.513	Adult	12	-	Approach		Goto, T.; Tanave, A.; Moriwaki, K.; Shiroishi, T.; Koide, T.	Japan		yes
domestication	Mus musculus	89	22.721	46.621	Adult	12	-	Approach		Goto, T.; Tanave, A.; Moriwaki, K.; Shiroishi, T.; Koide, T.	Japan		yes
domestication	Mus musculus	475	692.224	35.8	Adult	10	+	Avoidance		Griebel, G., Sanger, D. J. and Perrault, G	France		yes
domestication	Mus musculus	469	630.436	63.4	Adult	10	+	Avoidance		Griebel, G., Sanger, D. J. and Perrault, G	France		yes
domestication	Mus musculus	469	160	78.4	Adult	10	+	Avoidance		Griebel, G., Sanger, D. J. and Perrault, G	France		yes
domestication	Mus musculus	382	3732.624	85.3	Adult	10	+	Avoidance		Griebel, G., Sanger, D. J. and Perrault, G	France		yes
domestication	Mus musculus	543	1276.9	101.5	Adult	10	+	Avoidance		Griebel, G., Sanger, D. J. and Perrault, G	France		yes
domestication	Rattus norvegicus	67	4.082	1.004	Adults	118	-	Tameness		Gulevich, R.; Oskina, I.; Ilyina, O.; Herbeck, Yu.; Plyusnina, I.; Trut, L.	Russia	Tameness	yes
domestication	Rattus norvegicus	73	0.17	2.442	Adults	28	-	Tameness		Gulevich, R.; Oskina, I.; Ilyina, O.; Herbeck, Yu.; Plyusnina, I.; Trut, L.	Russia	Tameness	yes
domestication	Rattus norvegicus	69	0.111	2.485	Adults	108	-	Tameness		Gulevich, R.; Oskina, I.; Ilyina, O.; Herbeck, Yu.; Plyusnina, I.; Trut, L.	Russia	Tameness	yes
domestication	Rattus norvegicus	72	0.168	2.6	Adults	76	-	Tameness		Gulevich, R.; Oskina, I.; Ilyina, O.; Herbeck, Yu.; Plyusnina, I.; Trut, L.	Russia	Tameness	yes
domestication	Rattus norvegicus	71	0.145	2.808	Adults	151	-	Tameness		Gulevich, R.; Oskina, I.; Ilyina, O.; Herbeck, Yu.; Plyusnina, I.; Trut, L.	Russia	Tameness	yes
domestication	Rattus norvegicus	70	0.083	2.821	Adults	86	-	Tameness		Gulevich, R.; Oskina, I.; Ilyina, O.; Herbeck, Yu.; Plyusnina, I.; Trut, L.	Russia	Tameness	yes
domestication	Vulpes vulpes	38	0.029	0.41	Adults	8	+		CRF mRNA	Gulevich, RG; Oskina, IN; Shikhevich, SG; Fedorova, EV; Trut, LN	Russia	Tameness	yes
domestication	Vulpes vulpes	38	320.546	27.743	Adults	7	+		pituary ACTH	Gulevich, RG; Oskina, IN; Shikhevich, SG; Fedorova, EV; Trut, LN	Russia	Tameness	yes
domestication	Vulpes vulpes	38	232235.32	567.208	Adults	9	+		Plasma ACTH	Gulevich, RG; Oskina, IN; Shikhevich, SG; Fedorova, EV; Trut, LN	Russia	Tameness	yes
domestication	Vulpes vulpes	38	1.581	1.625	Adults	14	+		Plasma Cortisol	Gulevich, RG; Oskina, IN; Shikhevich, SG; Fedorova, EV; Trut, LN	Russia	Tameness	yes
domestication	Vulpes vulpes	38	0.016	0.738	Adults	6	+		POMC mRNA	Gulevich, RG; Oskina, IN; Shikhevich, SG; Fedorova, EV; Trut, LN	Russia	Tameness	yes
domestication	Gallus gallus	24	58.932	13.767	Adults	6	+	Alert		Hakansson, J.; Bratt, C.; Jensen, P.	Sweden		yes
domestication	Gallus gallus	24	30.429	14.346	Adults	6	+	Alert		Hakansson, J.; Bratt, C.; Jensen, P.	Sweden		yes
domestication	Gallus gallus	24	64.465	15.08	Adults	10	+	Alert		Hakansson, J.; Bratt, C.; Jensen, P.	Sweden		yes
domestication	Gallus gallus	24	117.855	17.444	Adults	10	+	Alert		Hakansson, J.; Bratt, C.; Jensen, P.	Sweden		yes
domestication	Gallus gallus	126	86.112	18.736	Adults	5	+	Alert		Hakansson, J.; Bratt, C.; Jensen, P.	Sweden		yes
domestication	Gallus gallus	126	55.509	23.408	Adults	7	+	Alert		Hakansson, J.; Bratt, C.; Jensen, P.	Sweden		yes
domestication	Gallus gallus	126	81.971	25.076	Adults	7	+	Alert		Hakansson, J.; Bratt, C.; Jensen, P.	Sweden		yes
domestication	Gallus gallus	126	32.64	25.306	Adults	5	+	Alert		Hakansson, J.; Bratt, C.; Jensen, P.	Sweden		yes
domestication	Gallus gallus	126	801.43	13.431	Adults	7	-	Tameness		Hakansson, J.; Bratt, C.; Jensen, P.	Sweden		yes
domestication	Gallus gallus	24	60417.974	135.491	Adults	10	+	Tameness		Hakansson, J.; Bratt, C.; Jensen, P.	Sweden		yes
domestication	Gallus gallus	126	34186.527	181.858	Adults	5	-	Tameness		Hakansson, J.; Bratt, C.; Jensen, P.	Sweden		yes
domestication	Gallus gallus	24	58958.162	183.293	Adults	6	-	Tameness		Hakansson, J.; Bratt, C.; Jensen, P.	Sweden		yes
domestication	Gallus gallus	24	17083.738	221.886	Adults	6	+	Tameness		Hakansson, J.; Bratt, C.; Jensen, P.	Sweden		yes
domestication	Gallus gallus	24	49836.54	260.882	Adults	10	-	Tameness		Hakansson, J.; Bratt, C.; Jensen, P.	Sweden		yes
domestication	Gallus gallus	126	98222.726	274.104	Adults	5	+	Tameness		Hakansson, J.; Bratt, C.; Jensen, P.	Sweden		yes
domestication	Gallus gallus	126	37880.605	497.689	Adults	7	+	Tameness		Hakansson, J.; Bratt, C.; Jensen, P.	Sweden		yes
domestication	Gallus gallus	24	15143.772	84.84	Adults	10	+	Tonic immibilty (s)		Hakansson, J.; Bratt, C.; Jensen, P.	Sweden		yes
domestication	Gallus gallus	24	3269.654	88.974	Adults	6	+	Tonic immibilty (s)		Hakansson, J.; Bratt, C.; Jensen, P.	Sweden		yes
domestication	Gallus gallus	126	23216.661	181.065	Adults	5	+	Tonic immibilty (s)		Hakansson, J.; Bratt, C.; Jensen, P.	Sweden		yes
domestication	Gallus gallus	126	10841.712	261.003	Adults	7	+	Tonic immibilty (s)		Hakansson, J.; Bratt, C.; Jensen, P.	Sweden		yes
domestication	Gallus gallus	9	63.298	15.892	Adults	9	+	Agitation		Hakansson, J; Jensen, P	Sweden		yes
domestication	Gallus gallus	17	22.354	19.208	Adults	7	+	Agitation		Hakansson, J; Jensen, P	Sweden		yes
domestication	Gallus gallus	126	60.211	25.792	Adults	12	+	Agitation		Hakansson, J; Jensen, P	Sweden		yes
domestication	Gallus gallus	24	127.058	28.667	Adults	16	+	Agitation		Hakansson, J; Jensen, P	Sweden		yes
domestication	Gallus gallus	24	0.261	0.935	Adult	7	+	Agitation		Hakansson, Jennie; Jensen, Per	Sweden		yes
domestication	Gallus gallus	26	0.665	1.559	Adult	14	+	Agitation		Hakansson, Jennie; Jensen, Per	Sweden		yes
domestication	Gallus gallus	126	0.597	1.596	Adult	12	+	Agitation		Hakansson, Jennie; Jensen, Per	Sweden		yes
domestication	Gallus gallus	28	0.639	1.728	Adult	11	+	Agitation		Hakansson, Jennie; Jensen, Per	Sweden		yes
domestication	Gallus gallus	31	0.94	1.859	Adult	30	+	Agitation		Hakansson, Jennie; Jensen, Per	Sweden		yes
domestication	Gallus gallus	130	0.402	1.932	Adult	12	+	Agitation		Hakansson, Jennie; Jensen, Per	Sweden		yes
domestication	Gallus gallus	133	1.164	1.948	Adult	30	+	Agitation		Hakansson, Jennie; Jensen, Per	Sweden		yes
domestication	Gallus gallus	128	1.094	2.256	Adult	12	+	Agitation		Hakansson, Jennie; Jensen, Per	Sweden		yes
domestication	Salmo salar	0	21.09	49.24	Juveniles	19	+		opercular beats	Hawkins, LA; Armstrong, JD; Magurran, AE	Scotland		yes
domestication	Salmo salar	0	30.912	54	Juveniles	19	+		opercular beats	Hawkins, LA; Armstrong, JD; Magurran, AE	Scotland		yes
domestication	Salmo salar	1	39.946	66.31	Juveniles	20	+		opercular beats	Hawkins, LA; Armstrong, JD; Magurran, AE	Scotland		yes
domestication	Salmo salar	1	46.855	70	Juveniles	20	+		opercular beats	Hawkins, LA; Armstrong, JD; Magurran, AE	Scotland		yes
domestication	Salmo salar	0	45.554	80	Juveniles	7	+		opercular beats	Hawkins, LA; Armstrong, JD; Magurran, AE	Scotland		yes
domestication	Salmo salar	1	70.869	92	Juveniles	9	+		opercular beats	Hawkins, LA; Armstrong, JD; Magurran, AE	Scotland		yes
domestication	Ovis aries	33	341.51	46.74	All	1033	+		Corticosterone after stress	Hazard, Dominique; Moreno, Carole; Foulquie, Didier; Delval, Eric; Francois, Dominique; Bouix, Jacques; Salle, Guillaume; Boissy, Alain	France		yes
domestication	Ovis aries	33	286.964	26.7	All	1033	+	Approach		Hazard, Dominique; Moreno, Carole; Foulquie, Didier; Delval, Eric; Francois, Dominique; Bouix, Jacques; Salle, Guillaume; Boissy, Alain	France		yes
domestication	Ovis aries	33	1.346	5.39	All	1099	+	Avoidance		Hazard, Dominique; Moreno, Carole; Foulquie, Didier; Delval, Eric; Francois, Dominique; Bouix, Jacques; Salle, Guillaume; Boissy, Alain	France		yes
domestication	Ovis aries	33	96.432	20.34	All	1099	+	Vigilance		Hazard, Dominique; Moreno, Carole; Foulquie, Didier; Delval, Eric; Francois, Dominique; Bouix, Jacques; Salle, Guillaume; Boissy, Alain	France		yes
domestication	Gallus gallus	397	81.12	169.8	Juveniles	48	-	Tonic immibilty (s)		HILL, WL; FLEMING, TM; SHRIER, EM	USA		yes
domestication	Salmo salar	4	5.029	1.759722222	Juveniles	12	+	Fear		Houde, Aimee Lee S.; Fraser, Dylan J.; Hutchings, Jeffrey A.	Canada		yes
domestication	Salmo salar	2	7.032	3.175555556	Juveniles	15	+	Fear		Houde, Aimee Lee S.; Fraser, Dylan J.; Hutchings, Jeffrey A.	Canada		yes
domestication	Salmo salar	2	4.106	3.675555556	Juveniles	15	+	Fear		Houde, Aimee Lee S.; Fraser, Dylan J.; Hutchings, Jeffrey A.	Canada		yes
domestication	Salmo salar	1	13.043	4	Juveniles	14	+	Fear		Houde, Aimee Lee S.; Fraser, Dylan J.; Hutchings, Jeffrey A.	Canada		yes
domestication	Salmo salar	1	17.5	5.433333333	Juveniles	13	+	Fear		Houde, Aimee Lee S.; Fraser, Dylan J.; Hutchings, Jeffrey A.	Canada		yes
domestication	Salmo salar	4	32.282	5.440833333	Juveniles	20	+	Fear		Houde, Aimee Lee S.; Fraser, Dylan J.; Hutchings, Jeffrey A.	Canada		yes
domestication	Salmo salar	2	22.628	5.553333334	Juveniles	20	+	Fear		Houde, Aimee Lee S.; Fraser, Dylan J.; Hutchings, Jeffrey A.	Canada		yes
domestication	Salmo salar	1	12.185	5.639166667	Juveniles	20	+	Fear		Houde, Aimee Lee S.; Fraser, Dylan J.; Hutchings, Jeffrey A.	Canada		yes
domestication	Salmo salar	1	30.28	5.926666667	Juveniles	10	+	Fear		Houde, Aimee Lee S.; Fraser, Dylan J.; Hutchings, Jeffrey A.	Canada		yes
domestication	Salmo salar	1	21.097	6.163888889	Juveniles	12	+	Fear		Houde, Aimee Lee S.; Fraser, Dylan J.; Hutchings, Jeffrey A.	Canada		yes
domestication	Salmo salar	2	38.596	7.191666666	Juveniles	20	+	Fear		Houde, Aimee Lee S.; Fraser, Dylan J.; Hutchings, Jeffrey A.	Canada		yes
domestication	Salmo salar	1	41.786	10.53	Juveniles	20	+	Fear		Houde, Aimee Lee S.; Fraser, Dylan J.; Hutchings, Jeffrey A.	Canada		yes
domestication	Salmo salar	1	49.511	10.6025	Juveniles	20	+	Fear		Houde, Aimee Lee S.; Fraser, Dylan J.; Hutchings, Jeffrey A.	Canada		yes
domestication	Salmo salar	1	40.256	11.985	Juveniles	20	+	Fear		Houde, Aimee Lee S.; Fraser, Dylan J.; Hutchings, Jeffrey A.	Canada		yes
domestication	Salmo trutta	0	1814.76	80.5	Juveniles	36	+	Approach		Johnsson, JI; Petersson, E; Jonsson, E; Bjornsson, BT; Jarvi, T	Sweden		yes
domestication	Gallus gallus	378	15137.14	186.9	Adults	34	+	Tonic immibilty (s)		JONES, RB	Scotland		yes
domestication	Gallus gallus	378	42367.06	314.7	Adults	34	+	Tonic immibilty (s)		JONES, RB	Scotland		yes
domestication	Gallus gallus	378	47303.86	317.8	Adults	34	+	Tonic immibilty (s)		JONES, RB	Scotland		yes
domestication	Gallus gallus	378	60835.86	339.8	Adults	34	+	Tonic immibilty (s)		JONES, RB	Scotland		yes
domestication	Mus musculus	407	170.404	40.687	Juveniles	10	+		Corticosterone	Kavaliers, M; Choleris, E; Colwell, DD	Canada		yes
domestication	Mus musculus	407	363.488	49.39	Juveniles	10	+		Corticosterone after stress	Kavaliers, M; Choleris, E; Colwell, DD	Canada		yes
domestication	Mus musculus	407	2204.928	109.052	Juveniles	10	+		Corticosterone after stress	Kavaliers, M; Choleris, E; Colwell, DD	Canada		yes
domestication	Mus musculus	407	0.064	1.1	Juveniles	10	-	Approach		Kavaliers, M; Choleris, E; Colwell, DD	Canada		yes
domestication	Neovison vison	0	0.64	0.1	Adults	10000	+	Agressivness		Kizhina, A.G., Uzenbaeva, L.B., Ilyukha, V.A., Trapezova, L.I., Tyutyunnik, N.N. & Trapezov, O.V.	Russia	Agressivness	yes
domestication	Neovison vison	0	1	0.3	Adults	10000	+	Agressivness		Kizhina, A.G., Uzenbaeva, L.B., Ilyukha, V.A., Trapezova, L.I., Tyutyunnik, N.N. & Trapezov, O.V.	Russia	Agressivness	yes
domestication	Neovison vison	1	6.38	1.5	Adults	638	+	Agressivness		Kizhina, A.G., Uzenbaeva, L.B., Ilyukha, V.A., Trapezova, L.I., Tyutyunnik, N.N. & Trapezov, O.V.	Russia	Agressivness	yes
domestication	Neovison vison	1	6.5	1.9	Adults	650	+	Agressivness		Kizhina, A.G., Uzenbaeva, L.B., Ilyukha, V.A., Trapezova, L.I., Tyutyunnik, N.N. & Trapezov, O.V.	Russia	Agressivness	yes
domestication	Neovison vison	2	1.408	1.9	Adults	563	+	Agressivness		Kizhina, A.G., Uzenbaeva, L.B., Ilyukha, V.A., Trapezova, L.I., Tyutyunnik, N.N. & Trapezov, O.V.	Russia	Agressivness	yes
domestication	Neovison vison	3	0.67	1.9	Adults	744	+	Agressivness		Kizhina, A.G., Uzenbaeva, L.B., Ilyukha, V.A., Trapezova, L.I., Tyutyunnik, N.N. & Trapezov, O.V.	Russia	Agressivness	yes
domestication	Neovison vison	2	0.926	2	Adults	579	+	Agressivness		Kizhina, A.G., Uzenbaeva, L.B., Ilyukha, V.A., Trapezova, L.I., Tyutyunnik, N.N. & Trapezov, O.V.	Russia	Agressivness	yes
domestication	Neovison vison	3	0.642	2.1	Adults	713	+	Agressivness		Kizhina, A.G., Uzenbaeva, L.B., Ilyukha, V.A., Trapezova, L.I., Tyutyunnik, N.N. & Trapezov, O.V.	Russia	Agressivness	yes
domestication	Neovison vison	4	0.575	2.1	Adults	639	+	Agressivness		Kizhina, A.G., Uzenbaeva, L.B., Ilyukha, V.A., Trapezova, L.I., Tyutyunnik, N.N. & Trapezov, O.V.	Russia	Agressivness	yes
domestication	Neovison vison	5	3.58	2.1	Adults	358	+	Agressivness		Kizhina, A.G., Uzenbaeva, L.B., Ilyukha, V.A., Trapezova, L.I., Tyutyunnik, N.N. & Trapezov, O.V.	Russia	Agressivness	yes
domestication	Neovison vison	6	0.046	2.1	Adults	462	+	Agressivness		Kizhina, A.G., Uzenbaeva, L.B., Ilyukha, V.A., Trapezova, L.I., Tyutyunnik, N.N. & Trapezov, O.V.	Russia	Agressivness	yes
domestication	Neovison vison	4	0.978	2.2	Adults	611	+	Agressivness		Kizhina, A.G., Uzenbaeva, L.B., Ilyukha, V.A., Trapezova, L.I., Tyutyunnik, N.N. & Trapezov, O.V.	Russia	Agressivness	yes
domestication	Neovison vison	5	0.14	2.2	Adults	349	+	Agressivness		Kizhina, A.G., Uzenbaeva, L.B., Ilyukha, V.A., Trapezova, L.I., Tyutyunnik, N.N. & Trapezov, O.V.	Russia	Agressivness	yes
domestication	Neovison vison	6	0.19	2.2	Adults	476	+	Agressivness		Kizhina, A.G., Uzenbaeva, L.B., Ilyukha, V.A., Trapezova, L.I., Tyutyunnik, N.N. & Trapezov, O.V.	Russia	Agressivness	yes
domestication	Neovison vison	8	0.859	2.2	Adults	537	+	Agressivness		Kizhina, A.G., Uzenbaeva, L.B., Ilyukha, V.A., Trapezova, L.I., Tyutyunnik, N.N. & Trapezov, O.V.	Russia	Agressivness	yes
domestication	Neovison vison	8	0.232	2.2	Adults	580	+	Agressivness		Kizhina, A.G., Uzenbaeva, L.B., Ilyukha, V.A., Trapezova, L.I., Tyutyunnik, N.N. & Trapezov, O.V.	Russia	Agressivness	yes
domestication	Neovison vison	9	0.22	2.2	Adults	549	+	Agressivness		Kizhina, A.G., Uzenbaeva, L.B., Ilyukha, V.A., Trapezova, L.I., Tyutyunnik, N.N. & Trapezov, O.V.	Russia	Agressivness	yes
domestication	Neovison vison	11	0.211	2.2	Adults	528	+	Agressivness		Kizhina, A.G., Uzenbaeva, L.B., Ilyukha, V.A., Trapezova, L.I., Tyutyunnik, N.N. & Trapezov, O.V.	Russia	Agressivness	yes
domestication	Neovison vison	16	0.16	2.2	Adults	178	+	Agressivness		Kizhina, A.G., Uzenbaeva, L.B., Ilyukha, V.A., Trapezova, L.I., Tyutyunnik, N.N. & Trapezov, O.V.	Russia	Agressivness	yes
domestication	Neovison vison	16	0.15	2.2	Adults	167	+	Agressivness		Kizhina, A.G., Uzenbaeva, L.B., Ilyukha, V.A., Trapezova, L.I., Tyutyunnik, N.N. & Trapezov, O.V.	Russia	Agressivness	yes
domestication	Neovison vison	18	0.131	2.2	Adults	145	+	Agressivness		Kizhina, A.G., Uzenbaeva, L.B., Ilyukha, V.A., Trapezova, L.I., Tyutyunnik, N.N. & Trapezov, O.V.	Russia	Agressivness	yes
domestication	Neovison vison	18	0.127	2.2	Adults	141	+	Agressivness		Kizhina, A.G., Uzenbaeva, L.B., Ilyukha, V.A., Trapezova, L.I., Tyutyunnik, N.N. & Trapezov, O.V.	Russia	Agressivness	yes
domestication	Neovison vison	9	0.232	2.3	Adults	580	+	Agressivness		Kizhina, A.G., Uzenbaeva, L.B., Ilyukha, V.A., Trapezova, L.I., Tyutyunnik, N.N. & Trapezov, O.V.	Russia	Agressivness	yes
domestication	Neovison vison	10	0.187	2.3	Adults	468	+	Agressivness		Kizhina, A.G., Uzenbaeva, L.B., Ilyukha, V.A., Trapezova, L.I., Tyutyunnik, N.N. & Trapezov, O.V.	Russia	Agressivness	yes
domestication	Neovison vison	11	0.194	2.3	Adults	485	+	Agressivness		Kizhina, A.G., Uzenbaeva, L.B., Ilyukha, V.A., Trapezova, L.I., Tyutyunnik, N.N. & Trapezov, O.V.	Russia	Agressivness	yes
domestication	Neovison vison	13	0.352	2.3	Adults	391	+	Agressivness		Kizhina, A.G., Uzenbaeva, L.B., Ilyukha, V.A., Trapezova, L.I., Tyutyunnik, N.N. & Trapezov, O.V.	Russia	Agressivness	yes
domestication	Neovison vison	13	0.32	2.3	Adults	356	+	Agressivness		Kizhina, A.G., Uzenbaeva, L.B., Ilyukha, V.A., Trapezova, L.I., Tyutyunnik, N.N. & Trapezov, O.V.	Russia	Agressivness	yes
domestication	Neovison vison	7	15.52	2.4	Adults	388	+	Agressivness		Kizhina, A.G., Uzenbaeva, L.B., Ilyukha, V.A., Trapezova, L.I., Tyutyunnik, N.N. & Trapezov, O.V.	Russia	Agressivness	yes
domestication	Neovison vison	10	0.186	2.4	Adults	464	+	Agressivness		Kizhina, A.G., Uzenbaeva, L.B., Ilyukha, V.A., Trapezova, L.I., Tyutyunnik, N.N. & Trapezov, O.V.	Russia	Agressivness	yes
domestication	Neovison vison	12	0.178	2.4	Adults	446	+	Agressivness		Kizhina, A.G., Uzenbaeva, L.B., Ilyukha, V.A., Trapezova, L.I., Tyutyunnik, N.N. & Trapezov, O.V.	Russia	Agressivness	yes
domestication	Neovison vison	7	0.17	2.5	Adults	425	+	Agressivness		Kizhina, A.G., Uzenbaeva, L.B., Ilyukha, V.A., Trapezova, L.I., Tyutyunnik, N.N. & Trapezov, O.V.	Russia	Agressivness	yes
domestication	Neovison vison	12	0.42	2.5	Adults	467	+	Agressivness		Kizhina, A.G., Uzenbaeva, L.B., Ilyukha, V.A., Trapezova, L.I., Tyutyunnik, N.N. & Trapezov, O.V.	Russia	Agressivness	yes
domestication	Neovison vison	14	0.284	2.5	Adults	316	+	Agressivness		Kizhina, A.G., Uzenbaeva, L.B., Ilyukha, V.A., Trapezova, L.I., Tyutyunnik, N.N. & Trapezov, O.V.	Russia	Agressivness	yes
domestication	Neovison vison	17	0.163	2.5	Adults	181	+	Agressivness		Kizhina, A.G., Uzenbaeva, L.B., Ilyukha, V.A., Trapezova, L.I., Tyutyunnik, N.N. & Trapezov, O.V.	Russia	Agressivness	yes
domestication	Neovison vison	17	0.134	2.5	Adults	149	+	Agressivness		Kizhina, A.G., Uzenbaeva, L.B., Ilyukha, V.A., Trapezova, L.I., Tyutyunnik, N.N. & Trapezov, O.V.	Russia	Agressivness	yes
domestication	Neovison vison	15	0.33	2.6	Adults	367	+	Agressivness		Kizhina, A.G., Uzenbaeva, L.B., Ilyukha, V.A., Trapezova, L.I., Tyutyunnik, N.N. & Trapezov, O.V.	Russia	Agressivness	yes
domestication	Neovison vison	15	0.142	2.6	Adults	356	+	Agressivness		Kizhina, A.G., Uzenbaeva, L.B., Ilyukha, V.A., Trapezova, L.I., Tyutyunnik, N.N. & Trapezov, O.V.	Russia	Agressivness	yes
domestication	Neovison vison	14	0.271	2.7	Adults	301	+	Agressivness		Kizhina, A.G., Uzenbaeva, L.B., Ilyukha, V.A., Trapezova, L.I., Tyutyunnik, N.N. & Trapezov, O.V.	Russia	Agressivness	yes
domestication	Neovison vison	6	3.83	-0.5	Adults	383	-	Tameness		Kizhina, A.G., Uzenbaeva, L.B., Ilyukha, V.A., Trapezova, L.I., Tyutyunnik, N.N. & Trapezov, O.V.	Russia	Tameness	yes
domestication	Neovison vison	0	1	-0.3	Adults	10000	-	Tameness		Kizhina, A.G., Uzenbaeva, L.B., Ilyukha, V.A., Trapezova, L.I., Tyutyunnik, N.N. & Trapezov, O.V.	Russia	Tameness	yes
domestication	Neovison vison	0	0.64	-0.1	Adults	10000	-	Tameness		Kizhina, A.G., Uzenbaeva, L.B., Ilyukha, V.A., Trapezova, L.I., Tyutyunnik, N.N. & Trapezov, O.V.	Russia	Tameness	yes
domestication	Neovison vison	7	1.83	0.05	Adults	183	-	Tameness		Kizhina, A.G., Uzenbaeva, L.B., Ilyukha, V.A., Trapezova, L.I., Tyutyunnik, N.N. & Trapezov, O.V.	Russia	Tameness	yes
domestication	Neovison vison	6	3.79	0.2	Adults	379	-	Tameness		Kizhina, A.G., Uzenbaeva, L.B., Ilyukha, V.A., Trapezova, L.I., Tyutyunnik, N.N. & Trapezov, O.V.	Russia	Tameness	yes
domestication	Neovison vison	1	7.42	0.6	Adults	742	-	Tameness		Kizhina, A.G., Uzenbaeva, L.B., Ilyukha, V.A., Trapezova, L.I., Tyutyunnik, N.N. & Trapezov, O.V.	Russia	Tameness	yes
domestication	Neovison vison	7	7.2	1.1	Adults	180	-	Tameness		Kizhina, A.G., Uzenbaeva, L.B., Ilyukha, V.A., Trapezova, L.I., Tyutyunnik, N.N. & Trapezov, O.V.	Russia	Tameness	yes
domestication	Neovison vison	1	7.66	1.2	Adults	766	-	Tameness		Kizhina, A.G., Uzenbaeva, L.B., Ilyukha, V.A., Trapezova, L.I., Tyutyunnik, N.N. & Trapezov, O.V.	Russia	Tameness	yes
domestication	Neovison vison	10	13.32	1.3	Adults	333	-	Tameness		Kizhina, A.G., Uzenbaeva, L.B., Ilyukha, V.A., Trapezova, L.I., Tyutyunnik, N.N. & Trapezov, O.V.	Russia	Tameness	yes
domestication	Neovison vison	12	3.97	1.4	Adults	397	-	Tameness		Kizhina, A.G., Uzenbaeva, L.B., Ilyukha, V.A., Trapezova, L.I., Tyutyunnik, N.N. & Trapezov, O.V.	Russia	Tameness	yes
domestication	Neovison vison	13	5.37	1.6	Adults	537	-	Tameness		Kizhina, A.G., Uzenbaeva, L.B., Ilyukha, V.A., Trapezova, L.I., Tyutyunnik, N.N. & Trapezov, O.V.	Russia	Tameness	yes
domestication	Neovison vison	3	5.8	1.8	Adults	580	-	Tameness		Kizhina, A.G., Uzenbaeva, L.B., Ilyukha, V.A., Trapezova, L.I., Tyutyunnik, N.N. & Trapezov, O.V.	Russia	Tameness	yes
domestication	Neovison vison	2	5.9	1.9	Adults	590	-	Tameness		Kizhina, A.G., Uzenbaeva, L.B., Ilyukha, V.A., Trapezova, L.I., Tyutyunnik, N.N. & Trapezov, O.V.	Russia	Tameness	yes
domestication	Neovison vison	9	11.96	1.9	Adults	299	-	Tameness		Kizhina, A.G., Uzenbaeva, L.B., Ilyukha, V.A., Trapezova, L.I., Tyutyunnik, N.N. & Trapezov, O.V.	Russia	Tameness	yes
domestication	Neovison vison	10	13.76	1.9	Adults	344	-	Tameness		Kizhina, A.G., Uzenbaeva, L.B., Ilyukha, V.A., Trapezova, L.I., Tyutyunnik, N.N. & Trapezov, O.V.	Russia	Tameness	yes
domestication	Neovison vison	8	2.73	2.1	Adults	273	-	Tameness		Kizhina, A.G., Uzenbaeva, L.B., Ilyukha, V.A., Trapezova, L.I., Tyutyunnik, N.N. & Trapezov, O.V.	Russia	Tameness	yes
domestication	Neovison vison	5	3.54	2.2	Adults	354	-	Tameness		Kizhina, A.G., Uzenbaeva, L.B., Ilyukha, V.A., Trapezova, L.I., Tyutyunnik, N.N. & Trapezov, O.V.	Russia	Tameness	yes
domestication	Neovison vison	16	5.96	2.2	Adults	149	-	Tameness		Kizhina, A.G., Uzenbaeva, L.B., Ilyukha, V.A., Trapezova, L.I., Tyutyunnik, N.N. & Trapezov, O.V.	Russia	Tameness	yes
domestication	Neovison vison	2	6.18	2.3	Adults	618	-	Tameness		Kizhina, A.G., Uzenbaeva, L.B., Ilyukha, V.A., Trapezova, L.I., Tyutyunnik, N.N. & Trapezov, O.V.	Russia	Tameness	yes
domestication	Neovison vison	3	6.32	2.3	Adults	632	-	Tameness		Kizhina, A.G., Uzenbaeva, L.B., Ilyukha, V.A., Trapezova, L.I., Tyutyunnik, N.N. & Trapezov, O.V.	Russia	Tameness	yes
domestication	Neovison vison	9	13.28	2.3	Adults	332	-	Tameness		Kizhina, A.G., Uzenbaeva, L.B., Ilyukha, V.A., Trapezova, L.I., Tyutyunnik, N.N. & Trapezov, O.V.	Russia	Tameness	yes
domestication	Neovison vison	12	18.24	2.3	Adults	456	-	Tameness		Kizhina, A.G., Uzenbaeva, L.B., Ilyukha, V.A., Trapezova, L.I., Tyutyunnik, N.N. & Trapezov, O.V.	Russia	Tameness	yes
domestication	Neovison vison	16	8.48	2.3	Adults	212	-	Tameness		Kizhina, A.G., Uzenbaeva, L.B., Ilyukha, V.A., Trapezova, L.I., Tyutyunnik, N.N. & Trapezov, O.V.	Russia	Tameness	yes
domestication	Neovison vison	14	21.12	2.5	Adults	528	-	Tameness		Kizhina, A.G., Uzenbaeva, L.B., Ilyukha, V.A., Trapezova, L.I., Tyutyunnik, N.N. & Trapezov, O.V.	Russia	Tameness	yes
domestication	Neovison vison	5	2.92	2.6	Adults	292	-	Tameness		Kizhina, A.G., Uzenbaeva, L.B., Ilyukha, V.A., Trapezova, L.I., Tyutyunnik, N.N. & Trapezov, O.V.	Russia	Tameness	yes
domestication	Neovison vison	8	2.85	2.6	Adults	285	-	Tameness		Kizhina, A.G., Uzenbaeva, L.B., Ilyukha, V.A., Trapezova, L.I., Tyutyunnik, N.N. & Trapezov, O.V.	Russia	Tameness	yes
domestication	Neovison vison	13	21.72	2.7	Adults	543	-	Tameness		Kizhina, A.G., Uzenbaeva, L.B., Ilyukha, V.A., Trapezova, L.I., Tyutyunnik, N.N. & Trapezov, O.V.	Russia	Tameness	yes
domestication	Neovison vison	17	6.68	2.7	Adults	167	-	Tameness		Kizhina, A.G., Uzenbaeva, L.B., Ilyukha, V.A., Trapezova, L.I., Tyutyunnik, N.N. & Trapezov, O.V.	Russia	Tameness	yes
domestication	Neovison vison	11	29.52	2.9	Adults	328	-	Tameness		Kizhina, A.G., Uzenbaeva, L.B., Ilyukha, V.A., Trapezova, L.I., Tyutyunnik, N.N. & Trapezov, O.V.	Russia	Tameness	yes
domestication	Neovison vison	17	7.64	2.9	Adults	191	-	Tameness		Kizhina, A.G., Uzenbaeva, L.B., Ilyukha, V.A., Trapezova, L.I., Tyutyunnik, N.N. & Trapezov, O.V.	Russia	Tameness	yes
domestication	Neovison vison	4	25.44	3.1	Adults	636	-	Tameness		Kizhina, A.G., Uzenbaeva, L.B., Ilyukha, V.A., Trapezova, L.I., Tyutyunnik, N.N. & Trapezov, O.V.	Russia	Tameness	yes
domestication	Neovison vison	15	6.17	3.1	Adults	617	-	Tameness		Kizhina, A.G., Uzenbaeva, L.B., Ilyukha, V.A., Trapezova, L.I., Tyutyunnik, N.N. & Trapezov, O.V.	Russia	Tameness	yes
domestication	Neovison vison	4	22.8	3.3	Adults	570	-	Tameness		Kizhina, A.G., Uzenbaeva, L.B., Ilyukha, V.A., Trapezova, L.I., Tyutyunnik, N.N. & Trapezov, O.V.	Russia	Tameness	yes
domestication	Neovison vison	14	20.4	3.5	Adults	510	-	Tameness		Kizhina, A.G., Uzenbaeva, L.B., Ilyukha, V.A., Trapezova, L.I., Tyutyunnik, N.N. & Trapezov, O.V.	Russia	Tameness	yes
domestication	Neovison vison	18	6.12	3.5	Adults	153	-	Tameness		Kizhina, A.G., Uzenbaeva, L.B., Ilyukha, V.A., Trapezova, L.I., Tyutyunnik, N.N. & Trapezov, O.V.	Russia	Tameness	yes
domestication	Neovison vison	11	29.97	3.6	Adults	333	-	Tameness		Kizhina, A.G., Uzenbaeva, L.B., Ilyukha, V.A., Trapezova, L.I., Tyutyunnik, N.N. & Trapezov, O.V.	Russia	Tameness	yes
domestication	Neovison vison	18	6.92	3.6	Adults	173	-	Tameness		Kizhina, A.G., Uzenbaeva, L.B., Ilyukha, V.A., Trapezova, L.I., Tyutyunnik, N.N. & Trapezov, O.V.	Russia	Tameness	yes
domestication	Neovison vison	15	25.8	4.1	Adults	645	-	Tameness		Kizhina, A.G., Uzenbaeva, L.B., Ilyukha, V.A., Trapezova, L.I., Tyutyunnik, N.N. & Trapezov, O.V.	Russia	Tameness	yes
domestication	Rattus norvegicus	74	1463.639	39.877	Adults	12	+	Agressivness		Konoshenko, Maria Yu; Plyusnina, Irina Z.	Russia	Agressivness	yes
domestication	Rattus norvegicus	5	1154.598	45.121	Adults	12	+	Agressivness		Konoshenko, Maria Yu; Plyusnina, Irina Z.	Russia		yes
domestication	Rattus norvegicus	74	0	100	Adults	12	+	Agressivness		Konoshenko, Maria Yu; Plyusnina, Irina Z.	Russia	Tameness	yes
domestication	Rattus norvegicus	74	2.452	1.467	Adults	12	+	Approach		Konoshenko, Maria Yu; Plyusnina, Irina Z.	Russia	Tameness	yes
domestication	Rattus norvegicus	74	1400.458	71.077	Adults	12	+	Approach		Konoshenko, Maria Yu; Plyusnina, Irina Z.	Russia	Agressivness	yes
domestication	Rattus norvegicus	5	248.648	95.317	Adults	12	+	Approach		Konoshenko, Maria Yu; Plyusnina, Irina Z.	Russia		yes
domestication	Rattus norvegicus	74	0.372	0.857	Adults	12	+	Fear		Konoshenko, Maria Yu; Plyusnina, Irina Z.	Russia	Tameness	yes
domestication	Rattus norvegicus	5	0.52	1.808	Adults	10	+	Fear		Konoshenko, Maria Yu; Plyusnina, Irina Z.	Russia		yes
domestication	Rattus norvegicus	74	1.044	1.896	Adults	12	+	Fear		Konoshenko, Maria Yu; Plyusnina, Irina Z.	Russia	Agressivness	yes
domestication	Oncorhynchus mykiss	8	0.41	1.097	Juveniles	16	+	Fear		Kopack, Christopher J.; Broder, E. Dale; Lepak, Jesse M.; Fetherman, Eric R.; Angeloni, Lisa M.	USA	Growth	yes
domestication	Vulpes vulpes	39	0.326	2.748461538	Juveniles	39	-	Tameness		Kukekova, Anna V.; Trut, L. N.; Chase, K.; Shepeleva, D. V.; Vladimirova, A. V.; Kharlamova, A. V.; Oskina, I. N.; Stepika, A.; Klebanov, S.; Erb, H. N.; Acland, G. M.	Russia	Agressivness	yes
domestication	Vulpes vulpes	40	0.526	3.2474	Juveniles	35	-	Tameness		Kukekova, Anna V.; Trut, L. N.; Chase, K.; Shepeleva, D. V.; Vladimirova, A. V.; Kharlamova, A. V.; Oskina, I. N.; Stepika, A.; Klebanov, S.; Erb, H. N.; Acland, G. M.	Russia	Tameness	yes
domestication	Vulpes vulpes	10.80592105	0.784871826	-0.13229572	adults	40	-	Activity		Lindberg, J; Bjornerfeldt, S; Saetre, P; Svartberg, K; Seehuus, B; Bakken, M; Vila, C; Jazin, E	Norway		yes
domestication	Vulpes vulpes	30.80592105	0.783842298	0.13229572	adults	7	-	Activity		Lindberg, J; Bjornerfeldt, S; Saetre, P; Svartberg, K; Seehuus, B; Bakken, M; Vila, C; Jazin, E	Norway		yes
domestication	Vulpes vulpes	50.80592105	0.961952461	0.91050584	adults	11	-	Activity		Lindberg, J; Bjornerfeldt, S; Saetre, P; Svartberg, K; Seehuus, B; Bakken, M; Vila, C; Jazin, E	Norway		yes
domestication	Vulpes vulpes	50.80592105	0.961952527	-1.04280156	adults	11	+	Contact latency		Lindberg, J; Bjornerfeldt, S; Saetre, P; Svartberg, K; Seehuus, B; Bakken, M; Vila, C; Jazin, E	Norway		yes
domestication	Vulpes vulpes	30.80592105	0.712622457	-0.0155642	adults	7	+	Contact latency		Lindberg, J; Bjornerfeldt, S; Saetre, P; Svartberg, K; Seehuus, B; Bakken, M; Vila, C; Jazin, E	Norway		yes
domestication	Vulpes vulpes	10.80592105	0.620145563	0.30350195	adults	40	+	Contact latency		Lindberg, J; Bjornerfeldt, S; Saetre, P; Svartberg, K; Seehuus, B; Bakken, M; Vila, C; Jazin, E	Norway		yes
domestication	Vulpes vulpes	10.80592105	0.54504991	-0.38910506	adults	40	-	Contact time		Lindberg, J; Bjornerfeldt, S; Saetre, P; Svartberg, K; Seehuus, B; Bakken, M; Vila, C; Jazin, E	Norway		yes
domestication	Vulpes vulpes	30.80592105	0.490060411	-0.12451362	adults	7	-	Contact time		Lindberg, J; Bjornerfeldt, S; Saetre, P; Svartberg, K; Seehuus, B; Bakken, M; Vila, C; Jazin, E	Norway		yes
domestication	Vulpes vulpes	50.80592105	0.560250704	1.47081712	adults	11	-	Contact time		Lindberg, J; Bjornerfeldt, S; Saetre, P; Svartberg, K; Seehuus, B; Bakken, M; Vila, C; Jazin, E	Norway		yes
domestication	Vulpes vulpes	10.80592105	0.54504991	-0.44357977	adults	40	-	Domestication index		Lindberg, J; Bjornerfeldt, S; Saetre, P; Svartberg, K; Seehuus, B; Bakken, M; Vila, C; Jazin, E	Norway		yes
domestication	Vulpes vulpes	30.80592105	0.46165726	0.14785992	adults	7	-	Domestication index		Lindberg, J; Bjornerfeldt, S; Saetre, P; Svartberg, K; Seehuus, B; Bakken, M; Vila, C; Jazin, E	Norway		yes
domestication	Vulpes vulpes	50.80592105	0.522278949	1.41634241	adults	11	-	Domestication index		Lindberg, J; Bjornerfeldt, S; Saetre, P; Svartberg, K; Seehuus, B; Bakken, M; Vila, C; Jazin, E	Norway		yes
domestication	Dicentrarchus labrax	2	64.16642886	6.16777945	juveniles	8	-	Distance from bottom (cm)		Malavasi, S; Georgalas, V; Lugli, M; Torricelli, P; Mainardi, D	Italy		yes
domestication	Dicentrarchus labrax	0	15.51834362	6.28511376	juveniles	8	-	Distance from bottom (cm)		Malavasi, S; Georgalas, V; Lugli, M; Torricelli, P; Mainardi, D	Italy		yes
domestication	Dicentrarchus labrax	0	36.49277055	16.41100235	juveniles	8	-	Distance from bottom (cm)		Malavasi, S; Georgalas, V; Lugli, M; Torricelli, P; Mainardi, D	Italy		no
domestication	Dicentrarchus labrax	2	91.90362601	16.47940694	juveniles	8	-	Distance from bottom (cm)		Malavasi, S; Georgalas, V; Lugli, M; Torricelli, P; Mainardi, D	Italy		no
domestication	Dicentrarchus labrax	0	25.78434133	23.0031259	juveniles	8	+	Distance to predator (cm)		Malavasi, S; Georgalas, V; Lugli, M; Torricelli, P; Mainardi, D	Italy		no
domestication	Dicentrarchus labrax	2	41.90669061	24.17141034	juveniles	8	+	Distance to predator (cm)		Malavasi, S; Georgalas, V; Lugli, M; Torricelli, P; Mainardi, D	Italy		no
domestication	Dicentrarchus labrax	2	48.89821427	34.56964579	juveniles	8	+	Distance to predator (cm)		Malavasi, S; Georgalas, V; Lugli, M; Torricelli, P; Mainardi, D	Italy		yes
domestication	Dicentrarchus labrax	0	5.844586986	39.24189677	juveniles	8	+	Distance to predator (cm)		Malavasi, S; Georgalas, V; Lugli, M; Torricelli, P; Mainardi, D	Italy		yes
domestication	Dicentrarchus labrax	0	2.815378987	7.15175149	juveniles	10	+	Freezing duration (s)		Malavasi, Stefano; Georgalas, Vyron; Mainardi, Danilo; Torricelli, Patrizia	Italy		yes
domestication	Dicentrarchus labrax	0	5.294994846	8.39602826	juveniles	4	+	Freezing duration (s)		Malavasi, Stefano; Georgalas, Vyron; Mainardi, Danilo; Torricelli, Patrizia	Italy		yes
domestication	Dicentrarchus labrax	2	5.425057552	10.45948447	juveniles	10	+	Freezing duration (s)		Malavasi, Stefano; Georgalas, Vyron; Mainardi, Danilo; Torricelli, Patrizia	Italy		yes
domestication	Dicentrarchus labrax	2	8.549447112	13.83361191	juveniles	4	+	Freezing duration (s)		Malavasi, Stefano; Georgalas, Vyron; Mainardi, Danilo; Torricelli, Patrizia	Italy		yes
domestication	Mus musculus	599.6428571	341.9008885	21.63461538	Adults	20	+		Corticosterone	Malisch, Jessica L.; deWolski, Karen; Meek, Thomas H.; Acosta, Wendy; Middleton, Kevin M.; Crino, Ondi L.; Garland, Theodore, Jr.	California (USA)		no
domestication	Mus musculus	599.6428571	295.8579888	23.65384615	Adults	20	+		Corticosterone	Malisch, Jessica L.; deWolski, Karen; Meek, Thomas H.; Acosta, Wendy; Middleton, Kevin M.; Crino, Ondi L.; Garland, Theodore, Jr.	California (USA)		yes
domestication	Mus musculus	599.6428571	341.9008885	30.67307692	Adults	20	+		Corticosterone	Malisch, Jessica L.; deWolski, Karen; Meek, Thomas H.; Acosta, Wendy; Middleton, Kevin M.; Crino, Ondi L.; Garland, Theodore, Jr.	California (USA)	Tameness	no
domestication	Mus musculus	599.6428571	326.1834322	42.30769231	Adults	20	+		Corticosterone	Malisch, Jessica L.; deWolski, Karen; Meek, Thomas H.; Acosta, Wendy; Middleton, Kevin M.; Crino, Ondi L.; Garland, Theodore, Jr.	California (USA)	Tameness	yes
domestication	Mus musculus	599.6428571	10900.85865	33.00398738	Adults	20	+	Revolutions run (rat wheel)		Malisch, Jessica L.; deWolski, Karen; Meek, Thomas H.; Acosta, Wendy; Middleton, Kevin M.; Crino, Ondi L.; Garland, Theodore, Jr.	California (USA)		no
domestication	Mus musculus	599.6428571	11898.11373	149.9535107	Adults	20	+	Revolutions run (rat wheel)		Malisch, Jessica L.; deWolski, Karen; Meek, Thomas H.; Acosta, Wendy; Middleton, Kevin M.; Crino, Ondi L.; Garland, Theodore, Jr.	California (USA)		yes
domestication	Mus musculus	599.6428571	169736.8782	153.6421922	Adults	20	+	Revolutions run (rat wheel)		Malisch, Jessica L.; deWolski, Karen; Meek, Thomas H.; Acosta, Wendy; Middleton, Kevin M.; Crino, Ondi L.; Garland, Theodore, Jr.	California (USA)	Tameness	no
domestication	Mus musculus	599.6428571	161998.0312	464.2324541	Adults	20	+	Revolutions run (rat wheel)		Malisch, Jessica L.; deWolski, Karen; Meek, Thomas H.; Acosta, Wendy; Middleton, Kevin M.; Crino, Ondi L.; Garland, Theodore, Jr.	California (USA)	Tameness	yes
domestication	Rattus norvegicus	319	874.8	108.2	Adults	30	+	Activity		Manaf, P; Morato, S; Oliveira, ES	Brazil		no
domestication	Rattus norvegicus	351	882	114.4	Adults	18	+	Activity		Manaf, P; Morato, S; Oliveira, ES	Brazil		no
domestication	Rattus norvegicus	351	112.5	8.9	Adults	18	+	Exploring time (s)		Manaf, P; Morato, S; Oliveira, ES	Brazil		no
domestication	Rattus norvegicus	319	132.3	13.8	Adults	30	+	Exploring time (s)		Manaf, P; Morato, S; Oliveira, ES	Brazil		no
domestication	Sus scrofa domesticus	154	2.79	3.2	Adults	31	-	Activity		Marchant-Forde, JN	United Kingdom		yes
domestication	Sus scrofa domesticus	154	573.19	4	Adults	31	-	Activity		Marchant-Forde, JN	United Kingdom		yes
domestication	Peromyscus polionotus subgriseus	35	140.612164	18.81	Adult	27	+	refuge use		McPhee M. 2004 Generations in captivity increases behavioral variance: considerations for captive breeding and reintroduction programs. Biological Conservation 115:71_77.	USA		yes
domestication	Peromyscus polionotus subgriseus	14	101.103025	19.58	Adult	29	+	refuge use		McPhee M. 2004 Generations in captivity increases behavioral variance: considerations for captive breeding and reintroduction programs. Biological Conservation 115:71_77.	USA		yes
domestication	Peromyscus polionotus subgriseus	0	98.366724	23.87	Adult	24	+	refuge use		McPhee M. 2004 Generations in captivity increases behavioral variance: considerations for captive breeding and reintroduction programs. Biological Conservation 115:71_77.	USA		yes
domestication	Peromyscus polionotus subgriseus	2	54.154881	25.32	Adult	28	+	refuge use		McPhee M. 2004 Generations in captivity increases behavioral variance: considerations for captive breeding and reintroduction programs. Biological Conservation 115:71_77.	USA		yes
domestication	Peromyscus polionotus subgriseus	0	32.49	7.1	Adult	24	-	seconds to enter the burrow after exposure to a predator		McPhee M. 2004 Generations in captivity increases behavioral variance: considerations for captive breeding and reintroduction programs. Biological Conservation 115:71_77.	USA		yes
domestication	Peromyscus polionotus subgriseus	35	80.4609	8.15	Adult	27	-	seconds to enter the burrow after exposure to a predator		McPhee M. 2004 Generations in captivity increases behavioral variance: considerations for captive breeding and reintroduction programs. Biological Conservation 115:71_77.	USA		yes
domestication	Peromyscus polionotus subgriseus	2	102.01	11.8	Adult	28	-	seconds to enter the burrow after exposure to a predator		McPhee M. 2004 Generations in captivity increases behavioral variance: considerations for captive breeding and reintroduction programs. Biological Conservation 115:71_77.	USA		yes
domestication	Peromyscus polionotus subgriseus	14	295.1524	18.8	Adult	29	-	seconds to enter the burrow after exposure to a predator		McPhee M. 2004 Generations in captivity increases behavioral variance: considerations for captive breeding and reintroduction programs. Biological Conservation 115:71_77.	USA		yes
domestication	Peromyscus polionotus subgriseus	2	1.0404	0.82	Adult	28	+	Thygmotaxis		McPhee M. 2004 Generations in captivity increases behavioral variance: considerations for captive breeding and reintroduction programs. Biological Conservation 115:71_77.	USA		yes
domestication	Peromyscus polionotus subgriseus	0	5.3824	1.08	Adult	24	+	Thygmotaxis		McPhee M. 2004 Generations in captivity increases behavioral variance: considerations for captive breeding and reintroduction programs. Biological Conservation 115:71_77.	USA		yes
domestication	Peromyscus polionotus subgriseus	35	29.877156	3.22	Adult	27	+	Thygmotaxis		McPhee M. 2004 Generations in captivity increases behavioral variance: considerations for captive breeding and reintroduction programs. Biological Conservation 115:71_77.	USA		yes
domestication	Peromyscus polionotus subgriseus	14	53.027524	3.6	Adult	29	+	Thygmotaxis		McPhee M. 2004 Generations in captivity increases behavioral variance: considerations for captive breeding and reintroduction programs. Biological Conservation 115:71_77.	USA		yes
domestication	Dicentrarchus labrax	2	556.4250714	10.19999524	Adultes	180	-	Time spent in risk zone (s)		Millot, S.; Begout, M. -L.; Chatain, B.	France		yes
domestication	Dicentrarchus labrax	1.5	2832.888171	11.13633198	Adultes	180	-	Time spent in risk zone (s)		Millot, S.; Begout, M. -L.; Chatain, B.	France		yes
domestication	Dicentrarchus labrax	2	2833.569451	13.88094816	Adultes	180	-	Time spent in risk zone (s)		Millot, S.; Begout, M. -L.; Chatain, B.	France		yes
domestication	Dicentrarchus labrax	1.5	8963.286072	24.85702793	Adultes	180	-	Time spent in risk zone (s)		Millot, S.; Begout, M. -L.; Chatain, B.	France		yes
domestication	Dicentrarchus labrax	2	16974.96604	30.98352258	Adultes	180	-	Time spent in risk zone (s)		Millot, S.; Begout, M. -L.; Chatain, B.	France		yes
domestication	Dicentrarchus labrax	1.5	11354.72632	32.48604969	Adultes	180	-	Time spent in risk zone (s)		Millot, S.; Begout, M. -L.; Chatain, B.	France		yes
domestication	Dicentrarchus labrax	2	21912.14267	32.90151036	Adultes	180	-	Time spent in risk zone (s)		Millot, S.; Begout, M. -L.; Chatain, B.	France		yes
domestication	Dicentrarchus labrax	1.5	40543.74824	72.70846186	Adultes	180	-	Time spent in risk zone (s)		Millot, S.; Begout, M. -L.; Chatain, B.	France		yes
domestication	Dicentrarchus labrax	1.5	171999.214	115.228548	Adultes	180	-	Time spent in risk zone (s)		Millot, S.; Begout, M. -L.; Chatain, B.	France		yes
domestication	Dicentrarchus labrax	2	106149.8255	136.4055944	Adultes	180	-	Time spent in risk zone (s)		Millot, S.; Begout, M. -L.; Chatain, B.	France		yes
domestication	Dicentrarchus labrax	2	118067.7724	142.1194903	Adultes	180	-	Time spent in risk zone (s)		Millot, S.; Begout, M. -L.; Chatain, B.	France		yes
domestication	Dicentrarchus labrax	1.5	202720.7993	174.0035925	Adultes	180	-	Time spent in risk zone (s)		Millot, S.; Begout, M. -L.; Chatain, B.	France		yes
domestication	Dicentrarchus labrax	2	924.8872745	55.58954709	Adultes	16	+	Spatial distribution (%)		Millot, Sandie; Begout, Marie-Laure; Chatain, Beatrice	France		yes
domestication	Dicentrarchus labrax	1.5	416.5302313	63.29556242	Adultes	16	+	Spatial distribution (%)		Millot, Sandie; Begout, Marie-Laure; Chatain, Beatrice	France		yes
domestication	Dicentrarchus labrax	2	1779.388365	67.4290155	Adultes	11	+	Spatial distribution (%)		Millot, Sandie; Begout, Marie-Laure; Chatain, Beatrice	France		yes
domestication	Coturnix japonica	15	676	14	Adults	250	+	Tonic immibilty (s)		Mills, AD; Faure, JM	France	Tameness	yes
domestication	Coturnix japonica	15	8836	191	Adults	241	+	Tonic immibilty (s)		Mills, AD; Faure, JM	France	Agressivness	yes
domestication	Danio rerio	5	61.56	9.211	Adults	30	-		Approach to predator	Moretz, Jason A.; Martins, Emilia P.; Robison, Barrie D.	Idaho (USA)		yes
domestication	Danio rerio	24	69.76875	10.107	Adults	30	-		Approach to predator	Moretz, Jason A.; Martins, Emilia P.; Robison, Barrie D.	Idaho (USA)		yes
domestication	Danio rerio	30	77.66643	14.166	Adults	30	-		Approach to predator	Moretz, Jason A.; Martins, Emilia P.; Robison, Barrie D.	Idaho (USA)		yes
domestication	Danio rerio	30	61.26123	5.633	Adults	30	-		Leaving shoal	Moretz, Jason A.; Martins, Emilia P.; Robison, Barrie D.	Idaho (USA)		no
domestication	Danio rerio	5	50.85612	8.575	Adults	30	-		Leaving shoal	Moretz, Jason A.; Martins, Emilia P.; Robison, Barrie D.	Idaho (USA)		no
domestication	Danio rerio	24	142.572	12.796	Adults	30	-		Leaving shoal	Moretz, Jason A.; Martins, Emilia P.; Robison, Barrie D.	Idaho (USA)		no
domestication	Rattus norvegicus	20	5.89824	5.147	Adults	10	+		Corticosteron basal levels	NAUMENKO, EV; POPOVA, NK; NIKULINA, EM; DYGALO, NN; SHISHKINA, GT; BORODIN, PM; MARKEL, AL	URSS	Agressivness	yes
domestication	Rattus norvegicus	4	18.11716	5.716	Adults	10	+		Corticosteron basal levels	NAUMENKO, EV; POPOVA, NK; NIKULINA, EM; DYGALO, NN; SHISHKINA, GT; BORODIN, PM; MARKEL, AL	URSS	Agressivness	yes
domestication	Rattus norvegicus	19	33.08761	7.501	Adults	10	+		Corticosteron basal levels	NAUMENKO, EV; POPOVA, NK; NIKULINA, EM; DYGALO, NN; SHISHKINA, GT; BORODIN, PM; MARKEL, AL	URSS	Agressivness	yes
domestication	Rattus norvegicus	4	8.72356	8.066	Adults	10	+		Corticosteron basal levels	NAUMENKO, EV; POPOVA, NK; NIKULINA, EM; DYGALO, NN; SHISHKINA, GT; BORODIN, PM; MARKEL, AL	URSS	Agressivness	yes
domestication	Rattus norvegicus	20	6.17796	8.836	Adults	10	+		Corticosteron basal levels	NAUMENKO, EV; POPOVA, NK; NIKULINA, EM; DYGALO, NN; SHISHKINA, GT; BORODIN, PM; MARKEL, AL	URSS	Agressivness	yes
domestication	Rattus norvegicus	16	60.91024	10.107	Adults	10	+		Corticosteron basal levels	NAUMENKO, EV; POPOVA, NK; NIKULINA, EM; DYGALO, NN; SHISHKINA, GT; BORODIN, PM; MARKEL, AL	URSS	Agressivness	yes
domestication	Rattus norvegicus	9	60.56521	10.41	Adults	10	+		Corticosteron basal levels	NAUMENKO, EV; POPOVA, NK; NIKULINA, EM; DYGALO, NN; SHISHKINA, GT; BORODIN, PM; MARKEL, AL	URSS	Agressivness	yes
domestication	Rattus norvegicus	9	19.09924	11.149	Adults	10	+		Corticosteron basal levels	NAUMENKO, EV; POPOVA, NK; NIKULINA, EM; DYGALO, NN; SHISHKINA, GT; BORODIN, PM; MARKEL, AL	URSS	Agressivness	yes
domestication	Rattus norvegicus	19	71.71684	11.495	Adults	10	+		Corticosteron basal levels	NAUMENKO, EV; POPOVA, NK; NIKULINA, EM; DYGALO, NN; SHISHKINA, GT; BORODIN, PM; MARKEL, AL	URSS	Agressivness	yes
domestication	Rattus norvegicus	7	37.40356	12.717	Adults	10	+		Corticosteron basal levels	NAUMENKO, EV; POPOVA, NK; NIKULINA, EM; DYGALO, NN; SHISHKINA, GT; BORODIN, PM; MARKEL, AL	URSS	Agressivness	yes
domestication	Rattus norvegicus	13	66.20329	12.791	Adults	10	+		Corticosteron basal levels	NAUMENKO, EV; POPOVA, NK; NIKULINA, EM; DYGALO, NN; SHISHKINA, GT; BORODIN, PM; MARKEL, AL	URSS	Agressivness	yes
domestication	Rattus norvegicus	7	24.21136	13.666	Adults	10	+		Corticosteron basal levels	NAUMENKO, EV; POPOVA, NK; NIKULINA, EM; DYGALO, NN; SHISHKINA, GT; BORODIN, PM; MARKEL, AL	URSS	Agressivness	yes
domestication	Rattus norvegicus	16	60.22116	14.265	Adults	10	+		Corticosteron basal levels	NAUMENKO, EV; POPOVA, NK; NIKULINA, EM; DYGALO, NN; SHISHKINA, GT; BORODIN, PM; MARKEL, AL	URSS	Agressivness	yes
domestication	Rattus norvegicus	11	121.52196	18.534	Adults	10	+		Corticosteron basal levels	NAUMENKO, EV; POPOVA, NK; NIKULINA, EM; DYGALO, NN; SHISHKINA, GT; BORODIN, PM; MARKEL, AL	URSS	Agressivness	yes
domestication	Rattus norvegicus	11	114.51456	18.907	Adults	10	+		Corticosteron basal levels	NAUMENKO, EV; POPOVA, NK; NIKULINA, EM; DYGALO, NN; SHISHKINA, GT; BORODIN, PM; MARKEL, AL	URSS	Agressivness	yes
domestication	Rattus norvegicus	13	90.24016	19.532	Adults	10	+		Corticosteron basal levels	NAUMENKO, EV; POPOVA, NK; NIKULINA, EM; DYGALO, NN; SHISHKINA, GT; BORODIN, PM; MARKEL, AL	URSS	Agressivness	yes
domestication	Rattus norvegicus	15	62.90064	14.903	Adults	10	+		Cortisol after restraint	NAUMENKO, EV; POPOVA, NK; NIKULINA, EM; DYGALO, NN; SHISHKINA, GT; BORODIN, PM; MARKEL, AL	URSS	Tameness	yes
domestication	Rattus norvegicus	22	99.03609	21.691	Adults	10	+		Cortisol after restraint	NAUMENKO, EV; POPOVA, NK; NIKULINA, EM; DYGALO, NN; SHISHKINA, GT; BORODIN, PM; MARKEL, AL	URSS	Tameness	yes
domestication	Rattus norvegicus	15	94.67929	22.907	Adults	10	+		Cortisol after restraint	NAUMENKO, EV; POPOVA, NK; NIKULINA, EM; DYGALO, NN; SHISHKINA, GT; BORODIN, PM; MARKEL, AL	URSS	Agressivness	yes
domestication	Rattus norvegicus	13	229.63264	25.551	Adults	10	+		Cortisol after restraint	NAUMENKO, EV; POPOVA, NK; NIKULINA, EM; DYGALO, NN; SHISHKINA, GT; BORODIN, PM; MARKEL, AL	URSS	Tameness	yes
domestication	Rattus norvegicus	13	399.67684	26.976	Adults	10	+		Cortisol after restraint	NAUMENKO, EV; POPOVA, NK; NIKULINA, EM; DYGALO, NN; SHISHKINA, GT; BORODIN, PM; MARKEL, AL	URSS	Agressivness	yes
domestication	Rattus norvegicus	11	39.80025	34.783	Adults	10	+		Cortisol after restraint	NAUMENKO, EV; POPOVA, NK; NIKULINA, EM; DYGALO, NN; SHISHKINA, GT; BORODIN, PM; MARKEL, AL	URSS	Agressivness	yes
domestication	Rattus norvegicus	22	69.96025	37.12	Adults	10	+		Cortisol after restraint	NAUMENKO, EV; POPOVA, NK; NIKULINA, EM; DYGALO, NN; SHISHKINA, GT; BORODIN, PM; MARKEL, AL	URSS	Agressivness	yes
domestication	Rattus norvegicus	19	130.46544	39.593	Adults	10	+		Cortisol after restraint	NAUMENKO, EV; POPOVA, NK; NIKULINA, EM; DYGALO, NN; SHISHKINA, GT; BORODIN, PM; MARKEL, AL	URSS	Tameness	yes
domestication	Rattus norvegicus	11	97.65625	40.176	Adults	10	+		Cortisol after restraint	NAUMENKO, EV; POPOVA, NK; NIKULINA, EM; DYGALO, NN; SHISHKINA, GT; BORODIN, PM; MARKEL, AL	URSS	Tameness	yes
domestication	Rattus norvegicus	19	289.55161	51.281	Adults	10	+		Cortisol after restraint	NAUMENKO, EV; POPOVA, NK; NIKULINA, EM; DYGALO, NN; SHISHKINA, GT; BORODIN, PM; MARKEL, AL	URSS	Agressivness	yes
domestication	Rattus norvegicus	11.5	45.41161	24.333	Adults	10	+	Fighting		NAUMENKO, EV; POPOVA, NK; NIKULINA, EM; DYGALO, NN; SHISHKINA, GT; BORODIN, PM; MARKEL, AL	URSS	Tameness	yes
domestication	Rattus norvegicus	13.5	48.53209	25.489	Adults	10	+	Fighting		NAUMENKO, EV; POPOVA, NK; NIKULINA, EM; DYGALO, NN; SHISHKINA, GT; BORODIN, PM; MARKEL, AL	URSS	Tameness	yes
domestication	Rattus norvegicus	9	244.82704	29.357	Adults	10	+	Fighting		NAUMENKO, EV; POPOVA, NK; NIKULINA, EM; DYGALO, NN; SHISHKINA, GT; BORODIN, PM; MARKEL, AL	URSS	Tameness	yes
domestication	Rattus norvegicus	15.5	73.82089	29.71	Adults	10	+	Fighting		NAUMENKO, EV; POPOVA, NK; NIKULINA, EM; DYGALO, NN; SHISHKINA, GT; BORODIN, PM; MARKEL, AL	URSS	Tameness	yes
domestication	Rattus norvegicus	21	148.225	31.429	Adults	10	+	Fighting		NAUMENKO, EV; POPOVA, NK; NIKULINA, EM; DYGALO, NN; SHISHKINA, GT; BORODIN, PM; MARKEL, AL	URSS	Tameness	yes
domestication	Rattus norvegicus	9	362.404	36.574	Adults	10	+	Fighting		NAUMENKO, EV; POPOVA, NK; NIKULINA, EM; DYGALO, NN; SHISHKINA, GT; BORODIN, PM; MARKEL, AL	URSS	Agressivness	yes
domestication	Rattus norvegicus	2	151.71025	40.688	Adults	10	+	Fighting		NAUMENKO, EV; POPOVA, NK; NIKULINA, EM; DYGALO, NN; SHISHKINA, GT; BORODIN, PM; MARKEL, AL	URSS		yes
domestication	Rattus norvegicus	11.5	111.556	41.216	Adults	10	+	Fighting		NAUMENKO, EV; POPOVA, NK; NIKULINA, EM; DYGALO, NN; SHISHKINA, GT; BORODIN, PM; MARKEL, AL	URSS	Agressivness	yes
domestication	Rattus norvegicus	15.5	134.10244	46.879	Adults	10	+	Fighting		NAUMENKO, EV; POPOVA, NK; NIKULINA, EM; DYGALO, NN; SHISHKINA, GT; BORODIN, PM; MARKEL, AL	URSS	Agressivness	yes
domestication	Rattus norvegicus	13.5	185.84721	49.941	Adults	10	+	Fighting		NAUMENKO, EV; POPOVA, NK; NIKULINA, EM; DYGALO, NN; SHISHKINA, GT; BORODIN, PM; MARKEL, AL	URSS	Agressivness	yes
domestication	Rattus norvegicus	21	263.68225	56.58	Adults	10	+	Fighting		NAUMENKO, EV; POPOVA, NK; NIKULINA, EM; DYGALO, NN; SHISHKINA, GT; BORODIN, PM; MARKEL, AL	URSS	Agressivness	yes
domestication	Gallus gallus	77	28.939815	4.631	Adults	15	+	Percentage cover		Newberry, RC; Shackleton, DM	Canada	Tameness	no
domestication	Gallus gallus	30	790.17846	21.792	Adults	15	+	Percentage cover		Newberry, RC; Shackleton, DM	Canada		no
domestication	Gallus gallus	421	3.32	1.3	Adults	83	+	Frequency of vigilance behavior (/30min)		Oden, K; Gunnarsson, S; Berg, C; Algers, B	Sweden		no
domestication	Gallus gallus	421	15.2	3.4	Adults	95	+	Frequency of vigilance behavior (/30min)		Oden, K; Gunnarsson, S; Berg, C; Algers, B	Sweden		no
domestication	Gallus gallus	421	25281	200.4	Adults	100	+	Tonic immibilty (s)		Oden, K; Gunnarsson, S; Berg, C; Algers, B	Sweden		yes
domestication	Gallus gallus	421	42025	322.5	Adults	100	+	Tonic immibilty (s)		Oden, K; Gunnarsson, S; Berg, C; Algers, B	Sweden		yes
domestication	Danio rerio	24	0.498636	1.056	Adults	76	+	Feeding latency (transformed s-1)		Oswald, Mary E.; Singer, Mathew; Robison, Barrie D.	Idaho (USA)		yes
domestication	Danio rerio	26	0.462367	1.187	Adults	103	+	Feeding latency (transformed s-1)		Oswald, Mary E.; Singer, Mathew; Robison, Barrie D.	Idaho (USA)	Tameness	yes
domestication	Danio rerio	25	0.71148	1.521	Adults	30	+	Feeding latency (transformed s-1)		Oswald, Mary E.; Singer, Mathew; Robison, Barrie D.	Idaho (USA)	Tameness	yes
domestication	Danio rerio	26	0.47068	1.575	Adults	70	+	Feeding latency (transformed s-1)		Oswald, Mary E.; Singer, Mathew; Robison, Barrie D.	Idaho (USA)	Agressivness	yes
domestication	Danio rerio	32	0.170108	1.8	Adults	92	+	Feeding latency (transformed s-1)		Oswald, Mary E.; Singer, Mathew; Robison, Barrie D.	Idaho (USA)	Tameness	yes
domestication	Danio rerio	25	1.213488	1.902	Adults	27	+	Feeding latency (transformed s-1)		Oswald, Mary E.; Singer, Mathew; Robison, Barrie D.	Idaho (USA)	Agressivness	yes
domestication	Danio rerio	31	0.237952	1.967	Adults	88	+	Feeding latency (transformed s-1)		Oswald, Mary E.; Singer, Mathew; Robison, Barrie D.	Idaho (USA)	Tameness	yes
domestication	Danio rerio	31	0.275275	2.232	Adults	91	+	Feeding latency (transformed s-1)		Oswald, Mary E.; Singer, Mathew; Robison, Barrie D.	Idaho (USA)	Agressivness	yes
domestication	Danio rerio	32	0.172304	2.414	Adults	89	+	Feeding latency (transformed s-1)		Oswald, Mary E.; Singer, Mathew; Robison, Barrie D.	Idaho (USA)	Agressivness	yes
domestication	Danio rerio	30	0.219102	2.456	Adults	78	+	Feeding latency (transformed s-1)		Oswald, Mary E.; Singer, Mathew; Robison, Barrie D.	Idaho (USA)		yes
domestication	Danio rerio	30	0.056862	0.236	Adults	78	-	Horizontal position in tank		Oswald, Mary E.; Singer, Mathew; Robison, Barrie D.	Idaho (USA)		yes
domestication	Danio rerio	32	0.043076	0.329	Adults	89	-	Horizontal position in tank		Oswald, Mary E.; Singer, Mathew; Robison, Barrie D.	Idaho (USA)	Agressivness	yes
domestication	Danio rerio	25	0.103788	0.41	Adults	27	-	Horizontal position in tank		Oswald, Mary E.; Singer, Mathew; Robison, Barrie D.	Idaho (USA)	Agressivness	yes
domestication	Danio rerio	31	0.061516	0.464	Adults	91	-	Horizontal position in tank		Oswald, Mary E.; Singer, Mathew; Robison, Barrie D.	Idaho (USA)	Agressivness	yes
domestication	Danio rerio	26	0.05103	0.522	Adults	70	-	Horizontal position in tank		Oswald, Mary E.; Singer, Mathew; Robison, Barrie D.	Idaho (USA)	Agressivness	yes
domestication	Danio rerio	31	0.068992	0.62	Adults	88	-	Horizontal position in tank		Oswald, Mary E.; Singer, Mathew; Robison, Barrie D.	Idaho (USA)	Tameness	yes
domestication	Danio rerio	32	0.048668	0.653	Adults	92	-	Horizontal position in tank		Oswald, Mary E.; Singer, Mathew; Robison, Barrie D.	Idaho (USA)	Tameness	yes
domestication	Danio rerio	25	0.05547	0.664	Adults	30	-	Horizontal position in tank		Oswald, Mary E.; Singer, Mathew; Robison, Barrie D.	Idaho (USA)	Tameness	yes
domestication	Danio rerio	24	0.036784	0.786	Adults	76	-	Horizontal position in tank		Oswald, Mary E.; Singer, Mathew; Robison, Barrie D.	Idaho (USA)		yes
domestication	Danio rerio	26	0.045423	0.794	Adults	103	-	Horizontal position in tank		Oswald, Mary E.; Singer, Mathew; Robison, Barrie D.	Idaho (USA)	Tameness	yes
domestication	Danio rerio	26	5.33232	-10.045	Adults	70	-	Vertical position in tank		Oswald, Mary E.; Singer, Mathew; Robison, Barrie D.	Idaho (USA)	Agressivness	yes
domestication	Danio rerio	31	4.167436	-8.522	Adults	91	-	Vertical position in tank		Oswald, Mary E.; Singer, Mathew; Robison, Barrie D.	Idaho (USA)	Agressivness	yes
domestication	Danio rerio	32	4.831721	-8.522	Adults	89	-	Vertical position in tank		Oswald, Mary E.; Singer, Mathew; Robison, Barrie D.	Idaho (USA)	Agressivness	yes
domestication	Danio rerio	26	4.161303	-8.343	Adults	103	-	Vertical position in tank		Oswald, Mary E.; Singer, Mathew; Robison, Barrie D.	Idaho (USA)	Tameness	yes
domestication	Danio rerio	25	8.197227	-8.109	Adults	27	-	Vertical position in tank		Oswald, Mary E.; Singer, Mathew; Robison, Barrie D.	Idaho (USA)	Agressivness	yes
domestication	Danio rerio	25	5.14188	-7.867	Adults	30	-	Vertical position in tank		Oswald, Mary E.; Singer, Mathew; Robison, Barrie D.	Idaho (USA)	Tameness	yes
domestication	Danio rerio	24	4.599216	-7.187	Adults	76	-	Vertical position in tank		Oswald, Mary E.; Singer, Mathew; Robison, Barrie D.	Idaho (USA)		yes
domestication	Danio rerio	31	3.955072	-6.994	Adults	88	-	Vertical position in tank		Oswald, Mary E.; Singer, Mathew; Robison, Barrie D.	Idaho (USA)	Tameness	yes
domestication	Danio rerio	30	5.941728	-6.818	Adults	78	-	Vertical position in tank		Oswald, Mary E.; Singer, Mathew; Robison, Barrie D.	Idaho (USA)		yes
domestication	Danio rerio	32	4.909212	-6.477	Adults	92	-	Vertical position in tank		Oswald, Mary E.; Singer, Mathew; Robison, Barrie D.	Idaho (USA)	Tameness	yes
domestication	Alectoris rufa	0	0.2556	0.18	Adult	71	-	Latency before escape (s)		Perez, J. A.; Alonso, M. E.; Prieto, R.; Bartolome, D.; Gaudioso, D. V. R.	Spain		yes
domestication	Alectoris rufa	0	3.04	0.67	Juveniles	76	-	Latency before escape (s)		Perez, J. A.; Alonso, M. E.; Prieto, R.; Bartolome, D.; Gaudioso, D. V. R.	Spain		yes
domestication	Alectoris rufa	46	2229.7016	39.57	Juveniles	56	-	Latency before escape (s)		Perez, J. A.; Alonso, M. E.; Prieto, R.; Bartolome, D.; Gaudioso, D. V. R.	Spain		yes
domestication	Alectoris rufa	46	2831.1552	59.82	Adult	108	-	Latency before escape (s)		Perez, J. A.; Alonso, M. E.; Prieto, R.; Bartolome, D.; Gaudioso, D. V. R.	Spain		yes
domestication	Salmo trutta	5	0.214752851	1.55876007	Juveniles	14	+	fleeing time (s)		Petersson, E; Jarvi, T	Sweden		yes
domestication	Salmo trutta	5	0.390760237	1.58358838	Juveniles	14	+	fleeing time (s)		Petersson, E; Jarvi, T	Sweden		yes
domestication	Salmo trutta	10	0.418227499	1.61232785	Juveniles	14	+	fleeing time (s)		Petersson, E; Jarvi, T	Sweden		yes
domestication	Salmo trutta	1	0.690846212	1.61980548	Juveniles	14	+	fleeing time (s)		Petersson, E; Jarvi, T	Sweden		yes
domestication	Salmo trutta	5	0.428078589	1.91711501	Juveniles	14	+	fleeing time (s)		Petersson, E; Jarvi, T	Sweden		yes
domestication	Salmo trutta	5	0.357452303	2.10418918	Juveniles	14	+	fleeing time (s)		Petersson, E; Jarvi, T	Sweden		yes
domestication	Salmo trutta	1	0.667541256	2.51020008	Juveniles	14	+	fleeing time (s)		Petersson, E; Jarvi, T	Sweden		yes
domestication	Salmo trutta	10	0.180480928	2.57139216	Juveniles	14	+	fleeing time (s)		Petersson, E; Jarvi, T	Sweden		yes
domestication	Salmo trutta	1	9.927902292	2.73580006	Juveniles	14	+	Freezing duration (s)		Petersson, E; Jarvi, T	Sweden		yes
domestication	Salmo trutta	5	6.496669814	2.79068156	Juveniles	14	+	Freezing duration (s)		Petersson, E; Jarvi, T	Sweden		yes
domestication	Salmo trutta	5	9.791881375	4.13956373	Juveniles	14	+	Freezing duration (s)		Petersson, E; Jarvi, T	Sweden		yes
domestication	Salmo trutta	10	8.689971496	4.81993243	Juveniles	14	+	Freezing duration (s)		Petersson, E; Jarvi, T	Sweden		yes
domestication	Salmo trutta	5	11.72519495	5.60481689	Juveniles	14	+	Freezing duration (s)		Petersson, E; Jarvi, T	Sweden		yes
domestication	Salmo trutta	1	6.092916659	5.86827365	Juveniles	14	+	Freezing duration (s)		Petersson, E; Jarvi, T	Sweden		yes
domestication	Salmo trutta	5	8.058852493	6.46077971	Juveniles	14	+	Freezing duration (s)		Petersson, E; Jarvi, T	Sweden		yes
domestication	Salmo trutta	10	7.111950727	7.67562906	Juveniles	14	+	Freezing duration (s)		Petersson, E; Jarvi, T	Sweden		yes
domestication	Salmo trutta	10	0.000175229	0.20424147	Juveniles	14	-	Reaction time (s)		Petersson, E; Jarvi, T	Sweden		yes
domestication	Salmo trutta	5	0.001002473	0.20505426	Juveniles	14	-	Reaction time (s)		Petersson, E; Jarvi, T	Sweden		yes
domestication	Salmo trutta	5	0.000620658	0.21591707	Juveniles	14	-	Reaction time (s)		Petersson, E; Jarvi, T	Sweden		yes
domestication	Salmo trutta	1	0.000725131	0.22028369	Juveniles	14	-	Reaction time (s)		Petersson, E; Jarvi, T	Sweden		yes
domestication	Salmo trutta	5	0.431679945	4.3870631	Juveniles	14	-	Reaction time (s)		Petersson, E; Jarvi, T	Sweden		yes
domestication	Salmo trutta	1	7.449354807	5.4334295	Juveniles	14	-	Reaction time (s)		Petersson, E; Jarvi, T	Sweden		yes
domestication	Salmo trutta	5	6.30978489	5.71673059	Juveniles	14	-	Reaction time (s)		Petersson, E; Jarvi, T	Sweden		yes
domestication	Salmo trutta	10	6.307121321	5.71726083	Juveniles	14	-	Reaction time (s)		Petersson, E; Jarvi, T	Sweden		yes
domestication	Gallus gallus	436	17.36348727	4.21775466	Adults	30	+	Vigilance (time spent active sitting)		Pickel, Thorsten; Scholz, Britta; Schrader, Lars	Germany		no
domestication	Gallus gallus	436	16.27854945	4.26509165	Adults	30	+	Vigilance (time spent active sitting)		Pickel, Thorsten; Scholz, Britta; Schrader, Lars	Germany		no
domestication	Gallus gallus	436	38.6554937	9.82722168	Adults	30	+	Vigilance (time spent active sitting)		Pickel, Thorsten; Scholz, Britta; Schrader, Lars	Germany		no
domestication	Gallus gallus	436	19.81116233	4.95566218	Adults	30	+	Vigilance (time spent active standing)		Pickel, Thorsten; Scholz, Britta; Schrader, Lars	Germany		no
domestication	Gallus gallus	436	21.65308023	5.5710468	Adults	30	+	Vigilance (time spent active standing)		Pickel, Thorsten; Scholz, Britta; Schrader, Lars	Germany		no
domestication	Gallus gallus	436	28.7445677	7.56199669	Adults	30	+	Vigilance (time spent active standing)		Pickel, Thorsten; Scholz, Britta; Schrader, Lars	Germany		no
domestication	Coturnix japonica	45	149.8662	20.32	Adults	22	+	Tonic immibilty (s)		Pittet, Florent; Houdelier, Cecilia; Le Bot, Oceane; Leterrier, Christine; Lumineau, Sophie	France	Agressivness	yes
domestication	Coturnix japonica	45	6683.7078	245.82	Adults	22	+	Tonic immibilty (s)		Pittet, Florent; Houdelier, Cecilia; Le Bot, Oceane; Leterrier, Christine; Lumineau, Sophie	France	Tameness	yes
domestication	Gallus gallus	127	0.012051468	0.34826498	Adults	9	+	time spent on vigilance		Pizzari, T	United Kingdom		no
domestication	Gallus gallus	127	0.028022961	0.3785489	Adults	11	+	time spent on vigilance		Pizzari, T	United Kingdom		no
domestication	Gallus gallus	127	0.013731254	0.62208202	Adults	11	+	time spent on vigilance		Pizzari, T	United Kingdom		no
domestication	Rattus norvegicus	64	5.276084186	3.01158301	Adults	13	+		cortisol levels	Plyusnina, I Z; Shchepina, O A; Os'kina, I N; Trut, L N	Russia	Tameness	no
domestication	Rattus norvegicus	64	84.41734631	10.8301158	Adults	13	+		cortisol levels	Plyusnina, I Z; Shchepina, O A; Os'kina, I N; Trut, L N	Russia	Tameness	no
domestication	Rattus norvegicus	71.5	18.51844272	15.42268054	adults	10	+		Cortisol after social confrontation	Plyusnina, Irina Z.; Solov'eva, Maria Yu.; Oskina, Irina N.	Russia	Agressivness	yes
domestication	Rattus norvegicus	71.5	37.56403056	15.58762903	adults	10	+		Cortisol after social confrontation	Plyusnina, Irina Z.; Solov'eva, Maria Yu.; Oskina, Irina N.	Russia	Tameness	yes
domestication	Rattus norvegicus	1	8.502495711	21.64948476	adults	8	+		Cortisol after social confrontation	Plyusnina, Irina Z.; Solov'eva, Maria Yu.; Oskina, Irina N.	Russia		yes
domestication	Rattus norvegicus	71.5	0.272077833	0.57732136	adults	10	+		Cortisol control	Plyusnina, Irina Z.; Solov'eva, Maria Yu.; Oskina, Irina N.	Russia	Agressivness	yes
domestication	Rattus norvegicus	71.5	5.50961576	3.09278429	adults	10	+		Cortisol control	Plyusnina, Irina Z.; Solov'eva, Maria Yu.; Oskina, Irina N.	Russia	Tameness	yes
domestication	Rattus norvegicus	1	35.38396937	8.61855761	adults	8	+		Cortisol control	Plyusnina, Irina Z.; Solov'eva, Maria Yu.; Oskina, Irina N.	Russia		yes
domestication	Rattus norvegicus	71.5	0.225308806	0.22216568	adults	10	-	Attack latency		Plyusnina, Irina Z.; Solov'eva, Maria Yu.; Oskina, Irina N.	Russia	Agressivness	yes
domestication	Rattus norvegicus	1	4.455533634	1.35008439	adults	8	-	Attack latency		Plyusnina, Irina Z.; Solov'eva, Maria Yu.; Oskina, Irina N.	Russia		yes
domestication	Rattus norvegicus	71.5	11158.65603	74.45582423	adults	10	-	Attack latency		Plyusnina, Irina Z.; Solov'eva, Maria Yu.; Oskina, Irina N.	Russia	Tameness	yes
domestication	Rattus norvegicus	71.5	0.267646917	0.40899796	adults	10	+	Attacks		Plyusnina, Irina Z.; Solov'eva, Maria Yu.; Oskina, Irina N.	Russia	Tameness	yes
domestication	Rattus norvegicus	71.5	1.541646305	2.79754601	adults	10	+	Attacks		Plyusnina, Irina Z.; Solov'eva, Maria Yu.; Oskina, Irina N.	Russia	Agressivness	yes
domestication	Rattus norvegicus	1	31.34894879	5.49693252	adults	8	+	Attacks		Plyusnina, Irina Z.; Solov'eva, Maria Yu.; Oskina, Irina N.	Russia		yes
domestication	Rattus norvegicus	71.5	6.83e-08	-0.00657602	adults	10	+	Chases		Plyusnina, Irina Z.; Solov'eva, Maria Yu.; Oskina, Irina N.	Russia	Tameness	yes
domestication	Rattus norvegicus	71.5	0.648103858	0.79419479	adults	10	+	Chases		Plyusnina, Irina Z.; Solov'eva, Maria Yu.; Oskina, Irina N.	Russia	Agressivness	yes
domestication	Rattus norvegicus	1	8.279043109	2.87524774	adults	8	+	Chases		Plyusnina, Irina Z.; Solov'eva, Maria Yu.; Oskina, Irina N.	Russia		yes
domestication	Rattus norvegicus	71.5	1.043418687	0.52007229	adults	10	+	Kicks		Plyusnina, Irina Z.; Solov'eva, Maria Yu.; Oskina, Irina N.	Russia	Tameness	yes
domestication	Rattus norvegicus	71.5	24.08345501	6.21401358	adults	10	+	Kicks		Plyusnina, Irina Z.; Solov'eva, Maria Yu.; Oskina, Irina N.	Russia	Agressivness	yes
domestication	Rattus norvegicus	1	139.1642868	9.87333089	adults	8	+	Kicks		Plyusnina, Irina Z.; Solov'eva, Maria Yu.; Oskina, Irina N.	Russia		yes
domestication	Rattus norvegicus	1	188.1446487	5.46525737	adults	8	+	Lateral threats		Plyusnina, Irina Z.; Solov'eva, Maria Yu.; Oskina, Irina N.	Russia		yes
domestication	Rattus norvegicus	71.5	1061.075907	26.59537397	adults	10	+	Lateral threats		Plyusnina, Irina Z.; Solov'eva, Maria Yu.; Oskina, Irina N.	Russia	Agressivness	yes
domestication	Rattus norvegicus	71.5	2911.549824	53.88411542	adults	10	+	Lateral threats		Plyusnina, Irina Z.; Solov'eva, Maria Yu.; Oskina, Irina N.	Russia	Tameness	yes
domestication	Rattus norvegicus	71.5	1725.714382	0.22216568	adults	10	+	Total aggression		Plyusnina, Irina Z.; Solov'eva, Maria Yu.; Oskina, Irina N.	Russia	Agressivness	yes
domestication	Rattus norvegicus	1	809.9691953	1.35008439	adults	8	+	Total aggression		Plyusnina, Irina Z.; Solov'eva, Maria Yu.; Oskina, Irina N.	Russia		yes
domestication	Rattus norvegicus	71.5	63.27896866	74.45582423	adults	10	+	Total aggression		Plyusnina, Irina Z.; Solov'eva, Maria Yu.; Oskina, Irina N.	Russia	Tameness	yes
domestication	Rattus norvegicus	71.5	0.000310593	0.00525384	adults	10	+	Upright postures		Plyusnina, Irina Z.; Solov'eva, Maria Yu.; Oskina, Irina N.	Russia	Tameness	yes
domestication	Rattus norvegicus	71.5	0.603938686	0.80551163	adults	10	+	Upright postures		Plyusnina, Irina Z.; Solov'eva, Maria Yu.; Oskina, Irina N.	Russia	Agressivness	yes
domestication	Rattus norvegicus	1	8.156454185	2.87163652	adults	8	+	Upright postures		Plyusnina, Irina Z.; Solov'eva, Maria Yu.; Oskina, Irina N.	Russia		yes
domestication	Oryctolagus cuniculus	264	1713.520344	169.700405	Juveniles	3	-	Latency before approach to experimenter hand		Pongracz, P; Altbacker, V	Hungary	Tameness	no
domestication	Oryctolagus cuniculus	267	70278.48461	272.3507607	Adults	7	+	Time spent in the furthest zone to fake predator		Pongracz, P; Altbacker, V	Hungary	Tameness	yes
domestication	Oryctolagus cuniculus	267	98914.30319	384.2823022	Adults	7	+	Time spent in the furthest zone to fake predator		Pongracz, P; Altbacker, V	Hungary	Tameness	yes
domestication	Oryctolagus cuniculus	267	80134.65086	474.1336224	Adults	7	+	Time spent in the furthest zone to fake predator		Pongracz, P; Altbacker, V	Hungary	Tameness	yes
domestication	Oryctolagus cuniculus	267	149310.3292	1377.727446	Adults	7	+	Time spent in the furthest zone to fake predator		Pongracz, P; Altbacker, V	Hungary	Tameness	yes
domestication	Rattus norvegicus	1	0.024381946	1.04170212	adults	8	-		5-HIAA levels in hypothalamus	POPOVA, NK; KULIKOV, AV; NIKULINA, EM; KOZLACHKOVA, EY; MASLOVA, GB	Russia		no
domestication	Rattus norvegicus	25	0.052082232	1.50883303	adults	8	-		5-HIAA levels in hypothalamus	POPOVA, NK; KULIKOV, AV; NIKULINA, EM; KOZLACHKOVA, EY; MASLOVA, GB	Russia	Tameness	no
domestication	Rattus norvegicus	1	0.219437543	1.725412	adults	8	-		Serotonin levels in hypothalamus	POPOVA, NK; KULIKOV, AV; NIKULINA, EM; KOZLACHKOVA, EY; MASLOVA, GB	Russia		no
domestication	Rattus norvegicus	25	0.405260682	2.09911666	adults	8	-		Serotonin levels in hypothalamus	POPOVA, NK; KULIKOV, AV; NIKULINA, EM; KOZLACHKOVA, EY; MASLOVA, GB	Russia	Tameness	no
domestication	Vulpes vulpes	0	0.052387054	1.35175932	adults	6	-		5-HIAA levels in hypothalamus	POPOVA, NK; VOITENKO, NN; KULIKOV, AV; AVGUSTINOVICH, DF	Russia		no
domestication	Vulpes vulpes	30	0.185412618	2.34674731	adults	6	-		5-HIAA levels in hypothalamus	POPOVA, NK; VOITENKO, NN; KULIKOV, AV; AVGUSTINOVICH, DF	Russia	Tameness	no
domestication	Vulpes vulpes	0	0.005530848	1.13	adults	6	-		Serotonin levels in hypothalamus	POPOVA, NK; VOITENKO, NN; KULIKOV, AV; AVGUSTINOVICH, DF	Russia		no
domestication	Vulpes vulpes	30	0.17423747	1.53230689	adults	6	-		Serotonin levels in hypothalamus	POPOVA, NK; VOITENKO, NN; KULIKOV, AV; AVGUSTINOVICH, DF	Russia	Tameness	no
domestication	Vulpes vulpes	0	0.04335	1.31	adults	6	-		5-HIAA levels in hypothalamus	POPOVA, NK; VOITENKO, NN; TRUT, LN	Russia		no
domestication	Vulpes vulpes	15	0.102966	2.33	adults	6	-		5-HIAA levels in hypothalamus	POPOVA, NK; VOITENKO, NN; TRUT, LN	Russia	Tameness	no
domestication	Vulpes vulpes	0	0.001014	1.15	adults	6	-		Serotonin levels in hypothalamus	POPOVA, NK; VOITENKO, NN; TRUT, LN	Russia		no
domestication	Vulpes vulpes	15	0.120984	1.49	adults	6	-		Serotonin levels in hypothalamus	POPOVA, NK; VOITENKO, NN; TRUT, LN	Russia	Tameness	no
domestication	Mus musculus	30	2.316111123	2.90193612	adults	8	+	Giving-up densities of food		Powell, F; Banks, PB	Australia		yes
domestication	Mus musculus	30	4.129482656	4.11777562	adults	8	+	Giving-up densities of food		Powell, F; Banks, PB	Australia		no
domestication	Mus musculus	30	14.55572631	12.59953695	adults	8	+	Giving-up densities of food		Powell, F; Banks, PB	Australia		yes
domestication	Mus musculus	30	8.537080083	15.34733851	adults	8	+	Giving-up densities of food		Powell, F; Banks, PB	Australia		no
domestication	Rattus norvegicus	78	1.403061247	3.21428571	adults	11	+		Plasma corticosterone basal level	Prasolova, L. A.; Gerbek, Yu. E.; Gulevich, R. G.; Shikhevich, S. G.; Konoshenko, M. Yu.; Kozhemyakina, R. V.; Oskina, I. N.; Plyusnina, I. Z.	Russia	Tameness	no
domestication	Rattus norvegicus	78	5.612244831	5.3125	adults	11	+		Plasma corticosterone basal level	Prasolova, L. A.; Gerbek, Yu. E.; Gulevich, R. G.; Shikhevich, S. G.; Konoshenko, M. Yu.; Kozhemyakina, R. V.; Oskina, I. N.; Plyusnina, I. Z.	Russia	Agressivness	no
domestication	Rattus norvegicus	6.5	14.81983404	10.04464286	adults	11	+		Plasma corticosterone basal level	Prasolova, L. A.; Gerbek, Yu. E.; Gulevich, R. G.; Shikhevich, S. G.; Konoshenko, M. Yu.; Kozhemyakina, R. V.; Oskina, I. N.; Plyusnina, I. Z.	Russia		no
domestication	Gallus gallus	336	0.114146582	0.23794326	Juveniles	19	-	Latency to detect predator (s)		Rogers, LJ	Australia		yes
domestication	Gallus gallus	336	4.549819017	0.7613754	Juveniles	17	-	Latency to detect predator (s)		Rogers, LJ	Australia		yes
domestication	Gallus gallus	336	7.243164319	0.94676796	Juveniles	17	-	Latency to detect predator (s)		Rogers, LJ	Australia		yes
domestication	Gallus gallus	336	18.29838932	1.79108821	Juveniles	19	-	Latency to detect predator (s)		Rogers, LJ	Australia		yes
domestication	Gallus gallus	336	1330.931944	42.6502037	Juveniles	19	+	Number of peeps per min when predator is there		Rogers, LJ	Australia		yes
domestication	Gallus gallus	336	1393.857029	55.6050098	Juveniles	17	+	Number of peeps per min when predator is there		Rogers, LJ	Australia		yes
domestication	Gallus gallus	105	251371.52	94.5	Adults	17	+	Vigilance		Rutherford, KMD; Haskell, MJ; Glasbey, C; Jones, RB; Lawrence, AB	Scotland, UK		yes
domestication	Gallus gallus	105	129600	153	Adults	16	+	Vigilance		Rutherford, KMD; Haskell, MJ; Glasbey, C; Jones, RB; Lawrence, AB	Scotland, UK		yes
domestication	Gallus gallus	105	283893.83	416	Adults	23	+	Vigilance		Rutherford, KMD; Haskell, MJ; Glasbey, C; Jones, RB; Lawrence, AB	Scotland, UK		no
domestication	Gallus gallus	105	70243.44	1469.3	Adults	24	+	Vigilance		Rutherford, KMD; Haskell, MJ; Glasbey, C; Jones, RB; Lawrence, AB	Scotland, UK		no
domestication	Oncorhynchus kisutch	1	176.2747142	11.77419355	Adults	14	+	Activity		Ryer, C	Oregon, USA		yes
domestication	Oncorhynchus kisutch	28	421.0197699	13.5483871	Adults	14	+	Activity		Ryer, C	Oregon, USA		yes
domestication	Rhabdomys dilectus chakae	2	8115.873449	248.255814	Subadults	10	+	Time spent inactive		Rymer, Tasmin L.; Pillay, Neville	South africa		no
domestication	Rhabdomys dilectus chakae	2	8115.873443	256.3953488	Juveniles	10	+	Time spent inactive		Rymer, Tasmin L.; Pillay, Neville	South africa		no
domestication	Rhabdomys dilectus chakae	1	43187.15102	331.381386	Juveniles	10	+	Time spent inactive		Rymer, Tasmin L.; Pillay, Neville	South africa		no
domestication	Rhabdomys dilectus chakae	1	16876.00386	346.6893039	Subadults	10	+	Time spent inactive		Rymer, Tasmin L.; Pillay, Neville	South africa		no
domestication	Rhabdomys dilectus chakae	1	3420.130446	371.4153419	Subadults	10	+	Time spent inactive		Rymer, Tasmin L.; Pillay, Neville	South africa		no
domestication	Rhabdomys dilectus chakae	1	24299.6195	411.3474302	Juveniles	10	+	Time spent inactive		Rymer, Tasmin L.; Pillay, Neville	South africa		no
domestication	Rhabdomys dilectus chakae	2	8115.873443	592.1511628	Juveniles	10	+	Time spent inactive		Rymer, Tasmin L.; Pillay, Neville	South africa		no
domestication	Rhabdomys dilectus chakae	1	28519.12769	592.8260534	Subadults	10	+	Time spent inactive		Rymer, Tasmin L.; Pillay, Neville	South africa		no
domestication	Rhabdomys dilectus chakae	1	22317.93177	618.5831147	Juveniles	10	+	Time spent inactive		Rymer, Tasmin L.; Pillay, Neville	South africa		no
domestication	Rhabdomys dilectus chakae	1	33074.001	620.54	Juveniles	10	+	Time spent inactive		Rymer, Tasmin L.; Pillay, Neville	South africa		no
domestication	Rhabdomys dilectus chakae	1	45935.71447	631.9215928	Subadults	10	+	Time spent inactive		Rymer, Tasmin L.; Pillay, Neville	South africa		no
domestication	Rhabdomys dilectus chakae	2	11966.77258	657.2674419	Subadults	10	+	Time spent inactive		Rymer, Tasmin L.; Pillay, Neville	South africa		no
domestication	Danio rerio	3	4	28	Adult	16	-	Boldness		Sarah M. Zala, Ilmari M__tt_nen, Dustin J. Penn	India (parents of wild animals)		yes
domestication	Oncorhynchus mykiss	18.2	129558.8017	20.9411298	Juveniles	120	+	Time spent immobile		Scheurer, J. A.; Berejikian, B. A.; Thrower, F. P.; Ammann, E. R.; Flagg, T. A.	Alaska, USA		yes
domestication	Oncorhynchus mykiss	2	177142.5124	30.76733093	Juveniles	120	+	Time spent immobile		Scheurer, J. A.; Berejikian, B. A.; Thrower, F. P.; Ammann, E. R.; Flagg, T. A.	Alaska, USA		yes
domestication	Oncorhynchus mykiss	18.2	136943.3546	51.65493104	Juveniles	120	+	Time spent immobile		Scheurer, J. A.; Berejikian, B. A.; Thrower, F. P.; Ammann, E. R.; Flagg, T. A.	Alaska, USA		yes
domestication	Oncorhynchus mykiss	2	43185.12377	64.41387144	Juveniles	120	+	Time spent immobile		Scheurer, J. A.; Berejikian, B. A.; Thrower, F. P.; Ammann, E. R.; Flagg, T. A.	Alaska, USA		yes
domestication	Oncorhynchus mykiss	18.2	114104.3048	2.74075682	Juveniles	120	+	Time spent low in the water column		Scheurer, J. A.; Berejikian, B. A.; Thrower, F. P.; Ammann, E. R.; Flagg, T. A.	Alaska, USA		yes
domestication	Oncorhynchus mykiss	18.2	47319.41117	17.55299906	Juveniles	120	+	Time spent low in the water column		Scheurer, J. A.; Berejikian, B. A.; Thrower, F. P.; Ammann, E. R.; Flagg, T. A.	Alaska, USA		yes
domestication	Oncorhynchus mykiss	2	114068.6099	39.99324699	Juveniles	120	+	Time spent low in the water column		Scheurer, J. A.; Berejikian, B. A.; Thrower, F. P.; Ammann, E. R.; Flagg, T. A.	Alaska, USA		yes
domestication	Oncorhynchus mykiss	2	44855.79534	40.33668572	Juveniles	120	+	Time spent low in the water column		Scheurer, J. A.; Berejikian, B. A.; Thrower, F. P.; Ammann, E. R.; Flagg, T. A.	Alaska, USA		yes
domestication	Gallus gallus	431	2709.836943	70.765	Adults	12	+	Roosting on high perch		Schrader, Lars; Mueller, Brigitte	Germany		no
domestication	Rattus norvegicus	244.5	2.448202473	1.122	Adults	16	-	Groom		SHEPHERD, JK; FLORES, T; RODGERS, RJ; BLANCHARD, RJ; BLANCHARD, DC	Hawaii		yes
domestication	Rattus norvegicus	244.5	3.424212278	1.39	Adults	16	-	Locomote		SHEPHERD, JK; FLORES, T; RODGERS, RJ; BLANCHARD, RJ; BLANCHARD, DC	Hawaii		yes
domestication	Gallus gallus	92	799.35	56.73	Juveniles	15	+	Tonic immibilty (s)		Sinkalu, Victor Olusegun; Ayo, Joseph O.; Adelaiye, Alexander B.; Hambolu, Joseph O.	Nigeria		yes
domestication	Gallus gallus	92	453.75	61.5	Juveniles	15	+	Tonic immibilty (s)		Sinkalu, Victor Olusegun; Ayo, Joseph O.; Adelaiye, Alexander B.; Hambolu, Joseph O.	Nigeria		yes
domestication	Gallus gallus	92	859.5735	89.02	Juveniles	15	+	Tonic immibilty (s)		Sinkalu, Victor Olusegun; Ayo, Joseph O.; Adelaiye, Alexander B.; Hambolu, Joseph O.	Nigeria		yes
domestication	Gallus gallus	92	0.1815	1.7	Juveniles	15	+	Vigilance		Sinkalu, Victor Olusegun; Ayo, Joseph O.; Adelaiye, Alexander B.; Hambolu, Joseph O.	Nigeria		no
domestication	Gallus gallus	92	0.1815	1.76	Juveniles	15	+	Vigilance		Sinkalu, Victor Olusegun; Ayo, Joseph O.; Adelaiye, Alexander B.; Hambolu, Joseph O.	Nigeria		no
domestication	Gallus gallus	92	0.216	2.09	Juveniles	15	+	Vigilance		Sinkalu, Victor Olusegun; Ayo, Joseph O.; Adelaiye, Alexander B.; Hambolu, Joseph O.	Nigeria		no
domestication	Salmo salar	12.75	226.291849	22.03	Juveniles	9	-	Number of individual caught by artificial predator		Solberg, Monica Favneboe; Zhang, Zhiwei; Glover, Kevin Alan	Norway		yes
domestication	Salmo salar	6.875	87.6096	22.95	Juveniles	9	-	Number of individual caught by artificial predator		Solberg, Monica Favneboe; Zhang, Zhiwei; Glover, Kevin Alan	Norway		yes
domestication	Salmo salar	1	46.553329	23.3369	Juveniles	9	-	Number of individual caught by artificial predator		Solberg, Monica Favneboe; Zhang, Zhiwei; Glover, Kevin Alan	Norway		yes
domestication	Rattus norvegicus	369	50	12.2	Juveniles	8	+		C-fos counts in Accessory olfactory bulb (posterior granular)	Staples, Lauren G.; Hunt, Glenn E.; van Nieuwenhuijzen, Petra S.; McGregor, Iain S.	Australia		yes
domestication	Rattus norvegicus	369	54.08	18.8	Juveniles	8	+		C-fos counts in Accessory olfactory bulb (posterior mitral)	Staples, Lauren G.; Hunt, Glenn E.; van Nieuwenhuijzen, Petra S.; McGregor, Iain S.	Australia		yes
domestication	Rattus norvegicus	369	13.52	5.8	Juveniles	8	+		C-fos counts in Basolateral amygdala	Staples, Lauren G.; Hunt, Glenn E.; van Nieuwenhuijzen, Petra S.; McGregor, Iain S.	Australia		yes
domestication	Rattus norvegicus	369	1458	30.8	Juveniles	8	+		C-fos counts in Dorsal premammillary nucleus	Staples, Lauren G.; Hunt, Glenn E.; van Nieuwenhuijzen, Petra S.; McGregor, Iain S.	Australia		yes
domestication	Rattus norvegicus	369	233.28	18.3	Juveniles	8	+		C-fos counts in Medial amygdala (posteroventral)	Staples, Lauren G.; Hunt, Glenn E.; van Nieuwenhuijzen, Petra S.; McGregor, Iain S.	Australia		yes
domestication	Rattus norvegicus	369	141.12	14.5	Juveniles	8	+		C-fos counts in Ventromedial hypothalamus (dorsomedial)	Staples, Lauren G.; Hunt, Glenn E.; van Nieuwenhuijzen, Petra S.; McGregor, Iain S.	Australia		yes
domestication	Rattus norvegicus	369	554699.3792	985.58	Juveniles	8	+	Grooming latency (s)		Staples, Lauren G.; Hunt, Glenn E.; van Nieuwenhuijzen, Petra S.; McGregor, Iain S.	Australia		yes
domestication	Rattus norvegicus	369	58557.2642	567.01	Juveniles	8	-	Time for head out (s)		Staples, Lauren G.; Hunt, Glenn E.; van Nieuwenhuijzen, Petra S.; McGregor, Iain S.	Australia		yes
domestication	Canis lupus	5216	0.042200175	-0.757562459	Adults	698	-	Curiosity		Sundman, A-S.; Johnsson, M.; Wright, D.; Jensen, P.	Sweden		yes
domestication	Canis lupus	5216	0.056274809	-0.176891848	Adults	204	-	Curiosity		Sundman, A-S.; Johnsson, M.; Wright, D.; Jensen, P.	Sweden		yes
domestication	Canis lupus	5216	0.032859269	0.222224285	Adults	649	-	Curiosity		Sundman, A-S.; Johnsson, M.; Wright, D.; Jensen, P.	Sweden		yes
domestication	Canis lupus	5216	0.028157178	0.418153952	Adults	1023	-	Curiosity		Sundman, A-S.; Johnsson, M.; Wright, D.; Jensen, P.	Sweden		yes
domestication	Canis lupus	5216	0.056207009	-0.176643199	Adults	204	+	Threat display		Sundman, A-S.; Johnsson, M.; Wright, D.; Jensen, P.	Sweden		yes
domestication	Canis lupus	5216	0.042929635	-0.095501335	Adults	649	+	Threat display		Sundman, A-S.; Johnsson, M.; Wright, D.; Jensen, P.	Sweden		yes
domestication	Canis lupus	5216	0.032505168	-0.001441518	Adults	698	+	Threat display		Sundman, A-S.; Johnsson, M.; Wright, D.; Jensen, P.	Sweden		yes
domestication	Canis lupus	5216	0.031061242	0.103284876	Adults	1023	+	Threat display		Sundman, A-S.; Johnsson, M.; Wright, D.; Jensen, P.	Sweden		yes
domestication	Canis lupus	5216	0.502809917	-0.227272727	Adults	191	-	Boldness		Svartberg, K	Sweden		yes
domestication	Canis lupus	5216	0.57208595	-0.070909091	Adults	162	-	Boldness		Svartberg, K	Sweden		no
domestication	Canis lupus	5216	0.355649587	-0.012727273	Adults	875	-	Boldness		Svartberg, K	Sweden		no
domestication	Canis lupus	5216	0.368780165	0.092727273	Adults	766	-	Boldness		Svartberg, K	Sweden		no
domestication	Canis lupus	5216	0.499547664	-0.007144191	Adults	81	-	Curiosity		Svartberg, K; Tapper, I; Temrin, H; Radesater, T; Thorman, S	Sweden		no
domestication	Canis lupus	5216	0.410923497	0.304897547	Adults	81	-	Curiosity		Svartberg, K; Tapper, I; Temrin, H; Radesater, T; Thorman, S	Sweden		no
domestication	Canis lupus	5216	0.523016895	0.43609036	Adults	81	-	Curiosity		Svartberg, K; Tapper, I; Temrin, H; Radesater, T; Thorman, S	Sweden		no
domestication	Poecilia reticulata	0	11714.0625	150.92	Adults	17	+	Time freezing with alarm cue (s)		Swaney, William T.; Cabrera-Alvarez, Maria J.; Reader, Simon M.	The Netherlands		no
domestication	Poecilia reticulata	12.5	35862.6033	245.89	Adults	17	+	Time freezing with alarm cue (s)		Swaney, William T.; Cabrera-Alvarez, Maria J.; Reader, Simon M.	The Netherlands		no
domestication	Poecilia reticulata	12.5	97.0444	6.24	Adults	19	+	Time in hidden area (s)		Swaney, William T.; Cabrera-Alvarez, Maria J.; Reader, Simon M.	The Netherlands		no
domestication	Poecilia reticulata	0	1240.4416	26.4	Adults	19	+	Time in hidden area (s)		Swaney, William T.; Cabrera-Alvarez, Maria J.; Reader, Simon M.	The Netherlands		no
domestication	Poecilia reticulata	12.5	8138.4848	201.55	Adults	17	+	Time in shoaling area with visible predator (s)		Swaney, William T.; Cabrera-Alvarez, Maria J.; Reader, Simon M.	The Netherlands		no
domestication	Poecilia reticulata	0	4039.3215	261.79	Adults	15	+	Time in shoaling area with visible predator (s)		Swaney, William T.; Cabrera-Alvarez, Maria J.; Reader, Simon M.	The Netherlands		no
domestication	Gallus gallus	256	22500	92	Juveniles	48	+	Latency to first vocalization (s)		THOMPSON, RKR; LIEBREICH, M	USA		yes
domestication	Gallus gallus	256	42849	148	Juveniles	48	+	Latency to first vocalization (s)		THOMPSON, RKR; LIEBREICH, M	USA		yes
domestication	Gallus gallus	256	70225	325	Juveniles	48	+	Tonic immibilty (s)		THOMPSON, RKR; LIEBREICH, M	USA		yes
domestication	Gallus gallus	256	99225	409	Juveniles	48	+	Tonic immibilty (s)		THOMPSON, RKR; LIEBREICH, M	USA		yes
domestication	Oncorhynchus kisutch	7	2.0402	2	Juveniles	2	+	Time to come to food		Tymchuk, WE; Biagi, C; Withler, R; Devlin, RH	Canada	Growth	yes
domestication	Oncorhynchus kisutch	7	2.0402	4.03	Juveniles	2	+	Time to come to food		Tymchuk, WE; Biagi, C; Withler, R; Devlin, RH	Canada	Growth	yes
domestication	Oncorhynchus kisutch	7	11.045	8.23	Juveniles	2	+	Time to come to food		Tymchuk, WE; Biagi, C; Withler, R; Devlin, RH	Canada	Growth	yes
domestication	Oncorhynchus kisutch	7	2.42	8.75	Juveniles	2	+	Time to come to food		Tymchuk, WE; Biagi, C; Withler, R; Devlin, RH	Canada	Growth	yes
domestication	Oncorhynchus kisutch	7	0.4802	12.52	Juveniles	2	+	Time to come to food		Tymchuk, WE; Biagi, C; Withler, R; Devlin, RH	Canada	Growth	yes
domestication	Oncorhynchus mykiss	12	102.8196	16.6	Juveniles	4	+	Time to come to food		Tymchuk, Wendy E.; Sundstrom, L. Fredrik; Devlin, Robert H.	Canada		yes
domestication	Oncorhynchus mykiss	6.5	436.81	21.32	Juveniles	4	+	Time to come to food		Tymchuk, Wendy E.; Sundstrom, L. Fredrik; Devlin, Robert H.	Canada		yes
domestication	Oncorhynchus mykiss	3.75	496.3984	28.21	Juveniles	4	+	Time to come to food		Tymchuk, Wendy E.; Sundstrom, L. Fredrik; Devlin, Robert H.	Canada		yes
domestication	Oncorhynchus mykiss	2.375	166.41	31.66	Juveniles	4	+	Time to come to food		Tymchuk, Wendy E.; Sundstrom, L. Fredrik; Devlin, Robert H.	Canada		yes
domestication	Oncorhynchus mykiss	1	158.76	34.88	Juveniles	4	+	Time to come to food		Tymchuk, Wendy E.; Sundstrom, L. Fredrik; Devlin, Robert H.	Canada		yes
domestication	Canis lupus	1	55.011889	45.42	Adult	3	+		Cortisol values	Van Heerden, J., & Bertchinger, H. J.	South africa		no
domestication	Canis mesomelas	1	6336.16	96	Adult	6	+		Cortisol values	Van Heerden, J., & Bertchinger, H. J.	South africa		no
domestication	Canis mesomelas	1	116.64	156	Adult	5	+		Cortisol values	Van Heerden, J., & Bertchinger, H. J.	South africa		no
domestication	Oryctolagus cuniculus	298	806.56	27.31	Juveniles	20	+	Hiding		Verwer, C. M., van Amerongen, G., van den Bos, R., & Hendriksen, C. F.	Netherlands		yes
domestication	Oryctolagus cuniculus	298	847.9744	66.77	Juveniles	20	+	Hiding		Verwer, C. M., van Amerongen, G., van den Bos, R., & Hendriksen, C. F.	Netherlands		yes
domestication	Gallus gallus	493	0.037300358	0.332309232	Adult	8	-		Expression of a gene of the vision (GUCA1A)	Wang, M. S., Zhang, R. W., Su, L. Y., Li, Y., Peng, M. S., Liu, H. Q., ... & Wu, D. D.	China		no
domestication	Gallus gallus	0	0.004144421	1.02082659	Adult	8	-		Expression of a gene of the vision (GUCA1A)	Wang, M. S., Zhang, R. W., Su, L. Y., Li, Y., Peng, M. S., Liu, H. Q., ... & Wu, D. D.	China		no
domestication	Gallus gallus	493	0.003137011	0.138614264	Adult	8	-		Expression of a gene of the vision (NR2E3)	Wang, M. S., Zhang, R. W., Su, L. Y., Li, Y., Peng, M. S., Liu, H. Q., ... & Wu, D. D.	China		no
domestication	Gallus gallus	0	0.451720068	1.02310281	Adult	8	-		Expression of a gene of the vision (NR2E3)	Wang, M. S., Zhang, R. W., Su, L. Y., Li, Y., Peng, M. S., Liu, H. Q., ... & Wu, D. D.	China		no
domestication	Gallus gallus	493	0.034854971	0.336634066	Adult	8	-		Expression of a gene of the vision (PDE6B)	Wang, M. S., Zhang, R. W., Su, L. Y., Li, Y., Peng, M. S., Liu, H. Q., ... & Wu, D. D.	China		no
domestication	Gallus gallus	0	2.120576042	1.02970337	Adult	8	-		Expression of a gene of the vision (PDE6B)	Wang, M. S., Zhang, R. W., Su, L. Y., Li, Y., Peng, M. S., Liu, H. Q., ... & Wu, D. D.	China		no
domestication	Gallus gallus	493	0.008713742	0.59405991	Adult	8	-		Expression of a gene of the vision (RHO)	Wang, M. S., Zhang, R. W., Su, L. Y., Li, Y., Peng, M. S., Liu, H. Q., ... & Wu, D. D.	China		no
domestication	Gallus gallus	0	0.18438267	1.02970337	Adult	8	-		Expression of a gene of the vision (RHO)	Wang, M. S., Zhang, R. W., Su, L. Y., Li, Y., Peng, M. S., Liu, H. Q., ... & Wu, D. D.	China		no
domestication	Canis lupus	0	6.305121	4.9235	Adult	11	+	Gaze cue		Werhahn, G., Vir_nyi, Z., Barrera, G., Sommese, A., & Range, F.	North america		yes
domestication	Canis lupus	5216	54.14368105	6.69133726	Adult	11	+	Gaze cue		Werhahn, G., Vir_nyi, Z., Barrera, G., Sommese, A., & Range, F.	North america		yes
domestication	Canis lupus	0	13.50961806	4.33638572	Adult	11	+	Simultaneous gazing		Werhahn, G., Vir_nyi, Z., Barrera, G., Sommese, A., & Range, F.	North america		yes
domestication	Canis lupus	5216	6.410063285	4.77083546	Adult	11	+	Simultaneous gazing		Werhahn, G., Vir_nyi, Z., Barrera, G., Sommese, A., & Range, F.	North america		yes
domestication	Oryctolagus cuniculus	393	10371.3856	126.45	Adult	12	+	Time of immobility (on the back)		Whishaw, I. Q., Previsich, N., & Flannigan, K. P.	Canada		yes
domestication	Oryctolagus cuniculus	0	1169.64	271.75	Adult	12	+	Time of immobility (on the back)		Whishaw, I. Q., Previsich, N., & Flannigan, K. P.	Canada		yes
domestication	Oryctolagus cuniculus	393	1748.9124	46.96	Adult	12	+	Time of immobility (on the front)		Whishaw, I. Q., Previsich, N., & Flannigan, K. P.	Canada		yes
domestication	Oryctolagus cuniculus	0	3469.21	234.28	Adult	12	+	Time of immobility (on the front)		Whishaw, I. Q., Previsich, N., & Flannigan, K. P.	Canada		yes
domestication	Oryctolagus cuniculus	393	3368.6416	57.87	Adult	12	+	Time of immobility (on the side)		Whishaw, I. Q., Previsich, N., & Flannigan, K. P.	Canada		yes
domestication	Oryctolagus cuniculus	0	5080.8384	238	Adult	12	+	Time of immobility (on the side)		Whishaw, I. Q., Previsich, N., & Flannigan, K. P.	Canada		yes
domestication	Oryctolagus cuniculus	393	38.44	18.48	Adult	12	+	Time of immobility (sitting)		Whishaw, I. Q., Previsich, N., & Flannigan, K. P.	Canada		yes
domestication	Oryctolagus cuniculus	0	9960.04	169.5	Adult	12	+	Time of immobility (sitting)		Whishaw, I. Q., Previsich, N., & Flannigan, K. P.	Canada		yes
domestication	Gallus gallus	474	10.24	3.97	adult	64	+	Aerial alarm calling		Wilson, D.R., Bayly, K. L., Nelson, X. J., Gillings, M., Evans, C.S.	Wales		yes
domestication	Gallus gallus	474	988.397111	65.47085202	adults	30	+	Alarm calling		Wilson, David R.; Evans, Christopher S.	UK		no
domestication	Gallus gallus	474	1182.408653	74.97757848	adults	30	+	Alarm calling		Wilson, David R.; Evans, Christopher S.	UK		no
domestication	Gallus gallus	474	1468.117197	81.79372197	adults	30	+	Alarm calling		Wilson, David R.; Evans, Christopher S.	UK		no
domestication	Gallus gallus	474	1321.401999	86.6367713	adults	30	+	Alarm calling		Wilson, David R.; Evans, Christopher S.	UK		no
domestication	Gallus gallus	474	3247.038955	105.8295964	adults	30	+	Alarm calling		Wilson, David R.; Evans, Christopher S.	UK		no
domestication	Gallus gallus	474	2042.429972	114.0807175	adults	30	+	Alarm calling		Wilson, David R.; Evans, Christopher S.	UK		no
domestication	Danio rerio	54	55615.25923	311.942959	adults	19	-	Boldness: time first entered stimulus zone		Wright, D; Nakamichi, R; Krause, J; Butlin, RK	UK		no
domestication	Danio rerio	1	3892.336387	549.0196078	adults	20	-	Boldness: time first entered stimulus zone		Wright, D; Nakamichi, R; Krause, J; Butlin, RK	UK		no
domestication	Danio rerio	54	3892.336387	33.68983957	adults	19	-	Boldness: time in stimulus zone		Wright, D; Nakamichi, R; Krause, J; Butlin, RK	UK		yes
domestication	Danio rerio	1	20950.11137	139.7504456	adults	20	-	Boldness: time in stimulus zone		Wright, D; Nakamichi, R; Krause, J; Butlin, RK	UK		yes
domestication	Danio rerio	54	15882.28939	178.4313726	adults	19	+	Shoaling tendency		Wright, D; Nakamichi, R; Krause, J; Butlin, RK	UK		yes
domestication	Danio rerio	1	19880.49733	421.7468806	adults	20	+	Shoaling tendency		Wright, D; Nakamichi, R; Krause, J; Butlin, RK	UK		yes
domestication	Gallus gallus	148.3934426	0.002685502	0.18936881	adults	60	+	Time spent vigilant		Zidar, J.; Lovlie, H.	Sweden		no
domestication	Gallus gallus	148.3934426	0.000189812	0.19996198	adults	20	+	Time spent vigilant		Zidar, J.; Lovlie, H.	Sweden		no
domestication	Gallus gallus	148.3934426	0.001531964	0.21140052	adults	20	+	Time spent vigilant		Zidar, J.; Lovlie, H.	Sweden		yes
domestication	Gallus gallus	148.3934426	0.001718187	0.21253455	adults	20	+	Time spent vigilant		Zidar, J.; Lovlie, H.	Sweden		yes
domestication	Gallus gallus	148.3934426	0.004071671	0.21790391	adults	60	+	Time spent vigilant		Zidar, J.; Lovlie, H.	Sweden		yes
domestication	Gallus gallus	148.3934426	0.002288512	0.23635039	adults	60	+	Time spent vigilant		Zidar, J.; Lovlie, H.	Sweden		yes
domestication	Gallus gallus	152	0.01	1.8	Adult	89	-	Tonic immibilty (s)		Zidar, Josefina; Sorato, Enrico; Malmqvist, Ann-Marie; Jansson, Emelie; Rosher, Charlotte; Jensen, Per; Favati, Anna; Lovlie, Hanne	Sweden		yes
domestication	Gallus gallus	149	0.001	0.49	Adult	35	+	Vigilance (s) in a novel arena 2013		Zidar, Josefina; Sorato, Enrico; Malmqvist, Ann-Marie; Jansson, Emelie; Rosher, Charlotte; Jensen, Per; Favati, Anna; Lovlie, Hanne	Sweden		yes
domestication	Gallus gallus	154	0	0.34	Adult	54	+	Vigilance (s) in a novel arena 2015		Zidar, Josefina; Sorato, Enrico; Malmqvist, Ann-Marie; Jansson, Emelie; Rosher, Charlotte; Jensen, Per; Favati, Anna; Lovlie, Hanne	Sweden		yes
