# Supplementary material for: Evolutionary dynamics in the Anthropocene: Life history and intensity of human contact shape antipredator responses
Source: PLoS Biol. 2020 Sep 22;18(9):e3000818. doi: 10.1371/journal.pbio.3000818 (PMC7508406; doi:10.1371/journal.pbio.3000818)
Supplement: S1 Data — All data for the meta-analysis, (A) initial data management, (B) data management, and (C) R code and data. (ZIP) [file pbio.3000818.s012.zip › S1 Data/B/ALL_urbanization.csv]

context	Species.L.name	Generation	Variance	Mean	Age	n.total	Direction.of.the.effect.FEAR	Type.of.antipredator.Behavioural.Trait	Type.of.antipredator.Physiological.Trait	Studies	Country	Selected.for	with_predator
urban	Junco hyemalis	24	10.8	4.26	Adult	30	+	FID		Atwell et al. 2012. Boldness behavior and stress physiology in a novel urban environment suggest rapid correlated evolutionary adaptation	USA	NA	yes
urban	Junco hyemalis	24	4.23	3.7	Adult	11	+	FID		Atwell et al. 2012. Boldness behavior and stress physiology in a novel urban environment suggest rapid correlated evolutionary adaptation	USA	NA	yes
urban	Junco hyemalis	24	26.81	8.09	Adult	31	+		Baseline CORT (ng/ml)	Atwell et al. 2012. Boldness behavior and stress physiology in a novel urban environment suggest rapid correlated evolutionary adaptation	USA	NA	yes
urban	Junco hyemalis	24	49.22	19.16	Adult	31	+		Stress-induced CORT 15 min (ng/ml)	Atwell et al. 2012. Boldness behavior and stress physiology in a novel urban environment suggest rapid correlated evolutionary adaptation	USA	NA	yes
urban	Junco hyemalis	24	82.36	21.21	Adult	31	+		Stress-induced CORT 30 min (ng/ml)	Atwell et al. 2012. Boldness behavior and stress physiology in a novel urban environment suggest rapid correlated evolutionary adaptation	USA	NA	yes
urban	Junco hyemalis	24	8.71	3.17	Adult	11	+		Baseline CORT (ng/ml)	Atwell et al. 2012. Boldness behavior and stress physiology in a novel urban environment suggest rapid correlated evolutionary adaptation	USA	NA	yes
urban	Junco hyemalis	24	77.6	16.16	Adult	11	+		Stress-induced CORT 15 min (ng/ml)	Atwell et al. 2012. Boldness behavior and stress physiology in a novel urban environment suggest rapid correlated evolutionary adaptation	USA	NA	yes
urban	Junco hyemalis	24	64.47	19.28	Adult	11	+		Stress-induced CORT 30 min (ng/ml)	Atwell et al. 2012. Boldness behavior and stress physiology in a novel urban environment suggest rapid correlated evolutionary adaptation	USA	NA	yes
urban	Junco hyemalis	24	3.08	2.79	Adult	10	+		Baseline CORT (ng/ml)	Atwell et al. 2012. Boldness behavior and stress physiology in a novel urban environment suggest rapid correlated evolutionary adaptation	USA	NA	yes
urban	Junco hyemalis	24	33.12	10.85	Adult	10	+		Stress-induced CORT 15 min (ng/ml)	Atwell et al. 2012. Boldness behavior and stress physiology in a novel urban environment suggest rapid correlated evolutionary adaptation	USA	NA	yes
urban	Junco hyemalis	24	49.73	13.36	Adult	10	+		Stress-induced CORT 30 min (ng/ml)	Atwell et al. 2012. Boldness behavior and stress physiology in a novel urban environment suggest rapid correlated evolutionary adaptation	USA	NA	yes
urban	Junco hyemalis	0	30.11	13.5	Adult	24	+	FID		Atwell et al. 2012. Boldness behavior and stress physiology in a novel urban environment suggest rapid correlated evolutionary adaptation	USA	NA	yes
urban	Junco hyemalis	0	35.25	9.94	Adult	17	+	FID		Atwell et al. 2012. Boldness behavior and stress physiology in a novel urban environment suggest rapid correlated evolutionary adaptation	USA	NA	yes
urban	Junco hyemalis	0	63.2	10.42	Adult	27	+		Baseline CORT (ng/ml)	Atwell et al. 2012. Boldness behavior and stress physiology in a novel urban environment suggest rapid correlated evolutionary adaptation	USA	NA	yes
urban	Junco hyemalis	0	146.58	28.14	Adult	27	+		Stress-induced CORT 15 min (ng/ml)	Atwell et al. 2012. Boldness behavior and stress physiology in a novel urban environment suggest rapid correlated evolutionary adaptation	USA	NA	yes
urban	Junco hyemalis	0	134.27	29.12	Adult	27	+		Stress-induced CORT 30 min (ng/ml)	Atwell et al. 2012. Boldness behavior and stress physiology in a novel urban environment suggest rapid correlated evolutionary adaptation	USA	NA	yes
urban	Junco hyemalis	0	4.26	4.19	Adult	10	+		Baseline CORT (ng/ml)	Atwell et al. 2012. Boldness behavior and stress physiology in a novel urban environment suggest rapid correlated evolutionary adaptation	USA	NA	yes
urban	Junco hyemalis	0	112.23	22.03	Adult	10	+		Stress-induced CORT 15 min (ng/ml)	Atwell et al. 2012. Boldness behavior and stress physiology in a novel urban environment suggest rapid correlated evolutionary adaptation	USA	NA	yes
urban	Junco hyemalis	0	58.56	23.66	Adult	10	+		Stress-induced CORT 30 min (ng/ml)	Atwell et al. 2012. Boldness behavior and stress physiology in a novel urban environment suggest rapid correlated evolutionary adaptation	USA	NA	yes
urban	Junco hyemalis	0	10.34	2.19	Adult	9	+		Baseline CORT (ng/ml)	Atwell et al. 2012. Boldness behavior and stress physiology in a novel urban environment suggest rapid correlated evolutionary adaptation	USA	NA	yes
urban	Junco hyemalis	0	26.81	13.78	Adult	9	+		Stress-induced CORT 15 min (ng/ml)	Atwell et al. 2012. Boldness behavior and stress physiology in a novel urban environment suggest rapid correlated evolutionary adaptation	USA	NA	yes
urban	Junco hyemalis	0	41.33	19.51	Adult	9	+		Stress-induced CORT 30 min (ng/ml)	Atwell et al. 2012. Boldness behavior and stress physiology in a novel urban environment suggest rapid correlated evolutionary adaptation	USA	NA	yes
urban	Columba livia	368	70.47	6	Unknown	87	+	Vigilance		Gendall et al. 2015. Tolerance of disturbance by humans in long-time resident and recent colonist urban doves	Australia	NA	yes
urban	Ochyphaps lophotes	NA	314.07	15.5	Unknown	87	+	Vigilance		Gendall et al. 2015. Tolerance of disturbance by humans in long-time resident and recent colonist urban doves	Australia	NA	yes
urban	Streptopelis chinensis	NA	150.75	15.4	Unknown	67	+	Vigilance		Gendall et al. 2015. Tolerance of disturbance by humans in long-time resident and recent colonist urban doves	Australia	NA	yes
urban	Cynomys ludovicianus	24	0.01	0.073	Adult/yearling	6	+	Vigilance		Magle and Angeloni. 2011. Effects of urbanization on the behaviour of a keystone species	USA	NA	no
urban	Cynomys ludovicianus	36.5	0.01	0.091	Adult/yearling	4	+	Vigilance		Magle and Angeloni. 2011. Effects of urbanization on the behaviour of a keystone species	USA	NA	no
urban	Cynomys ludovicianus	23.5	0.03	0.144	Adult/yearling	4	+	Vigilance		Magle and Angeloni. 2011. Effects of urbanization on the behaviour of a keystone species	USA	NA	no
urban	Cynomys ludovicianus	23.5	0.02	0.204	Adult/yearling	7	+	Vigilance		Magle and Angeloni. 2011. Effects of urbanization on the behaviour of a keystone species	USA	NA	no
urban	Cynomys ludovicianus	23	0.01	0.082	Adult/yearling	7	+	Vigilance		Magle and Angeloni. 2011. Effects of urbanization on the behaviour of a keystone species	USA	NA	no
urban	Cynomys ludovicianus	58.5	0	0.037	Adult/yearling	8	+	Vigilance		Magle and Angeloni. 2011. Effects of urbanization on the behaviour of a keystone species	USA	NA	no
urban	Cynomys ludovicianus	21	0	0.089	Adult/yearling	7	+	Vigilance		Magle and Angeloni. 2011. Effects of urbanization on the behaviour of a keystone species	USA	NA	no
urban	Cynomys ludovicianus	17.5	0.06	0.257	Adult/yearling	4	+	Vigilance		Magle and Angeloni. 2011. Effects of urbanization on the behaviour of a keystone species	USA	NA	no
urban	Cynomys ludovicianus	11.5	0.02	0.3	Adult/yearling	3	+	Vigilance		Magle and Angeloni. 2011. Effects of urbanization on the behaviour of a keystone species	USA	NA	no
urban	Cynomys ludovicianus	8.5	0.05	0.332	Adult/yearling	2	+	Vigilance		Magle and Angeloni. 2011. Effects of urbanization on the behaviour of a keystone species	USA	NA	no
urban	Cynomys ludovicianus	14.5	0.03	0.34	Adult/yearling	2	+	Vigilance		Magle and Angeloni. 2011. Effects of urbanization on the behaviour of a keystone species	USA	NA	no
urban	Cynomys ludovicianus	21.5	0	0.047	Adult/yearling	3	+	Vigilance		Magle and Angeloni. 2011. Effects of urbanization on the behaviour of a keystone species	USA	NA	no
urban	Cynomys ludovicianus	17	0	0.157	Adult/yearling	2	+	Vigilance		Magle and Angeloni. 2011. Effects of urbanization on the behaviour of a keystone species	USA	NA	no
urban	Cynomys ludovicianus	28.5	0.02	0.192	Adult/yearling	2	+	Vigilance		Magle and Angeloni. 2011. Effects of urbanization on the behaviour of a keystone species	USA	NA	no
urban	Cynomys ludovicianus	20	0	0.057	Adult/yearling	2	+	Vigilance		Magle and Angeloni. 2011. Effects of urbanization on the behaviour of a keystone species	USA	NA	no
urban	Cynomys ludovicianus	15	0.08	0.249	Adult/yearling	2	+	Vigilance		Magle and Angeloni. 2011. Effects of urbanization on the behaviour of a keystone species	USA	NA	no
urban	Cynomys ludovicianus	12	0.15	0.643	Adult/yearling	2	+	Vigilance		Magle and Angeloni. 2011. Effects of urbanization on the behaviour of a keystone species	USA	NA	no
urban	Cynomys ludovicianus	9	0.01	0.121	Adult/yearling	2	+	Vigilance		Magle and Angeloni. 2011. Effects of urbanization on the behaviour of a keystone species	USA	NA	no
urban	Cynomys ludovicianus	2.5	0	0.256	Adult/yearling	2	+	Vigilance		Magle and Angeloni. 2011. Effects of urbanization on the behaviour of a keystone species	USA	NA	no
urban	Cynomys ludovicianus	5	0	0.377	Adult/yearling	2	+	Vigilance		Magle and Angeloni. 2011. Effects of urbanization on the behaviour of a keystone species	USA	NA	no
urban	Cynomys ludovicianus	11	0.12	0.403	Adult/yearling	2	+	Vigilance		Magle and Angeloni. 2011. Effects of urbanization on the behaviour of a keystone species	USA	NA	no
urban	Acridotheres tristis	0	102.4	26.8	Unknown	40	+	FID		McGiffin et al. 2013. Tolerance of human approaches by Common Mynas along an urban–rural gradient	Australia	NA	yes
urban	Acridotheres tristis	0	0	27.3	Unknown	40	+	Vigilance		McGiffin et al. 2013. Tolerance of human approaches by Common Mynas along an urban–rural gradient	Australia	NA	yes
urban	Acridotheres tristis	143	10	4.7	Unknown	40	+	FID		McGiffin et al. 2013. Tolerance of human approaches by Common Mynas along an urban–rural gradient	Australia	NA	yes
urban	Acridotheres tristis	143	0	24.1	Unknown	40	+	Vigilance		McGiffin et al. 2013. Tolerance of human approaches by Common Mynas along an urban–rural gradient	Australia	NA	yes
urban	Aegithalos caudatus	0	1.17	5.45	Unknown	8	+	FID		Møller 2010. Interspecific variation in fear responses predicts urbanization in birds	Europe	NA	yes
urban	Aegithalos caudatus	17	2.89	7.52	Unknown	9	+	FID		Møller 2010. Interspecific variation in fear responses predicts urbanization in birds	Europe	NA	yes
urban	Anas platyrhynchos	0	291.38	20.15	Unknown	52	+	FID		Møller 2010. Interspecific variation in fear responses predicts urbanization in birds	Europe	NA	yes
urban	Anas platyrhynchos	107	2.43	3.95	Unknown	37	+	FID		Møller 2010. Interspecific variation in fear responses predicts urbanization in birds	Europe	NA	yes
urban	Anthus spinoletta	0	18.66	7.5	Unknown	6	+	FID		Møller 2010. Interspecific variation in fear responses predicts urbanization in birds	Europe	NA	yes
urban	Anthus spinoletta	77	1.54	3.05	Unknown	18	+	FID		Møller 2010. Interspecific variation in fear responses predicts urbanization in birds	Europe	NA	yes
urban	Ardea cinerea	0	2956.1	66.67	Unknown	9	+	FID		Møller 2010. Interspecific variation in fear responses predicts urbanization in birds	Europe	NA	yes
urban	Ardea cinerea	57	8.82	12.6	Unknown	5	+	FID		Møller 2010. Interspecific variation in fear responses predicts urbanization in birds	Europe	NA	yes
urban	Carduelis carduelis	0	3.76	8.08	Unknown	15	+	FID		Møller 2010. Interspecific variation in fear responses predicts urbanization in birds	Europe	NA	yes
urban	Carduelis carduelis	17	0.34	5.33	Unknown	3	+	FID		Møller 2010. Interspecific variation in fear responses predicts urbanization in birds	Europe	NA	yes
urban	Carduelis chloris	0	4.28	6.8	Unknown	49	+	FID		Møller 2010. Interspecific variation in fear responses predicts urbanization in birds	Europe	NA	yes
urban	Certhia brachydactyla	0	2.5	6.95	Unknown	2	+	FID		Møller 2010. Interspecific variation in fear responses predicts urbanization in birds	Europe	NA	yes
urban	Certhia brachydactyla	17	4.54	7.11	Unknown	9	+	FID		Møller 2010. Interspecific variation in fear responses predicts urbanization in birds	Europe	NA	yes
urban	Chloris chloris	37	4.12	5.88	Unknown	15	+	FID		Møller 2010. Interspecific variation in fear responses predicts urbanization in birds	Europe	NA	yes
urban	Columba livia	0	392.04	28	Unknown	2	+	FID		Møller 2010. Interspecific variation in fear responses predicts urbanization in birds	Europe	NA	yes
urban	Columba livia	388.4642857	0.27	2.55	Unknown	11	+	FID		Møller 2010. Interspecific variation in fear responses predicts urbanization in birds	Europe	NA	yes
urban	Columba palumbus	0	240.87	24.14	Unknown	132	+	FID		Møller 2010. Interspecific variation in fear responses predicts urbanization in birds	Europe	NA	yes
urban	Columba palumbus	57	45.56	9.39	Unknown	57	+	FID		Møller 2010. Interspecific variation in fear responses predicts urbanization in birds	Europe	NA	yes
urban	Corvus corone	0	391.25	31.71	Unknown	72	+	FID		Møller 2010. Interspecific variation in fear responses predicts urbanization in birds	Europe	NA	yes
urban	Corvus corone	12.33333333	94.87	16.99	Unknown	29	+	FID		Møller 2010. Interspecific variation in fear responses predicts urbanization in birds	Europe	NA	yes
urban	Corvus frugilegus	0	135.49	46.34	Unknown	98	+	FID		Møller 2010. Interspecific variation in fear responses predicts urbanization in birds	Europe	NA	yes
urban	Corvus frugilegus	28.5	23.14	20.5	Unknown	8	+	FID		Møller 2010. Interspecific variation in fear responses predicts urbanization in birds	Europe	NA	yes
urban	Corvus monedula	0	88.36	30.82	Unknown	44	+	FID		Møller 2010. Interspecific variation in fear responses predicts urbanization in birds	Europe	NA	yes
urban	Corvus monedula	63.5	8.01	8.39	Unknown	10	+	FID		Møller 2010. Interspecific variation in fear responses predicts urbanization in birds	Europe	NA	yes
urban	Delichon urbica	149	0.04	6.35	Unknown	27	+	FID		Møller 2010. Interspecific variation in fear responses predicts urbanization in birds	Europe	NA	yes
urban	Dendrocopos major	0	47.75	14.8	Unknown	9	+	FID		Møller 2010. Interspecific variation in fear responses predicts urbanization in birds	Europe	NA	yes
urban	Dendrocopos major	17	2.86	9.37	Unknown	3	+	FID		Møller 2010. Interspecific variation in fear responses predicts urbanization in birds	Europe	NA	yes
urban	Erithacus rubecula	0	3.46	5.35	Unknown	47	+	FID		Møller 2010. Interspecific variation in fear responses predicts urbanization in birds	Europe	NA	yes
urban	Erithacus rubecula	27	5.81	4.84	Unknown	35	+	FID		Møller 2010. Interspecific variation in fear responses predicts urbanization in birds	Europe	NA	yes
urban	Fringilla coelebs	0	10.5	7.64	Unknown	97	+	FID		Møller 2010. Interspecific variation in fear responses predicts urbanization in birds	Europe	NA	yes
urban	Fringilla coelebs	57	1.96	5.63	Unknown	32	+	FID		Møller 2010. Interspecific variation in fear responses predicts urbanization in birds	Europe	NA	yes
urban	Gallinula chloropus	0	31.25	12.5	Unknown	22	+	FID		Møller 2010. Interspecific variation in fear responses predicts urbanization in birds	Europe	NA	yes
urban	Gallinula chloropus	57	3.03	6.84	Unknown	19	+	FID		Møller 2010. Interspecific variation in fear responses predicts urbanization in birds	Europe	NA	yes
urban	Garrulus glandarius	0	54.46	14.22	Unknown	13	+	FID		Møller 2010. Interspecific variation in fear responses predicts urbanization in birds	Europe	NA	yes
urban	Garrulus glandarius	18.5	8.53	8.2	Unknown	9	+	FID		Møller 2010. Interspecific variation in fear responses predicts urbanization in birds	Europe	NA	yes
urban	Hippolais icterina	0	9.55	7.48	Unknown	16	+	FID		Møller 2010. Interspecific variation in fear responses predicts urbanization in birds	Europe	NA	yes
urban	Hippolais icterina	7	7.13	7.69	Unknown	4	+	FID		Møller 2010. Interspecific variation in fear responses predicts urbanization in birds	Europe	NA	yes
urban	Motacilla alba	0	62.25	11.55	Unknown	59	+	FID		Møller 2010. Interspecific variation in fear responses predicts urbanization in birds	Europe	NA	yes
urban	Motacilla alba	57	6.81	8.6	Unknown	5	+	FID		Møller 2010. Interspecific variation in fear responses predicts urbanization in birds	Europe	NA	yes
urban	Motacilla cinerea	0	6.86	7.97	Unknown	14	+	FID		Møller 2010. Interspecific variation in fear responses predicts urbanization in birds	Europe	NA	yes
urban	Motacilla cinerea	17	3.69	6.18	Unknown	14	+	FID		Møller 2010. Interspecific variation in fear responses predicts urbanization in birds	Europe	NA	yes
urban	Parus caeruleus	0	2.59	5.75	Unknown	48	+	FID		Møller 2010. Interspecific variation in fear responses predicts urbanization in birds	Europe	NA	yes
urban	Parus caeruleus	27	3.31	5.22	Unknown	31	+	FID		Møller 2010. Interspecific variation in fear responses predicts urbanization in birds	Europe	NA	yes
urban	Parus cristatus	0	7.45	6.52	Unknown	13	+	FID		Møller 2010. Interspecific variation in fear responses predicts urbanization in birds	Europe	NA	yes
urban	Parus cristatus	2	2.19	5.8	Unknown	5	+	FID		Møller 2010. Interspecific variation in fear responses predicts urbanization in birds	Europe	NA	yes
urban	Parus major	0	5.02	5.33	Unknown	70	+	FID		Møller 2010. Interspecific variation in fear responses predicts urbanization in birds	Europe	NA	yes
urban	Parus major	57	2.69	5.07	Unknown	52	+	FID		Møller 2010. Interspecific variation in fear responses predicts urbanization in birds	Europe	NA	yes
urban	Parus palustris	0	0.96	4.98	Unknown	9	+	FID		Møller 2010. Interspecific variation in fear responses predicts urbanization in birds	Europe	NA	yes
urban	Parus palustris	7	12.04	6.69	Unknown	5	+	FID		Møller 2010. Interspecific variation in fear responses predicts urbanization in birds	Europe	NA	yes
urban	Passer domesticus	304.9671053	2.59	3.43	Unknown	111	+	FID		Møller 2010. Interspecific variation in fear responses predicts urbanization in birds	Europe	NA	yes
urban	Passer domesticus	0	10.05	5.48	Unknown	27	+	FID		Møller 2010. Interspecific variation in fear responses predicts urbanization in birds	Europe	NA	yes
urban	Passer montanus	65.21943574	1.69	3.99	Unknown	19	+	FID		Møller 2010. Interspecific variation in fear responses predicts urbanization in birds	Europe	NA	yes
urban	Passer montanus	0	4.58	6.37	Unknown	17	+	FID		Møller 2010. Interspecific variation in fear responses predicts urbanization in birds	Europe	NA	yes
urban	Phoenicurus ochruros	57	11.16	5.97	Unknown	7	+	FID		Møller 2010. Interspecific variation in fear responses predicts urbanization in birds	Europe	NA	yes
urban	Phoenicurus ochruros	0	13.62	7.36	Unknown	17	+	FID		Møller 2010. Interspecific variation in fear responses predicts urbanization in birds	Europe	NA	yes
urban	Phoenicurus phoenicurus	27	2.37	8.43	Unknown	7	+	FID		Møller 2010. Interspecific variation in fear responses predicts urbanization in birds	Europe	NA	yes
urban	Phoenicurus phoenicurus	0	16.32	10.67	Unknown	3	+	FID		Møller 2010. Interspecific variation in fear responses predicts urbanization in birds	Europe	NA	yes
urban	Phylloscopus collybita	17	1.66	5.59	Unknown	7	+	FID		Møller 2010. Interspecific variation in fear responses predicts urbanization in birds	Europe	NA	yes
urban	Phylloscopus collybita	0	5.52	6.77	Unknown	22	+	FID		Møller 2010. Interspecific variation in fear responses predicts urbanization in birds	Europe	NA	yes
urban	Phylloscopus trochilus	2	1.42	5.1	Unknown	4	+	FID		Møller 2010. Interspecific variation in fear responses predicts urbanization in birds	Europe	NA	yes
urban	Phylloscopus trochilus	0	4.08	6.35	Unknown	66	+	FID		Møller 2010. Interspecific variation in fear responses predicts urbanization in birds	Europe	NA	yes
urban	Pica pica	28.5	26.52	9.74	Unknown	71	+	FID		Møller 2010. Interspecific variation in fear responses predicts urbanization in birds	Europe	NA	yes
urban	Pica pica	0	271.92	18.93	Unknown	72	+	FID		Møller 2010. Interspecific variation in fear responses predicts urbanization in birds	Europe	NA	yes
urban	Picus viridis	17	57.3	16.54	Unknown	10	+	FID		Møller 2010. Interspecific variation in fear responses predicts urbanization in birds	Europe	NA	yes
urban	Picus viridis	0	39.31	17.27	Unknown	17	+	FID		Møller 2010. Interspecific variation in fear responses predicts urbanization in birds	Europe	NA	yes
urban	Prunella modularis	27	1.35	4.55	Unknown	22	+	FID		Møller 2010. Interspecific variation in fear responses predicts urbanization in birds	Europe	NA	yes
urban	Prunella modularis	0	13.47	5.52	Unknown	27	+	FID		Møller 2010. Interspecific variation in fear responses predicts urbanization in birds	Europe	NA	yes
urban	Pyrrhula pyrrhula	17	1.66	4.77	Unknown	8	+	FID		Møller 2010. Interspecific variation in fear responses predicts urbanization in birds	Europe	NA	yes
urban	Pyrrhula pyrrhula	0	1.99	7.65	Unknown	6	+	FID		Møller 2010. Interspecific variation in fear responses predicts urbanization in birds	Europe	NA	yes
urban	Regulus regulus	7	0.81	4.22	Unknown	11	+	FID		Møller 2010. Interspecific variation in fear responses predicts urbanization in birds	Europe	NA	yes
urban	Regulus regulus	0	2.96	4.87	Unknown	8	+	FID		Møller 2010. Interspecific variation in fear responses predicts urbanization in birds	Europe	NA	yes
urban	Serinus serinus	77	1.32	4.06	Unknown	18	+	FID		Møller 2010. Interspecific variation in fear responses predicts urbanization in birds	Europe	NA	yes
urban	Serinus serinus	0	10.56	6.44	Unknown	53	+	FID		Møller 2010. Interspecific variation in fear responses predicts urbanization in birds	Europe	NA	yes
urban	Sitta europaea	17	5.34	7.63	Unknown	8	+	FID		Møller 2010. Interspecific variation in fear responses predicts urbanization in birds	Europe	NA	yes
urban	Sitta europaea	0	2.25	4.92	Unknown	5	+	FID		Møller 2010. Interspecific variation in fear responses predicts urbanization in birds	Europe	NA	yes
urban	Streptopelia decaocto	57	3.13	4.2	Unknown	31	+	FID		Møller 2010. Interspecific variation in fear responses predicts urbanization in birds	Europe	NA	yes
urban	Streptopelia decaocto	0	37.82	14.53	Unknown	4	+	FID		Møller 2010. Interspecific variation in fear responses predicts urbanization in birds	Europe	NA	yes
urban	Sturnus vulgaris	107	15.37	7.13	Unknown	58	+	FID		Møller 2010. Interspecific variation in fear responses predicts urbanization in birds	Europe	NA	yes
urban	Sturnus vulgaris	0	35.4	11.83	Unknown	73	+	FID		Møller 2010. Interspecific variation in fear responses predicts urbanization in birds	Europe	NA	yes
urban	Sylvia atricapilla	17	1.08	5.4	Unknown	14	+	FID		Møller 2010. Interspecific variation in fear responses predicts urbanization in birds	Europe	NA	yes
urban	Sylvia atricapilla	0	4.24	6.02	Unknown	35	+	FID		Møller 2010. Interspecific variation in fear responses predicts urbanization in birds	Europe	NA	yes
urban	Sylvia borin	7	1.06	6.55	Unknown	4	+	FID		Møller 2010. Interspecific variation in fear responses predicts urbanization in birds	Europe	NA	yes
urban	Sylvia borin	0	5.71	6.61	Unknown	38	+	FID		Møller 2010. Interspecific variation in fear responses predicts urbanization in birds	Europe	NA	yes
urban	Sylvia communis	2	1.02	5.63	Unknown	3	+	FID		Møller 2010. Interspecific variation in fear responses predicts urbanization in birds	Europe	NA	yes
urban	Sylvia communis	0	26.21	8.24	Unknown	87	+	FID		Møller 2010. Interspecific variation in fear responses predicts urbanization in birds	Europe	NA	yes
urban	Troglodytes troglodytes	77	1.42	4.59	Unknown	19	+	FID		Møller 2010. Interspecific variation in fear responses predicts urbanization in birds	Europe	NA	yes
urban	Troglodytes troglodytes	0	14.52	6.48	Unknown	24	+	FID		Møller 2010. Interspecific variation in fear responses predicts urbanization in birds	Europe	NA	yes
urban	Turdus merula	107	11.02	5.7	Unknown	181	+	FID		Møller 2010. Interspecific variation in fear responses predicts urbanization in birds	Europe	NA	yes
urban	Turdus merula	0	29.27	8.63	Unknown	168	+	FID		Møller 2010. Interspecific variation in fear responses predicts urbanization in birds	Europe	NA	yes
urban	Turdus philomelos	47	2.62	5.49	Unknown	15	+	FID		Møller 2010. Interspecific variation in fear responses predicts urbanization in birds	Europe	NA	yes
urban	Turdus philomelos	0	58.22	8.66	Unknown	36	+	FID		Møller 2010. Interspecific variation in fear responses predicts urbanization in birds	Europe	NA	yes
urban	Turdus pilaris	27	1.46	6.33	Unknown	6	+	FID		Møller 2010. Interspecific variation in fear responses predicts urbanization in birds	Europe	NA	yes
urban	Turdus pilaris	0	157.5	18.14	Unknown	12	+	FID		Møller 2010. Interspecific variation in fear responses predicts urbanization in birds	Europe	NA	yes
urban	Turdus viscivorus	2	1.59	8.11	Unknown	2	+	FID		Møller 2010. Interspecific variation in fear responses predicts urbanization in birds	Europe	NA	yes
urban	Turdus viscivorus	0	37.45	22.54	Unknown	7	+	FID		Møller 2010. Interspecific variation in fear responses predicts urbanization in birds	Europe	NA	yes
urban	Aegithalos caudatus	0	1.23	5.42	Unknown	7	+	FID		Moller et al. 2013. Change in flight initiation distance between urban and rural habitats following a cold winter	France	NA	yes
urban	Aegithalos caudatus	0	0	5	Unknown	4	+	FID		Moller et al. 2013. Change in flight initiation distance between urban and rural habitats following a cold winter	France	NA	yes
urban	Anas platyrhynchos	109	1.07	3.5	Unknown	26	+	FID		Moller et al. 2013. Change in flight initiation distance between urban and rural habitats following a cold winter	France	NA	yes
urban	Anas platyrhynchos	29	1.75	5.3	Unknown	30	+	FID		Moller et al. 2013. Change in flight initiation distance between urban and rural habitats following a cold winter	Norway	NA	yes
urban	Anas platyrhynchos	110	0.85	2	Unknown	15	+	FID		Moller et al. 2013. Change in flight initiation distance between urban and rural habitats following a cold winter	France	NA	yes
urban	Anas platyrhynchos	30	1.77	4.5	Unknown	22	+	FID		Moller et al. 2013. Change in flight initiation distance between urban and rural habitats following a cold winter	Norway	NA	yes
urban	Anas platyrhynchos	0	16.44	28.12	Unknown	33	+	FID		Moller et al. 2013. Change in flight initiation distance between urban and rural habitats following a cold winter	Denmark	NA	yes
urban	Anas platyrhynchos	0	1.9	4.71	Unknown	17	+	FID		Moller et al. 2013. Change in flight initiation distance between urban and rural habitats following a cold winter	France	NA	yes
urban	Anas platyrhynchos	0	11.86	11.86	Unknown	14	+	FID		Moller et al. 2013. Change in flight initiation distance between urban and rural habitats following a cold winter	Norway	NA	yes
urban	Anas platyrhynchos	0	5.2	8.5	Unknown	4	+	FID		Moller et al. 2013. Change in flight initiation distance between urban and rural habitats following a cold winter	Norway	NA	yes
urban	Anser anser	3.333333333	3.99	12.42	Unknown	24	+	FID		Moller et al. 2013. Change in flight initiation distance between urban and rural habitats following a cold winter	Norway	NA	yes
urban	Ardea cinerea	59	10.53	16.86	Unknown	7	+	FID		Moller et al. 2013. Change in flight initiation distance between urban and rural habitats following a cold winter	France	NA	yes
urban	Ardea cinerea	60	13.51	27	Unknown	4	+	FID		Moller et al. 2013. Change in flight initiation distance between urban and rural habitats following a cold winter	France	NA	yes
urban	Ardea cinerea	0	49.04	63.82	Unknown	11	+	FID		Moller et al. 2013. Change in flight initiation distance between urban and rural habitats following a cold winter	Denmark	NA	yes
urban	Ardea cinerea	0	7.07	35	Unknown	2	+	FID		Moller et al. 2013. Change in flight initiation distance between urban and rural habitats following a cold winter	France	NA	yes
urban	Ardea cinerea	0	10.6	52.5	Unknown	2	+	FID		Moller et al. 2013. Change in flight initiation distance between urban and rural habitats following a cold winter	Denmark	NA	yes
urban	Bucephala clangula	3.333333333	6.66	10.4	Unknown	5	+	FID		Moller et al. 2013. Change in flight initiation distance between urban and rural habitats following a cold winter	Norway	NA	yes
urban	Carduelis carduelis	0	11.42	20.74	Unknown	44	+	FID		Moller et al. 2013. Change in flight initiation distance between urban and rural habitats following a cold winter	Spain	NA	yes
urban	Carduelis carduelis	0	0.95	6.27	Unknown	5	+	FID		Moller et al. 2013. Change in flight initiation distance between urban and rural habitats following a cold winter	Hungary	NA	yes
urban	Carduelis carduelis	0	4.04	11.67	Unknown	3	+	FID		Moller et al. 2013. Change in flight initiation distance between urban and rural habitats following a cold winter	Denmark	NA	yes
urban	Carduelis carduelis	0	1.65	4.93	Unknown	13	+	FID		Moller et al. 2013. Change in flight initiation distance between urban and rural habitats following a cold winter	Norway	NA	yes
urban	Carduelis carduelis	0	8.81	15.6	Unknown	6	+	FID		Moller et al. 2013. Change in flight initiation distance between urban and rural habitats following a cold winter	Czech	NA	yes
urban	Carduelis carduelis	0	12.47	20.52	Unknown	46	+	FID		Moller et al. 2013. Change in flight initiation distance between urban and rural habitats following a cold winter	Spain	NA	yes
urban	Carduelis carduelis	0	8.1	12.4	Unknown	4	+	FID		Moller et al. 2013. Change in flight initiation distance between urban and rural habitats following a cold winter	Hungary	NA	yes
urban	Carduelis chloris	39	1.83	7.15	Unknown	5	+	FID		Moller et al. 2013. Change in flight initiation distance between urban and rural habitats following a cold winter	Denmark	NA	yes
urban	Carduelis chloris	39	2.2	5.73	Unknown	12	+	FID		Moller et al. 2013. Change in flight initiation distance between urban and rural habitats following a cold winter	France	NA	yes
urban	Carduelis chloris	40	0.96	6.37	Unknown	4	+	FID		Moller et al. 2013. Change in flight initiation distance between urban and rural habitats following a cold winter	Denmark	NA	yes
urban	Carduelis chloris	40	1.42	4.06	Unknown	4	+	FID		Moller et al. 2013. Change in flight initiation distance between urban and rural habitats following a cold winter	France	NA	yes
urban	Carduelis chloris	40	5.53	11.08	Unknown	6	+	FID		Moller et al. 2013. Change in flight initiation distance between urban and rural habitats following a cold winter	Norway	NA	yes
urban	Carduelis chloris	0	1.67	6.99	Unknown	19	+	FID		Moller et al. 2013. Change in flight initiation distance between urban and rural habitats following a cold winter	France	NA	yes
urban	Carduelis chloris	0	1.76	10.46	Unknown	2	+	FID		Moller et al. 2013. Change in flight initiation distance between urban and rural habitats following a cold winter	Czech	NA	yes
urban	Carduelis chloris	0	7.71	19.01	Unknown	13	+	FID		Moller et al. 2013. Change in flight initiation distance between urban and rural habitats following a cold winter	Spain	NA	yes
urban	Carduelis chloris	0	14.18	23.03	Unknown	2	+	FID		Moller et al. 2013. Change in flight initiation distance between urban and rural habitats following a cold winter	Hungary	NA	yes
urban	Carduelis chloris	0	8.49	14	Unknown	2	+	FID		Moller et al. 2013. Change in flight initiation distance between urban and rural habitats following a cold winter	France	NA	yes
urban	Carduelis chloris	0	1.38	5.86	Unknown	9	+	FID		Moller et al. 2013. Change in flight initiation distance between urban and rural habitats following a cold winter	Norway	NA	yes
urban	Carduelis chloris	0	5.73	13.48	Unknown	10	+	FID		Moller et al. 2013. Change in flight initiation distance between urban and rural habitats following a cold winter	Czech	NA	yes
urban	Carduelis chloris	0	13.09	29.89	Unknown	9	+	FID		Moller et al. 2013. Change in flight initiation distance between urban and rural habitats following a cold winter	Spain	NA	yes
urban	Certhia brachydactyla	0	1.17	6.74	Unknown	3	+	FID		Moller et al. 2013. Change in flight initiation distance between urban and rural habitats following a cold winter	France	NA	yes
urban	Columba livia	0	27.06	63.59	Unknown	117	+	FID		Moller et al. 2013. Change in flight initiation distance between urban and rural habitats following a cold winter	Spain	NA	yes
urban	Columba livia	0	9.02	12.83	Unknown	6	+	FID		Moller et al. 2013. Change in flight initiation distance between urban and rural habitats following a cold winter	Hungary	NA	yes
urban	Columba livia	0	17.77	146.19	Unknown	26	+	FID		Moller et al. 2013. Change in flight initiation distance between urban and rural habitats following a cold winter	Spain	NA	yes
urban	Columba livia	0	2.8	4.05	Unknown	21	+	FID		Moller et al. 2013. Change in flight initiation distance between urban and rural habitats following a cold winter	Hungary	NA	yes
urban	Columba palumbus	59	9.27	9.54	Unknown	26	+	FID		Moller et al. 2013. Change in flight initiation distance between urban and rural habitats following a cold winter	Denmark	NA	yes
urban	Columba palumbus	159	3.65	9.16	Unknown	32	+	FID		Moller et al. 2013. Change in flight initiation distance between urban and rural habitats following a cold winter	France	NA	yes
urban	Columba palumbus	59	3.06	7.15	Unknown	26	+	FID		Moller et al. 2013. Change in flight initiation distance between urban and rural habitats following a cold winter	Norway	NA	yes
urban	Columba palumbus	60	3.59	9.56	Unknown	13	+	FID		Moller et al. 2013. Change in flight initiation distance between urban and rural habitats following a cold winter	Denmark	NA	yes
urban	Columba palumbus	160	2	6	Unknown	4	+	FID		Moller et al. 2013. Change in flight initiation distance between urban and rural habitats following a cold winter	France	NA	yes
urban	Columba palumbus	60	2.88	5.21	Unknown	27	+	FID		Moller et al. 2013. Change in flight initiation distance between urban and rural habitats following a cold winter	Norway	NA	yes
urban	Columba palumbus	0	16.34	28.23	Unknown	91	+	FID		Moller et al. 2013. Change in flight initiation distance between urban and rural habitats following a cold winter	Denmark	NA	yes
urban	Columba palumbus	0	8.04	14.7	Unknown	43	+	FID		Moller et al. 2013. Change in flight initiation distance between urban and rural habitats following a cold winter	France	NA	yes
urban	Columba palumbus	0	3.46	5	Unknown	4	+	FID		Moller et al. 2013. Change in flight initiation distance between urban and rural habitats following a cold winter	Norway	NA	yes
urban	Columba palumbus	0	38.36	80.52	Unknown	49	+	FID		Moller et al. 2013. Change in flight initiation distance between urban and rural habitats following a cold winter	Spain	NA	yes
urban	Columba palumbus	0	9.68	27.55	Unknown	6	+	FID		Moller et al. 2013. Change in flight initiation distance between urban and rural habitats following a cold winter	Hungary	NA	yes
urban	Columba palumbus	0	14.24	27.22	Unknown	6	+	FID		Moller et al. 2013. Change in flight initiation distance between urban and rural habitats following a cold winter	Denmark	NA	yes
urban	Columba palumbus	0	1.97	8.61	Unknown	2	+	FID		Moller et al. 2013. Change in flight initiation distance between urban and rural habitats following a cold winter	France	NA	yes
urban	Columba palumbus	0	4.02	7.38	Unknown	21	+	FID		Moller et al. 2013. Change in flight initiation distance between urban and rural habitats following a cold winter	Norway	NA	yes
urban	Columba palumbus	0	56	127.03	Unknown	69	+	FID		Moller et al. 2013. Change in flight initiation distance between urban and rural habitats following a cold winter	Spain	NA	yes
urban	Columba palumbus	0	11.52	19.04	Unknown	15	+	FID		Moller et al. 2013. Change in flight initiation distance between urban and rural habitats following a cold winter	Hungary	NA	yes
urban	Corvus corone	13	6.74	12.44	Unknown	6	+	FID		Moller et al. 2013. Change in flight initiation distance between urban and rural habitats following a cold winter	Denmark	NA	yes
urban	Corvus corone	13	9.63	16.58	Unknown	29	+	FID		Moller et al. 2013. Change in flight initiation distance between urban and rural habitats following a cold winter	France	NA	yes
urban	Corvus corone	13	2.42	7.49	Unknown	38	+	FID		Moller et al. 2013. Change in flight initiation distance between urban and rural habitats following a cold winter	Norway	NA	yes
urban	Corvus corone	13.33333333	3.06	7.33	Unknown	3	+	FID		Moller et al. 2013. Change in flight initiation distance between urban and rural habitats following a cold winter	France	NA	yes
urban	Corvus corone	13.33333333	5.23	7.56	Unknown	11	+	FID		Moller et al. 2013. Change in flight initiation distance between urban and rural habitats following a cold winter	Norway	NA	yes
urban	Corvus corone	0	19.72	40.2	Unknown	44	+	FID		Moller et al. 2013. Change in flight initiation distance between urban and rural habitats following a cold winter	Denmark	NA	yes
urban	Corvus corone	0	10.38	18	Unknown	29	+	FID		Moller et al. 2013. Change in flight initiation distance between urban and rural habitats following a cold winter	France	NA	yes
urban	Corvus corone	0	4.37	18.86	Unknown	13	+	FID		Moller et al. 2013. Change in flight initiation distance between urban and rural habitats following a cold winter	Norway	NA	yes
urban	Corvus corone	0	12.59	42.59	Unknown	29	+	FID		Moller et al. 2013. Change in flight initiation distance between urban and rural habitats following a cold winter	Denmark	NA	yes
urban	Corvus corone	0	6.2	32	Unknown	6	+	FID		Moller et al. 2013. Change in flight initiation distance between urban and rural habitats following a cold winter	France	NA	yes
urban	Corvus corone	0	6.25	14.75	Unknown	8	+	FID		Moller et al. 2013. Change in flight initiation distance between urban and rural habitats following a cold winter	Norway	NA	yes
urban	Corvus frugilegus	29.5	8.52	18.45	Unknown	22	+	FID		Moller et al. 2013. Change in flight initiation distance between urban and rural habitats following a cold winter	Denmark	NA	yes
urban	Corvus frugilegus	0	11.64	46.34	Unknown	98	+	FID		Moller et al. 2013. Change in flight initiation distance between urban and rural habitats following a cold winter	Denmark	NA	yes
urban	Corvus monedula	64.5	2.93	9	Unknown	12	+	FID		Moller et al. 2013. Change in flight initiation distance between urban and rural habitats following a cold winter	Denmark	NA	yes
urban	Corvus monedula	64.5	2.87	10.39	Unknown	10	+	FID		Moller et al. 2013. Change in flight initiation distance between urban and rural habitats following a cold winter	Norway	NA	yes
urban	Corvus monedula	65	6.71	10.71	Unknown	14	+	FID		Moller et al. 2013. Change in flight initiation distance between urban and rural habitats following a cold winter	Denmark	NA	yes
urban	Corvus monedula	65	0.93	4.89	Unknown	9	+	FID		Moller et al. 2013. Change in flight initiation distance between urban and rural habitats following a cold winter	Norway	NA	yes
urban	Corvus monedula	0	9.63	31.43	Unknown	40	+	FID		Moller et al. 2013. Change in flight initiation distance between urban and rural habitats following a cold winter	Denmark	NA	yes
urban	Corvus monedula	0	2.12	13.5	Unknown	2	+	FID		Moller et al. 2013. Change in flight initiation distance between urban and rural habitats following a cold winter	Norway	NA	yes
urban	Corvus monedula	0	29.33	80.88	Unknown	20	+	FID		Moller et al. 2013. Change in flight initiation distance between urban and rural habitats following a cold winter	Spain	NA	yes
urban	Corvus monedula	0	10.33	37.6	Unknown	4	+	FID		Moller et al. 2013. Change in flight initiation distance between urban and rural habitats following a cold winter	Denmark	NA	yes
urban	Corvus monedula	0	3.81	7.39	Unknown	6	+	FID		Moller et al. 2013. Change in flight initiation distance between urban and rural habitats following a cold winter	Norway	NA	yes
urban	Corvus monedula	0	7.25	178.5	Unknown	10	+	FID		Moller et al. 2013. Change in flight initiation distance between urban and rural habitats following a cold winter	Spain	NA	yes
urban	Cuculus canorus	0	2.12	33.5	Unknown	2	+	FID		Moller et al. 2013. Change in flight initiation distance between urban and rural habitats following a cold winter	Denmark	NA	yes
urban	Cuculus canorus	0	12.97	21.72	Unknown	13	+	FID		Moller et al. 2013. Change in flight initiation distance between urban and rural habitats following a cold winter	Denmark	NA	yes
urban	Dendrocopos major	0	7.38	14.9	Unknown	8	+	FID		Moller et al. 2013. Change in flight initiation distance between urban and rural habitats following a cold winter	Denmark	NA	yes
urban	Emberiza schoeniclus	0	0.69	8.73	Unknown	2	+	FID		Moller et al. 2013. Change in flight initiation distance between urban and rural habitats following a cold winter	Denmark	NA	yes
urban	Emberiza schoeniclus	0	4.91	9.37	Unknown	70	+	FID		Moller et al. 2013. Change in flight initiation distance between urban and rural habitats following a cold winter	Denmark	NA	yes
urban	Emberiza schoeniclus	0	2.46	6.77	Unknown	6	+	FID		Moller et al. 2013. Change in flight initiation distance between urban and rural habitats following a cold winter	Denmark	NA	yes
urban	Erithacus rubecula	109	2.14	4.44	Unknown	58	+	FID		Moller et al. 2013. Change in flight initiation distance between urban and rural habitats following a cold winter	France	NA	yes
urban	Erithacus rubecula	29	0.57	5.43	Unknown	3	+	FID		Moller et al. 2013. Change in flight initiation distance between urban and rural habitats following a cold winter	Norway	NA	yes
urban	Erithacus rubecula	110	1.35	3.91	Unknown	7	+	FID		Moller et al. 2013. Change in flight initiation distance between urban and rural habitats following a cold winter	France	NA	yes
urban	Erithacus rubecula	30	5.67	6.37	Unknown	6	+	FID		Moller et al. 2013. Change in flight initiation distance between urban and rural habitats following a cold winter	Norway	NA	yes
urban	Erithacus rubecula	0	1.37	5.84	Unknown	3	+	FID		Moller et al. 2013. Change in flight initiation distance between urban and rural habitats following a cold winter	Denmark	NA	yes
urban	Erithacus rubecula	0	1.73	5.14	Unknown	45	+	FID		Moller et al. 2013. Change in flight initiation distance between urban and rural habitats following a cold winter	France	NA	yes
urban	Erithacus rubecula	0	4.21	7.55	Unknown	7	+	FID		Moller et al. 2013. Change in flight initiation distance between urban and rural habitats following a cold winter	Norway	NA	yes
urban	Erithacus rubecula	0	1.55	18.46	Unknown	3	+	FID		Moller et al. 2013. Change in flight initiation distance between urban and rural habitats following a cold winter	Czech	NA	yes
urban	Erithacus rubecula	0	2.8	10.23	Unknown	7	+	FID		Moller et al. 2013. Change in flight initiation distance between urban and rural habitats following a cold winter	Denmark	NA	yes
urban	Erithacus rubecula	0	1.7	5.66	Unknown	5	+	FID		Moller et al. 2013. Change in flight initiation distance between urban and rural habitats following a cold winter	France	NA	yes
urban	Erithacus rubecula	0	2.35	4.14	Unknown	11	+	FID		Moller et al. 2013. Change in flight initiation distance between urban and rural habitats following a cold winter	Norway	NA	yes
urban	Erithacus rubecula	0	6.68	15.95	Unknown	7	+	FID		Moller et al. 2013. Change in flight initiation distance between urban and rural habitats following a cold winter	Czech	NA	yes
urban	Fringilla coelebs	59	1.35	5.17	Unknown	15	+	FID		Moller et al. 2013. Change in flight initiation distance between urban and rural habitats following a cold winter	Denmark	NA	yes
urban	Fringilla coelebs	59	0.86	4.75	Unknown	16	+	FID		Moller et al. 2013. Change in flight initiation distance between urban and rural habitats following a cold winter	Norway	NA	yes
urban	Fringilla coelebs	60	3.26	7.74	Unknown	3	+	FID		Moller et al. 2013. Change in flight initiation distance between urban and rural habitats following a cold winter	Denmark	NA	yes
urban	Fringilla coelebs	60	1.52	3.4	Unknown	5	+	FID		Moller et al. 2013. Change in flight initiation distance between urban and rural habitats following a cold winter	Norway	NA	yes
urban	Fringilla coelebs	0	3.35	8.03	Unknown	58	+	FID		Moller et al. 2013. Change in flight initiation distance between urban and rural habitats following a cold winter	Denmark	NA	yes
urban	Fringilla coelebs	0	2.58	14.87	Unknown	4	+	FID		Moller et al. 2013. Change in flight initiation distance between urban and rural habitats following a cold winter	Norway	NA	yes
urban	Fringilla coelebs	0	6.69	12.73	Unknown	2	+	FID		Moller et al. 2013. Change in flight initiation distance between urban and rural habitats following a cold winter	Czech	NA	yes
urban	Fringilla coelebs	0	12.28	31.01	Unknown	8	+	FID		Moller et al. 2013. Change in flight initiation distance between urban and rural habitats following a cold winter	Spain	NA	yes
urban	Fringilla coelebs	0	5.36	11.13	Unknown	45	+	FID		Moller et al. 2013. Change in flight initiation distance between urban and rural habitats following a cold winter	Denmark	NA	yes
urban	Fringilla coelebs	0	2.35	6.18	Unknown	27	+	FID		Moller et al. 2013. Change in flight initiation distance between urban and rural habitats following a cold winter	Norway	NA	yes
urban	Fringilla coelebs	0	3.54	13.92	Unknown	6	+	FID		Moller et al. 2013. Change in flight initiation distance between urban and rural habitats following a cold winter	Czech	NA	yes
urban	Fringilla coelebs	0	15.46	38.06	Unknown	16	+	FID		Moller et al. 2013. Change in flight initiation distance between urban and rural habitats following a cold winter	Spain	NA	yes
urban	Gallinula chloropus	0	5.5	11	Unknown	17	+	FID		Moller et al. 2013. Change in flight initiation distance between urban and rural habitats following a cold winter	France	NA	yes
urban	Gallinula chloropus	0	0.71	4.5	Unknown	2	+	FID		Moller et al. 2013. Change in flight initiation distance between urban and rural habitats following a cold winter	France	NA	yes
urban	Garrulus glandarius	19.5	2.64	8.13	Unknown	11	+	FID		Moller et al. 2013. Change in flight initiation distance between urban and rural habitats following a cold winter	France	NA	yes
urban	Garrulus glandarius	20	1.21	4.9	Unknown	3	+	FID		Moller et al. 2013. Change in flight initiation distance between urban and rural habitats following a cold winter	France	NA	yes
urban	Garrulus glandarius	0	7.66	18.74	Unknown	6	+	FID		Moller et al. 2013. Change in flight initiation distance between urban and rural habitats following a cold winter	Denmark	NA	yes
urban	Garrulus glandarius	0	5.07	11.14	Unknown	11	+	FID		Moller et al. 2013. Change in flight initiation distance between urban and rural habitats following a cold winter	France	NA	yes
urban	Garrulus glandarius	0	29.22	48.75	Unknown	3	+	FID		Moller et al. 2013. Change in flight initiation distance between urban and rural habitats following a cold winter	Czech	NA	yes
urban	Garrulus glandarius	0	9.88	22.27	Unknown	10	+	FID		Moller et al. 2013. Change in flight initiation distance between urban and rural habitats following a cold winter	Denmark	NA	yes
urban	Garrulus glandarius	0	21.06	35.04	Unknown	7	+	FID		Moller et al. 2013. Change in flight initiation distance between urban and rural habitats following a cold winter	Czech	NA	yes
urban	Hippolais icterina	0	3.09	7.48	Unknown	16	+	FID		Moller et al. 2013. Change in flight initiation distance between urban and rural habitats following a cold winter	Denmark	NA	yes
urban	Hirundo rustica	110	0.48	4.37	Unknown	4	+	FID		Moller et al. 2013. Change in flight initiation distance between urban and rural habitats following a cold winter	Denmark	NA	yes
urban	Hirundo rustica	0	4.37	9.9	Unknown	40	+	FID		Moller et al. 2013. Change in flight initiation distance between urban and rural habitats following a cold winter	Denmark	NA	yes
urban	Hirundo rustica	0	6.5	10.81	Unknown	15	+	FID		Moller et al. 2013. Change in flight initiation distance between urban and rural habitats following a cold winter	Denmark	NA	yes
urban	Larus argentatus	4.75	5.29	11	Unknown	4	+	FID		Moller et al. 2013. Change in flight initiation distance between urban and rural habitats following a cold winter	Norway	NA	yes
urban	Larus argentatus	0	4.78	17.02	Unknown	3	+	FID		Moller et al. 2013. Change in flight initiation distance between urban and rural habitats following a cold winter	Norway	NA	yes
urban	Larus argentatus	0	3.27	56.33	Unknown	6	+	FID		Moller et al. 2013. Change in flight initiation distance between urban and rural habitats following a cold winter	Denmark	NA	yes
urban	Larus marinus	1.8	2.12	48.5	Unknown	2	+	FID		Moller et al. 2013. Change in flight initiation distance between urban and rural habitats following a cold winter	Norway	NA	yes
urban	Larus marinus	0	2.83	68	Unknown	2	+	FID		Moller et al. 2013. Change in flight initiation distance between urban and rural habitats following a cold winter	Denmark	NA	yes
urban	Larus marinus	0	5.67	57	Unknown	40	+	FID		Moller et al. 2013. Change in flight initiation distance between urban and rural habitats following a cold winter	Denmark	NA	yes
urban	Larus ridibundus	30	4.86	8.75	Unknown	24	+	FID		Moller et al. 2013. Change in flight initiation distance between urban and rural habitats following a cold winter	Norway	NA	yes
urban	Larus ridibundus	0	13.31	41.2	Unknown	5	+	FID		Moller et al. 2013. Change in flight initiation distance between urban and rural habitats following a cold winter	Denmark	NA	yes
urban	Larus ridibundus	0	5.21	13.06	Unknown	4	+	FID		Moller et al. 2013. Change in flight initiation distance between urban and rural habitats following a cold winter	Norway	NA	yes
urban	Larus ridibundus	0	11	32	Unknown	3	+	FID		Moller et al. 2013. Change in flight initiation distance between urban and rural habitats following a cold winter	Denmark	NA	yes
urban	Larus ridibundus	0	3.56	6.8	Unknown	5	+	FID		Moller et al. 2013. Change in flight initiation distance between urban and rural habitats following a cold winter	Norway	NA	yes
urban	Motacilla alba	39	1.86	5.77	Unknown	35	+	FID		Moller et al. 2013. Change in flight initiation distance between urban and rural habitats following a cold winter	Norway	NA	yes
urban	Motacilla alba	40	2.99	4.79	Unknown	14	+	FID		Moller et al. 2013. Change in flight initiation distance between urban and rural habitats following a cold winter	Norway	NA	yes
urban	Motacilla alba	0	7.32	11.34	Unknown	54	+	FID		Moller et al. 2013. Change in flight initiation distance between urban and rural habitats following a cold winter	Denmark	NA	yes
urban	Motacilla alba	0	2.93	7.7	Unknown	36	+	FID		Moller et al. 2013. Change in flight initiation distance between urban and rural habitats following a cold winter	Norway	NA	yes
urban	Motacilla alba	0	5.58	17.32	Unknown	4	+	FID		Moller et al. 2013. Change in flight initiation distance between urban and rural habitats following a cold winter	Czech	NA	yes
urban	Motacilla alba	0	31.08	42.6	Unknown	5	+	FID		Moller et al. 2013. Change in flight initiation distance between urban and rural habitats following a cold winter	Spain	NA	yes
urban	Motacilla alba	0	5.99	12.92	Unknown	12	+	FID		Moller et al. 2013. Change in flight initiation distance between urban and rural habitats following a cold winter	Denmark	NA	yes
urban	Motacilla alba	0	2.8	5.36	Unknown	11	+	FID		Moller et al. 2013. Change in flight initiation distance between urban and rural habitats following a cold winter	Norway	NA	yes
urban	Motacilla alba	0	7.21	18.17	Unknown	21	+	FID		Moller et al. 2013. Change in flight initiation distance between urban and rural habitats following a cold winter	Czech	NA	yes
urban	Motacilla alba	0	16.61	39.11	Unknown	9	+	FID		Moller et al. 2013. Change in flight initiation distance between urban and rural habitats following a cold winter	Spain	NA	yes
urban	Motacilla cinerea	19	2.85	7.21	Unknown	18	+	FID		Moller et al. 2013. Change in flight initiation distance between urban and rural habitats following a cold winter	France	NA	yes
urban	Motacilla cinerea	20	7.07	13	Unknown	2	+	FID		Moller et al. 2013. Change in flight initiation distance between urban and rural habitats following a cold winter	France	NA	yes
urban	Motacilla cinerea	0	3.19	9.07	Unknown	7	+	FID		Moller et al. 2013. Change in flight initiation distance between urban and rural habitats following a cold winter	France	NA	yes
urban	Parus caeruleus	29	1.16	4.07	Unknown	8	+	FID		Moller et al. 2013. Change in flight initiation distance between urban and rural habitats following a cold winter	Norway	NA	yes
urban	Parus caeruleus	30	2.04	4.32	Unknown	6	+	FID		Moller et al. 2013. Change in flight initiation distance between urban and rural habitats following a cold winter	Norway	NA	yes
urban	Parus caeruleus	0	1.7	6.3	Unknown	19	+	FID		Moller et al. 2013. Change in flight initiation distance between urban and rural habitats following a cold winter	Denmark	NA	yes
urban	Parus caeruleus	0	1.34	5.15	Unknown	26	+	FID		Moller et al. 2013. Change in flight initiation distance between urban and rural habitats following a cold winter	France	NA	yes
urban	Parus caeruleus	0	3.75	8.22	Unknown	9	+	FID		Moller et al. 2013. Change in flight initiation distance between urban and rural habitats following a cold winter	Norway	NA	yes
urban	Parus caeruleus	0	8.8	11.22	Unknown	4	+	FID		Moller et al. 2013. Change in flight initiation distance between urban and rural habitats following a cold winter	Czech	NA	yes
urban	Parus caeruleus	0	0.81	13.67	Unknown	6	+	FID		Moller et al. 2013. Change in flight initiation distance between urban and rural habitats following a cold winter	Spain	NA	yes
urban	Parus caeruleus	0	1.15	8.11	Unknown	4	+	FID		Moller et al. 2013. Change in flight initiation distance between urban and rural habitats following a cold winter	Denmark	NA	yes
urban	Parus caeruleus	0	0.59	5.42	Unknown	2	+	FID		Moller et al. 2013. Change in flight initiation distance between urban and rural habitats following a cold winter	France	NA	yes
urban	Parus caeruleus	0	0.52	3.35	Unknown	7	+	FID		Moller et al. 2013. Change in flight initiation distance between urban and rural habitats following a cold winter	Norway	NA	yes
urban	Parus caeruleus	0	3.21	9.63	Unknown	10	+	FID		Moller et al. 2013. Change in flight initiation distance between urban and rural habitats following a cold winter	Czech	NA	yes
urban	Parus caeruleus	0	7.91	19.18	Unknown	17	+	FID		Moller et al. 2013. Change in flight initiation distance between urban and rural habitats following a cold winter	Spain	NA	yes
urban	Parus caeruleus	0	0.96	5.9	Unknown	10	+	FID		Moller et al. 2013. Change in flight initiation distance between urban and rural habitats following a cold winter	Hungary	NA	yes
urban	Parus major	59	1.93	5.06	Unknown	24	+	FID		Moller et al. 2013. Change in flight initiation distance between urban and rural habitats following a cold winter	Denmark	NA	yes
urban	Parus major	59	1.66	4.71	Unknown	18	+	FID		Moller et al. 2013. Change in flight initiation distance between urban and rural habitats following a cold winter	Norway	NA	yes
urban	Parus major	60	1.38	4.04	Unknown	5	+	FID		Moller et al. 2013. Change in flight initiation distance between urban and rural habitats following a cold winter	Denmark	NA	yes
urban	Parus major	60	1.03	3.72	Unknown	8	+	FID		Moller et al. 2013. Change in flight initiation distance between urban and rural habitats following a cold winter	Norway	NA	yes
urban	Parus major	0	1.99	4.78	Unknown	42	+	FID		Moller et al. 2013. Change in flight initiation distance between urban and rural habitats following a cold winter	Denmark	NA	yes
urban	Parus major	0	1.59	4.6	Unknown	42	+	FID		Moller et al. 2013. Change in flight initiation distance between urban and rural habitats following a cold winter	France	NA	yes
urban	Parus major	0	3.15	6.79	Unknown	16	+	FID		Moller et al. 2013. Change in flight initiation distance between urban and rural habitats following a cold winter	Norway	NA	yes
urban	Parus major	0	4.93	12.17	Unknown	8	+	FID		Moller et al. 2013. Change in flight initiation distance between urban and rural habitats following a cold winter	Czech	NA	yes
urban	Parus major	0	12.48	25.67	Unknown	13	+	FID		Moller et al. 2013. Change in flight initiation distance between urban and rural habitats following a cold winter	Spain	NA	yes
urban	Parus major	0	2.89	7.33	Unknown	14	+	FID		Moller et al. 2013. Change in flight initiation distance between urban and rural habitats following a cold winter	Hungary	NA	yes
urban	Parus major	0	2.39	8.65	Unknown	9	+	FID		Moller et al. 2013. Change in flight initiation distance between urban and rural habitats following a cold winter	Denmark	NA	yes
urban	Parus major	0	1.12	4.54	Unknown	14	+	FID		Moller et al. 2013. Change in flight initiation distance between urban and rural habitats following a cold winter	Norway	NA	yes
urban	Parus major	0	3.3	9.67	Unknown	17	+	FID		Moller et al. 2013. Change in flight initiation distance between urban and rural habitats following a cold winter	Czech	NA	yes
urban	Parus major	0	14	19.52	Unknown	15	+	FID		Moller et al. 2013. Change in flight initiation distance between urban and rural habitats following a cold winter	Spain	NA	yes
urban	Parus major	0	8.29	7.74	Unknown	54	+	FID		Moller et al. 2013. Change in flight initiation distance between urban and rural habitats following a cold winter	Hungary	NA	yes
urban	Parus palustris	9	3.47	6.69	Unknown	5	+	FID		Moller et al. 2013. Change in flight initiation distance between urban and rural habitats following a cold winter	France	NA	yes
urban	Parus palustris	0	2.39	6.7	Unknown	3	+	FID		Moller et al. 2013. Change in flight initiation distance between urban and rural habitats following a cold winter	France	NA	yes
urban	Passer domesticus	309.7697368	1	5.5	Unknown	4	+	FID		Moller et al. 2013. Change in flight initiation distance between urban and rural habitats following a cold winter	Denmark	NA	yes
urban	Passer domesticus	381.8092105	1.52	3.41	Unknown	120	+	FID		Moller et al. 2013. Change in flight initiation distance between urban and rural habitats following a cold winter	France	NA	yes
urban	Passer domesticus	309.7697368	1.39	2.95	Unknown	28	+	FID		Moller et al. 2013. Change in flight initiation distance between urban and rural habitats following a cold winter	Norway	NA	yes
urban	Passer domesticus	312.1710526	1.92	4.25	Unknown	15	+	FID		Moller et al. 2013. Change in flight initiation distance between urban and rural habitats following a cold winter	Denmark	NA	yes
urban	Passer domesticus	384.2105263	0.71	1.5	Unknown	2	+	FID		Moller et al. 2013. Change in flight initiation distance between urban and rural habitats following a cold winter	France	NA	yes
urban	Passer domesticus	312.1710526	0.93	2.99	Unknown	37	+	FID		Moller et al. 2013. Change in flight initiation distance between urban and rural habitats following a cold winter	Norway	NA	yes
urban	Passer domesticus	0	2.12	4.11	Unknown	NA	+	FID		Moller et al. 2013. Change in flight initiation distance between urban and rural habitats following a cold winter	Denmark	NA	yes
urban	Passer domesticus	0	2.4	4.38	Unknown	5	+	FID		Moller et al. 2013. Change in flight initiation distance between urban and rural habitats following a cold winter	France	NA	yes
urban	Passer domesticus	0	4.83	10.62	Unknown	2	+	FID		Moller et al. 2013. Change in flight initiation distance between urban and rural habitats following a cold winter	Czech	NA	yes
urban	Passer domesticus	0	21.81	51	Unknown	113	+	FID		Moller et al. 2013. Change in flight initiation distance between urban and rural habitats following a cold winter	Spain	NA	yes
urban	Passer domesticus	0	1.85	5.21	Unknown	6	+	FID		Moller et al. 2013. Change in flight initiation distance between urban and rural habitats following a cold winter	France	NA	yes
urban	Passer domesticus	0	6.39	15.72	Unknown	18	+	FID		Moller et al. 2013. Change in flight initiation distance between urban and rural habitats following a cold winter	Czech	NA	yes
urban	Passer domesticus	0	20.6	43.01	Unknown	80	+	FID		Moller et al. 2013. Change in flight initiation distance between urban and rural habitats following a cold winter	Spain	NA	yes
urban	Passer montanus	67.50783699	1.3	3.87	Unknown	21	+	FID		Moller et al. 2013. Change in flight initiation distance between urban and rural habitats following a cold winter	Denmark	NA	yes
urban	Passer montanus	67.50783699	1.35	4.71	Unknown	62	+	FID		Moller et al. 2013. Change in flight initiation distance between urban and rural habitats following a cold winter	Norway	NA	yes
urban	Passer montanus	68.65203762	3.93	6.03	Unknown	15	+	FID		Moller et al. 2013. Change in flight initiation distance between urban and rural habitats following a cold winter	Denmark	NA	yes
urban	Passer montanus	68.65203762	1.33	3.46	Unknown	5	+	FID		Moller et al. 2013. Change in flight initiation distance between urban and rural habitats following a cold winter	Norway	NA	yes
urban	Passer montanus	0	6.06	6.06	Unknown	20	+	FID		Moller et al. 2013. Change in flight initiation distance between urban and rural habitats following a cold winter	Denmark	NA	yes
urban	Passer montanus	0	11.88	21.44	Unknown	10	+	FID		Moller et al. 2013. Change in flight initiation distance between urban and rural habitats following a cold winter	Spain	NA	yes
urban	Passer montanus	0	2.73	8.78	Unknown	12	+	FID		Moller et al. 2013. Change in flight initiation distance between urban and rural habitats following a cold winter	Hungary	NA	yes
urban	Passer montanus	0	4.52	7.77	Unknown	4	+	FID		Moller et al. 2013. Change in flight initiation distance between urban and rural habitats following a cold winter	Denmark	NA	yes
urban	Passer montanus	0	7.42	17.06	Unknown	17	+	FID		Moller et al. 2013. Change in flight initiation distance between urban and rural habitats following a cold winter	Czech	NA	yes
urban	Passer montanus	0	11.42	29.29	Unknown	26	+	FID		Moller et al. 2013. Change in flight initiation distance between urban and rural habitats following a cold winter	Spain	NA	yes
urban	Passer montanus	0	3.25	7.83	Unknown	33	+	FID		Moller et al. 2013. Change in flight initiation distance between urban and rural habitats following a cold winter	Hungary	NA	yes
urban	Phoenicurus phoenicurus	29	1.54	8.43	Unknown	7	+	FID		Moller et al. 2013. Change in flight initiation distance between urban and rural habitats following a cold winter	Denmark	NA	yes
urban	Phoenicurus phoenicurus	30	3.18	10.64	Unknown	4	+	FID		Moller et al. 2013. Change in flight initiation distance between urban and rural habitats following a cold winter	Denmark	NA	yes
urban	Phoenicurus phoenicurus	0	4.04	10.67	Unknown	3	+	FID		Moller et al. 2013. Change in flight initiation distance between urban and rural habitats following a cold winter	Denmark	NA	yes
urban	Phoenicurus phoenicurus	0	8.54	12.75	Unknown	6	+	FID		Moller et al. 2013. Change in flight initiation distance between urban and rural habitats following a cold winter	Denmark	NA	yes
urban	Phylloscopus collybita	19	1.55	6.04	Unknown	4	+	FID		Moller et al. 2013. Change in flight initiation distance between urban and rural habitats following a cold winter	France	NA	yes
urban	Phylloscopus collybita	20	2.1	4.77	Unknown	3	+	FID		Moller et al. 2013. Change in flight initiation distance between urban and rural habitats following a cold winter	France	NA	yes
urban	Phylloscopus collybita	0	1.39	7.5	Unknown	13	+	FID		Moller et al. 2013. Change in flight initiation distance between urban and rural habitats following a cold winter	Denmark	NA	yes
urban	Phylloscopus collybita	0	1.17	5.1	Unknown	6	+	FID		Moller et al. 2013. Change in flight initiation distance between urban and rural habitats following a cold winter	France	NA	yes
urban	Phylloscopus collybita	0	5.6	10.36	Unknown	2	+	FID		Moller et al. 2013. Change in flight initiation distance between urban and rural habitats following a cold winter	Denmark	NA	yes
urban	Phylloscopus collybita	0	0.99	5.7	Unknown	2	+	FID		Moller et al. 2013. Change in flight initiation distance between urban and rural habitats following a cold winter	France	NA	yes
urban	Phylloscopus collybita	0	4.13	11.36	Unknown	6	+	FID		Moller et al. 2013. Change in flight initiation distance between urban and rural habitats following a cold winter	Czech	NA	yes
urban	Pica pica	29.5	6.48	11.36	Unknown	12	+	FID		Moller et al. 2013. Change in flight initiation distance between urban and rural habitats following a cold winter	Denmark	NA	yes
urban	Pica pica	29.5	4.76	9.48	Unknown	69	+	FID		Moller et al. 2013. Change in flight initiation distance between urban and rural habitats following a cold winter	France	NA	yes
urban	Pica pica	29.5	3.33	9.04	Unknown	35	+	FID		Moller et al. 2013. Change in flight initiation distance between urban and rural habitats following a cold winter	Norway	NA	yes
urban	Pica pica	30	2.52	7.48	Unknown	4	+	FID		Moller et al. 2013. Change in flight initiation distance between urban and rural habitats following a cold winter	Denmark	NA	yes
urban	Pica pica	30	3.86	6.31	Unknown	19	+	FID		Moller et al. 2013. Change in flight initiation distance between urban and rural habitats following a cold winter	France	NA	yes
urban	Pica pica	30	5.62	7.27	Unknown	25	+	FID		Moller et al. 2013. Change in flight initiation distance between urban and rural habitats following a cold winter	Norway	NA	yes
urban	Pica pica	0	28.02	38.31	Unknown	14	+	FID		Moller et al. 2013. Change in flight initiation distance between urban and rural habitats following a cold winter	Denmark	NA	yes
urban	Pica pica	0	6.21	12.82	Unknown	49	+	FID		Moller et al. 2013. Change in flight initiation distance between urban and rural habitats following a cold winter	France	NA	yes
urban	Pica pica	0	5.08	15.64	Unknown	26	+	FID		Moller et al. 2013. Change in flight initiation distance between urban and rural habitats following a cold winter	Norway	NA	yes
urban	Pica pica	0	29.83	66.2	Unknown	50	+	FID		Moller et al. 2013. Change in flight initiation distance between urban and rural habitats following a cold winter	Spain	NA	yes
urban	Pica pica	0	14.85	32.5	Unknown	2	+	FID		Moller et al. 2013. Change in flight initiation distance between urban and rural habitats following a cold winter	Denmark	NA	yes
urban	Pica pica	0	8.31	21.76	Unknown	17	+	FID		Moller et al. 2013. Change in flight initiation distance between urban and rural habitats following a cold winter	France	NA	yes
urban	Pica pica	0	4.43	9.19	Unknown	9	+	FID		Moller et al. 2013. Change in flight initiation distance between urban and rural habitats following a cold winter	Norway	NA	yes
urban	Pica pica	0	53.68	97.17	Unknown	35	+	FID		Moller et al. 2013. Change in flight initiation distance between urban and rural habitats following a cold winter	Spain	NA	yes
urban	Prunella modularis	59	1.15	4.51	Unknown	23	+	FID		Moller et al. 2013. Change in flight initiation distance between urban and rural habitats following a cold winter	France	NA	yes
urban	Prunella modularis	60	0.83	2.8	Unknown	7	+	FID		Moller et al. 2013. Change in flight initiation distance between urban and rural habitats following a cold winter	France	NA	yes
urban	Prunella modularis	0	1.68	4.69	Unknown	19	+	FID		Moller et al. 2013. Change in flight initiation distance between urban and rural habitats following a cold winter	France	NA	yes
urban	Prunella modularis	0	2.53	17.31	Unknown	2	+	FID		Moller et al. 2013. Change in flight initiation distance between urban and rural habitats following a cold winter	Czech	NA	yes
urban	Prunella modularis	0	2.09	11.68	Unknown	4	+	FID		Moller et al. 2013. Change in flight initiation distance between urban and rural habitats following a cold winter	Czech	NA	yes
urban	Pyrrhula pyrrhula	0	2.83	16	Unknown	2	+	FID		Moller et al. 2013. Change in flight initiation distance between urban and rural habitats following a cold winter	Norway	NA	yes
urban	Sitta europaea	29	1.31	4.12	Unknown	4	+	FID		Moller et al. 2013. Change in flight initiation distance between urban and rural habitats following a cold winter	Norway	NA	yes
urban	Sitta europaea	30	0.37	4.74	Unknown	2	+	FID		Moller et al. 2013. Change in flight initiation distance between urban and rural habitats following a cold winter	Norway	NA	yes
urban	Sitta europaea	0	2.55	5.41	Unknown	2	+	FID		Moller et al. 2013. Change in flight initiation distance between urban and rural habitats following a cold winter	Norway	NA	yes
urban	Sitta europaea	0	2.9	12.73	Unknown	4	+	FID		Moller et al. 2013. Change in flight initiation distance between urban and rural habitats following a cold winter	Czech	NA	yes
urban	Streptopelia decaocto	59	2.43	7.26	Unknown	12	+	FID		Moller et al. 2013. Change in flight initiation distance between urban and rural habitats following a cold winter	Denmark	NA	yes
urban	Streptopelia decaocto	59	1.74	3.95	Unknown	30	+	FID		Moller et al. 2013. Change in flight initiation distance between urban and rural habitats following a cold winter	France	NA	yes
urban	Streptopelia decaocto	60	3.16	9	Unknown	4	+	FID		Moller et al. 2013. Change in flight initiation distance between urban and rural habitats following a cold winter	Denmark	NA	yes
urban	Streptopelia decaocto	60	1.63	2.58	Unknown	8	+	FID		Moller et al. 2013. Change in flight initiation distance between urban and rural habitats following a cold winter	France	NA	yes
urban	Streptopelia decaocto	0	7.29	15.32	Unknown	3	+	FID		Moller et al. 2013. Change in flight initiation distance between urban and rural habitats following a cold winter	Denmark	NA	yes
urban	Streptopelia decaocto	0	20.77	26.1	Unknown	2	+	FID		Moller et al. 2013. Change in flight initiation distance between urban and rural habitats following a cold winter	Spain	NA	yes
urban	Streptopelia decaocto	0	6.49	12.23	Unknown	3	+	FID		Moller et al. 2013. Change in flight initiation distance between urban and rural habitats following a cold winter	Hungary	NA	yes
urban	Streptopelia decaocto	0	34.77	62	Unknown	4	+	FID		Moller et al. 2013. Change in flight initiation distance between urban and rural habitats following a cold winter	Denmark	NA	yes
urban	Streptopelia decaocto	0	11.4	21.18	Unknown	8	+	FID		Moller et al. 2013. Change in flight initiation distance between urban and rural habitats following a cold winter	Czech	NA	yes
urban	Streptopelia decaocto	0	5.6	10.67	Unknown	36	+	FID		Moller et al. 2013. Change in flight initiation distance between urban and rural habitats following a cold winter	Hungary	NA	yes
urban	Sturnus vulgaris	109	5.48	11.88	Unknown	8	+	FID		Moller et al. 2013. Change in flight initiation distance between urban and rural habitats following a cold winter	Denmark	NA	yes
urban	Sturnus vulgaris	159	2.98	6.42	Unknown	53	+	FID		Moller et al. 2013. Change in flight initiation distance between urban and rural habitats following a cold winter	France	NA	yes
urban	Sturnus vulgaris	110	2.25	9.59	Unknown	2	+	FID		Moller et al. 2013. Change in flight initiation distance between urban and rural habitats following a cold winter	Denmark	NA	yes
urban	Sturnus vulgaris	160	1.73	6	Unknown	3	+	FID		Moller et al. 2013. Change in flight initiation distance between urban and rural habitats following a cold winter	France	NA	yes
urban	Sturnus vulgaris	110	1.92	5.8	Unknown	5	+	FID		Moller et al. 2013. Change in flight initiation distance between urban and rural habitats following a cold winter	Norway	NA	yes
urban	Sturnus vulgaris	0	6.16	14.31	Unknown	42	+	FID		Moller et al. 2013. Change in flight initiation distance between urban and rural habitats following a cold winter	Denmark	NA	yes
urban	Sturnus vulgaris	0	3.6	8.67	Unknown	38	+	FID		Moller et al. 2013. Change in flight initiation distance between urban and rural habitats following a cold winter	France	NA	yes
urban	Sturnus vulgaris	0	5.23	32.79	Unknown	5	+	FID		Moller et al. 2013. Change in flight initiation distance between urban and rural habitats following a cold winter	Czech	NA	yes
urban	Sturnus vulgaris	0	1.9	13.42	Unknown	2	+	FID		Moller et al. 2013. Change in flight initiation distance between urban and rural habitats following a cold winter	Hungary	NA	yes
urban	Sturnus vulgaris	0	2.32	20	Unknown	4	+	FID		Moller et al. 2013. Change in flight initiation distance between urban and rural habitats following a cold winter	France	NA	yes
urban	Sturnus vulgaris	0	7.66	8.83	Unknown	6	+	FID		Moller et al. 2013. Change in flight initiation distance between urban and rural habitats following a cold winter	Norway	NA	yes
urban	Sturnus vulgaris	0	26.97	30.04	Unknown	7	+	FID		Moller et al. 2013. Change in flight initiation distance between urban and rural habitats following a cold winter	Czech	NA	yes
urban	Sturnus vulgaris	0	9.69	13.48	Unknown	3	+	FID		Moller et al. 2013. Change in flight initiation distance between urban and rural habitats following a cold winter	Hungary	NA	yes
urban	Sylvia atricapilla	59	1.29	5.06	Unknown	12	+	FID		Moller et al. 2013. Change in flight initiation distance between urban and rural habitats following a cold winter	France	NA	yes
urban	Sylvia atricapilla	60	0.33	4.24	Unknown	2	+	FID		Moller et al. 2013. Change in flight initiation distance between urban and rural habitats following a cold winter	France	NA	yes
urban	Sylvia atricapilla	0	2.1	7.01	Unknown	9	+	FID		Moller et al. 2013. Change in flight initiation distance between urban and rural habitats following a cold winter	Denmark	NA	yes
urban	Sylvia atricapilla	0	1.59	4.91	Unknown	8	+	FID		Moller et al. 2013. Change in flight initiation distance between urban and rural habitats following a cold winter	France	NA	yes
urban	Sylvia atricapilla	0	10.8	13.88	Unknown	3	+	FID		Moller et al. 2013. Change in flight initiation distance between urban and rural habitats following a cold winter	Hungary	NA	yes
urban	Sylvia atricapilla	0	0.3	15.08	Unknown	2	+	FID		Moller et al. 2013. Change in flight initiation distance between urban and rural habitats following a cold winter	Denmark	NA	yes
urban	Sylvia atricapilla	0	1.89	4.5	Unknown	2	+	FID		Moller et al. 2013. Change in flight initiation distance between urban and rural habitats following a cold winter	France	NA	yes
urban	Sylvia atricapilla	0	6.02	14.39	Unknown	12	+	FID		Moller et al. 2013. Change in flight initiation distance between urban and rural habitats following a cold winter	Czech	NA	yes
urban	Sylvia atricapilla	0	2.59	9.66	Unknown	8	+	FID		Moller et al. 2013. Change in flight initiation distance between urban and rural habitats following a cold winter	Hungary	NA	yes
urban	Troglodytes troglodytes	59	1.43	3.94	Unknown	23	+	FID		Moller et al. 2013. Change in flight initiation distance between urban and rural habitats following a cold winter	France	NA	yes
urban	Troglodytes troglodytes	79	1.91	4.65	Unknown	2	+	FID		Moller et al. 2013. Change in flight initiation distance between urban and rural habitats following a cold winter	Norway	NA	yes
urban	Troglodytes troglodytes	60	0.8	6.08	Unknown	2	+	FID		Moller et al. 2013. Change in flight initiation distance between urban and rural habitats following a cold winter	France	NA	yes
urban	Troglodytes troglodytes	0	3.42	4.66	Unknown	11	+	FID		Moller et al. 2013. Change in flight initiation distance between urban and rural habitats following a cold winter	France	NA	yes
urban	Troglodytes troglodytes	0	0.85	5.44	Unknown	1	+	FID		Moller et al. 2013. Change in flight initiation distance between urban and rural habitats following a cold winter	France	NA	yes
urban	Turdus merula	109	3.32	5.8	Unknown	56	+	FID		Moller et al. 2013. Change in flight initiation distance between urban and rural habitats following a cold winter	Denmark	NA	yes
urban	Turdus merula	129	3.21	5.69	Unknown	137	+	FID		Moller et al. 2013. Change in flight initiation distance between urban and rural habitats following a cold winter	France	NA	yes
urban	Turdus merula	109	2.27	6.27	Unknown	23	+	FID		Moller et al. 2013. Change in flight initiation distance between urban and rural habitats following a cold winter	Norway	NA	yes
urban	Turdus merula	110	2.98	5.77	Unknown	27	+	FID		Moller et al. 2013. Change in flight initiation distance between urban and rural habitats following a cold winter	Denmark	NA	yes
urban	Turdus merula	130	2.86	5.87	Unknown	26	+	FID		Moller et al. 2013. Change in flight initiation distance between urban and rural habitats following a cold winter	France	NA	yes
urban	Turdus merula	110	3.2	6.38	Unknown	17	+	FID		Moller et al. 2013. Change in flight initiation distance between urban and rural habitats following a cold winter	Norway	NA	yes
urban	Turdus merula	0	7.28	11.56	Unknown	48	+	FID		Moller et al. 2013. Change in flight initiation distance between urban and rural habitats following a cold winter	Denmark	NA	yes
urban	Turdus merula	0	3.61	7.59	Unknown	116	+	FID		Moller et al. 2013. Change in flight initiation distance between urban and rural habitats following a cold winter	France	NA	yes
urban	Turdus merula	0	3.89	11.17	Unknown	9	+	FID		Moller et al. 2013. Change in flight initiation distance between urban and rural habitats following a cold winter	Norway	NA	yes
urban	Turdus merula	0	26.35	26.55	Unknown	16	+	FID		Moller et al. 2013. Change in flight initiation distance between urban and rural habitats following a cold winter	Czech	NA	yes
urban	Turdus merula	0	19.43	40.46	Unknown	16	+	FID		Moller et al. 2013. Change in flight initiation distance between urban and rural habitats following a cold winter	Spain	NA	yes
urban	Turdus merula	0	9.31	11.6	Unknown	10	+	FID		Moller et al. 2013. Change in flight initiation distance between urban and rural habitats following a cold winter	Hungary	NA	yes
urban	Turdus merula	0	8.7	16.21	Unknown	8	+	FID		Moller et al. 2013. Change in flight initiation distance between urban and rural habitats following a cold winter	Denmark	NA	yes
urban	Turdus merula	0	6.61	9.64	Unknown	31	+	FID		Moller et al. 2013. Change in flight initiation distance between urban and rural habitats following a cold winter	France	NA	yes
urban	Turdus merula	0	5.26	8.28	Unknown	10	+	FID		Moller et al. 2013. Change in flight initiation distance between urban and rural habitats following a cold winter	Norway	NA	yes
urban	Turdus merula	0	14.38	19.84	Unknown	48	+	FID		Moller et al. 2013. Change in flight initiation distance between urban and rural habitats following a cold winter	Czech	NA	yes
urban	Turdus merula	0	23.62	56.23	Unknown	12	+	FID		Moller et al. 2013. Change in flight initiation distance between urban and rural habitats following a cold winter	Spain	NA	yes
urban	Turdus merula	0	5.22	8.22	Unknown	29	+	FID		Moller et al. 2013. Change in flight initiation distance between urban and rural habitats following a cold winter	Hungary	NA	yes
urban	Turdus philomelos	59	1.83	4.67	Unknown	26	+	FID		Moller et al. 2013. Change in flight initiation distance between urban and rural habitats following a cold winter	France	NA	yes
urban	Turdus philomelos	60	1.41	4	Unknown	5	+	FID		Moller et al. 2013. Change in flight initiation distance between urban and rural habitats following a cold winter	France	NA	yes
urban	Turdus philomelos	0	13.38	16.2	Unknown	8	+	FID		Moller et al. 2013. Change in flight initiation distance between urban and rural habitats following a cold winter	Denmark	NA	yes
urban	Turdus philomelos	0	5.38	8.14	Unknown	37	+	FID		Moller et al. 2013. Change in flight initiation distance between urban and rural habitats following a cold winter	France	NA	yes
urban	Turdus philomelos	0	17.73	29.25	Unknown	4	+	FID		Moller et al. 2013. Change in flight initiation distance between urban and rural habitats following a cold winter	Czech	NA	yes
urban	Turdus philomelos	0	7.93	13.17	Unknown	3	+	FID		Moller et al. 2013. Change in flight initiation distance between urban and rural habitats following a cold winter	Denmark	NA	yes
urban	Turdus philomelos	0	6.24	7.83	Unknown	6	+	FID		Moller et al. 2013. Change in flight initiation distance between urban and rural habitats following a cold winter	France	NA	yes
urban	Turdus philomelos	0	20.15	28.95	Unknown	11	+	FID		Moller et al. 2013. Change in flight initiation distance between urban and rural habitats following a cold winter	Czech	NA	yes
urban	Turdus pilaris	29	2.4	11.17	Unknown	41	+	FID		Moller et al. 2013. Change in flight initiation distance between urban and rural habitats following a cold winter	Norway	NA	yes
urban	Turdus pilaris	30	4.99	6.56	Unknown	50	+	FID		Moller et al. 2013. Change in flight initiation distance between urban and rural habitats following a cold winter	Norway	NA	yes
urban	Turdus pilaris	0	22.99	29.45	Unknown	8	+	FID		Moller et al. 2013. Change in flight initiation distance between urban and rural habitats following a cold winter	Czech	NA	yes
urban	Turdus pilaris	0	2.74	8.18	Unknown	18	+	FID		Moller et al. 2013. Change in flight initiation distance between urban and rural habitats following a cold winter	Norway	NA	yes
urban	Turdus pilaris	0	17.99	29.14	Unknown	7	+	FID		Moller et al. 2013. Change in flight initiation distance between urban and rural habitats following a cold winter	Czech	NA	yes
urban	Anser cygnoides	6	288.3	40.3	Adult	30	+	Vigilance		Randler 2007. PARENTAL INVESTMENT IN SWAN GEESE IN AN URBAN ENVIRONMENT	Germany	NA	no
urban	Anser cygnoides	6	218.7	32.2	Adult	30	+	Vigilance		Randler 2007. PARENTAL INVESTMENT IN SWAN GEESE IN AN URBAN ENVIRONMENT	Germany	NA	no
urban	Anser cygnoides	6	4.8	2.2	Juvenile	30	+	Vigilance		Randler 2007. PARENTAL INVESTMENT IN SWAN GEESE IN AN URBAN ENVIRONMENT	Germany	NA	no
urban	Anser cygnoides	6	89.93	12.8	Adult	17	+	Vigilance		Randler 2007. PARENTAL INVESTMENT IN SWAN GEESE IN AN URBAN ENVIRONMENT	Germany	NA	no
