# Supplementary material for: Evolutionary dynamics in the Anthropocene: Life history and intensity of human contact shape antipredator responses
Source: PLoS Biol. 2020 Sep 22;18(9):e3000818. doi: 10.1371/journal.pbio.3000818 (PMC7508406; doi:10.1371/journal.pbio.3000818)
Supplement: S1 Data — All data for the meta-analysis, (A) initial data management, (B) data management, and (C) R code and data. (ZIP) [file pbio.3000818.s012.zip › S1 Data/B/ALL_captivity.csv]

context	Species.L.name	Generation	Variance	Mean	Age	n.total	Direction.of.the.effect.FEAR	Type.of.antipredator.Behavioural.Trait	Type.of.antipredator.Physiological.Trait	Studies	Country	Selected.for	with_predator
captivity	Anastrepha ludens	0	NA	66	Adults	20	+	Precetage of individuals displaying (%)		Rao et al. 2014. The effect of irradiation and mass rearing on the anti-predator behaviour of the Mexican fruit fly, Anastrepha ludens (Diptera: Tephritidae). Bulletin	Mexico	NA	yes
captivity	Anastrepha ludens	30	NA	39.33	Adults	12	+	Precetage of individuals displaying (%)		Rao et al. 2014. The effect of irradiation and mass rearing on the anti-predator behaviour of the Mexican fruit fly, Anastrepha ludens (Diptera: Tephritidae). Bulletin	Mexico	NA	yes
captivity	Anastrepha ludens	30	NA	23.33	Adults	7	+	Precetage of individuals displaying (%)		Rao et al. 2014. The effect of irradiation and mass rearing on the anti-predator behaviour of the Mexican fruit fly, Anastrepha ludens (Diptera: Tephritidae). Bulletin	Mexico	NA	yes
captivity	Anastrepha ludens	0	173.7124	14.55	Adults	20	+	Display duration (sec)		Rao et al. 2014. The effect of irradiation and mass rearing on the anti-predator behaviour of the Mexican fruit fly, Anastrepha ludens (Diptera: Tephritidae). Bulletin	Mexico	NA	yes
captivity	Anastrepha ludens	30	33.1776	8	Adults	12	+	Display duration (sec)		Rao et al. 2014. The effect of irradiation and mass rearing on the anti-predator behaviour of the Mexican fruit fly, Anastrepha ludens (Diptera: Tephritidae). Bulletin	Mexico	NA	yes
captivity	Anastrepha ludens	30	25.6036	4.57	Adults	7	+	Display duration (sec)		Rao et al. 2014. The effect of irradiation and mass rearing on the anti-predator behaviour of the Mexican fruit fly, Anastrepha ludens (Diptera: Tephritidae). Bulletin	Mexico	NA	yes
captivity	Callithfix geoffroyi	1	7.29	4.3	Mixed	13	+	Locomotion (% of time budget)		Searcy & Caine 2003. Hawk calls elicit alarm and defensive reactions in captive Geoffroy's marmosets (Callithfix geoffroyi). Folia Primatologia, 74:115-125.	USA	NA	yes
captivity	Callithfix geoffroyi	1	10.89	5.2	Mixed	13	+	Locomotion (% of time budget)		Searcy & Caine 2003. Hawk calls elicit alarm and defensive reactions in captive Geoffroy's marmosets (Callithfix geoffroyi). Folia Primatologia, 74:115-125.	USA	NA	yes
captivity	Callithfix geoffroyi	1	10.24	5.2	Mixed	13	+	Locomotion (% of time budget)		Searcy & Caine 2003. Hawk calls elicit alarm and defensive reactions in captive Geoffroy's marmosets (Callithfix geoffroyi). Folia Primatologia, 74:115-125.	USA	NA	yes
captivity	Callithfix geoffroyi	1	4.84	1.78	Mixed	13	+	Visual fixation (% of time budget)		Searcy & Caine 2003. Hawk calls elicit alarm and defensive reactions in captive Geoffroy's marmosets (Callithfix geoffroyi). Folia Primatologia, 74:115-125.	USA	NA	yes
captivity	Callithfix geoffroyi	1	0	0	Mixed	13	+	Visual fixation (% of time budget)		Searcy & Caine 2003. Hawk calls elicit alarm and defensive reactions in captive Geoffroy's marmosets (Callithfix geoffroyi). Folia Primatologia, 74:115-125.	USA	NA	yes
captivity	Callithfix geoffroyi	1	0.8281	0.58	Mixed	13	+	Visual fixation (% of time budget)		Searcy & Caine 2003. Hawk calls elicit alarm and defensive reactions in captive Geoffroy's marmosets (Callithfix geoffroyi). Folia Primatologia, 74:115-125.	USA	NA	yes
captivity	Callithrix jacchus	2	88.935	10	Adults	6	+	Percentage of time spent visual scanning		Koenig, A. 1998. Visual scanning by common marmosets (Callithrix jacchus): Functional aspects and the special role of adult males. Primates, 39:85-90.	Germany	NA	no
captivity	Callithrix jacchus	2	138.8166	12.31	Adults	6	+	Percentage of time spent visual scanning		Koenig, A. 1998. Visual scanning by common marmosets (Callithrix jacchus): Functional aspects and the special role of adult males. Primates, 39:85-90.	Germany	NA	no
captivity	Callithrix jacchus	2	97.9296	20.96	Adults	6	+	Percentage of time spent visual scanning		Koenig, A. 1998. Visual scanning by common marmosets (Callithrix jacchus): Functional aspects and the special role of adult males. Primates, 39:85-90.	Germany	NA	yes
captivity	Callithrix jacchus	2	2.0184	2.84	Adults	6	+	Percentage of time spent vocalizing		Koenig, A. 1998. Visual scanning by common marmosets (Callithrix jacchus): Functional aspects and the special role of adult males. Primates, 39:85-90.	Germany	NA	no
captivity	Callithrix jacchus	2	0.6144	1.61	Adults	6	+	Percentage of time spent vocalizing		Koenig, A. 1998. Visual scanning by common marmosets (Callithrix jacchus): Functional aspects and the special role of adult males. Primates, 39:85-90.	Germany	NA	no
captivity	Callithrix jacchus	2	0.3174	0.94	Adults	6	+	Percentage of time spent vocalizing		Koenig, A. 1998. Visual scanning by common marmosets (Callithrix jacchus): Functional aspects and the special role of adult males. Primates, 39:85-90.	Germany	NA	yes
captivity	Callithrix penicillata	2.5	NA	58	Adult	7	+	% of individuals vocalizing		Barros et al. 2002. Reactions to potential predators in captive-born marmosets (Callithrix penicillata). INTERNATIONAL JOURNAL OF PRIMATOLOGY, 23:443-454.	Brazil	NA	yes
captivity	Callithrix penicillata	2.5	NA	58	Adult	7	+	% of individuals vocalizing		Barros et al. 2002. Reactions to potential predators in captive-born marmosets (Callithrix penicillata). INTERNATIONAL JOURNAL OF PRIMATOLOGY, 23:443-454.	Brazil	NA	yes
captivity	Callithrix penicillata	2.5	NA	70	Adult	7	+	% of individuals vocalizing		Barros et al. 2002. Reactions to potential predators in captive-born marmosets (Callithrix penicillata). INTERNATIONAL JOURNAL OF PRIMATOLOGY, 23:443-454.	Brazil	NA	yes
captivity	Callithrix penicillata	2.5	NA	0	Adult	7	+	% of individuals vocalizing		Barros et al. 2002. Reactions to potential predators in captive-born marmosets (Callithrix penicillata). INTERNATIONAL JOURNAL OF PRIMATOLOGY, 23:443-454.	Brazil	NA	no
captivity	Callithrix penicillata	2.5	1.6807	1.6	Adult	7	+	Frequency of alarm behaviors		Barros et al. 2002. Reactions to potential predators in captive-born marmosets (Callithrix penicillata). INTERNATIONAL JOURNAL OF PRIMATOLOGY, 23:443-454.	Brazil	NA	yes
captivity	Callithrix penicillata	2.5	0.4732	1.33	Adult	7	+	Frequency of alarm behaviors		Barros et al. 2002. Reactions to potential predators in captive-born marmosets (Callithrix penicillata). INTERNATIONAL JOURNAL OF PRIMATOLOGY, 23:443-454.	Brazil	NA	yes
captivity	Callithrix penicillata	2.5	1.8207	2.1	Adult	7	+	Frequency of alarm behaviors		Barros et al. 2002. Reactions to potential predators in captive-born marmosets (Callithrix penicillata). INTERNATIONAL JOURNAL OF PRIMATOLOGY, 23:443-454.	Brazil	NA	yes
captivity	Callithrix penicillata	2.5	0	0	Adult	7	+	Frequency of alarm behaviors		Barros et al. 2002. Reactions to potential predators in captive-born marmosets (Callithrix penicillata). INTERNATIONAL JOURNAL OF PRIMATOLOGY, 23:443-454.	Brazil	NA	no
captivity	Callithrix penicillata	2.5	5.7967	3.1	Adult	7	+	Frequency of observational behaviors		Barros et al. 2002. Reactions to potential predators in captive-born marmosets (Callithrix penicillata). INTERNATIONAL JOURNAL OF PRIMATOLOGY, 23:443-454.	Brazil	NA	yes
captivity	Callithrix penicillata	2.5	4.9392	2.6	Adult	7	+	Frequency of observational behaviors		Barros et al. 2002. Reactions to potential predators in captive-born marmosets (Callithrix penicillata). INTERNATIONAL JOURNAL OF PRIMATOLOGY, 23:443-454.	Brazil	NA	yes
captivity	Callithrix penicillata	2.5	2.7783	1.7	Adult	7	+	Frequency of observational behaviors		Barros et al. 2002. Reactions to potential predators in captive-born marmosets (Callithrix penicillata). INTERNATIONAL JOURNAL OF PRIMATOLOGY, 23:443-454.	Brazil	NA	yes
captivity	Callithrix penicillata	2.5	3.3327	1.7	Adult	7	+	Frequency of observational behaviors		Barros et al. 2002. Reactions to potential predators in captive-born marmosets (Callithrix penicillata). INTERNATIONAL JOURNAL OF PRIMATOLOGY, 23:443-454.	Brazil	NA	no
captivity	Callithrix penicillata	2.5	393.75	31.5	Adult	7	+	% of time in locomotion		Barros et al. 2002. Reactions to potential predators in captive-born marmosets (Callithrix penicillata). INTERNATIONAL JOURNAL OF PRIMATOLOGY, 23:443-454.	Brazil	NA	yes
captivity	Callithrix penicillata	2.5	33.5727	21	Adult	7	+	% of time in locomotion		Barros et al. 2002. Reactions to potential predators in captive-born marmosets (Callithrix penicillata). INTERNATIONAL JOURNAL OF PRIMATOLOGY, 23:443-454.	Brazil	NA	yes
captivity	Callithrix penicillata	2.5	33.5727	9	Adult	7	+	% of time in locomotion		Barros et al. 2002. Reactions to potential predators in captive-born marmosets (Callithrix penicillata). INTERNATIONAL JOURNAL OF PRIMATOLOGY, 23:443-454.	Brazil	NA	yes
captivity	Callithrix penicillata	2.5	10.9375	7	Adult	7	+	% of time in locomotion		Barros et al. 2002. Reactions to potential predators in captive-born marmosets (Callithrix penicillata). INTERNATIONAL JOURNAL OF PRIMATOLOGY, 23:443-454.	Brazil	NA	no
captivity	Callithrix penicillata	2.5	301.2352	34.5	Adult	7	+	% of time in proximity of model		Barros et al. 2002. Reactions to potential predators in captive-born marmosets (Callithrix penicillata). INTERNATIONAL JOURNAL OF PRIMATOLOGY, 23:443-454.	Brazil	NA	yes
captivity	Callithrix penicillata	2.5	331.3408	26.5	Adult	7	+	% of time in proximity of model		Barros et al. 2002. Reactions to potential predators in captive-born marmosets (Callithrix penicillata). INTERNATIONAL JOURNAL OF PRIMATOLOGY, 23:443-454.	Brazil	NA	yes
captivity	Callithrix penicillata	2.5	6.1852	3	Adult	7	+	% of time in proximity of model		Barros et al. 2002. Reactions to potential predators in captive-born marmosets (Callithrix penicillata). INTERNATIONAL JOURNAL OF PRIMATOLOGY, 23:443-454.	Brazil	NA	yes
captivity	Callithrix penicillata	2.5	68.5783	6	Adult	7	+	% of time in proximity of model		Barros et al. 2002. Reactions to potential predators in captive-born marmosets (Callithrix penicillata). INTERNATIONAL JOURNAL OF PRIMATOLOGY, 23:443-454.	Brazil	NA	no
captivity	Callithrix penicillata	2.5	189.5064	31	Adult	24	+	Frequency of ariel scanning (in a 30 minutes period)		Barros et al. 2004. Differences in aerial and terrestrial visual scanning in captive black tufted-ear marmosets (Callithrix penicillata) exposed to a novel environment.	Brazil	NA	yes
captivity	Callithrix penicillata	2.5	0	2	Adult	24	+	Frequency of terrestrial scanning (in a 30 m period)		Barros et al. 2004. Differences in aerial and terrestrial visual scanning in captive black tufted-ear marmosets (Callithrix penicillata) exposed to a novel environment.	Brazil	NA	yes
captivity	Callithrix penicillata	2.5	135000	420	Adult	24	+	Duration of aerial scanning (in sec)		Barros et al. 2004. Differences in aerial and terrestrial visual scanning in captive black tufted-ear marmosets (Callithrix penicillata) exposed to a novel environment.	Brazil	NA	yes
captivity	Callithrix penicillata	2.5	937.5	20	Adult	24	+	Duration of terrestrial scanning (in sec)		Barros et al. 2004. Differences in aerial and terrestrial visual scanning in captive black tufted-ear marmosets (Callithrix penicillata) exposed to a novel environment.	Brazil	NA	yes
captivity	Callithrix penicillata	2.5	140.625	20	Adult	10	+	Aerial scan duration (s)		Barros et al. 2008. Changes in experimental conditions alter anti-predator vigilance and sequence predictability in captive marmosets. Behavioural Proccesses, 77	Brazil	NA	yes
captivity	Callithrix penicillata	2.5	3.969	2	Adult	10	+	Terrestrial scan duration (s)		Barros et al. 2008. Changes in experimental conditions alter anti-predator vigilance and sequence predictability in captive marmosets. Behavioural Proccesses, 77	Brazil	NA	yes
captivity	Callithrix penicillata	2.5	473.344	50	Adult	10	+	Ariel scan frequency (in a 30 min trial)		Barros et al. 2008. Changes in experimental conditions alter anti-predator vigilance and sequence predictability in captive marmosets. Behavioural Proccesses, 77	Brazil	NA	yes
captivity	Callithrix penicillata	2.5	15.625	5	Adult	10	+	Terrestrial scan frequency (in a 30 min trial)		Barros et al. 2008. Changes in experimental conditions alter anti-predator vigilance and sequence predictability in captive marmosets. Behavioural Proccesses, 77	Brazil	NA	yes
captivity	Callithrix penicillata	2.5	140.625	20	Adult	10	+	Ariel glace frequency (in a 30 min trial)		Barros et al. 2008. Changes in experimental conditions alter anti-predator vigilance and sequence predictability in captive marmosets. Behavioural Proccesses, 77	Brazil	NA	yes
captivity	Callithrix penicillata	2.5	191.844	22	Adult	10	+	Terrestrial glance frequency (in a 30 min trial)		Barros et al. 2008. Changes in experimental conditions alter anti-predator vigilance and sequence predictability in captive marmosets. Behavioural Proccesses, 77	Brazil	NA	yes
captivity	Callithrix penicillata	2.5	108.9936	31.3	Adult	16	+	Frequency of direct gaze at disturbance (during the 5 min trial)		Cagni et al. 2011. Immediate, but no delayed, behavioral response to a snake model by captive black tufted-ear marmosets. Behavioral Processes, 87:241-245.	Brazil	NA	yes
captivity	Callithrix penicillata	2.5	16	15	Adult	16	+	Frequency of direct gaze at disturbance (during the 5 min trial)		Cagni et al. 2011. Immediate, but no delayed, behavioral response to a snake model by captive black tufted-ear marmosets. Behavioral Processes, 87:241-245.	Brazil	NA	yes
captivity	Callithrix penicillata	2.5	1211.04	86.96	Adult	16	+	Tsik-Tsik calling (duration in sec)		Cagni et al. 2011. Immediate, but no delayed, behavioral response to a snake model by captive black tufted-ear marmosets. Behavioral Processes, 87:241-245.	Brazil	NA	yes
captivity	Callithrix penicillata	2.5	0	0	Adult	16	+	Tsik-Tsik calling (duration in sec)		Cagni et al. 2011. Immediate, but no delayed, behavioral response to a snake model by captive black tufted-ear marmosets. Behavioral Processes, 87:241-245.	Brazil	NA	yes
captivity	Callithrix penicillata	2.5	680.1664	30.43	Adult	16	-	Time in proximity to stimulus (sec)		Cagni et al. 2011. Immediate, but no delayed, behavioral response to a snake model by captive black tufted-ear marmosets. Behavioral Processes, 87:241-245.	Brazil	NA	yes
captivity	Callithrix penicillata	2.5	1600	146	Adult	16	-	Time in proximity to stimulus (sec)		Cagni et al. 2011. Immediate, but no delayed, behavioral response to a snake model by captive black tufted-ear marmosets. Behavioral Processes, 87:241-245.	Brazil	NA	yes
captivity	Callithrix penicillata	2.5	27.04	32.61	Adult	16	+	Time spent in motion (sec)		Cagni et al. 2011. Immediate, but no delayed, behavioral response to a snake model by captive black tufted-ear marmosets. Behavioral Processes, 87:241-245.	Brazil	NA	yes
captivity	Callithrix penicillata	2.5	144	21	Adult	16	+	Time spent in motion (sec)		Cagni et al. 2011. Immediate, but no delayed, behavioral response to a snake model by captive black tufted-ear marmosets. Behavioral Processes, 87:241-245.	Brazil	NA	yes
captivity	Callithrix penicillata	2.5	0	0	Adult	16	-	Time spent foraging (sec)		Cagni et al. 2011. Immediate, but no delayed, behavioral response to a snake model by captive black tufted-ear marmosets. Behavioral Processes, 87:241-245.	Brazil	NA	yes
captivity	Callithrix penicillata	2.5	400	10	Adult	16	-	Time spent foraging (sec)		Cagni et al. 2011. Immediate, but no delayed, behavioral response to a snake model by captive black tufted-ear marmosets. Behavioral Processes, 87:241-245.	Brazil	NA	yes
captivity	Callithrix penicillata	2.5	879.844	48.78	Adults	10	+	Scan duration (sec) (post-exposure)		Dacier et al. 2006. Rapid habituation of scan behavior in captive marmosets following brief predator encounters. Behavioral Processes, 71:66-69.	Brazil	NA	yes
captivity	Callithrix penicillata	2.5	140.625	30.02	Adults	10	+	Scan duration (sec) (post-exposure)		Dacier et al. 2006. Rapid habituation of scan behavior in captive marmosets following brief predator encounters. Behavioral Processes, 71:66-69.	Brazil	NA	yes
captivity	Callithrix penicillata	2.5	13.456	7.26	Adults	10	+	Scan frequency (post-exposure)		Dacier et al. 2006. Rapid habituation of scan behavior in captive marmosets following brief predator encounters. Behavioral Processes, 71:66-69.	Brazil	NA	no
captivity	Callithrix penicillata	2.5	10.609	2.42	Adults	10	+	Scan frequency (post-exposure)		Dacier et al. 2006. Rapid habituation of scan behavior in captive marmosets following brief predator encounters. Behavioral Processes, 71:66-69.	Brazil	NA	no
captivity	Callithrix penicillata	2.5	1614.72	20.8	Adults	12	+	Aerial scan duration (post exposure) (sec)		Emile & Barros 2009. Recognition of a 3D snake model and its 2D photographic image by captive black tufted-ear marmosets (Callithrix penicillata). Animal Cognition	Brazil	NA	yes
captivity	Callithrix penicillata	2.5	17.28	2.1	Adults	12	+	Aerial scan duration (post exposure) (sec)		Emile & Barros 2009. Recognition of a 3D snake model and its 2D photographic image by captive black tufted-ear marmosets (Callithrix penicillata). Animal Cognition	Brazil	NA	yes
captivity	Callithrix penicillata	2.5	94.08	5.9	Adults	12	+	Aerial scan duration (post exposure) (sec)		Emile & Barros 2009. Recognition of a 3D snake model and its 2D photographic image by captive black tufted-ear marmosets (Callithrix penicillata). Animal Cognition	Brazil	NA	yes
captivity	Callithrix penicillata	2.5	20.28	2.3	Adults	12	+	Aerial scan duration (post exposure) (sec)		Emile & Barros 2009. Recognition of a 3D snake model and its 2D photographic image by captive black tufted-ear marmosets (Callithrix penicillata). Animal Cognition	Brazil	NA	yes
captivity	Callithrix penicillata	2.5	156.3852	26.5	Adults	12	+	Terrestrial glance frequency (post exposure) (in a 5 min trial)		Emile & Barros 2009. Recognition of a 3D snake model and its 2D photographic image by captive black tufted-ear marmosets (Callithrix penicillata). Animal Cognition	Brazil	NA	yes
captivity	Callithrix penicillata	2.5	91.4112	32.58	Adults	12	+	Terrestrial glance frequency (post exposure) (in a 5 min trial)		Emile & Barros 2009. Recognition of a 3D snake model and its 2D photographic image by captive black tufted-ear marmosets (Callithrix penicillata). Animal Cognition	Brazil	NA	yes
captivity	Callithrix penicillata	2.5	62.3808	22.08	Adults	12	+	Terrestrial glance frequency (post exposure) (in a 5 min trial)		Emile & Barros 2009. Recognition of a 3D snake model and its 2D photographic image by captive black tufted-ear marmosets (Callithrix penicillata). Animal Cognition	Brazil	NA	yes
captivity	Callithrix penicillata	2.5	125.1948	31.58	Adults	12	+	Terrestrial glance frequency (post exposure) (in a 5 min trial)		Emile & Barros 2009. Recognition of a 3D snake model and its 2D photographic image by captive black tufted-ear marmosets (Callithrix penicillata). Animal Cognition	Brazil	NA	yes
captivity	Callithrix penicillata	2.5	4.32	2.5	Adults	12	+	Displacement activity frequency (post exposure)		Emile & Barros 2009. Recognition of a 3D snake model and its 2D photographic image by captive black tufted-ear marmosets (Callithrix penicillata). Animal Cognition	Brazil	NA	yes
captivity	Callithrix penicillata	2.5	1.92	1.3	Adults	12	+	Displacement activity frequency (post exposure)		Emile & Barros 2009. Recognition of a 3D snake model and its 2D photographic image by captive black tufted-ear marmosets (Callithrix penicillata). Animal Cognition	Brazil	NA	yes
captivity	Callithrix penicillata	2.5	4.32	4.3	Adults	12	+	Displacement activity frequency (post exposure)		Emile & Barros 2009. Recognition of a 3D snake model and its 2D photographic image by captive black tufted-ear marmosets (Callithrix penicillata). Animal Cognition	Brazil	NA	yes
captivity	Callithrix penicillata	2.5	5.88	3.8	Adults	12	+	Displacement activity frequency (post exposure)		Emile & Barros 2009. Recognition of a 3D snake model and its 2D photographic image by captive black tufted-ear marmosets (Callithrix penicillata). Animal Cognition	Brazil	NA	yes
captivity	Charadrius melodus	1	125.44	78.3	Juveniles	16	+	Time spent vigilant (%)		Saunders et al. 2013. Auditory and visual threat recognition in captive-reared Great Lakes piping plovers (Charadrius melodus). Applied Animal Behavior Science, 144	USA	NA	yes
captivity	Charadrius melodus	0	97.47	75.4	Juveniles	3	+	Time spent vigilant (%)		Saunders et al. 2013. Auditory and visual threat recognition in captive-reared Great Lakes piping plovers (Charadrius melodus). Applied Animal Behavior Science, 144	USA	NA	yes
captivity	Charadrius melodus	1	153.76	21.9	Juveniles	16	+	Time spent vigilant (%)		Saunders et al. 2013. Auditory and visual threat recognition in captive-reared Great Lakes piping plovers (Charadrius melodus). Applied Animal Behavior Science, 144	USA	NA	yes
captivity	Charadrius melodus	0	108	8	Juveniles	3	+	Time spent vigilant (%)		Saunders et al. 2013. Auditory and visual threat recognition in captive-reared Great Lakes piping plovers (Charadrius melodus). Applied Animal Behavior Science, 144	USA	NA	yes
captivity	Chasmistes liorus liorus	1	12.25	0.92	Juvenile	12	+	Dashing (post-exposure minus pre-exposure in seconds).		Archer & Crowl 2014. Retention of learned predator recognition in an endangered sucker Chasmistes liorus liorus. Aquatic Biology, 20:195-202.	USA	NA	yes
captivity	Chasmistes liorus liorus	1	3.0625	1.08	Juvenile	12	+	Dashing (post-exposure minus pre-exposure in seconds).		Archer & Crowl 2014. Retention of learned predator recognition in an endangered sucker Chasmistes liorus liorus. Aquatic Biology, 20:195-202.	USA	NA	yes
captivity	Chasmistes liorus liorus	1	463.9716	17.68	Juvenile	12	+	Dashing (post-exposure minus pre-exposure in seconds).		Archer & Crowl 2014. Retention of learned predator recognition in an endangered sucker Chasmistes liorus liorus. Aquatic Biology, 20:195-202.	USA	NA	yes
captivity	Chasmistes liorus liorus	1	602.2116	41.18	Juvenile	12	+	Dashing (post-exposure minus pre-exposure in seconds).		Archer & Crowl 2014. Retention of learned predator recognition in an endangered sucker Chasmistes liorus liorus. Aquatic Biology, 20:195-202.	USA	NA	yes
captivity	Colinus virginianus	0	126.96	124.6	Adults	6	+	GUD (in grams, higher means less food eaten)		Jung & Hayslette 2016. Differences in Foraging Behavior in Wild and Pen-raised Northern Bobwhites. Wildlife Society Bulletin, 40:689-693.	USA	NA	yes
captivity	Colinus virginianus	5	238.14	105.1	Adults	6	+	GUD (in grams, higher means less food eaten)		Jung & Hayslette 2016. Differences in Foraging Behavior in Wild and Pen-raised Northern Bobwhites. Wildlife Society Bulletin, 40:689-693.	USA	NA	yes
captivity	Colinus virginianus	0	277.44	143.7	Adults	6	+	GUD (in grams, higher means less food eaten)		Jung & Hayslette 2016. Differences in Foraging Behavior in Wild and Pen-raised Northern Bobwhites. Wildlife Society Bulletin, 40:689-693.	USA	NA	yes
captivity	Colinus virginianus	5	13.5	148.9	Adults	6	+	GUD (in grams, higher means less food eaten)		Jung & Hayslette 2016. Differences in Foraging Behavior in Wild and Pen-raised Northern Bobwhites. Wildlife Society Bulletin, 40:689-693.	USA	NA	yes
captivity	Colinus virginianus	0	4.86	155.7	Adults	6	+	GUD (in grams, higher means less food eaten)		Jung & Hayslette 2016. Differences in Foraging Behavior in Wild and Pen-raised Northern Bobwhites. Wildlife Society Bulletin, 40:689-693.	USA	NA	yes
captivity	Colinus virginianus	5	8.64	155.1	Adults	6	+	GUD (in grams, higher means less food eaten)		Jung & Hayslette 2016. Differences in Foraging Behavior in Wild and Pen-raised Northern Bobwhites. Wildlife Society Bulletin, 40:689-693.	USA	NA	yes
captivity	Colinus virginianus	0	16474.56	287	Adults	6	-	Total time foraging (sec)		Jung & Hayslette 2016. Differences in Foraging Behavior in Wild and Pen-raised Northern Bobwhites. Wildlife Society Bulletin, 40:689-693.	USA	NA	yes
captivity	Colinus virginianus	5	101712.24	844.5	Adults	6	-	Total time foraging (sec)		Jung & Hayslette 2016. Differences in Foraging Behavior in Wild and Pen-raised Northern Bobwhites. Wildlife Society Bulletin, 40:689-693.	USA	NA	yes
captivity	Colinus virginianus	0	674.16	19.3	Adults	6	-	Total time foraging (sec)		Jung & Hayslette 2016. Differences in Foraging Behavior in Wild and Pen-raised Northern Bobwhites. Wildlife Society Bulletin, 40:689-693.	USA	NA	yes
captivity	Colinus virginianus	5	14760.96	163	Adults	6	-	Total time foraging (sec)		Jung & Hayslette 2016. Differences in Foraging Behavior in Wild and Pen-raised Northern Bobwhites. Wildlife Society Bulletin, 40:689-693.	USA	NA	yes
captivity	Colinus virginianus	0	0	0	Adults	6	-	Total time foraging (sec)		Jung & Hayslette 2016. Differences in Foraging Behavior in Wild and Pen-raised Northern Bobwhites. Wildlife Society Bulletin, 40:689-693.	USA	NA	yes
captivity	Colinus virginianus	5	5472.24	60.3	Adults	6	-	Total time foraging (sec)		Jung & Hayslette 2016. Differences in Foraging Behavior in Wild and Pen-raised Northern Bobwhites. Wildlife Society Bulletin, 40:689-693.	USA	NA	yes
captivity	Colinus virginianus	0	1.5	2	Adults	6	-	Foraging efficiency (g/min)		Jung & Hayslette 2016. Differences in Foraging Behavior in Wild and Pen-raised Northern Bobwhites. Wildlife Society Bulletin, 40:689-693.	USA	NA	yes
captivity	Colinus virginianus	5	0.06	1.1	Adults	6	-	Foraging efficiency (g/min)		Jung & Hayslette 2016. Differences in Foraging Behavior in Wild and Pen-raised Northern Bobwhites. Wildlife Society Bulletin, 40:689-693.	USA	NA	yes
captivity	Colinus virginianus	0	7.68	6.2	Adults	3	-	Foraging efficiency (g/min)		Jung & Hayslette 2016. Differences in Foraging Behavior in Wild and Pen-raised Northern Bobwhites. Wildlife Society Bulletin, 40:689-693.	USA	NA	yes
captivity	Colinus virginianus	5	0.24	1.2	Adults	6	-	Foraging efficiency (g/min)		Jung & Hayslette 2016. Differences in Foraging Behavior in Wild and Pen-raised Northern Bobwhites. Wildlife Society Bulletin, 40:689-693.	USA	NA	yes
captivity	Cynomys ludovicianus	15	3056.9841	87.56	Juveniles	9	+	Time spent vigilant (sec)		Shier & Owings 2006. Effects of predator training on behavior and post-release survival of captive prairie dogs (Cynomys ludovicianus). Biological Conservation, 132	USA	NA	yes
captivity	Cynomys ludovicianus	15	9366.3684	152.07	Juveniles	9	+	Time spent vigilant (sec)		Shier & Owings 2006. Effects of predator training on behavior and post-release survival of captive prairie dogs (Cynomys ludovicianus). Biological Conservation, 132	USA	NA	yes
captivity	Cynomys ludovicianus	15	5783.6025	117.51	Juveniles	9	+	Time spent vigilant (sec)		Shier & Owings 2006. Effects of predator training on behavior and post-release survival of captive prairie dogs (Cynomys ludovicianus). Biological Conservation, 132	USA	NA	yes
captivity	Cynomys ludovicianus	15	23125.2849	186.64	Juveniles	9	+	Time spent vigilant (sec)		Shier & Owings 2006. Effects of predator training on behavior and post-release survival of captive prairie dogs (Cynomys ludovicianus). Biological Conservation, 132	USA	NA	yes
captivity	Cynomys ludovicianus	15	0	18.43	Juveniles	9	+	Time spent vigilant (sec)		Shier & Owings 2006. Effects of predator training on behavior and post-release survival of captive prairie dogs (Cynomys ludovicianus). Biological Conservation, 132	USA	NA	no
captivity	Cynomys ludovicianus	15	12818.7684	330.19	Juveniles	9	+	Time spent near shelter (sec)		Shier & Owings 2006. Effects of predator training on behavior and post-release survival of captive prairie dogs (Cynomys ludovicianus). Biological Conservation, 132	USA	NA	yes
captivity	Cynomys ludovicianus	15	16218.0225	386.79	Juveniles	9	+	Time spent near shelter (sec)		Shier & Owings 2006. Effects of predator training on behavior and post-release survival of captive prairie dogs (Cynomys ludovicianus). Biological Conservation, 132	USA	NA	yes
captivity	Cynomys ludovicianus	15	16218.0225	207.55	Juveniles	9	+	Time spent near shelter (sec)		Shier & Owings 2006. Effects of predator training on behavior and post-release survival of captive prairie dogs (Cynomys ludovicianus). Biological Conservation, 132	USA	NA	yes
captivity	Cynomys ludovicianus	15	28832.04	250	Juveniles	9	+	Time spent near shelter (sec)		Shier & Owings 2006. Effects of predator training on behavior and post-release survival of captive prairie dogs (Cynomys ludovicianus). Biological Conservation, 132	USA	NA	yes
captivity	Cynomys ludovicianus	15	28832.04	216.98	Juveniles	9	+	Time spent near shelter (sec)		Shier & Owings 2006. Effects of predator training on behavior and post-release survival of captive prairie dogs (Cynomys ludovicianus). Biological Conservation, 132	USA	NA	no
captivity	Cynomys ludovicianus	15	84.2724	23.44	Juveniles	9	+	Frequency of alarm calling		Shier & Owings 2006. Effects of predator training on behavior and post-release survival of captive prairie dogs (Cynomys ludovicianus). Biological Conservation, 132	USA	NA	yes
captivity	Cynomys ludovicianus	15	26.01	9.17	Juveniles	9	+	Frequency of alarm calling		Shier & Owings 2006. Effects of predator training on behavior and post-release survival of captive prairie dogs (Cynomys ludovicianus). Biological Conservation, 132	USA	NA	yes
captivity	Cynomys ludovicianus	15	66.5856	10.19	Juveniles	9	+	Frequency of alarm calling		Shier & Owings 2006. Effects of predator training on behavior and post-release survival of captive prairie dogs (Cynomys ludovicianus). Biological Conservation, 132	USA	NA	yes
captivity	Cynomys ludovicianus	15	1.0404	5.43	Juveniles	9	+	Frequency of alarm calling		Shier & Owings 2006. Effects of predator training on behavior and post-release survival of captive prairie dogs (Cynomys ludovicianus). Biological Conservation, 132	USA	NA	yes
captivity	Cynomys ludovicianus	15	0	0.68	Juveniles	9	+	Frequency of alarm calling		Shier & Owings 2006. Effects of predator training on behavior and post-release survival of captive prairie dogs (Cynomys ludovicianus). Biological Conservation, 132	USA	NA	no
captivity	Cynomys ludovicianus	15	526.7025	17.65	Juveniles	9	-	Activity index (number of quadrant changes)		Shier & Owings 2006. Effects of predator training on behavior and post-release survival of captive prairie dogs (Cynomys ludovicianus). Biological Conservation, 132	USA	NA	yes
captivity	Cynomys ludovicianus	15	251.8569	25.29	Juveniles	9	-	Activity index (number of quadrant changes)		Shier & Owings 2006. Effects of predator training on behavior and post-release survival of captive prairie dogs (Cynomys ludovicianus). Biological Conservation, 132	USA	NA	yes
captivity	Cynomys ludovicianus	15	448.5924	15.88	Juveniles	9	-	Activity index (number of quadrant changes)		Shier & Owings 2006. Effects of predator training on behavior and post-release survival of captive prairie dogs (Cynomys ludovicianus). Biological Conservation, 132	USA	NA	yes
captivity	Cynomys ludovicianus	15	49.7025	19.41	Juveniles	9	-	Activity index (number of quadrant changes)		Shier & Owings 2006. Effects of predator training on behavior and post-release survival of captive prairie dogs (Cynomys ludovicianus). Biological Conservation, 132	USA	NA	yes
captivity	Cynomys ludovicianus	15	77.7924	42.35	Juveniles	9	-	Activity index (number of quadrant changes)		Shier & Owings 2006. Effects of predator training on behavior and post-release survival of captive prairie dogs (Cynomys ludovicianus). Biological Conservation, 132	USA	NA	no
captivity	Cynomys ludovicianus	0	0	0	Juveniles	36	+	Alarm calling (frequency/min)		Shier & Owings 2007. Effects of social learning on predator training and postrelease survival in juvenile black-tailed prairie dogs, Cynomys ludovicianus. Animal Beha	USA	NA	yes
captivity	Cynomys ludovicianus	0	2.8224	0.99	Juveniles	36	+	Alarm calling (frequency/min)		Shier & Owings 2007. Effects of social learning on predator training and postrelease survival in juvenile black-tailed prairie dogs, Cynomys ludovicianus. Animal Beha	USA	NA	yes
captivity	Cynomys ludovicianus	0	17.64	7.75	Juveniles	36	+	Alarm calling (frequency/min)		Shier & Owings 2007. Effects of social learning on predator training and postrelease survival in juvenile black-tailed prairie dogs, Cynomys ludovicianus. Animal Beha	USA	NA	yes
captivity	Cynomys ludovicianus	0	0.0036	0.14	Juveniles	36	+	Alarm calling (frequency/min)		Shier & Owings 2007. Effects of social learning on predator training and postrelease survival in juvenile black-tailed prairie dogs, Cynomys ludovicianus. Animal Beha	USA	NA	yes
captivity	Cynomys ludovicianus	0	46.7856	7.29	Juveniles	36	+	Vigilance (sec/10 min test)		Shier & Owings 2007. Effects of social learning on predator training and postrelease survival in juvenile black-tailed prairie dogs, Cynomys ludovicianus. Animal Beha	USA	NA	yes
captivity	Cynomys ludovicianus	0	144	11.71	Juveniles	36	+	Vigilance (sec/10 min test)		Shier & Owings 2007. Effects of social learning on predator training and postrelease survival in juvenile black-tailed prairie dogs, Cynomys ludovicianus. Animal Beha	USA	NA	yes
captivity	Cynomys ludovicianus	0	294.4656	16.86	Juveniles	36	+	Vigilance (sec/10 min test)		Shier & Owings 2007. Effects of social learning on predator training and postrelease survival in juvenile black-tailed prairie dogs, Cynomys ludovicianus. Animal Beha	USA	NA	yes
captivity	Cynomys ludovicianus	0	105.2676	12	Juveniles	36	+	Vigilance (sec/10 min test)		Shier & Owings 2007. Effects of social learning on predator training and postrelease survival in juvenile black-tailed prairie dogs, Cynomys ludovicianus. Animal Beha	USA	NA	yes
captivity	Cynomys ludovicianus	0	5.1984	4.48	Juveniles	36	-	Activity index (number of quadrant changes/min)		Shier & Owings 2007. Effects of social learning on predator training and postrelease survival in juvenile black-tailed prairie dogs, Cynomys ludovicianus. Animal Beha	USA	NA	yes
captivity	Cynomys ludovicianus	0	4.41	3.44	Juveniles	36	-	Activity index (number of quadrant changes/min)		Shier & Owings 2007. Effects of social learning on predator training and postrelease survival in juvenile black-tailed prairie dogs, Cynomys ludovicianus. Animal Beha	USA	NA	yes
captivity	Cynomys ludovicianus	0	6.3504	2.6	Juveniles	36	-	Activity index (number of quadrant changes/min)		Shier & Owings 2007. Effects of social learning on predator training and postrelease survival in juvenile black-tailed prairie dogs, Cynomys ludovicianus. Animal Beha	USA	NA	yes
captivity	Cynomys ludovicianus	0	11.2896	4.44	Juveniles	36	-	Activity index (number of quadrant changes/min)		Shier & Owings 2007. Effects of social learning on predator training and postrelease survival in juvenile black-tailed prairie dogs, Cynomys ludovicianus. Animal Beha	USA	NA	yes
captivity	Cynomys ludovicianus	0	0	0	Juveniles	36	+	Fleeing (frequency/min)		Shier & Owings 2007. Effects of social learning on predator training and postrelease survival in juvenile black-tailed prairie dogs, Cynomys ludovicianus. Animal Beha	USA	NA	yes
captivity	Cynomys ludovicianus	0	0.5184	0.81	Juveniles	36	+	Fleeing (frequency/min)		Shier & Owings 2007. Effects of social learning on predator training and postrelease survival in juvenile black-tailed prairie dogs, Cynomys ludovicianus. Animal Beha	USA	NA	yes
captivity	Cynomys ludovicianus	0	0	0	Juveniles	36	+	Fleeing (frequency/min)		Shier & Owings 2007. Effects of social learning on predator training and postrelease survival in juvenile black-tailed prairie dogs, Cynomys ludovicianus. Animal Beha	USA	NA	yes
captivity	Cynomys ludovicianus	0	0.015876	0.028	Juveniles	36	+	Fleeing (frequency/min)		Shier & Owings 2007. Effects of social learning on predator training and postrelease survival in juvenile black-tailed prairie dogs, Cynomys ludovicianus. Animal Beha	USA	NA	yes
captivity	Cynomys ludovicianus	0	77.8752	6.77	Juveniles	18	+	Alarm calling (frequency/min)		Shier & Owings 2007. Effects of social learning on predator training and postrelease survival in juvenile black-tailed prairie dogs, Cynomys ludovicianus. Animal Beha	USA	NA	yes
captivity	Cynomys ludovicianus	0	10.9512	4.69	Juveniles	18	+	Alarm calling (frequency/min)		Shier & Owings 2007. Effects of social learning on predator training and postrelease survival in juvenile black-tailed prairie dogs, Cynomys ludovicianus. Animal Beha	USA	NA	yes
captivity	Cynomys ludovicianus	0	59.6232	11.72	Juveniles	18	+	Alarm calling (frequency/min)		Shier & Owings 2007. Effects of social learning on predator training and postrelease survival in juvenile black-tailed prairie dogs, Cynomys ludovicianus. Animal Beha	USA	NA	yes
captivity	Cynomys ludovicianus	0	0	0	Juveniles	18	+	Alarm calling (frequency/min)		Shier & Owings 2007. Effects of social learning on predator training and postrelease survival in juvenile black-tailed prairie dogs, Cynomys ludovicianus. Animal Beha	USA	NA	yes
captivity	Cynomys ludovicianus	0	124.5042	12.03	Juveniles	18	+	Vigilance (sec/10 min test)		Shier & Owings 2007. Effects of social learning on predator training and postrelease survival in juvenile black-tailed prairie dogs, Cynomys ludovicianus. Animal Beha	USA	NA	yes
captivity	Cynomys ludovicianus	0	22.9842	6.39	Juveniles	18	+	Vigilance (sec/10 min test)		Shier & Owings 2007. Effects of social learning on predator training and postrelease survival in juvenile black-tailed prairie dogs, Cynomys ludovicianus. Animal Beha	USA	NA	yes
captivity	Cynomys ludovicianus	0	162	13.16	Juveniles	18	+	Vigilance (sec/10 min test)		Shier & Owings 2007. Effects of social learning on predator training and postrelease survival in juvenile black-tailed prairie dogs, Cynomys ludovicianus. Animal Beha	USA	NA	yes
captivity	Cynomys ludovicianus	0	40.5	5.64	Juveniles	18	+	Vigilance (sec/10 min test)		Shier & Owings 2007. Effects of social learning on predator training and postrelease survival in juvenile black-tailed prairie dogs, Cynomys ludovicianus. Animal Beha	USA	NA	yes
captivity	Cynomys ludovicianus	0	2.4642	1.47	Juveniles	18	-	Activity index (number of quadrant changes/min)		Shier & Owings 2007. Effects of social learning on predator training and postrelease survival in juvenile black-tailed prairie dogs, Cynomys ludovicianus. Animal Beha	USA	NA	yes
captivity	Cynomys ludovicianus	0	6.6978	3.55	Juveniles	18	-	Activity index (number of quadrant changes/min)		Shier & Owings 2007. Effects of social learning on predator training and postrelease survival in juvenile black-tailed prairie dogs, Cynomys ludovicianus. Animal Beha	USA	NA	yes
captivity	Cynomys ludovicianus	0	4.3218	3.19	Juveniles	18	-	Activity index (number of quadrant changes/min)		Shier & Owings 2007. Effects of social learning on predator training and postrelease survival in juvenile black-tailed prairie dogs, Cynomys ludovicianus. Animal Beha	USA	NA	yes
captivity	Cynomys ludovicianus	0	4.3218	4.66	Juveniles	18	-	Activity index (number of quadrant changes/min)		Shier & Owings 2007. Effects of social learning on predator training and postrelease survival in juvenile black-tailed prairie dogs, Cynomys ludovicianus. Animal Beha	USA	NA	yes
captivity	Cynomys ludovicianus	0	220.5	37.5	Juveniles	18	+	Shelter use (sec/10 min test)		Shier & Owings 2007. Effects of social learning on predator training and postrelease survival in juvenile black-tailed prairie dogs, Cynomys ludovicianus. Animal Beha	USA	NA	yes
captivity	Cynomys ludovicianus	0	544.5	42	Juveniles	18	+	Shelter use (sec/10 min test)		Shier & Owings 2007. Effects of social learning on predator training and postrelease survival in juvenile black-tailed prairie dogs, Cynomys ludovicianus. Animal Beha	USA	NA	yes
captivity	Cynomys ludovicianus	0	220.5	14.5	Juveniles	18	+	Shelter use (sec/10 min test)		Shier & Owings 2007. Effects of social learning on predator training and postrelease survival in juvenile black-tailed prairie dogs, Cynomys ludovicianus. Animal Beha	USA	NA	yes
captivity	Cynomys ludovicianus	0	162	21.5	Juveniles	18	+	Shelter use (sec/10 min test)		Shier & Owings 2007. Effects of social learning on predator training and postrelease survival in juvenile black-tailed prairie dogs, Cynomys ludovicianus. Animal Beha	USA	NA	yes
captivity	Cynomys ludovicianus	0	38.9376	19.01	Juveniles	9	+	Alarm calling (frequency/min)		Shier & Owings 2007. Effects of social learning on predator training and postrelease survival in juvenile black-tailed prairie dogs, Cynomys ludovicianus. Animal Beha	USA	NA	yes
captivity	Cynomys ludovicianus	0	15.21	6.25	Juveniles	9	+	Alarm calling (frequency/min)		Shier & Owings 2007. Effects of social learning on predator training and postrelease survival in juvenile black-tailed prairie dogs, Cynomys ludovicianus. Animal Beha	USA	NA	yes
captivity	Cynomys ludovicianus	0	73.6164	13.54	Juveniles	9	+	Alarm calling (frequency/min)		Shier & Owings 2007. Effects of social learning on predator training and postrelease survival in juvenile black-tailed prairie dogs, Cynomys ludovicianus. Animal Beha	USA	NA	yes
captivity	Cynomys ludovicianus	0	0	0	Juveniles	9	+	Alarm calling (frequency/min)		Shier & Owings 2007. Effects of social learning on predator training and postrelease survival in juvenile black-tailed prairie dogs, Cynomys ludovicianus. Animal Beha	USA	NA	yes
captivity	Cynomys ludovicianus	0	102.8196	29.7	Juveniles	9	+	Vigilance (sec/10 min test)		Shier & Owings 2007. Effects of social learning on predator training and postrelease survival in juvenile black-tailed prairie dogs, Cynomys ludovicianus. Animal Beha	USA	NA	yes
captivity	Cynomys ludovicianus	0	20.25	13.53	Juveniles	9	+	Vigilance (sec/10 min test)		Shier & Owings 2007. Effects of social learning on predator training and postrelease survival in juvenile black-tailed prairie dogs, Cynomys ludovicianus. Animal Beha	USA	NA	yes
captivity	Cynomys ludovicianus	0	81	12.78	Juveniles	9	+	Vigilance (sec/10 min test)		Shier & Owings 2007. Effects of social learning on predator training and postrelease survival in juvenile black-tailed prairie dogs, Cynomys ludovicianus. Animal Beha	USA	NA	yes
captivity	Cynomys ludovicianus	0	1.2996	4.51	Juveniles	9	+	Vigilance (sec/10 min test)		Shier & Owings 2007. Effects of social learning on predator training and postrelease survival in juvenile black-tailed prairie dogs, Cynomys ludovicianus. Animal Beha	USA	NA	yes
captivity	Cynomys ludovicianus	0	1.2321	1.72	Juveniles	9	-	Activity index (number of quadrant changes/min)		Shier & Owings 2007. Effects of social learning on predator training and postrelease survival in juvenile black-tailed prairie dogs, Cynomys ludovicianus. Animal Beha	USA	NA	yes
captivity	Cynomys ludovicianus	0	8.6436	0.74	Juveniles	9	-	Activity index (number of quadrant changes/min)		Shier & Owings 2007. Effects of social learning on predator training and postrelease survival in juvenile black-tailed prairie dogs, Cynomys ludovicianus. Animal Beha	USA	NA	yes
captivity	Cynomys ludovicianus	0	4.9284	6.99	Juveniles	9	-	Activity index (number of quadrant changes/min)		Shier & Owings 2007. Effects of social learning on predator training and postrelease survival in juvenile black-tailed prairie dogs, Cynomys ludovicianus. Animal Beha	USA	NA	yes
captivity	Cynomys ludovicianus	0	4.9284	9.07	Juveniles	9	-	Activity index (number of quadrant changes/min)		Shier & Owings 2007. Effects of social learning on predator training and postrelease survival in juvenile black-tailed prairie dogs, Cynomys ludovicianus. Animal Beha	USA	NA	yes
captivity	Cynomys ludovicianus	0	272.25	13	Juveniles	9	+	Shelter use (sec/10 min test)		Shier & Owings 2007. Effects of social learning on predator training and postrelease survival in juvenile black-tailed prairie dogs, Cynomys ludovicianus. Animal Beha	USA	NA	yes
captivity	Cynomys ludovicianus	0	650.25	23.5	Juveniles	9	+	Shelter use (sec/10 min test)		Shier & Owings 2007. Effects of social learning on predator training and postrelease survival in juvenile black-tailed prairie dogs, Cynomys ludovicianus. Animal Beha	USA	NA	yes
captivity	Cynomys ludovicianus	0	225	5	Juveniles	9	+	Shelter use (sec/10 min test)		Shier & Owings 2007. Effects of social learning on predator training and postrelease survival in juvenile black-tailed prairie dogs, Cynomys ludovicianus. Animal Beha	USA	NA	yes
captivity	Cynomys ludovicianus	0	110.25	4.5	Juveniles	9	+	Shelter use (sec/10 min test)		Shier & Owings 2007. Effects of social learning on predator training and postrelease survival in juvenile black-tailed prairie dogs, Cynomys ludovicianus. Animal Beha	USA	NA	yes
captivity	Dicentrarchus labrax	5	NA	75	Larvae - 55 days old	256	+	Escape response (% of cases)		Benhaim et al. 2012. Early life behavioural differences in wild caught and domesticated sea bass (Dicentrarchus labrax). Applied Animal Behavioural Sciences, 141	France	NA	yes
captivity	Dicentrarchus labrax	0	NA	71	Larvae - 55 days old	256	+	Escape response (% of cases)		Benhaim et al. 2012. Early life behavioural differences in wild caught and domesticated sea bass (Dicentrarchus labrax). Applied Animal Behavioural Sciences, 141	France	NA	yes
captivity	Dicentrarchus labrax	5	NA	81	Larvae - 59 days old	256	+	Escape response (% of cases)		Benhaim et al. 2012. Early life behavioural differences in wild caught and domesticated sea bass (Dicentrarchus labrax). Applied Animal Behavioural Sciences, 141	France	NA	yes
captivity	Dicentrarchus labrax	0	NA	93	Larvae - 59 days old	256	+	Escape response (% of cases)		Benhaim et al. 2012. Early life behavioural differences in wild caught and domesticated sea bass (Dicentrarchus labrax). Applied Animal Behavioural Sciences, 141	France	NA	yes
captivity	Dicentrarchus labrax	5	NA	90	Larvae - 63 days old	256	+	Escape response (% of cases)		Benhaim et al. 2012. Early life behavioural differences in wild caught and domesticated sea bass (Dicentrarchus labrax). Applied Animal Behavioural Sciences, 141	France	NA	yes
captivity	Dicentrarchus labrax	0	NA	68	Larvae - 63 days old	256	+	Escape response (% of cases)		Benhaim et al. 2012. Early life behavioural differences in wild caught and domesticated sea bass (Dicentrarchus labrax). Applied Animal Behavioural Sciences, 141	France	NA	yes
captivity	Dicentrarchus labrax	5	NA	87	Larvae - 69 days old	256	+	Escape response (% of cases)		Benhaim et al. 2012. Early life behavioural differences in wild caught and domesticated sea bass (Dicentrarchus labrax). Applied Animal Behavioural Sciences, 141	France	NA	yes
captivity	Dicentrarchus labrax	0	NA	61	Larvae - 69 days old	256	+	Escape response (% of cases)		Benhaim et al. 2012. Early life behavioural differences in wild caught and domesticated sea bass (Dicentrarchus labrax). Applied Animal Behavioural Sciences, 141	France	NA	yes
captivity	Dicentrarchus labrax	5	NA	74	Larvae - 91 days old	256	+	Escape response (% of cases)		Benhaim et al. 2012. Early life behavioural differences in wild caught and domesticated sea bass (Dicentrarchus labrax). Applied Animal Behavioural Sciences, 141	France	NA	yes
captivity	Dicentrarchus labrax	0	NA	72	Larvae - 91 days old	256	+	Escape response (% of cases)		Benhaim et al. 2012. Early life behavioural differences in wild caught and domesticated sea bass (Dicentrarchus labrax). Applied Animal Behavioural Sciences, 141	France	NA	yes
captivity	Dicentrarchus labrax	5	NA	57	Larvae - 98 days old	256	+	Escape response (% of cases)		Benhaim et al. 2012. Early life behavioural differences in wild caught and domesticated sea bass (Dicentrarchus labrax). Applied Animal Behavioural Sciences, 141	France	NA	yes
captivity	Dicentrarchus labrax	0	NA	48	Larvae - 98 days old	256	+	Escape response (% of cases)		Benhaim et al. 2012. Early life behavioural differences in wild caught and domesticated sea bass (Dicentrarchus labrax). Applied Animal Behavioural Sciences, 141	France	NA	yes
captivity	Dicentrarchus labrax	5	NA	42	Larvae - 111 days old	256	+	Escape response (% of cases)		Benhaim et al. 2012. Early life behavioural differences in wild caught and domesticated sea bass (Dicentrarchus labrax). Applied Animal Behavioural Sciences, 141	France	NA	yes
captivity	Dicentrarchus labrax	0	NA	41	Larvae - 111 days old	256	+	Escape response (% of cases)		Benhaim et al. 2012. Early life behavioural differences in wild caught and domesticated sea bass (Dicentrarchus labrax). Applied Animal Behavioural Sciences, 141	France	NA	yes
captivity	Dicentrarchus labrax	5	NA	51	Larvae - 125 days old	256	+	Escape response (% of cases)		Benhaim et al. 2012. Early life behavioural differences in wild caught and domesticated sea bass (Dicentrarchus labrax). Applied Animal Behavioural Sciences, 141	France	NA	yes
captivity	Dicentrarchus labrax	0	NA	63	Larvae - 125 days old	256	+	Escape response (% of cases)		Benhaim et al. 2012. Early life behavioural differences in wild caught and domesticated sea bass (Dicentrarchus labrax). Applied Animal Behavioural Sciences, 141	France	NA	yes
captivity	Dicentrarchus labrax	5	6.4e+07	3900	Larvae - 63 days old	256	-	Total distance traveled (mm)		Benhaim et al. 2012. Early life behavioural differences in wild caught and domesticated sea bass (Dicentrarchus labrax). Applied Animal Behavioural Sciences, 141	France	NA	yes
captivity	Dicentrarchus labrax	0	40960000	2200	Larvae - 63 days old	256	-	Total distance traveled (mm)		Benhaim et al. 2012. Early life behavioural differences in wild caught and domesticated sea bass (Dicentrarchus labrax). Applied Animal Behavioural Sciences, 141	France	NA	yes
captivity	Dicentrarchus labrax	5	72726784	3900	Larvae - 69 days old	256	-	Total distance traveled (mm)		Benhaim et al. 2012. Early life behavioural differences in wild caught and domesticated sea bass (Dicentrarchus labrax). Applied Animal Behavioural Sciences, 141	France	NA	yes
captivity	Dicentrarchus labrax	0	55830784	3400	Larvae - 69 days old	256	-	Total distance traveled (mm)		Benhaim et al. 2012. Early life behavioural differences in wild caught and domesticated sea bass (Dicentrarchus labrax). Applied Animal Behavioural Sciences, 141	France	NA	yes
captivity	Dicentrarchus labrax	5	163840000	3900	Larvae - 91 days old	256	-	Total distance traveled (mm)		Benhaim et al. 2012. Early life behavioural differences in wild caught and domesticated sea bass (Dicentrarchus labrax). Applied Animal Behavioural Sciences, 141	France	NA	yes
captivity	Dicentrarchus labrax	0	113891584	3700	Larvae - 91 days old	256	-	Total distance traveled (mm)		Benhaim et al. 2012. Early life behavioural differences in wild caught and domesticated sea bass (Dicentrarchus labrax). Applied Animal Behavioural Sciences, 141	France	NA	yes
captivity	Dicentrarchus labrax	5	72726784	2300	Larvae - 98 days old	256	-	Total distance traveled (mm)		Benhaim et al. 2012. Early life behavioural differences in wild caught and domesticated sea bass (Dicentrarchus labrax). Applied Animal Behavioural Sciences, 141	France	NA	yes
captivity	Dicentrarchus labrax	0	92160000	3200	Larvae - 98 days old	256	-	Total distance traveled (mm)		Benhaim et al. 2012. Early life behavioural differences in wild caught and domesticated sea bass (Dicentrarchus labrax). Applied Animal Behavioural Sciences, 141	France	NA	yes
captivity	Dicentrarchus labrax	5	92160000	2300	Larvae - 111 days old	256	-	Total distance traveled (mm)		Benhaim et al. 2012. Early life behavioural differences in wild caught and domesticated sea bass (Dicentrarchus labrax). Applied Animal Behavioural Sciences, 141	France	NA	yes
captivity	Dicentrarchus labrax	0	55830784	3200	Larvae - 111 days old	256	-	Total distance traveled (mm)		Benhaim et al. 2012. Early life behavioural differences in wild caught and domesticated sea bass (Dicentrarchus labrax). Applied Animal Behavioural Sciences, 141	France	NA	yes
captivity	Dicentrarchus labrax	5	72726784	3900	Larvae - 125 days old	256	-	Total distance traveled (mm)		Benhaim et al. 2012. Early life behavioural differences in wild caught and domesticated sea bass (Dicentrarchus labrax). Applied Animal Behavioural Sciences, 141	France	NA	yes
captivity	Dicentrarchus labrax	0	72726784	4100	Larvae - 125 days old	256	-	Total distance traveled (mm)		Benhaim et al. 2012. Early life behavioural differences in wild caught and domesticated sea bass (Dicentrarchus labrax). Applied Animal Behavioural Sciences, 141	France	NA	yes
captivity	Dicentrarchus labrax	5	1024	49	Larvae - 63 days old	256	+	Distance from stimulus point (mm)		Benhaim et al. 2012. Early life behavioural differences in wild caught and domesticated sea bass (Dicentrarchus labrax). Applied Animal Behavioural Sciences, 141	France	NA	yes
captivity	Dicentrarchus labrax	0	1600	52	Larvae - 63 days old	256	+	Distance from stimulus point (mm)		Benhaim et al. 2012. Early life behavioural differences in wild caught and domesticated sea bass (Dicentrarchus labrax). Applied Animal Behavioural Sciences, 141	France	NA	yes
captivity	Dicentrarchus labrax	5	1024	46	Larvae - 69 days old	256	+	Distance from stimulus point (mm)		Benhaim et al. 2012. Early life behavioural differences in wild caught and domesticated sea bass (Dicentrarchus labrax). Applied Animal Behavioural Sciences, 141	France	NA	yes
captivity	Dicentrarchus labrax	0	1024	48	Larvae - 69 days old	256	+	Distance from stimulus point (mm)		Benhaim et al. 2012. Early life behavioural differences in wild caught and domesticated sea bass (Dicentrarchus labrax). Applied Animal Behavioural Sciences, 141	France	NA	yes
captivity	Dicentrarchus labrax	5	1024	28	Larvae - 91 days old	256	+	Distance from stimulus point (mm)		Benhaim et al. 2012. Early life behavioural differences in wild caught and domesticated sea bass (Dicentrarchus labrax). Applied Animal Behavioural Sciences, 141	France	NA	yes
captivity	Dicentrarchus labrax	0	2304	34	Larvae - 91 days old	256	+	Distance from stimulus point (mm)		Benhaim et al. 2012. Early life behavioural differences in wild caught and domesticated sea bass (Dicentrarchus labrax). Applied Animal Behavioural Sciences, 141	France	NA	yes
captivity	Dicentrarchus labrax	5	2304	37	Larvae - 98 days old	256	+	Distance from stimulus point (mm)		Benhaim et al. 2012. Early life behavioural differences in wild caught and domesticated sea bass (Dicentrarchus labrax). Applied Animal Behavioural Sciences, 141	France	NA	yes
captivity	Dicentrarchus labrax	0	1600	40	Larvae - 98 days old	256	+	Distance from stimulus point (mm)		Benhaim et al. 2012. Early life behavioural differences in wild caught and domesticated sea bass (Dicentrarchus labrax). Applied Animal Behavioural Sciences, 141	France	NA	yes
captivity	Dicentrarchus labrax	5	1024	32	Larvae - 111 days old	256	+	Distance from stimulus point (mm)		Benhaim et al. 2012. Early life behavioural differences in wild caught and domesticated sea bass (Dicentrarchus labrax). Applied Animal Behavioural Sciences, 141	France	NA	yes
captivity	Dicentrarchus labrax	0	1024	35	Larvae - 111 days old	256	+	Distance from stimulus point (mm)		Benhaim et al. 2012. Early life behavioural differences in wild caught and domesticated sea bass (Dicentrarchus labrax). Applied Animal Behavioural Sciences, 141	France	NA	yes
captivity	Dicentrarchus labrax	5	576	37	Larvae - 125 days old	256	+	Distance from stimulus point (mm)		Benhaim et al. 2012. Early life behavioural differences in wild caught and domesticated sea bass (Dicentrarchus labrax). Applied Animal Behavioural Sciences, 141	France	NA	yes
captivity	Dicentrarchus labrax	0	1024	40	Larvae - 125 days old	256	+	Distance from stimulus point (mm)		Benhaim et al. 2012. Early life behavioural differences in wild caught and domesticated sea bass (Dicentrarchus labrax). Applied Animal Behavioural Sciences, 141	France	NA	yes
captivity	Dicentrarchus labrax	5	2.56	0.76	Larvae - 63 days old	256	+	Mean velocity (BL Sec^-1)		Benhaim et al. 2012. Early life behavioural differences in wild caught and domesticated sea bass (Dicentrarchus labrax). Applied Animal Behavioural Sciences, 141	France	NA	yes
captivity	Dicentrarchus labrax	0	1.149184	0.4	Larvae - 63 days old	256	+	Mean velocity (BL Sec^-1)		Benhaim et al. 2012. Early life behavioural differences in wild caught and domesticated sea bass (Dicentrarchus labrax). Applied Animal Behavioural Sciences, 141	France	NA	yes
captivity	Dicentrarchus labrax	5	1.763584	0.66	Larvae - 69 days old	256	+	Mean velocity (BL Sec^-1)		Benhaim et al. 2012. Early life behavioural differences in wild caught and domesticated sea bass (Dicentrarchus labrax). Applied Animal Behavioural Sciences, 141	France	NA	yes
captivity	Dicentrarchus labrax	0	1.44	0.56	Larvae - 69 days old	256	+	Mean velocity (BL Sec^-1)		Benhaim et al. 2012. Early life behavioural differences in wild caught and domesticated sea bass (Dicentrarchus labrax). Applied Animal Behavioural Sciences, 141	France	NA	yes
captivity	Dicentrarchus labrax	5	2.56	0.52	Larvae - 91 days old	256	+	Mean velocity (BL Sec^-1)		Benhaim et al. 2012. Early life behavioural differences in wild caught and domesticated sea bass (Dicentrarchus labrax). Applied Animal Behavioural Sciences, 141	France	NA	yes
captivity	Dicentrarchus labrax	0	1.763584	0.46	Larvae - 91 days old	256	+	Mean velocity (BL Sec^-1)		Benhaim et al. 2012. Early life behavioural differences in wild caught and domesticated sea bass (Dicentrarchus labrax). Applied Animal Behavioural Sciences, 141	France	NA	yes
captivity	Dicentrarchus labrax	5	1.149184	0.36	Larvae - 98 days old	256	+	Mean velocity (BL Sec^-1)		Benhaim et al. 2012. Early life behavioural differences in wild caught and domesticated sea bass (Dicentrarchus labrax). Applied Animal Behavioural Sciences, 141	France	NA	yes
captivity	Dicentrarchus labrax	0	2.143296	0.44	Larvae - 98 days old	256	+	Mean velocity (BL Sec^-1)		Benhaim et al. 2012. Early life behavioural differences in wild caught and domesticated sea bass (Dicentrarchus labrax). Applied Animal Behavioural Sciences, 141	France	NA	yes
captivity	Dicentrarchus labrax	5	0.64	0.22	Larvae - 111 days old	256	+	Mean velocity (BL Sec^-1)		Benhaim et al. 2012. Early life behavioural differences in wild caught and domesticated sea bass (Dicentrarchus labrax). Applied Animal Behavioural Sciences, 141	France	NA	yes
captivity	Dicentrarchus labrax	0	0.451584	0.28	Larvae - 111 days old	256	+	Mean velocity (BL Sec^-1)		Benhaim et al. 2012. Early life behavioural differences in wild caught and domesticated sea bass (Dicentrarchus labrax). Applied Animal Behavioural Sciences, 141	France	NA	yes
captivity	Dicentrarchus labrax	5	0.64	0.3	Larvae - 125 days old	256	+	Mean velocity (BL Sec^-1)		Benhaim et al. 2012. Early life behavioural differences in wild caught and domesticated sea bass (Dicentrarchus labrax). Applied Animal Behavioural Sciences, 141	France	NA	yes
captivity	Dicentrarchus labrax	0	0.451584	0.32	Larvae - 125 days old	256	+	Mean velocity (BL Sec^-1)		Benhaim et al. 2012. Early life behavioural differences in wild caught and domesticated sea bass (Dicentrarchus labrax). Applied Animal Behavioural Sciences, 141	France	NA	yes
captivity	Dicentrarchus labrax	1	7e+06	2800	Adults	28	-	Mean distance travelled (cm)		Millot et al. 2009. Exploration behaviour and flight response toward a stimulus in three sea bass strains (Dicentrarchus labrax L.). Applied Animal Behavior Science,	France	NA	yes
captivity	Dicentrarchus labrax	2	47320000	2700	Adults	28	-	Mean distance travelled (cm)		Millot et al. 2009. Exploration behaviour and flight response toward a stimulus in three sea bass strains (Dicentrarchus labrax L.). Applied Animal Behavior Science,	France	NA	yes
captivity	Dicentrarchus labrax	3	54880000	7300	Adults	28	-	Mean distance travelled (cm)		Millot et al. 2009. Exploration behaviour and flight response toward a stimulus in three sea bass strains (Dicentrarchus labrax L.). Applied Animal Behavior Science,	France	NA	yes
captivity	Dicentrarchus labrax	1	6325.2252	144.81	Adults	28	+	Mean angular velocity (degrees/sec)		Millot et al. 2009. Exploration behaviour and flight response toward a stimulus in three sea bass strains (Dicentrarchus labrax L.). Applied Animal Behavior Science,	France	NA	yes
captivity	Dicentrarchus labrax	2	27642.0592	137.98	Adults	28	+	Mean angular velocity (degrees/sec)		Millot et al. 2009. Exploration behaviour and flight response toward a stimulus in three sea bass strains (Dicentrarchus labrax L.). Applied Animal Behavior Science,	France	NA	yes
captivity	Dicentrarchus labrax	3	15096.7152	71.04	Adults	28	+	Mean angular velocity (degrees/sec)		Millot et al. 2009. Exploration behaviour and flight response toward a stimulus in three sea bass strains (Dicentrarchus labrax L.). Applied Animal Behavior Science,	France	NA	yes
captivity	Diplodus sargus	1	211.7025	42.73	Juveniles	15	+	FID (cm)		D'Anna et al. 2012. Effects of predator and shelter conditioning on hatchery-reared white seabream Diplodus sargus (L., 1758) released at sea. Aquaculture, 356	Italy	NA	yes
captivity	Diplodus sargus	1	298.2529	48.18	Juveniles	15	+	FID (cm)		D'Anna et al. 2012. Effects of predator and shelter conditioning on hatchery-reared white seabream Diplodus sargus (L., 1758) released at sea. Aquaculture, 356	Italy	NA	yes
captivity	Diplodus sargus	1	119.0281	30	Juveniles	15	+	FID (cm)		D'Anna et al. 2012. Effects of predator and shelter conditioning on hatchery-reared white seabream Diplodus sargus (L., 1758) released at sea. Aquaculture, 356	Italy	NA	yes
captivity	Diplodus sargus	1	139.7124	30	Juveniles	15	+	FID (cm)		D'Anna et al. 2012. Effects of predator and shelter conditioning on hatchery-reared white seabream Diplodus sargus (L., 1758) released at sea. Aquaculture, 356	Italy	NA	yes
captivity	Diplodus sargus	1	0.1024	0.68	Juveniles	10	-	Time to shelter (sec)		D'Anna et al. 2012. Effects of predator and shelter conditioning on hatchery-reared white seabream Diplodus sargus (L., 1758) released at sea. Aquaculture, 356	Italy	NA	yes
captivity	Diplodus sargus	1	0.0841	0.79	Juveniles	10	-	Time to shelter (sec)		D'Anna et al. 2012. Effects of predator and shelter conditioning on hatchery-reared white seabream Diplodus sargus (L., 1758) released at sea. Aquaculture, 356	Italy	NA	yes
captivity	Diplodus sargus	1	0.0484	0.9	Juveniles	10	-	Time to shelter (sec)		D'Anna et al. 2012. Effects of predator and shelter conditioning on hatchery-reared white seabream Diplodus sargus (L., 1758) released at sea. Aquaculture, 356	Italy	NA	yes
captivity	Diplodus sargus	1	0.0081	0.96	Juveniles	10	-	Time to shelter (sec)		D'Anna et al. 2012. Effects of predator and shelter conditioning on hatchery-reared white seabream Diplodus sargus (L., 1758) released at sea. Aquaculture, 356	Italy	NA	yes
captivity	Dipodomys heermanni arenae	0	355.9112	24.44	Adults	8	+	Facing (the stimulus) behavior - frequency (sec)		Yoerg & Shier 1997. Maternal presence and rearing condition affect responses to a live predator in kangaroo rats (Dipodomys heermanni arenae). Journal of Compa	USA	NA	no
captivity	Dipodomys heermanni arenae	0	1936.9088	88.89	Adults	8	+	Facing (the stimulus) behavior - frequency (sec)		Yoerg & Shier 1997. Maternal presence and rearing condition affect responses to a live predator in kangaroo rats (Dipodomys heermanni arenae). Journal of Compa	USA	NA	yes
captivity	Dipodomys heermanni arenae	0	987.4568	80	Adults	8	-	Activity index - quadrant changes frequency (sec)		Yoerg & Shier 1997. Maternal presence and rearing condition affect responses to a live predator in kangaroo rats (Dipodomys heermanni arenae). Journal of Compa	USA	NA	no
captivity	Dipodomys heermanni arenae	0	632.2568	48.89	Adults	8	-	Activity index - quadrant changes frequency (sec)		Yoerg & Shier 1997. Maternal presence and rearing condition affect responses to a live predator in kangaroo rats (Dipodomys heermanni arenae). Journal of Compa	USA	NA	yes
captivity	Dipodomys heermanni arenae	0	3200	57.78	Adults	8	-	Digging behavior - frequency (sec)		Yoerg & Shier 1997. Maternal presence and rearing condition affect responses to a live predator in kangaroo rats (Dipodomys heermanni arenae). Journal of Compa	USA	NA	no
captivity	Dipodomys heermanni arenae	0	632.2568	24.44	Adults	8	-	Digging behavior - frequency (sec)		Yoerg & Shier 1997. Maternal presence and rearing condition affect responses to a live predator in kangaroo rats (Dipodomys heermanni arenae). Journal of Compa	USA	NA	yes
captivity	Dipodomys heermanni arenae	1	4336.5612	79.85	Juveniles	12	+	Facing (the stimulus) behavior - frequency (sec)		Yoerg & Shier 1997. Maternal presence and rearing condition affect responses to a live predator in kangaroo rats (Dipodomys heermanni arenae). Journal of Compa	USA	NA	no
captivity	Dipodomys heermanni arenae	1	2776.1292	87.45	Juveniles	12	+	Facing (the stimulus) behavior - frequency (sec)		Yoerg & Shier 1997. Maternal presence and rearing condition affect responses to a live predator in kangaroo rats (Dipodomys heermanni arenae). Journal of Compa	USA	NA	yes
captivity	Dipodomys heermanni arenae	1	693.12	55.13	Juveniles	12	-	Activity index - quadrant changes frequency (sec)		Yoerg & Shier 1997. Maternal presence and rearing condition affect responses to a live predator in kangaroo rats (Dipodomys heermanni arenae). Journal of Compa	USA	NA	no
captivity	Dipodomys heermanni arenae	1	389.88	43.73	Juveniles	12	-	Activity index - quadrant changes frequency (sec)		Yoerg & Shier 1997. Maternal presence and rearing condition affect responses to a live predator in kangaroo rats (Dipodomys heermanni arenae). Journal of Compa	USA	NA	yes
captivity	Dipodomys heermanni arenae	1	389.88	22.81	Juveniles	12	-	Digging behavior - frequency (sec)		Yoerg & Shier 1997. Maternal presence and rearing condition affect responses to a live predator in kangaroo rats (Dipodomys heermanni arenae). Journal of Compa	USA	NA	no
captivity	Dipodomys heermanni arenae	1	389.88	22.81	Juveniles	12	-	Digging behavior - frequency (sec)		Yoerg & Shier 1997. Maternal presence and rearing condition affect responses to a live predator in kangaroo rats (Dipodomys heermanni arenae). Journal of Compa	USA	NA	yes
captivity	Dipodomys heermanni arenae	1	3121.7766	133.08	Adults	6	+	Facing (the stimulus) behavior - frequency (sec)		Yoerg & Shier 1997. Maternal presence and rearing condition affect responses to a live predator in kangaroo rats (Dipodomys heermanni arenae). Journal of Compa	USA	NA	no
captivity	Dipodomys heermanni arenae	1	1062.9366	95.06	Adults	6	+	Facing (the stimulus) behavior - frequency (sec)		Yoerg & Shier 1997. Maternal presence and rearing condition affect responses to a live predator in kangaroo rats (Dipodomys heermanni arenae). Journal of Compa	USA	NA	yes
captivity	Dipodomys heermanni arenae	1	21.66	60.84	Adults	6	-	Activity index - quadrant changes frequency (sec)		Yoerg & Shier 1997. Maternal presence and rearing condition affect responses to a live predator in kangaroo rats (Dipodomys heermanni arenae). Journal of Compa	USA	NA	no
captivity	Dipodomys heermanni arenae	1	781.1286	36.12	Adults	6	-	Activity index - quadrant changes frequency (sec)		Yoerg & Shier 1997. Maternal presence and rearing condition affect responses to a live predator in kangaroo rats (Dipodomys heermanni arenae). Journal of Compa	USA	NA	yes
captivity	Dipodomys heermanni arenae	1	346.56	13.13	Adults	6	-	Digging behavior - frequency (sec)		Yoerg & Shier 1997. Maternal presence and rearing condition affect responses to a live predator in kangaroo rats (Dipodomys heermanni arenae). Journal of Compa	USA	NA	no
captivity	Dipodomys heermanni arenae	1	86.64	9.51	Adults	6	-	Digging behavior - frequency (sec)		Yoerg & Shier 1997. Maternal presence and rearing condition affect responses to a live predator in kangaroo rats (Dipodomys heermanni arenae). Journal of Compa	USA	NA	yes
captivity	Elaphurus davidianus	1	0.011875	0.21	Mixed	19	+	Staring frequency (times/15 min)		Li et al. 2007. Evidence of effects of human disturbance on alert response in pere david's deer (Elaphurus davidianus). Zoo Biology, 26: 461-470.	China	NA	yes
captivity	Elaphurus davidianus	1	0.005491	0.05	Mixed	19	+	Walking away frequency (times/15 min)		Li et al. 2007. Evidence of effects of human disturbance on alert response in pere david's deer (Elaphurus davidianus). Zoo Biology, 26: 461-470.	China	NA	yes
captivity	Elaphurus davidianus	1	0	0	Mixed	19	+	Fleeing frequency (times/15 min)		Li et al. 2007. Evidence of effects of human disturbance on alert response in pere david's deer (Elaphurus davidianus). Zoo Biology, 26: 461-470.	China	NA	yes
captivity	Elaphurus davidianus	1	0.106875	0.41	Mixed	19	+	Staring frequency (times/15 min)		Li et al. 2007. Evidence of effects of human disturbance on alert response in pere david's deer (Elaphurus davidianus). Zoo Biology, 26: 461-470.	China	NA	yes
captivity	Elaphurus davidianus	1	0.040204	0.16	Mixed	19	+	Walking away frequency (times/15 min)		Li et al. 2007. Evidence of effects of human disturbance on alert response in pere david's deer (Elaphurus davidianus). Zoo Biology, 26: 461-470.	China	NA	yes
captivity	Elaphurus davidianus	1	0	0	Mixed	19	+	Fleeing frequency (times/15 min)		Li et al. 2007. Evidence of effects of human disturbance on alert response in pere david's deer (Elaphurus davidianus). Zoo Biology, 26: 461-470.	China	NA	yes
captivity	Elaphurus davidianus	1	0.020691	0.72	Mixed	19	+	Staring frequency (times/15 min)		Li et al. 2007. Evidence of effects of human disturbance on alert response in pere david's deer (Elaphurus davidianus). Zoo Biology, 26: 461-470.	China	NA	yes
captivity	Elaphurus davidianus	1	0.020691	0.24	Mixed	19	+	Walking away frequency (times/15 min)		Li et al. 2007. Evidence of effects of human disturbance on alert response in pere david's deer (Elaphurus davidianus). Zoo Biology, 26: 461-470.	China	NA	yes
captivity	Elaphurus davidianus	1	0.011875	0.08	Mixed	19	+	Fleeing frequency (times/15 min)		Li et al. 2007. Evidence of effects of human disturbance on alert response in pere david's deer (Elaphurus davidianus). Zoo Biology, 26: 461-470.	China	NA	yes
captivity	Etheostoma caeruleum	0	10	9.92	Adults and Juveniles	10	-	Number of consumed prey items (in a 4 min period)		Crane et al. 2015. Maladaptive behavioural phenotypes in captive-reared darters (Etheostomacaeruleum, Storer 1845). Journal of Applied Ichthyology, 31:787-792.	USA	NA	no
captivity	Etheostoma caeruleum	1	2.5	1	Juveniles	10	-	Number of consumed prey items (in a 4 min period)		Crane et al. 2015. Maladaptive behavioural phenotypes in captive-reared darters (Etheostomacaeruleum, Storer 1845). Journal of Applied Ichthyology, 31:787-792.	USA	NA	no
captivity	Etheostoma caeruleum	0	30.625	5.67	Adults and Juveniles	10	-	Number of consumed prey items (in a 4 min period)		Crane et al. 2015. Maladaptive behavioural phenotypes in captive-reared darters (Etheostomacaeruleum, Storer 1845). Journal of Applied Ichthyology, 31:787-792.	USA	NA	yes
captivity	Etheostoma caeruleum	1	10	1.5	Juveniles	10	-	Number of consumed prey items (in a 4 min period)		Crane et al. 2015. Maladaptive behavioural phenotypes in captive-reared darters (Etheostomacaeruleum, Storer 1845). Journal of Applied Ichthyology, 31:787-792.	USA	NA	yes
captivity	Etheostoma caeruleum	0	11.664	3.83	Adults and Juveniles	10	-	Number of consumed prey items (in a 4 min period)		Crane et al. 2015. Maladaptive behavioural phenotypes in captive-reared darters (Etheostomacaeruleum, Storer 1845). Journal of Applied Ichthyology, 31:787-792.	USA	NA	yes
captivity	Etheostoma caeruleum	1	6.889	2	Juveniles	10	-	Number of consumed prey items (in a 4 min period)		Crane et al. 2015. Maladaptive behavioural phenotypes in captive-reared darters (Etheostomacaeruleum, Storer 1845). Journal of Applied Ichthyology, 31:787-792.	USA	NA	yes
captivity	Etheostoma caeruleum	0	819.025	92.86	Adults and Juveniles	10	+	Ventilation rate (number of flaps per min)		Crane et al. 2015. Maladaptive behavioural phenotypes in captive-reared darters (Etheostomacaeruleum, Storer 1845). Journal of Applied Ichthyology, 31:787-792.	USA	NA	no
captivity	Etheostoma caeruleum	1	274.576	53.34	Juveniles	10	+	Ventilation rate (number of flaps per min)		Crane et al. 2015. Maladaptive behavioural phenotypes in captive-reared darters (Etheostomacaeruleum, Storer 1845). Journal of Applied Ichthyology, 31:787-792.	USA	NA	no
captivity	Etheostoma caeruleum	0	509.796	73.81	Adults and Juveniles	10	+	Ventilation rate (number of flaps per min)		Crane et al. 2015. Maladaptive behavioural phenotypes in captive-reared darters (Etheostomacaeruleum, Storer 1845). Journal of Applied Ichthyology, 31:787-792.	USA	NA	yes
captivity	Etheostoma caeruleum	1	145.161	52.39	Juveniles	10	+	Ventilation rate (number of flaps per min)		Crane et al. 2015. Maladaptive behavioural phenotypes in captive-reared darters (Etheostomacaeruleum, Storer 1845). Journal of Applied Ichthyology, 31:787-792.	USA	NA	yes
captivity	Etheostoma caeruleum	0	656.1	72.39	Adults and Juveniles	10	+	Ventilation rate (number of flaps per min)		Crane et al. 2015. Maladaptive behavioural phenotypes in captive-reared darters (Etheostomacaeruleum, Storer 1845). Journal of Applied Ichthyology, 31:787-792.	USA	NA	yes
captivity	Etheostoma caeruleum	1	326.041	61.91	Juveniles	10	+	Ventilation rate (number of flaps per min)		Crane et al. 2015. Maladaptive behavioural phenotypes in captive-reared darters (Etheostomacaeruleum, Storer 1845). Journal of Applied Ichthyology, 31:787-792.	USA	NA	yes
captivity	Etheostoma caeruleum	0	3090.564	69.09	Adults and Juveniles	10	-	Number of moves (in a 4 min period)		Crane et al. 2015. Maladaptive behavioural phenotypes in captive-reared darters (Etheostomacaeruleum, Storer 1845). Journal of Applied Ichthyology, 31:787-792.	USA	NA	no
captivity	Etheostoma caeruleum	1	940.9	32.73	Juveniles	10	-	Number of moves (in a 4 min period)		Crane et al. 2015. Maladaptive behavioural phenotypes in captive-reared darters (Etheostomacaeruleum, Storer 1845). Journal of Applied Ichthyology, 31:787-792.	USA	NA	no
captivity	Etheostoma caeruleum	0	826.281	33.94	Adults and Juveniles	10	-	Number of moves (in a 4 min period)		Crane et al. 2015. Maladaptive behavioural phenotypes in captive-reared darters (Etheostomacaeruleum, Storer 1845). Journal of Applied Ichthyology, 31:787-792.	USA	NA	yes
captivity	Etheostoma caeruleum	1	2295.225	40	Juveniles	10	-	Number of moves (in a 4 min period)		Crane et al. 2015. Maladaptive behavioural phenotypes in captive-reared darters (Etheostomacaeruleum, Storer 1845). Journal of Applied Ichthyology, 31:787-792.	USA	NA	yes
captivity	Etheostoma caeruleum	0	826.281	39.39	Adults and Juveniles	10	-	Number of moves (in a 4 min period)		Crane et al. 2015. Maladaptive behavioural phenotypes in captive-reared darters (Etheostomacaeruleum, Storer 1845). Journal of Applied Ichthyology, 31:787-792.	USA	NA	yes
captivity	Etheostoma caeruleum	1	719.104	25.45	Juveniles	10	-	Number of moves (in a 4 min period)		Crane et al. 2015. Maladaptive behavioural phenotypes in captive-reared darters (Etheostomacaeruleum, Storer 1845). Journal of Applied Ichthyology, 31:787-792.	USA	NA	yes
captivity	Eurycea nana	0	0.103335	0.85	Adults	15	-	Relative activity (post/pre stimulus activity)		Epp et al. 2008. Innate and learned predator recognition mediated by chemical signals in Eurycea nana. Ethology, 114:607-615	USA	NA	no
captivity	Eurycea nana	1	0.103335	0.87	Adults	15	-	Relative activity (post/pre stimulus activity)		Epp et al. 2008. Innate and learned predator recognition mediated by chemical signals in Eurycea nana. Ethology, 114:607-615	USA	NA	no
captivity	Eurycea nana	0	0.084375	0.72	Adults	15	-	Relative activity (post/pre stimulus activity)		Epp et al. 2008. Innate and learned predator recognition mediated by chemical signals in Eurycea nana. Ethology, 114:607-615	USA	NA	yes
captivity	Eurycea nana	1	0.084375	0.69	Adults	15	-	Relative activity (post/pre stimulus activity)		Epp et al. 2008. Innate and learned predator recognition mediated by chemical signals in Eurycea nana. Ethology, 114:607-615	USA	NA	yes
captivity	Eurycea nana	0	0.103335	0.57	Adults	15	-	Relative activity (post/pre stimulus activity)		Epp et al. 2008. Innate and learned predator recognition mediated by chemical signals in Eurycea nana. Ethology, 114:607-615	USA	NA	yes
captivity	Eurycea nana	1	0.084375	0.39	Adults	15	-	Relative activity (post/pre stimulus activity)		Epp et al. 2008. Innate and learned predator recognition mediated by chemical signals in Eurycea nana. Ethology, 114:607-615	USA	NA	yes
captivity	Eurycea nana	0	0.15	0.87	Adults	15	-	Relative activity (post/pre stimulus activity)		Epp et al. 2008. Innate and learned predator recognition mediated by chemical signals in Eurycea nana. Ethology, 114:607-615	USA	NA	yes
captivity	Eurycea nana	1	0.15	0.47	Adults	15	-	Relative activity (post/pre stimulus activity)		Epp et al. 2008. Innate and learned predator recognition mediated by chemical signals in Eurycea nana. Ethology, 114:607-615	USA	NA	yes
captivity	Eurycea sosorum	1	1832.2156	-71.43	Adults	19	-	Activity index (change in activity from baseline)		DeSantis et al. 2013. CHEMICALLY MEDIATED PREDATOR AVOIDANCE IN THE BARTON SPRINGS SALAMANDER (EURYCEA SOSORUM). Herpetologia, 69:291-297.	USA	NA	yes
captivity	Eurycea sosorum	1	3879.8779	-69.64	Adults	19	-	Activity index (change in activity from baseline)		DeSantis et al. 2013. CHEMICALLY MEDIATED PREDATOR AVOIDANCE IN THE BARTON SPRINGS SALAMANDER (EURYCEA SOSORUM). Herpetologia, 69:291-297.	USA	NA	yes
captivity	Eurycea sosorum	1	2366.3664	-107.14	Adults	19	-	Activity index (change in activity from baseline)		DeSantis et al. 2013. CHEMICALLY MEDIATED PREDATOR AVOIDANCE IN THE BARTON SPRINGS SALAMANDER (EURYCEA SOSORUM). Herpetologia, 69:291-297.	USA	NA	yes
captivity	Eurycea sosorum	1	968.6124	-1.79	Adults	19	-	Activity index (change in activity from baseline)		DeSantis et al. 2013. CHEMICALLY MEDIATED PREDATOR AVOIDANCE IN THE BARTON SPRINGS SALAMANDER (EURYCEA SOSORUM). Herpetologia, 69:291-297.	USA	NA	no
captivity	Eurycea sosorum	1	574.592	-21.43	Adults	20	-	Activity index (change in activity from baseline)		DeSantis et al. 2013. CHEMICALLY MEDIATED PREDATOR AVOIDANCE IN THE BARTON SPRINGS SALAMANDER (EURYCEA SOSORUM). Herpetologia, 69:291-297.	USA	NA	yes
captivity	Gallus gallus	100	59.1408	26.11	Adults	12	+	Agitated behaviors (% of time recorded) post predator \attack\""		Hakansson & Jensen 2005. Behavioural and morphological variation between captive populations of red junglefowl (Gallus gallus) - possible implications for	Denmark and Sweden	NA	yes
captivity	Gallus gallus	8	25.1001	19.44	Adults	9	+	Agitated behaviors (% of time recorded) post predator \attack\""		Hakansson & Jensen 2005. Behavioural and morphological variation between captive populations of red junglefowl (Gallus gallus) - possible implications for	Denmark and Sweden	NA	yes
captivity	Gallus gallus	14	54.0988	28.89	Adults	7	+	Agitated behaviors (% of time recorded) post predator \attack\""		Hakansson & Jensen 2005. Behavioural and morphological variation between captive populations of red junglefowl (Gallus gallus) - possible implications for	Denmark and Sweden	NA	yes
captivity	Gallus gallus	20	123.6544	16.11	Adults	16	+	Agitated behaviors (% of time recorded) post predator \attack\""		Hakansson & Jensen 2005. Behavioural and morphological variation between captive populations of red junglefowl (Gallus gallus) - possible implications for	Denmark and Sweden	NA	yes
captivity	Gallus gallus	100	15.5952	5.52	Adults	12	-	Non-agitated behaviors (% of time recorded) post predator \attack\""		Hakansson & Jensen 2005. Behavioural and morphological variation between captive populations of red junglefowl (Gallus gallus) - possible implications for	Denmark and Sweden	NA	yes
captivity	Gallus gallus	8	9.9225	2.76	Adults	9	-	Non-agitated behaviors (% of time recorded) post predator \attack\""		Hakansson & Jensen 2005. Behavioural and morphological variation between captive populations of red junglefowl (Gallus gallus) - possible implications for	Denmark and Sweden	NA	yes
captivity	Gallus gallus	14	7.7175	1.52	Adults	7	-	Non-agitated behaviors (% of time recorded) post predator \attack\""		Hakansson & Jensen 2005. Behavioural and morphological variation between captive populations of red junglefowl (Gallus gallus) - possible implications for	Denmark and Sweden	NA	yes
captivity	Gallus gallus	20	24.6016	7.05	Adults	16	-	Non-agitated behaviors (% of time recorded) post predator \attack\""		Hakansson & Jensen 2005. Behavioural and morphological variation between captive populations of red junglefowl (Gallus gallus) - possible implications for	Denmark and Sweden	NA	yes
captivity	Gallus gallus	100	137.288	13.81	Adults	5	+	Walking alert post \attack\" (number of observations)"		Hakansson et al. 2007. Behavioural differences between two captive populations of red jungle fowl (Gallus gallus) with different genetic background, raised under	Denmark and Sweden	NA	yes
captivity	Gallus gallus	100	77.6223	7.86	Adults	7	+	Walking alert post \attack\" (number of observations)"		Hakansson et al. 2007. Behavioural differences between two captive populations of red jungle fowl (Gallus gallus) with different genetic background, raised under	Denmark and Sweden	NA	yes
captivity	Gallus gallus	20	145.161	10.71	Adults	10	+	Walking alert post \attack\" (number of observations)"		Hakansson et al. 2007. Behavioural differences between two captive populations of red jungle fowl (Gallus gallus) with different genetic background, raised under	Denmark and Sweden	NA	yes
captivity	Gallus gallus	20	122.5824	7.62	Adults	6	+	Walking alert post \attack\" (number of observations)"		Hakansson et al. 2007. Behavioural differences between two captive populations of red jungle fowl (Gallus gallus) with different genetic background, raised under	Denmark and Sweden	NA	yes
captivity	Gallus gallus	100	92.0205	19.05	Adults	5	+	Standing alert post \attack\" (number of observations)"		Hakansson et al. 2007. Behavioural differences between two captive populations of red jungle fowl (Gallus gallus) with different genetic background, raised under	Denmark and Sweden	NA	yes
captivity	Gallus gallus	100	57.2572	23.81	Adults	7	+	Standing alert post \attack\" (number of observations)"		Hakansson et al. 2007. Behavioural differences between two captive populations of red jungle fowl (Gallus gallus) with different genetic background, raised under	Denmark and Sweden	NA	yes
captivity	Gallus gallus	20	81.796	15.24	Adults	10	+	Standing alert post \attack\" (number of observations)"		Hakansson et al. 2007. Behavioural differences between two captive populations of red jungle fowl (Gallus gallus) with different genetic background, raised under	Denmark and Sweden	NA	yes
captivity	Gallus gallus	20	66.5334	13.81	Adults	6	+	Standing alert post \attack\" (number of observations)"		Hakansson et al. 2007. Behavioural differences between two captive populations of red jungle fowl (Gallus gallus) with different genetic background, raised under	Denmark and Sweden	NA	yes
captivity	Gallus gallus	100	13.9445	2.14	Adults	5	+	Feeding post \attack\" (number of observations)"		Hakansson et al. 2007. Behavioural differences between two captive populations of red jungle fowl (Gallus gallus) with different genetic background, raised under	Denmark and Sweden	NA	yes
captivity	Gallus gallus	100	0	0.48	Adults	7	+	Feeding post \attack\" (number of observations)"		Hakansson et al. 2007. Behavioural differences between two captive populations of red jungle fowl (Gallus gallus) with different genetic background, raised under	Denmark and Sweden	NA	yes
captivity	Gallus gallus	20	56.644	4.29	Adults	10	+	Feeding post \attack\" (number of observations)"		Hakansson et al. 2007. Behavioural differences between two captive populations of red jungle fowl (Gallus gallus) with different genetic background, raised under	Denmark and Sweden	NA	yes
captivity	Gallus gallus	20	16.7334	4.52	Adults	6	+	Feeding post \attack\" (number of observations)"		Hakansson et al. 2007. Behavioural differences between two captive populations of red jungle fowl (Gallus gallus) with different genetic background, raised under	Denmark and Sweden	NA	yes
captivity	Gallus gallus	100	0.5292	1.625	Adults	12	+	Anti-predatory response score (0 lowest, 3 highest)		Hakansson & Jensen 2008. A longitudinal study of antipredator behaviour in four successive generations of two populations of captive red junglefowl. Applied	Denmark and Sweden	NA	yes
captivity	Gallus gallus	20	0.7056	0.96	Adults	16	+	Anti-predatory response score (0 lowest, 3 highest)		Hakansson & Jensen 2008. A longitudinal study of antipredator behaviour in four successive generations of two populations of captive red junglefowl. Applied	Denmark and Sweden	NA	yes
captivity	Gallus gallus	100	1.1532	2.29	Adults	12	+	Anti-predatory response score (0 lowest, 3 highest)		Hakansson & Jensen 2008. A longitudinal study of antipredator behaviour in four successive generations of two populations of captive red junglefowl. Applied	Denmark and Sweden	NA	yes
captivity	Gallus gallus	20	0.6174	1.58	Adults	14	+	Anti-predatory response score (0 lowest, 3 highest)		Hakansson & Jensen 2008. A longitudinal study of antipredator behaviour in four successive generations of two populations of captive red junglefowl. Applied	Denmark and Sweden	NA	yes
captivity	Gallus gallus	100	0.5292	1.96	Adults	12	+	Anti-predatory response score (0 lowest, 3 highest)		Hakansson & Jensen 2008. A longitudinal study of antipredator behaviour in four successive generations of two populations of captive red junglefowl. Applied	Denmark and Sweden	NA	yes
captivity	Gallus gallus	20	0.8019	1.75	Adults	11	+	Anti-predatory response score (0 lowest, 3 highest)		Hakansson & Jensen 2008. A longitudinal study of antipredator behaviour in four successive generations of two populations of captive red junglefowl. Applied	Denmark and Sweden	NA	yes
captivity	Gallus gallus	100	1.323	2	Adults	30	+	Anti-predatory response score (0 lowest, 3 highest)		Hakansson & Jensen 2008. A longitudinal study of antipredator behaviour in four successive generations of two populations of captive red junglefowl. Applied	Denmark and Sweden	NA	yes
captivity	Gallus gallus	20	1.323	1.92	Adults	30	+	Anti-predatory response score (0 lowest, 3 highest)		Hakansson & Jensen 2008. A longitudinal study of antipredator behaviour in four successive generations of two populations of captive red junglefowl. Applied	Denmark and Sweden	NA	yes
captivity	Haliotis kamtschatkana	0	12.5316	5.53	Adults	36	+	Reaction grade (0-8 from no reaction to a strong reaction)		Hansen& Gosselin 2016. Are hatchery-reared abalone naive of predators? Comparing the behaviours of wild and hatchery-reared northern abalone, Haliotis	Canada	NA	yes
captivity	Haliotis kamtschatkana	1	4.5387	1.88	Adults	27	+	Reaction grade (0-8 from no reaction to a strong reaction)		Hansen& Gosselin 2016. Are hatchery-reared abalone naive of predators? Comparing the behaviours of wild and hatchery-reared northern abalone, Haliotis	Canada	NA	yes
captivity	Haliotis kamtschatkana	1	15.21	4.1	Early stage juveniles	36	+	Reaction grade (0-8 from no reaction to a strong reaction)		Hansen& Gosselin 2016. Are hatchery-reared abalone naive of predators? Comparing the behaviours of wild and hatchery-reared northern abalone, Haliotis	Canada	NA	yes
captivity	Haliotis kamtschatkana	1	8	2.3	Late stage juveniles	32	+	Reaction grade (0-8 from no reaction to a strong reaction)		Hansen& Gosselin 2016. Are hatchery-reared abalone naive of predators? Comparing the behaviours of wild and hatchery-reared northern abalone, Haliotis	Canada	NA	yes
captivity	Haliotis kamtschatkana	0	11.616	1.53	Adults	15	+	Reaction grade (0-8 from no reaction to a strong reaction)		Hansen& Gosselin 2016. Are hatchery-reared abalone naive of predators? Comparing the behaviours of wild and hatchery-reared northern abalone, Haliotis	Canada	NA	yes
captivity	Haliotis kamtschatkana	1	11.552	1.35	Adults	20	+	Reaction grade (0-8 from no reaction to a strong reaction)		Hansen& Gosselin 2016. Are hatchery-reared abalone naive of predators? Comparing the behaviours of wild and hatchery-reared northern abalone, Haliotis	Canada	NA	yes
captivity	Haliotis kamtschatkana	1	7.29	4.3	Early stage juveniles	36	+	Reaction grade (0-8 from no reaction to a strong reaction)		Hansen& Gosselin 2016. Are hatchery-reared abalone naive of predators? Comparing the behaviours of wild and hatchery-reared northern abalone, Haliotis	Canada	NA	yes
captivity	Haliotis kamtschatkana	1	9.1125	1.7	Late stage juveniles	45	+	Reaction grade (0-8 from no reaction to a strong reaction)		Hansen& Gosselin 2016. Are hatchery-reared abalone naive of predators? Comparing the behaviours of wild and hatchery-reared northern abalone, Haliotis	Canada	NA	yes
captivity	Haliotis kamtschatkana	0	1.47	7.76	Adults	12	+	Reaction grade (0-8 from no reaction to a strong reaction)		Hansen& Gosselin 2016. Are hatchery-reared abalone naive of predators? Comparing the behaviours of wild and hatchery-reared northern abalone, Haliotis	Canada	NA	yes
captivity	Haliotis kamtschatkana	1	9.2928	6.24	Adults	12	+	Reaction grade (0-8 from no reaction to a strong reaction)		Hansen& Gosselin 2016. Are hatchery-reared abalone naive of predators? Comparing the behaviours of wild and hatchery-reared northern abalone, Haliotis	Canada	NA	yes
captivity	Haliotis kamtschatkana	1	12.96	5.8	Early stage juveniles	36	+	Reaction grade (0-8 from no reaction to a strong reaction)		Hansen& Gosselin 2016. Are hatchery-reared abalone naive of predators? Comparing the behaviours of wild and hatchery-reared northern abalone, Haliotis	Canada	NA	yes
captivity	Haliotis kamtschatkana	1	8.505	6.5	Late stage juveniles	42	+	Reaction grade (0-8 from no reaction to a strong reaction)		Hansen& Gosselin 2016. Are hatchery-reared abalone naive of predators? Comparing the behaviours of wild and hatchery-reared northern abalone, Haliotis	Canada	NA	yes
captivity	Jasus edwardsii	0	NA	2	Juveniles	10	+	Defense behavior (% of time spent in activity)		Oliver et al. 2008. Anti-predator behavior of captive-reared and wild juvenile spiny lobster (Jasus edwardsii). Reviews in Fisheries Science, 16:186-194.	New Zealand	NA	yes
captivity	Jasus edwardsii	1	NA	8	Juveniles	10	+	Defense behavior (% of time spent in activity)		Oliver et al. 2008. Anti-predator behavior of captive-reared and wild juvenile spiny lobster (Jasus edwardsii). Reviews in Fisheries Science, 16:186-194.	New Zealand	NA	yes
captivity	Jasus edwardsii	0	NA	2	Juveniles	10	-	Walking behavior (% of time spent in activity)		Oliver et al. 2008. Anti-predator behavior of captive-reared and wild juvenile spiny lobster (Jasus edwardsii). Reviews in Fisheries Science, 16:186-194.	New Zealand	NA	yes
captivity	Jasus edwardsii	1	NA	1.5	Juveniles	10	-	Walking behavior (% of time spent in activity)		Oliver et al. 2008. Anti-predator behavior of captive-reared and wild juvenile spiny lobster (Jasus edwardsii). Reviews in Fisheries Science, 16:186-194.	New Zealand	NA	yes
captivity	Jasus edwardsii	0	NA	94	Juveniles	10	+	Alert behavior (% of time spent in activity)		Oliver et al. 2008. Anti-predator behavior of captive-reared and wild juvenile spiny lobster (Jasus edwardsii). Reviews in Fisheries Science, 16:186-194.	New Zealand	NA	yes
captivity	Jasus edwardsii	1	NA	87	Juveniles	10	+	Alert behavior (% of time spent in activity)		Oliver et al. 2008. Anti-predator behavior of captive-reared and wild juvenile spiny lobster (Jasus edwardsii). Reviews in Fisheries Science, 16:186-194.	New Zealand	NA	yes
captivity	Macaca mulatta	1	0.150528	-1.408	Adults	12	+	Relative effect size for bipedal standing		Etting et al. 2014. Rhesus Macaques (Macaca mulatta) Use Posture to Assess Level of Threat From Snakes. Ethology, 120:1177-1184.	USA	NA	yes
captivity	Macaca mulatta	1	0.786432	-1.344	Adults	12	+	Relative effect size for bipedal standing		Etting et al. 2014. Rhesus Macaques (Macaca mulatta) Use Posture to Assess Level of Threat From Snakes. Ethology, 120:1177-1184.	USA	NA	yes
captivity	Macaca mulatta	1	0.442368	-0.8	Adults	12	+	Relative effect size for bipedal standing		Etting et al. 2014. Rhesus Macaques (Macaca mulatta) Use Posture to Assess Level of Threat From Snakes. Ethology, 120:1177-1184.	USA	NA	yes
captivity	Macaca mulatta	1	0.442368	-0.752	Adults	12	+	Relative effect size for bipedal standing		Etting et al. 2014. Rhesus Macaques (Macaca mulatta) Use Posture to Assess Level of Threat From Snakes. Ethology, 120:1177-1184.	USA	NA	yes
captivity	Macaca mulatta	1	0.442368	-0.768	Adults	12	+	Relative effect size for bipedal standing		Etting et al. 2014. Rhesus Macaques (Macaca mulatta) Use Posture to Assess Level of Threat From Snakes. Ethology, 120:1177-1184.	USA	NA	yes
captivity	Macaca mulatta	1	0.0768	0.067	Adults	12	+	Relative effect size for fence clinging		Etting et al. 2014. Rhesus Macaques (Macaca mulatta) Use Posture to Assess Level of Threat From Snakes. Ethology, 120:1177-1184.	USA	NA	yes
captivity	Macaca mulatta	1	0.0768	0	Adults	12	+	Relative effect size for fence clinging		Etting et al. 2014. Rhesus Macaques (Macaca mulatta) Use Posture to Assess Level of Threat From Snakes. Ethology, 120:1177-1184.	USA	NA	yes
captivity	Macaca mulatta	1	0.0768	0.307	Adults	12	+	Relative effect size for fence clinging		Etting et al. 2014. Rhesus Macaques (Macaca mulatta) Use Posture to Assess Level of Threat From Snakes. Ethology, 120:1177-1184.	USA	NA	yes
captivity	Macaca mulatta	1	0.0768	0.667	Adults	12	+	Relative effect size for fence clinging		Etting et al. 2014. Rhesus Macaques (Macaca mulatta) Use Posture to Assess Level of Threat From Snakes. Ethology, 120:1177-1184.	USA	NA	yes
captivity	Macaca mulatta	1	0.0768	0.853	Adults	12	+	Relative effect size for fence clinging		Etting et al. 2014. Rhesus Macaques (Macaca mulatta) Use Posture to Assess Level of Threat From Snakes. Ethology, 120:1177-1184.	USA	NA	yes
captivity	Macaca nemestrina	1	73788.1	436.5	Adults	10	+	Latency to touch stimulus (sec)		Weiss et al. 2015. Fear reactions to snakes in naive mouse lemurs and pig-tailed macaques. Primates, 56:279-288	Czech Republic	NA	yes
captivity	Macaca nemestrina	1	33640	194.8	Adults	10	+	Latency to touch stimulus (sec)		Weiss et al. 2015. Fear reactions to snakes in naive mouse lemurs and pig-tailed macaques. Primates, 56:279-289	Czech Republic	NA	yes
captivity	Marmota vancouverensis	1	0.0729	0.21	Juveniles and adults	9	-	Porportion of time spent foraging		Blumstein et al. 2006. Predator discrimination and 'personality' in captive Vancouver Island marmots (Marmota vancouverensis). Animal Conservation, 9:274-282	USA and Canada	NA	yes
captivity	Marmota vancouverensis	1	0.0576	0.15	Juveniles and adults	9	-	Porportion of time spent foraging		Blumstein et al. 2006. Predator discrimination and 'personality' in captive Vancouver Island marmots (Marmota vancouverensis). Animal Conservation, 9:274-282	USA and Canada	NA	yes
captivity	Marmota vancouverensis	1	0.09	0.75	Juveniles and adults	9	-	Porportion of time spent foraging		Blumstein et al. 2006. Predator discrimination and 'personality' in captive Vancouver Island marmots (Marmota vancouverensis). Animal Conservation, 9:274-282	USA and Canada	NA	no
captivity	Marmota vancouverensis	0	0.0432	0.13	Juveniles and adults	12	-	Porportion of time spent foraging		Blumstein et al. 2006. Predator discrimination and 'personality' in captive Vancouver Island marmots (Marmota vancouverensis). Animal Conservation, 9:274-282	USA and Canada	NA	yes
captivity	Marmota vancouverensis	0	0.03	0.13	Juveniles and adults	12	-	Porportion of time spent foraging		Blumstein et al. 2006. Predator discrimination and 'personality' in captive Vancouver Island marmots (Marmota vancouverensis). Animal Conservation, 9:274-282	USA and Canada	NA	yes
captivity	Marmota vancouverensis	0	0.0432	0.66	Juveniles and adults	12	-	Porportion of time spent foraging		Blumstein et al. 2006. Predator discrimination and 'personality' in captive Vancouver Island marmots (Marmota vancouverensis). Animal Conservation, 9:274-282	USA and Canada	NA	no
captivity	Marmota vancouverensis	1	0.1089	0.44	Juveniles and adults	9	+	Porportion of time spent vigilant in burrow		Blumstein et al. 2006. Predator discrimination and 'personality' in captive Vancouver Island marmots (Marmota vancouverensis). Animal Conservation, 9:274-282	USA and Canada	NA	yes
captivity	Marmota vancouverensis	1	0.03	0.47	Juveniles and adults	9	+	Porportion of time spent vigilant in burrow		Blumstein et al. 2006. Predator discrimination and 'personality' in captive Vancouver Island marmots (Marmota vancouverensis). Animal Conservation, 9:274-282	USA and Canada	NA	yes
captivity	Marmota vancouverensis	1	0.0363	0	Juveniles and adults	9	+	Porportion of time spent vigilant in burrow		Blumstein et al. 2006. Predator discrimination and 'personality' in captive Vancouver Island marmots (Marmota vancouverensis). Animal Conservation, 9:274-282	USA and Canada	NA	no
captivity	Marmota vancouverensis	0	0.0588	0.47	Juveniles and adults	12	+	Porportion of time spent vigilant in burrow		Blumstein et al. 2006. Predator discrimination and 'personality' in captive Vancouver Island marmots (Marmota vancouverensis). Animal Conservation, 9:274-282	USA and Canada	NA	yes
captivity	Marmota vancouverensis	0	0.0432	0.34	Juveniles and adults	12	+	Porportion of time spent vigilant in burrow		Blumstein et al. 2006. Predator discrimination and 'personality' in captive Vancouver Island marmots (Marmota vancouverensis). Animal Conservation, 9:274-282	USA and Canada	NA	yes
captivity	Marmota vancouverensis	0	0.12	0.04	Juveniles and adults	12	+	Porportion of time spent vigilant in burrow		Blumstein et al. 2006. Predator discrimination and 'personality' in captive Vancouver Island marmots (Marmota vancouverensis). Animal Conservation, 9:274-282	USA and Canada	NA	no
captivity	Marmota vancouverensis	0	930.25	49.4	Juveniles and adults	22	+	Distance first oriented to approaching human (m)		Blumstein et al. 2001. Anti-predator behavior of Vancouver island marmots: Using congeners to evaluate abilities of a critically endangered mammal. Ethology, 107	Canada	NA	yes
captivity	Marmota vancouverensis	0	967.21	32.8	Juveniles and adults	5	+	Distance return-to-burrow (m)		Blumstein et al. 2001. Anti-predator behavior of Vancouver island marmots: Using congeners to evaluate abilities of a critically endangered mammal. Ethology, 107	Canada	NA	yes
captivity	Marmota vancouverensis	0	552.25	23.3	Juveniles and adults	22	+	Distance out-of-sight in burrow (m)		Blumstein et al. 2001. Anti-predator behavior of Vancouver island marmots: Using congeners to evaluate abilities of a critically endangered mammal. Ethology, 107	Canada	NA	yes
captivity	Marmota vancouverensis	0	0	0.09	Juveniles and adults	22	+	Frequency of alarm calls		Blumstein et al. 2001. Anti-predator behavior of Vancouver island marmots: Using congeners to evaluate abilities of a critically endangered mammal. Ethology, 107	Canada	NA	yes
captivity	Melanotaenia eachamensis	0	342.8915	17.5	Adult	35	+	Time spent in cover (%)		Brown & Warburton 1997. Predator recognition and anti-predator responses in the rainbowfish Melanotaenia eachamensis. Behavioral Ecology and Sociobiology, 41	Australia	NA	yes
captivity	Melanotaenia eachamensis	0	221.0908	48.4	Adult	28	+	Time spent in cover (%)		Brown & Warburton 1997. Predator recognition and anti-predator responses in the rainbowfish Melanotaenia eachamensis. Behavioral Ecology and Sociobiology, 41	Australia	NA	yes
captivity	Melanotaenia eachamensis	15?	268.5816	36.3	Adult	14	+	Time spent in cover (%)		Brown & Warburton 1997. Predator recognition and anti-predator responses in the rainbowfish Melanotaenia eachamensis. Behavioral Ecology and Sociobiology, 41	Australia	NA	yes
captivity	Menidia menidia	3	1.8496	2.59	Juveniles	30	-	Escape to shelter time (min)		Chiba et al. 2007. Coevolution of foraging behavior with intrinsic growth rate: risk-taking in naturally and artificially selected growth genotypes of Menidia menidia.	USA	NA	yes
captivity	Menidia menidia	3	23.6196	7.69	Juveniles	30	-	Escape to shelter time (min)		Chiba et al. 2007. Coevolution of foraging behavior with intrinsic growth rate: risk-taking in naturally and artificially selected growth genotypes of Menidia menidia.	USA	NA	yes
captivity	Menidia menidia	6	106.5024	6.03	Juveniles	35	-	Escape to shelter time (min)		Chiba et al. 2007. Coevolution of foraging behavior with intrinsic growth rate: risk-taking in naturally and artificially selected growth genotypes of Menidia menidia.	USA	NA	yes
captivity	Menidia menidia	6	38.6884	5.41	Juveniles	35	-	Escape to shelter time (min)		Chiba et al. 2007. Coevolution of foraging behavior with intrinsic growth rate: risk-taking in naturally and artificially selected growth genotypes of Menidia menidia.	USA	NA	yes
captivity	Menidia menidia	3	24.01	9.25	Juveniles	30	+	Re-emergence time - food available (min)		Chiba et al. 2007. Coevolution of foraging behavior with intrinsic growth rate: risk-taking in naturally and artificially selected growth genotypes of Menidia menidia.	USA	NA	yes
captivity	Menidia menidia	3	462.6801	31.23	Juveniles	30	+	Re-emergence time - food available (min)		Chiba et al. 2007. Coevolution of foraging behavior with intrinsic growth rate: risk-taking in naturally and artificially selected growth genotypes of Menidia menidia.	USA	NA	yes
captivity	Menidia menidia	6	12.3904	6.87	Juveniles	35	+	Re-emergence time - food available (min)		Chiba et al. 2007. Coevolution of foraging behavior with intrinsic growth rate: risk-taking in naturally and artificially selected growth genotypes of Menidia menidia.	USA	NA	yes
captivity	Menidia menidia	6	97.4169	21.22	Juveniles	35	+	Re-emergence time - food available (min)		Chiba et al. 2007. Coevolution of foraging behavior with intrinsic growth rate: risk-taking in naturally and artificially selected growth genotypes of Menidia menidia.	USA	NA	yes
captivity	Menidia menidia	3	4658.0625	120.75	Juveniles	30	+	Re-emergence time - no food (min)		Chiba et al. 2007. Coevolution of foraging behavior with intrinsic growth rate: risk-taking in naturally and artificially selected growth genotypes of Menidia menidia.	USA	NA	yes
captivity	Menidia menidia	3	4845.5521	21.09	Juveniles	30	+	Re-emergence time - no food (min)		Chiba et al. 2007. Coevolution of foraging behavior with intrinsic growth rate: risk-taking in naturally and artificially selected growth genotypes of Menidia menidia.	USA	NA	yes
captivity	Menidia menidia	6	281.5684	23.78	Juveniles	35	+	Re-emergence time - no food (min)		Chiba et al. 2007. Coevolution of foraging behavior with intrinsic growth rate: risk-taking in naturally and artificially selected growth genotypes of Menidia menidia.	USA	NA	yes
captivity	Menidia menidia	6	1155.3201	46.51	Juveniles	35	+	Re-emergence time - no food (min)		Chiba et al. 2007. Coevolution of foraging behavior with intrinsic growth rate: risk-taking in naturally and artificially selected growth genotypes of Menidia menidia.	USA	NA	yes
captivity	Microcebus murinus	1	79.5664	18.82	Adults	22	-	Duration in the vicinity of cue (sec)		Suendermann et al. 2008. Olfactory predator recognition in predator-naive gray mouse lemurs (Microcebus murinus). Journal of Comparative Psychology, 122:146-	Germany	NA	yes
captivity	Microcebus murinus	1	69.3889	20.09	Adults	22	-	Duration in the vicinity of cue (sec)		Suendermann et al. 2008. Olfactory predator recognition in predator-naive gray mouse lemurs (Microcebus murinus). Journal of Comparative Psychology, 122:146-	Germany	NA	yes
captivity	Microcebus murinus	1	49.9849	26.07	Adults	22	-	Duration in the vicinity of cue (sec)		Suendermann et al. 2008. Olfactory predator recognition in predator-naive gray mouse lemurs (Microcebus murinus). Journal of Comparative Psychology, 122:146-	Germany	NA	no
captivity	Microcebus murinus	1	6.5536	2.32	Adults	22	-	Activity index (frequency of compartement changes)		Suendermann et al. 2008. Olfactory predator recognition in predator-naive gray mouse lemurs (Microcebus murinus). Journal of Comparative Psychology, 122:146-	Germany	NA	yes
captivity	Microcebus murinus	1	2.3409	1.97	Adults	22	-	Activity index (frequency of compartement changes)		Suendermann et al. 2008. Olfactory predator recognition in predator-naive gray mouse lemurs (Microcebus murinus). Journal of Comparative Psychology, 122:146-	Germany	NA	yes
captivity	Microcebus murinus	1	0.6889	0.66	Adults	22	-	Activity index (frequency of compartement changes)		Suendermann et al. 2008. Olfactory predator recognition in predator-naive gray mouse lemurs (Microcebus murinus). Journal of Comparative Psychology, 122:146-	Germany	NA	no
captivity	Microcebus murinus	1	2691.5344	68.4	Adults	10	-	Time spent in chamber with cue (sec)		Weiss et al. 2015. Fear reactions to snakes in naive mouse lemurs and pig-tailed macaques. Primates, 56:279-286	Czech Republic	NA	no
captivity	Microcebus murinus	1	1861.9225	27.3	Adults	10	-	Time spent in chamber with cue (sec)		Weiss et al. 2015. Fear reactions to snakes in naive mouse lemurs and pig-tailed macaques. Primates, 56:279-286	Czech Republic	NA	yes
captivity	Notechis scutatus occidentalis	0	325	26	Adult	13	-	Time in the open (s)		Bonnet et al. 2005. Do 'quiet' places make animals placid? Island vs. mainland tiger snakes. Ethology, 111:573-592.	Australia	NA	yes
captivity	Notechis scutatus occidentalis	0	464	26	Adult	29	-	Time in the open (s)		Bonnet et al. 2005. Do 'quiet' places make animals placid? Island vs. mainland tiger snakes. Ethology, 111:573-592.	Australia	NA	yes
captivity	Notechis scutatus occidentalis	0	256	43	Adult	16	-	Time in the open (s)		Bonnet et al. 2005. Do 'quiet' places make animals placid? Island vs. mainland tiger snakes. Ethology, 111:573-592.	Australia	NA	yes
captivity	Notechis scutatus occidentalis	0	196	46	Adult	16	-	Time in the open (s)		Bonnet et al. 2005. Do 'quiet' places make animals placid? Island vs. mainland tiger snakes. Ethology, 111:573-592.	Australia	NA	yes
captivity	Notechis scutatus occidentalis	0	4.3732	1.32	Adult	13	+	Number of escape attempts		Bonnet et al. 2005. Do 'quiet' places make animals placid? Island vs. mainland tiger snakes. Ethology, 111:573-592.	Australia	NA	yes
captivity	Notechis scutatus occidentalis	0	2.9696	0.95	Adult	29	+	Number of escape attempts		Bonnet et al. 2005. Do 'quiet' places make animals placid? Island vs. mainland tiger snakes. Ethology, 111:573-592.	Australia	NA	yes
captivity	Notechis scutatus occidentalis	0	9.9856	4	Adult	16	+	Number of escape attempts		Bonnet et al. 2005. Do 'quiet' places make animals placid? Island vs. mainland tiger snakes. Ethology, 111:573-592.	Australia	NA	yes
captivity	Notechis scutatus occidentalis	0	8.7616	4	Adult	16	+	Number of escape attempts		Bonnet et al. 2005. Do 'quiet' places make animals placid? Island vs. mainland tiger snakes. Ethology, 111:573-592.	Australia	NA	yes
captivity	Notechis scutatus occidentalis	0	9.3925	0.08	Adult	13	+	Number of spontaneous strikes		Bonnet et al. 2005. Do 'quiet' places make animals placid? Island vs. mainland tiger snakes. Ethology, 111:573-592.	Australia	NA	yes
captivity	Notechis scutatus occidentalis	0	0	0	Adult	29	+	Number of spontaneous strikes		Bonnet et al. 2005. Do 'quiet' places make animals placid? Island vs. mainland tiger snakes. Ethology, 111:573-592.	Australia	NA	yes
captivity	Notechis scutatus occidentalis	0	0.3364	0.26	Adult	16	+	Number of spontaneous strikes		Bonnet et al. 2005. Do 'quiet' places make animals placid? Island vs. mainland tiger snakes. Ethology, 111:573-592.	Australia	NA	yes
captivity	Notechis scutatus occidentalis	0	0.3364	0.19	Adult	16	+	Number of spontaneous strikes		Bonnet et al. 2005. Do 'quiet' places make animals placid? Island vs. mainland tiger snakes. Ethology, 111:573-592.	Australia	NA	yes
captivity	Notechis scutatus occidentalis	0	0	0	Adult	13	+	Number of flat neck displays		Bonnet et al. 2005. Do 'quiet' places make animals placid? Island vs. mainland tiger snakes. Ethology, 111:573-592.	Australia	NA	yes
captivity	Notechis scutatus occidentalis	0	0	0	Adult	29	+	Number of flat neck displays		Bonnet et al. 2005. Do 'quiet' places make animals placid? Island vs. mainland tiger snakes. Ethology, 111:573-592.	Australia	NA	yes
captivity	Notechis scutatus occidentalis	0	0.0484	0.24	Adult	16	+	Number of flat neck displays		Bonnet et al. 2005. Do 'quiet' places make animals placid? Island vs. mainland tiger snakes. Ethology, 111:573-592.	Australia	NA	yes
captivity	Notechis scutatus occidentalis	0	0.16	0.385	Adult	16	+	Number of flat neck displays		Bonnet et al. 2005. Do 'quiet' places make animals placid? Island vs. mainland tiger snakes. Ethology, 111:573-592.	Australia	NA	yes
captivity	Notechis scutatus occidentalis	0	0.061893	0.069	Adult	13	+	Number of strikes under cover		Bonnet et al. 2005. Do 'quiet' places make animals placid? Island vs. mainland tiger snakes. Ethology, 111:573-592.	Australia	NA	yes
captivity	Notechis scutatus occidentalis	0	0	0	Adult	28	+	Number of strikes under cover		Bonnet et al. 2005. Do 'quiet' places make animals placid? Island vs. mainland tiger snakes. Ethology, 111:573-592.	Australia	NA	yes
captivity	Notechis scutatus occidentalis	0	2.9624	1.13	Adult	14	+	Number of strikes under cover		Bonnet et al. 2005. Do 'quiet' places make animals placid? Island vs. mainland tiger snakes. Ethology, 111:573-592.	Australia	NA	yes
captivity	Notechis scutatus occidentalis	0	1.944	1.12	Adult	15	+	Number of strikes under cover		Bonnet et al. 2005. Do 'quiet' places make animals placid? Island vs. mainland tiger snakes. Ethology, 111:573-592.	Australia	NA	yes
captivity	Notechis scutatus occidentalis	0	3.025	1.91	Adult	10	+	Number of strikes on stick		Bonnet et al. 2005. Do 'quiet' places make animals placid? Island vs. mainland tiger snakes. Ethology, 111:573-592.	Australia	NA	yes
captivity	Notechis scutatus occidentalis	0	9.8304	3.82	Adult	24	+	Number of strikes on stick		Bonnet et al. 2005. Do 'quiet' places make animals placid? Island vs. mainland tiger snakes. Ethology, 111:573-592.	Australia	NA	yes
captivity	Notechis scutatus occidentalis	0	22.2784	9.73	Adult	16	+	Number of strikes on stick		Bonnet et al. 2005. Do 'quiet' places make animals placid? Island vs. mainland tiger snakes. Ethology, 111:573-592.	Australia	NA	yes
captivity	Notechis scutatus occidentalis	0	22.2784	9.64	Adult	16	+	Number of strikes on stick		Bonnet et al. 2005. Do 'quiet' places make animals placid? Island vs. mainland tiger snakes. Ethology, 111:573-592.	Australia	NA	yes
captivity	Notechis scutatus occidentalis	0	0	0	Adult	42	+	Number of strikes		Bonnet et al. 2005. Do 'quiet' places make animals placid? Island vs. mainland tiger snakes. Ethology, 111:573-592.	Australia	NA	yes
captivity	Notechis scutatus occidentalis	0	0	0	Adult	41	+	Number of strikes		Bonnet et al. 2005. Do 'quiet' places make animals placid? Island vs. mainland tiger snakes. Ethology, 111:573-592.	Australia	NA	yes
captivity	Notechis scutatus occidentalis	0	8.5	3.3	Adult	34	+	Number of strikes		Bonnet et al. 2005. Do 'quiet' places make animals placid? Island vs. mainland tiger snakes. Ethology, 111:573-592.	Australia	NA	yes
captivity	Notechis scutatus occidentalis	0	0	0.2	Adult	32	+	Number of strikes		Bonnet et al. 2005. Do 'quiet' places make animals placid? Island vs. mainland tiger snakes. Ethology, 111:573-592.	Australia	NA	yes
captivity	Notechis scutatus occidentalis	0	2.61	1.2	Adult	29	+	Number of strikes		Bonnet et al. 2005. Do 'quiet' places make animals placid? Island vs. mainland tiger snakes. Ethology, 111:573-592.	Australia	NA	yes
captivity	Notechis scutatus occidentalis	0	20.48	9.9	Adult	32	+	Number of strikes		Bonnet et al. 2005. Do 'quiet' places make animals placid? Island vs. mainland tiger snakes. Ethology, 111:573-592.	Australia	NA	yes
captivity	Notechis scutatus occidentalis	0	0	0	Adult	42	+	Number of flat neck displays		Bonnet et al. 2005. Do 'quiet' places make animals placid? Island vs. mainland tiger snakes. Ethology, 111:573-592.	Australia	NA	yes
captivity	Notechis scutatus occidentalis	0	0	0	Adult	25	+	Number of flat neck displays		Bonnet et al. 2005. Do 'quiet' places make animals placid? Island vs. mainland tiger snakes. Ethology, 111:573-592.	Australia	NA	yes
captivity	Notechis scutatus occidentalis	0	14.3648	3.57	Adult	32	+	Number of flat neck displays		Bonnet et al. 2005. Do 'quiet' places make animals placid? Island vs. mainland tiger snakes. Ethology, 111:573-592.	Australia	NA	yes
captivity	Notechis scutatus occidentalis	0	0.7942	0.48	Adult	22	+	Number of flat neck displays		Bonnet et al. 2005. Do 'quiet' places make animals placid? Island vs. mainland tiger snakes. Ethology, 111:573-592.	Australia	NA	yes
captivity	Notechis scutatus occidentalis	1	46.24	14	Neonates (Juveniles) -birth	58	+	Number of strikes		Bonnet et al. 2005. Do 'quiet' places make animals placid? Island vs. mainland tiger snakes. Ethology, 111:573-592.	Australia	NA	yes
captivity	Notechis scutatus occidentalis	1	51.84	13.2	Neonates (Juveniles) -birth	58	+	Number of strikes		Bonnet et al. 2005. Do 'quiet' places make animals placid? Island vs. mainland tiger snakes. Ethology, 111:573-592.	Australia	NA	yes
captivity	Notechis scutatus occidentalis	1	59.29	16.5	Neonates (Juveniles) - 10 days old	58	+	Number of strikes		Bonnet et al. 2005. Do 'quiet' places make animals placid? Island vs. mainland tiger snakes. Ethology, 111:573-592.	Australia	NA	yes
captivity	Notechis scutatus occidentalis	1	67.24	10.2	Neonates (Juveniles) - 10 days old	58	+	Number of strikes		Bonnet et al. 2005. Do 'quiet' places make animals placid? Island vs. mainland tiger snakes. Ethology, 111:573-592.	Australia	NA	yes
captivity	Notechis scutatus occidentalis	1	100	18.2	Neonates (Juveniles) - 30 days old	58	+	Number of strikes		Bonnet et al. 2005. Do 'quiet' places make animals placid? Island vs. mainland tiger snakes. Ethology, 111:573-592.	Australia	NA	yes
captivity	Notechis scutatus occidentalis	1	110.25	19	Neonates (Juveniles) - 30 days old	58	+	Number of strikes		Bonnet et al. 2005. Do 'quiet' places make animals placid? Island vs. mainland tiger snakes. Ethology, 111:573-592.	Australia	NA	yes
captivity	Notechis scutatus occidentalis	1	72.25	20	Neonates (Juveniles) - 3 months old	58	+	Number of strikes		Bonnet et al. 2005. Do 'quiet' places make animals placid? Island vs. mainland tiger snakes. Ethology, 111:573-592.	Australia	NA	yes
captivity	Notechis scutatus occidentalis	1	81	14.5	Neonates (Juveniles) - 3 months old	58	+	Number of strikes		Bonnet et al. 2005. Do 'quiet' places make animals placid? Island vs. mainland tiger snakes. Ethology, 111:573-592.	Australia	NA	yes
captivity	Notechis scutatus occidentalis	0	68.89	8.08	Adult	36	+	Number of strikes		Bonnet et al. 2005. Do 'quiet' places make animals placid? Island vs. mainland tiger snakes. Ethology, 111:573-592.	Australia	NA	yes
captivity	Notechis scutatus occidentalis	0	43.1649	5.63	Adult	19	+	Number of strikes		Bonnet et al. 2005. Do 'quiet' places make animals placid? Island vs. mainland tiger snakes. Ethology, 111:573-592.	Australia	NA	yes
captivity	Notechis scutatus occidentalis	0	6.29	4.87	Adult	15	+	Number of strikes		Bonnet et al. 2005. Do 'quiet' places make animals placid? Island vs. mainland tiger snakes. Ethology, 111:573-592.	Australia	NA	yes
captivity	Notechis scutatus occidentalis	0	66.5856	8.13	Adult	40	+	Number of strikes		Bonnet et al. 2005. Do 'quiet' places make animals placid? Island vs. mainland tiger snakes. Ethology, 111:573-592.	Australia	NA	yes
captivity	Oncorhynchus mykiss	2	2393359.778	1526.32	Juveniles	24	+	Time is start box (sec)		Lee & Berejikian 2008. Effects of the rearing environment on average behaviour and behavioural variation in steelhead. Journal of Fish Biology, 72:1736-1749.	USA	NA	no
captivity	Oncorhynchus mykiss	2	1063749.142	500	Juveniles	24	+	Time is start box (sec)		Lee & Berejikian 2008. Effects of the rearing environment on average behaviour and behavioural variation in steelhead. Journal of Fish Biology, 72:1736-1749.	USA	NA	no
captivity	Oncorhynchus mykiss	2	2808942.05	1552.63	Juveniles	24	+	Time is start box (sec)		Lee & Berejikian 2008. Effects of the rearing environment on average behaviour and behavioural variation in steelhead. Journal of Fish Biology, 72:1736-1749.	USA	NA	no
captivity	Oncorhynchus mykiss	2	3739672.022	2184.21	Juveniles	24	+	Time is start box (sec)		Lee & Berejikian 2008. Effects of the rearing environment on average behaviour and behavioural variation in steelhead. Journal of Fish Biology, 72:1736-1749.	USA	NA	yes
captivity	Oncorhynchus mykiss	2	2011029.142	1868.42	Juveniles	24	+	Time is start box (sec)		Lee & Berejikian 2008. Effects of the rearing environment on average behaviour and behavioural variation in steelhead. Journal of Fish Biology, 72:1736-1749.	USA	NA	yes
captivity	Oncorhynchus mykiss	2	2011029.142	1342.11	Juveniles	24	+	Time is start box (sec)		Lee & Berejikian 2008. Effects of the rearing environment on average behaviour and behavioural variation in steelhead. Journal of Fish Biology, 72:1736-1749.	USA	NA	yes
captivity	Oreochromis niloticus	10	NA	NA	Adults	140		Freezing behavior - frequency of behavior (		Mesquita & Young 2007. The behavioural responses of Nile tilapia (Oreochromis niloticus) to anti-predator training. Applied Animal Behavior Science, 106:144-154.	Brazil	NA	yes
captivity	Oreochromis niloticus	10	NA	NA	Adults	140		Swimming slowly behavior - frequency of behavior (		Mesquita & Young 2007. The behavioural responses of Nile tilapia (Oreochromis niloticus) to anti-predator training. Applied Animal Behavior Science, 106:144-154.	Brazil	NA	yes
captivity	Oreochromis niloticus	10	NA	NA	Adults	140		Swimming fast behavior - frequency of behavior (		Mesquita & Young 2007. The behavioural responses of Nile tilapia (Oreochromis niloticus) to anti-predator training. Applied Animal Behavior Science, 106:144-154.	Brazil	NA	yes
captivity	Oreochromis niloticus	10	NA	NA	Adults	140		Freezing behavior - frequency of behavior (		Mesquita & Young 2007. The behavioural responses of Nile tilapia (Oreochromis niloticus) to anti-predator training. Applied Animal Behavior Science, 106:144-154.	Brazil	NA	yes
captivity	Oreochromis niloticus	10	NA	NA	Adults	140		Swimming slowly behavior - frequency of behavior (		Mesquita & Young 2007. The behavioural responses of Nile tilapia (Oreochromis niloticus) to anti-predator training. Applied Animal Behavior Science, 106:144-154.	Brazil	NA	yes
captivity	Oreochromis niloticus	10	NA	NA	Adults	140		Swimming fast behavior - frequency of behavior (		Mesquita & Young 2007. The behavioural responses of Nile tilapia (Oreochromis niloticus) to anti-predator training. Applied Animal Behavior Science, 106:144-154.	Brazil	NA	yes
captivity	Perdix perdix	10	24.2	8.9	Adult	20	+	Vigilance (Frequency)		Beani & Dessi-Fulgheri. 1998. Anti-predator behaviour of captive Grey partridges (Perdix perdix). ETHOLOGY ECOLOGY & EVOLUTION, 10:185-196.	Italy	NA	yes
captivity	Perdix perdix	10	7.92	2	Adult	22	+	Vigilance (Frequency)		Beani & Dessi-Fulgheri. 1998. Anti-predator behaviour of captive Grey partridges (Perdix perdix). ETHOLOGY ECOLOGY & EVOLUTION, 10:185-196.	Italy	NA	yes
captivity	Perdix perdix	10	49.01	8.2	Adult	29	+	Vigilance (Frequency)		Beani & Dessi-Fulgheri. 1998. Anti-predator behaviour of captive Grey partridges (Perdix perdix). ETHOLOGY ECOLOGY & EVOLUTION, 10:185-196.	Italy	NA	yes
captivity	Perdix perdix	10	4.8	1.5	Adult	30	+	Vigilance (Frequency)		Beani & Dessi-Fulgheri. 1998. Anti-predator behaviour of captive Grey partridges (Perdix perdix). ETHOLOGY ECOLOGY & EVOLUTION, 10:185-196.	Italy	NA	yes
captivity	Perdix perdix	10	51.2	12.5	Adult	20	+	Calling (Frequency)		Beani & Dessi-Fulgheri. 1998. Anti-predator behaviour of captive Grey partridges (Perdix perdix). ETHOLOGY ECOLOGY & EVOLUTION, 10:185-196.	Italy	NA	yes
captivity	Perdix perdix	10	31.68	4.8	Adult	22	+	Calling (Frequency)		Beani & Dessi-Fulgheri. 1998. Anti-predator behaviour of captive Grey partridges (Perdix perdix). ETHOLOGY ECOLOGY & EVOLUTION, 10:185-196.	Italy	NA	yes
captivity	Perdix perdix	10	29	5.3	Adult	29	+	Calling (Frequency)		Beani & Dessi-Fulgheri. 1998. Anti-predator behaviour of captive Grey partridges (Perdix perdix). ETHOLOGY ECOLOGY & EVOLUTION, 10:185-196.	Italy	NA	yes
captivity	Perdix perdix	10	7.5	2.2	Adult	30	+	Calling (Frequency)		Beani & Dessi-Fulgheri. 1998. Anti-predator behaviour of captive Grey partridges (Perdix perdix). ETHOLOGY ECOLOGY & EVOLUTION, 10:185-196.	Italy	NA	yes
captivity	Perdix perdix	7	148.96	3.8	Adults and Juveniles	19	+	Time spent vigilant (%)		Rantanen et al. 2010. Vigilance, time budgets and predation risk in reintroduced captive-bred grey partridges Perdix perdix. Applied Animal Behavior Science, 127:43-	UK	NA	yes
captivity	Perdix perdix	0	1098	43	Adults and Juveniles	122	+	Time spent vigilant (%)		Watson et al. 2007. Vigilance and fitness in gret partridges Perdix perdix: the effects of group size and foraging-vigilance trade-offs on predation mortality.	UK	NA	yes
captivity	Physa acuta	0	0.00841	0.146	Adults	10	-	Near-surface habitat use (proportion of time)		Turner et al. 2006. Learning, memory and predator avoidance by freshwater snails: effects of experience on predator recognition and defensive strategy. Animal Beh	USA	NA	no
captivity	Physa acuta	1	0.00841	0.186	Adults	10	-	Near-surface habitat use (proportion of time)		Turner et al. 2006. Learning, memory and predator avoidance by freshwater snails: effects of experience on predator recognition and defensive strategy. Animal Beh	USA	NA	no
captivity	Physa acuta	0	0.00841	0.254	Adults	10	-	Near-surface habitat use (proportion of time)		Turner et al. 2006. Learning, memory and predator avoidance by freshwater snails: effects of experience on predator recognition and defensive strategy. Animal Beh	USA	NA	yes
captivity	Physa acuta	1	0.00841	0.226	Adults	10	-	Near-surface habitat use (proportion of time)		Turner et al. 2006. Learning, memory and predator avoidance by freshwater snails: effects of experience on predator recognition and defensive strategy. Animal Beh	USA	NA	yes
captivity	Physa acuta	0	0.00841	0.254	Adults	10	-	Near-surface habitat use (proportion of time)		Turner et al. 2006. Learning, memory and predator avoidance by freshwater snails: effects of experience on predator recognition and defensive strategy. Animal Beh	USA	NA	yes
captivity	Physa acuta	1	0.00841	0.163	Adults	10	-	Near-surface habitat use (proportion of time)		Turner et al. 2006. Learning, memory and predator avoidance by freshwater snails: effects of experience on predator recognition and defensive strategy. Animal Beh	USA	NA	yes
captivity	Physa acuta	0	0.00841	0.786	Adults	10	-	Near-surface habitat use (proportion of time)		Turner et al. 2006. Learning, memory and predator avoidance by freshwater snails: effects of experience on predator recognition and defensive strategy. Animal Beh	USA	NA	yes
captivity	Physa acuta	1	0.00841	0.643	Adults	10	-	Near-surface habitat use (proportion of time)		Turner et al. 2006. Learning, memory and predator avoidance by freshwater snails: effects of experience on predator recognition and defensive strategy. Animal Beh	USA	NA	yes
captivity	Physa acuta	0	0.00841	0.489	Adults	10	-	Near-surface habitat use (proportion of time)		Turner et al. 2006. Learning, memory and predator avoidance by freshwater snails: effects of experience on predator recognition and defensive strategy. Animal Beh	USA	NA	yes
captivity	Physa acuta	1	0.00841	0.323	Adults	10	-	Near-surface habitat use (proportion of time)		Turner et al. 2006. Learning, memory and predator avoidance by freshwater snails: effects of experience on predator recognition and defensive strategy. Animal Beh	USA	NA	yes
captivity	Pterophyllum scalare	0	0.1134	0.85	Adults	14	+	Pause following removal of partitioning between fish and predator (sec, log transformed)		El Balaa & Blouin-Demers 2011. Anti-predatory behaviour of wild-caught vs captive-bred freshwater angelfish, Pterophyllum scalare. Journal od Applied Ichtyology	Canada	NA	yes
captivity	Pterophyllum scalare	3	0.1728	0.55	Adults	12	+	Pause following removal of partitioning between fish and predator (sec, log transformed)		El Balaa & Blouin-Demers 2011. Anti-predatory behaviour of wild-caught vs captive-bred freshwater angelfish, Pterophyllum scalare. Journal od Applied Ichtyology	Canada	NA	yes
captivity	Pterophyllum scalare	0	325.2536	19.61	Adults	14	+	Pause following detection of predator (sec)		El Balaa & Blouin-Demers 2011. Anti-predatory behaviour of wild-caught vs captive-bred freshwater angelfish, Pterophyllum scalare. Journal od Applied Ichtyology	Canada	NA	yes
captivity	Pterophyllum scalare	3	2467.6272	22.2	Adults	12	+	Pause following detection of predator (sec)		El Balaa & Blouin-Demers 2011. Anti-predatory behaviour of wild-caught vs captive-bred freshwater angelfish, Pterophyllum scalare. Journal od Applied Ichtyology	Canada	NA	yes
captivity	Pterophyllum scalare	0	50.54	8.38	Adults	14	+	Time to first investigation of predator (sec)		El Balaa & Blouin-Demers 2011. Anti-predatory behaviour of wild-caught vs captive-bred freshwater angelfish, Pterophyllum scalare. Journal od Applied Ichtyology	Canada	NA	yes
captivity	Pterophyllum scalare	3	29.9568	8.08	Adults	12	+	Time to first investigation of predator (sec)		El Balaa & Blouin-Demers 2011. Anti-predatory behaviour of wild-caught vs captive-bred freshwater angelfish, Pterophyllum scalare. Journal od Applied Ichtyology	Canada	NA	yes
captivity	Pterophyllum scalare	0	54.8856	12.23	Adults	14	+	Time to resume normal behavior (sec)		El Balaa & Blouin-Demers 2011. Anti-predatory behaviour of wild-caught vs captive-bred freshwater angelfish, Pterophyllum scalare. Journal od Applied Ichtyology	Canada	NA	yes
captivity	Pterophyllum scalare	3	37.1712	20.09	Adults	12	+	Time to resume normal behavior (sec)		El Balaa & Blouin-Demers 2011. Anti-predatory behaviour of wild-caught vs captive-bred freshwater angelfish, Pterophyllum scalare. Journal od Applied Ichtyology	Canada	NA	yes
captivity	Rana catesbeiana	20	875.1792	71.54	Adults	12	-	Inactive on surface (% of occurance)		Teixeira & Young 2014. Can captive-bred American bullfrogs learn to avoid a model avian predator? Acta Ethologica, 17:15-22.	Brazil	NA	yes
captivity	Rana catesbeiana	20	779.76	27.8	Adults	6	-	Inactive on surface (% of occurance)		Teixeira & Young 2014. Can captive-bred American bullfrogs learn to avoid a model avian predator? Acta Ethologica, 17:15-22.	Brazil	NA	yes
captivity	Rana catesbeiana	20	728.2092	13.41	Adults	12	+	Inactive on the bottom (% of occurance)		Teixeira & Young 2014. Can captive-bred American bullfrogs learn to avoid a model avian predator? Acta Ethologica, 17:15-22.	Brazil	NA	yes
captivity	Rana catesbeiana	20	1077.36	69.3	Adults	6	+	Inactive on the bottom (% of occurance)		Teixeira & Young 2014. Can captive-bred American bullfrogs learn to avoid a model avian predator? Acta Ethologica, 17:15-22.	Brazil	NA	yes
captivity	Rana catesbeiana	20	4474.5132	11.79	Adults	12	-	Swimming on surface (% of occurance)		Teixeira & Young 2014. Can captive-bred American bullfrogs learn to avoid a model avian predator? Acta Ethologica, 17:15-22.	Brazil	NA	yes
captivity	Rana catesbeiana	20	105.84	3	Adults	6	-	Swimming on surface (% of occurance)		Teixeira & Young 2014. Can captive-bred American bullfrogs learn to avoid a model avian predator? Acta Ethologica, 17:15-22.	Brazil	NA	yes
captivity	Rana catesbeiana	20	58.08	2.64	Adults	12	+	Swimming on the bottom (% of occurance)		Teixeira & Young 2014. Can captive-bred American bullfrogs learn to avoid a model avian predator? Acta Ethologica, 17:15-22.	Brazil	NA	yes
captivity	Rana catesbeiana	20	6.615	1	Adults	6	+	Swimming on the bottom (% of occurance)		Teixeira & Young 2014. Can captive-bred American bullfrogs learn to avoid a model avian predator? Acta Ethologica, 17:15-22.	Brazil	NA	yes
captivity	Rana catesbeiana	20	0.48	0.2	Adults	12	-	Swimming to the surface (% of occurance)		Teixeira & Young 2014. Can captive-bred American bullfrogs learn to avoid a model avian predator? Acta Ethologica, 17:15-22.	Brazil	NA	yes
captivity	Rana catesbeiana	20	0.375	0.25	Adults	6	-	Swimming to the surface (% of occurance)		Teixeira & Young 2014. Can captive-bred American bullfrogs learn to avoid a model avian predator? Acta Ethologica, 17:15-22.	Brazil	NA	yes
captivity	Rana catesbeiana	20	1.92	0.4	Adults	12	+	Swimming to the bottom (% of occurance)		Teixeira & Young 2014. Can captive-bred American bullfrogs learn to avoid a model avian predator? Acta Ethologica, 17:15-22.	Brazil	NA	yes
captivity	Rana catesbeiana	20	3.7446	1.25	Adults	6	+	Swimming to the bottom (% of occurance)		Teixeira & Young 2014. Can captive-bred American bullfrogs learn to avoid a model avian predator? Acta Ethologica, 17:15-22.	Brazil	NA	yes
captivity	Rhea americana	1	211.8353	51.76	Adults	17	+	Total number of alert behavior recorded (during exposure)		de Azevedo et al. 2012. Failure of captive-born greater rheas (Rhea americana, Rheidae, Aves) to discriminate between predator and nonpredator models. Acta Etho	Brazil	NA	yes
captivity	Saguinus oedipus	1	0.8064	0.83	Adults	14	+	Mild alarm calling (mean frequncy)		Hayes & Snowdon 1990. PREDATOR RECOGNITION IN COTTON-TOP TAMARINS (SAGUINUS-OEDIPUS). American Journal of Primatology, 20:283-291.	USA	NA	yes
captivity	Saguinus oedipus	1	0.2016	1.19	Adults	14	+	Strong alarm calling (mean frequncy)		Hayes & Snowdon 1990. PREDATOR RECOGNITION IN COTTON-TOP TAMARINS (SAGUINUS-OEDIPUS). American Journal of Primatology, 20:283-291.	USA	NA	yes
captivity	Saguinus oedipus	1	301.4144	16.55	Adults	14	+	Mobbing calls (mean frequncy)		Hayes & Snowdon 1990. PREDATOR RECOGNITION IN COTTON-TOP TAMARINS (SAGUINUS-OEDIPUS). American Journal of Primatology, 20:283-291.	USA	NA	yes
captivity	Saguinus oedipus	1	0.8064	0.12	Adults	14	+	Mild alarm calling (mean frequncy)		Hayes & Snowdon 1990. PREDATOR RECOGNITION IN COTTON-TOP TAMARINS (SAGUINUS-OEDIPUS). American Journal of Primatology, 20:283-291.	USA	NA	yes
captivity	Saguinus oedipus	1	0.8064	0.24	Adults	14	+	Strong alarm calling (mean frequncy)		Hayes & Snowdon 1990. PREDATOR RECOGNITION IN COTTON-TOP TAMARINS (SAGUINUS-OEDIPUS). American Journal of Primatology, 20:283-291.	USA	NA	yes
captivity	Saguinus oedipus	1	257.6574	12.86	Adults	14	+	Mobbing calls (mean frequncy)		Hayes & Snowdon 1990. PREDATOR RECOGNITION IN COTTON-TOP TAMARINS (SAGUINUS-OEDIPUS). American Journal of Primatology, 20:283-291.	USA	NA	yes
captivity	Saguinus oedipus	1	0	0	Adults	14	+	Mild alarm calling (mean frequncy)		Hayes & Snowdon 1990. PREDATOR RECOGNITION IN COTTON-TOP TAMARINS (SAGUINUS-OEDIPUS). American Journal of Primatology, 20:283-291.	USA	NA	yes
captivity	Saguinus oedipus	1	0	0	Adults	14	+	Strong alarm calling (mean frequncy)		Hayes & Snowdon 1990. PREDATOR RECOGNITION IN COTTON-TOP TAMARINS (SAGUINUS-OEDIPUS). American Journal of Primatology, 20:283-291.	USA	NA	yes
captivity	Saguinus oedipus	1	79.3016	2.38	Adults	14	+	Mobbing calls (mean frequncy)		Hayes & Snowdon 1990. PREDATOR RECOGNITION IN COTTON-TOP TAMARINS (SAGUINUS-OEDIPUS). American Journal of Primatology, 20:283-291.	USA	NA	yes
captivity	Salmo salar	1	0.1512	1.17	Juveniles	42	-	Mean risk taking behavior (risk factor score) during predator presentation		de Mestral & Herbinger 2013. Reduction in antipredator response detected between first and second generations of endangered juvenile Atlantic salmon Salmo	Canada	NA	yes
captivity	Salmo salar	2	0.0621	1.25	Juveniles	69	-	Mean risk taking behavior (risk factor score) during predator presentation		de Mestral & Herbinger 2013. Reduction in antipredator response detected between first and second generations of endangered juvenile Atlantic salmon Salmo	Canada	NA	yes
captivity	Salmo salar	0	0.0351	1.13	Juveniles	39	-	Mean risk taking behavior (risk factor score) during predator presentation		de Mestral & Herbinger 2013. Reduction in antipredator response detected between first and second generations of endangered juvenile Atlantic salmon Salmo	Canada	NA	yes
captivity	Salmo salar	5	1.1271	1.9	Juveniles	32	-	Mean risk taking behavior (risk factor score) during predator presentation		de Mestral & Herbinger 2013. Reduction in antipredator response detected between first and second generations of endangered juvenile Atlantic salmon Salmo	Canada	NA	yes
captivity	Salmo salar	1	15.123	2.24	Juveniles (17-25 days)	30	+		Opercular rate (Residuals from regression of poststimulus vs. prestimulus)	Hawkins et al. 2008. Ontogenetic learning of predator recognition in hatchery-reared Atlantic salmon, Salmo salar. Animal Behaviour, 75:1663-1671.	Scotland	NA	yes
captivity	Salmo salar	1	20.172	0.24	Juveniles (17-25 days)	30	+		Opercular rate (Residuals from regression of poststimulus vs. prestimulus)	Hawkins et al. 2008. Ontogenetic learning of predator recognition in hatchery-reared Atlantic salmon, Salmo salar. Animal Behaviour, 75:1663-1671.	Scotland	NA	yes
captivity	Salmo salar	1	2.3616	-4	Juveniles (17-25 days)	41	+		Opercular rate (Residuals from regression of poststimulus vs. prestimulus)	Hawkins et al. 2008. Ontogenetic learning of predator recognition in hatchery-reared Atlantic salmon, Salmo salar. Animal Behaviour, 75:1663-1671.	Scotland	NA	no
captivity	Salmo salar	1	161.5702	12.24	Juveniles (74-103 days)	22	+		Opercular rate (Residuals from regression of poststimulus vs. prestimulus)	Hawkins et al. 2008. Ontogenetic learning of predator recognition in hatchery-reared Atlantic salmon, Salmo salar. Animal Behaviour, 75:1663-1671.	Scotland	NA	yes
captivity	Salmo salar	1	30.6328	0.47	Juveniles (74-103 days)	22	+		Opercular rate (Residuals from regression of poststimulus vs. prestimulus)	Hawkins et al. 2008. Ontogenetic learning of predator recognition in hatchery-reared Atlantic salmon, Salmo salar. Animal Behaviour, 75:1663-1671.	Scotland	NA	yes
captivity	Salmo salar	1	11.5943	-2.82	Juveniles (74-103 days)	23	+		Opercular rate (Residuals from regression of poststimulus vs. prestimulus)	Hawkins et al. 2008. Ontogenetic learning of predator recognition in hatchery-reared Atlantic salmon, Salmo salar. Animal Behaviour, 75:1663-1671.	Scotland	NA	no
captivity	Salmo salar	1	33.708	1.18	Juveniles (194-252 days)	30	+		Opercular rate (Residuals from regression of poststimulus vs. prestimulus)	Hawkins et al. 2008. Ontogenetic learning of predator recognition in hatchery-reared Atlantic salmon, Salmo salar. Animal Behaviour, 75:1663-1671.	Scotland	NA	yes
captivity	Salmo salar	1	24.7408	0	Juveniles (194-252 days)	28	+		Opercular rate (Residuals from regression of poststimulus vs. prestimulus)	Hawkins et al. 2008. Ontogenetic learning of predator recognition in hatchery-reared Atlantic salmon, Salmo salar. Animal Behaviour, 75:1663-1671.	Scotland	NA	yes
captivity	Salmo salar	1	25.6244	-5.06	Juveniles (194-252 days)	29	+		Opercular rate (Residuals from regression of poststimulus vs. prestimulus)	Hawkins et al. 2008. Ontogenetic learning of predator recognition in hatchery-reared Atlantic salmon, Salmo salar. Animal Behaviour, 75:1663-1671.	Scotland	NA	no
captivity	Salmo salar	0	323.1404	70.42	Juveniles	11	-	Mean score of change in time moving (poststimulus - prestimulus)		Jackson & Brown 2011. Differences in antipredator behaviour between wild and hatchery-reared juvenile Atlantic salmon (Salmo salar) under seminatural conditions	Canada	NA	no
captivity	Salmo salar	0	121.9779	20.83	Juveniles	11	-	Mean score of change in time moving (poststimulus - prestimulus)		Jackson & Brown 2011. Differences in antipredator behaviour between wild and hatchery-reared juvenile Atlantic salmon (Salmo salar) under seminatural conditions	Canada	NA	yes
captivity	Salmo salar	1	751.896	63.33	Juveniles	15	-	Mean score of change in time moving (poststimulus - prestimulus)		Jackson & Brown 2011. Differences in antipredator behaviour between wild and hatchery-reared juvenile Atlantic salmon (Salmo salar) under seminatural conditions	Canada	NA	no
captivity	Salmo salar	1	1261.3335	34.59	Juveniles	15	-	Mean score of change in time moving (poststimulus - prestimulus)		Jackson & Brown 2011. Differences in antipredator behaviour between wild and hatchery-reared juvenile Atlantic salmon (Salmo salar) under seminatural conditions	Canada	NA	yes
captivity	Salmo salar	2	1019.667	67.5	Juveniles	30	-	Mean score of change in time moving (poststimulus - prestimulus)		Jackson & Brown 2011. Differences in antipredator behaviour between wild and hatchery-reared juvenile Atlantic salmon (Salmo salar) under seminatural conditions	Canada	NA	no
captivity	Salmo salar	2	1019.667	57.92	Juveniles	30	-	Mean score of change in time moving (poststimulus - prestimulus)		Jackson & Brown 2011. Differences in antipredator behaviour between wild and hatchery-reared juvenile Atlantic salmon (Salmo salar) under seminatural conditions	Canada	NA	yes
captivity	Salmo salar	0	68.75	38.75	Juveniles	11	+	Mean score of change in time spent on substrate (poststimulus - prestimulus)		Jackson & Brown 2011. Differences in antipredator behaviour between wild and hatchery-reared juvenile Atlantic salmon (Salmo salar) under seminatural conditions	Canada	NA	no
captivity	Salmo salar	0	842.1875	78.33	Juveniles	11	+	Mean score of change in time spent on substrate (poststimulus - prestimulus)		Jackson & Brown 2011. Differences in antipredator behaviour between wild and hatchery-reared juvenile Atlantic salmon (Salmo salar) under seminatural conditions	Canada	NA	yes
captivity	Salmo salar	1	940.896	41.25	Juveniles	15	+	Mean score of change in time spent on substrate (poststimulus - prestimulus)		Jackson & Brown 2011. Differences in antipredator behaviour between wild and hatchery-reared juvenile Atlantic salmon (Salmo salar) under seminatural conditions	Canada	NA	no
captivity	Salmo salar	1	440.646	79.17	Juveniles	15	+	Mean score of change in time spent on substrate (poststimulus - prestimulus)		Jackson & Brown 2011. Differences in antipredator behaviour between wild and hatchery-reared juvenile Atlantic salmon (Salmo salar) under seminatural conditions	Canada	NA	yes
captivity	Salmo salar	2	881.292	39.58	Juveniles	30	+	Mean score of change in time spent on substrate (poststimulus - prestimulus)		Jackson & Brown 2011. Differences in antipredator behaviour between wild and hatchery-reared juvenile Atlantic salmon (Salmo salar) under seminatural conditions	Canada	NA	no
captivity	Salmo salar	2	1019.667	65.83	Juveniles	30	+	Mean score of change in time spent on substrate (poststimulus - prestimulus)		Jackson & Brown 2011. Differences in antipredator behaviour between wild and hatchery-reared juvenile Atlantic salmon (Salmo salar) under seminatural conditions	Canada	NA	yes
captivity	Salmo salar	0	154.6875	67.5	Juveniles	11	-	Mean score of change in time spent in foraging attempts. (poststimulus - prestimulus)		Jackson & Brown 2011. Differences in antipredator behaviour between wild and hatchery-reared juvenile Atlantic salmon (Salmo salar) under seminatural conditions	Canada	NA	no
captivity	Salmo salar	0	154.6875	16.67	Juveniles	11	-	Mean score of change in time spent in foraging attempts. (poststimulus - prestimulus)		Jackson & Brown 2011. Differences in antipredator behaviour between wild and hatchery-reared juvenile Atlantic salmon (Salmo salar) under seminatural conditions	Canada	NA	yes
captivity	Salmo salar	1	1261.3335	72.5	Juveniles	15	-	Mean score of change in time spent in foraging attempts. (poststimulus - prestimulus)		Jackson & Brown 2011. Differences in antipredator behaviour between wild and hatchery-reared juvenile Atlantic salmon (Salmo salar) under seminatural conditions	Canada	NA	no
captivity	Salmo salar	1	1040.8335	41.25	Juveniles	15	-	Mean score of change in time spent in foraging attempts. (poststimulus - prestimulus)		Jackson & Brown 2011. Differences in antipredator behaviour between wild and hatchery-reared juvenile Atlantic salmon (Salmo salar) under seminatural conditions	Canada	NA	yes
captivity	Salmo salar	2	629.292	76.25	Juveniles	30	-	Mean score of change in time spent in foraging attempts. (poststimulus - prestimulus)		Jackson & Brown 2011. Differences in antipredator behaviour between wild and hatchery-reared juvenile Atlantic salmon (Salmo salar) under seminatural conditions	Canada	NA	no
captivity	Salmo salar	2	750	44.58	Juveniles	30	-	Mean score of change in time spent in foraging attempts. (poststimulus - prestimulus)		Jackson & Brown 2011. Differences in antipredator behaviour between wild and hatchery-reared juvenile Atlantic salmon (Salmo salar) under seminatural conditions	Canada	NA	yes
captivity	Salmo salar	0	71.5275	38.55	Juveniles	11	+	Mean score of latency to resume. (poststimulus - prestimulus)		Jackson & Brown 2011. Differences in antipredator behaviour between wild and hatchery-reared juvenile Atlantic salmon (Salmo salar) under seminatural conditions	Canada	NA	yes
captivity	Salmo salar	1	218.886	26.55	Juveniles	15	+	Mean score of latency to resume. (poststimulus - prestimulus)		Jackson & Brown 2011. Differences in antipredator behaviour between wild and hatchery-reared juvenile Atlantic salmon (Salmo salar) under seminatural conditions	Canada	NA	yes
captivity	Salmo salar	2	357.075	25.64	Juveniles	30	+	Mean score of latency to resume. (poststimulus - prestimulus)		Jackson & Brown 2011. Differences in antipredator behaviour between wild and hatchery-reared juvenile Atlantic salmon (Salmo salar) under seminatural conditions	Canada	NA	yes
captivity	Salmo salar	1	18400	65.83	Juveniles	184	-	Proportion of fish coming out of the hide within 15 minutes (%)		Roberts et al. 2011. Environmental enrichment reduces maladaptive risk-taking behavior in salmon reared for conservation. Biological Conservation, 144:1972-1979.	UK	NA	no
captivity	Salmo salar	1	21581.1576	56.67	Juveniles	184	-	Proportion of fish coming out of the hide within 15 minutes (%)		Roberts et al. 2011. Environmental enrichment reduces maladaptive risk-taking behavior in salmon reared for conservation. Biological Conservation, 144:1972-1979.	UK	NA	no
captivity	Salmo salar	1	12767.5576	77.5	Juveniles	184	-	Proportion of fish coming out of the hide within 15 minutes (%)		Roberts et al. 2011. Environmental enrichment reduces maladaptive risk-taking behavior in salmon reared for conservation. Biological Conservation, 144:1972-1979.	UK	NA	yes
captivity	Salmo salar	1	18400	60.83	Juveniles	184	-	Proportion of fish coming out of the hide within 15 minutes (%)		Roberts et al. 2011. Environmental enrichment reduces maladaptive risk-taking behavior in salmon reared for conservation. Biological Conservation, 144:1972-1979.	UK	NA	yes
captivity	Salmo trutta	12	NA	81	Adult	19	+	Fleeing reaction (% of individuals)		Brockmark et al. 2010. Less is more: density influences the development of behavioural life skills in trout. PROCEEDINGS OF THE ROYAL SOCIETY B	Sweden	NA	yes
captivity	Salmo trutta	12	NA	80	Adult	19	+	Fleeing reaction (% of individuals)		Brockmark et al. 2010. Less is more: density influences the development of behavioural life skills in trout. PROCEEDINGS OF THE ROYAL SOCIETY B	Sweden	NA	yes
captivity	Salmo trutta	12	NA	67	Adult	19	+	Fleeing reaction (% of individuals)		Brockmark et al. 2010. Less is more: density influences the development of behavioural life skills in trout. PROCEEDINGS OF THE ROYAL SOCIETY B	Sweden	NA	yes
captivity	Salmo trutta	12	NA	55	Adult	19	+	Fleeing reaction (% of individuals)		Brockmark et al. 2010. Less is more: density influences the development of behavioural life skills in trout. PROCEEDINGS OF THE ROYAL SOCIETY B	Sweden	NA	yes
captivity	Salmo trutta	12	NA	67	Adult	19	+	Fleeing reaction (% of individuals)		Brockmark et al. 2010. Less is more: density influences the development of behavioural life skills in trout. PROCEEDINGS OF THE ROYAL SOCIETY B	Sweden	NA	yes
captivity	Salmo trutta	12	NA	43	Adult	19	+	Fleeing reaction (% of individuals)		Brockmark et al. 2010. Less is more: density influences the development of behavioural life skills in trout. PROCEEDINGS OF THE ROYAL SOCIETY B	Sweden	NA	yes
captivity	Salmo trutta	12	1.4157	3.27	Adult	13	+	Time to movement		Brockmark et al. 2010. Less is more: density influences the development of behavioural life skills in trout. PROCEEDINGS OF THE ROYAL SOCIETY B	Sweden	NA	yes
captivity	Salmo trutta	12	0.2352	4	Adult	12	+	Time to movement		Brockmark et al. 2010. Less is more: density influences the development of behavioural life skills in trout. PROCEEDINGS OF THE ROYAL SOCIETY B	Sweden	NA	yes
captivity	Salmo trutta	12	0.169	3.288	Adult	10	+	Time to movement		Brockmark et al. 2010. Less is more: density influences the development of behavioural life skills in trout. PROCEEDINGS OF THE ROYAL SOCIETY B	Sweden	NA	yes
captivity	Salmo trutta	12	0.44	3.6	Adult	11	+	Time to movement		Brockmark et al. 2010. Less is more: density influences the development of behavioural life skills in trout. PROCEEDINGS OF THE ROYAL SOCIETY B	Sweden	NA	yes
captivity	Salmo trutta	12	0.676	3.504	Adult	10	+	Time to movement		Brockmark et al. 2010. Less is more: density influences the development of behavioural life skills in trout. PROCEEDINGS OF THE ROYAL SOCIETY B	Sweden	NA	yes
captivity	Salmo trutta	12	0.4374	3.6	Adult	6	+	Time to movement		Brockmark et al. 2010. Less is more: density influences the development of behavioural life skills in trout. PROCEEDINGS OF THE ROYAL SOCIETY B	Sweden	NA	yes
captivity	Salmo trutta	12	5.1597	5.43	Adult	13	-	Time to reaching shelter		Brockmark et al. 2010. Less is more: density influences the development of behavioural life skills in trout. PROCEEDINGS OF THE ROYAL SOCIETY B	Sweden	NA	yes
captivity	Salmo trutta	12	5.7024	4.5	Adult	11	-	Time to reaching shelter		Brockmark et al. 2010. Less is more: density influences the development of behavioural life skills in trout. PROCEEDINGS OF THE ROYAL SOCIETY B	Sweden	NA	yes
captivity	Salmo trutta	12	0.8019	4.007	Adult	11	-	Time to reaching shelter		Brockmark et al. 2010. Less is more: density influences the development of behavioural life skills in trout. PROCEEDINGS OF THE ROYAL SOCIETY B	Sweden	NA	yes
captivity	Salmo trutta	12	17.424	6.18	Adult	10	-	Time to reaching shelter		Brockmark et al. 2010. Less is more: density influences the development of behavioural life skills in trout. PROCEEDINGS OF THE ROYAL SOCIETY B	Sweden	NA	yes
captivity	Salmo trutta	12	22.201	7.296	Adult	10	-	Time to reaching shelter		Brockmark et al. 2010. Less is more: density influences the development of behavioural life skills in trout. PROCEEDINGS OF THE ROYAL SOCIETY B	Sweden	NA	yes
captivity	Salmo trutta	12	5.0176	6.97	Adult	4	-	Time to reaching shelter		Brockmark et al. 2010. Less is more: density influences the development of behavioural life skills in trout. PROCEEDINGS OF THE ROYAL SOCIETY B	Sweden	NA	yes
captivity	Salvelinus alpinus	3	9.126	197.25	Juveniles	60	-	Time spent in the predator channel (sec)		Laakkonen & Hirvonen 2007. Is boldness towards predators related to growth rate in naive captive-reared Arctic char (Salvelinus alpinus)? Canadian Journal of	Finland	NA	no
captivity	Salvelinus alpinus	3	9.126	217.06	Juveniles	60	-	Time spent in the predator channel (sec)		Laakkonen & Hirvonen 2007. Is boldness towards predators related to growth rate in naive captive-reared Arctic char (Salvelinus alpinus)? Canadian Journal of	Finland	NA	no
captivity	Salvelinus alpinus	3	46.464	103.29	Juveniles	60	-	Time spent in the predator channel (sec)		Laakkonen & Hirvonen 2007. Is boldness towards predators related to growth rate in naive captive-reared Arctic char (Salvelinus alpinus)? Canadian Journal of	Finland	NA	yes
captivity	Salvelinus alpinus	3	26.136	128.89	Juveniles	60	-	Time spent in the predator channel (sec)		Laakkonen & Hirvonen 2007. Is boldness towards predators related to growth rate in naive captive-reared Arctic char (Salvelinus alpinus)? Canadian Journal of	Finland	NA	yes
captivity	Salvelinus alpinus	3	46.464	64.5	Juveniles	60	-	Time spent in the predator channel (sec)		Laakkonen & Hirvonen 2007. Is boldness towards predators related to growth rate in naive captive-reared Arctic char (Salvelinus alpinus)? Canadian Journal of	Finland	NA	yes
captivity	Salvelinus alpinus	3	76.614	88.57	Juveniles	60	-	Time spent in the predator channel (sec)		Laakkonen & Hirvonen 2007. Is boldness towards predators related to growth rate in naive captive-reared Arctic char (Salvelinus alpinus)? Canadian Journal of	Finland	NA	yes
captivity	Salvelinus alpinus	3	18.816	195.5	Juveniles	60	-	Time spent in the predator channel (sec)		Laakkonen & Hirvonen 2007. Is boldness towards predators related to growth rate in naive captive-reared Arctic char (Salvelinus alpinus)? Canadian Journal of	Finland	NA	no
captivity	Salvelinus alpinus	3	26.136	163.66	Juveniles	60	-	Time spent in the predator channel (sec)		Laakkonen & Hirvonen 2007. Is boldness towards predators related to growth rate in naive captive-reared Arctic char (Salvelinus alpinus)? Canadian Journal of	Finland	NA	yes
captivity	Salvelinus alpinus	3	60	105.85	Juveniles	60	-	Time spent in the predator channel (sec)		Laakkonen & Hirvonen 2007. Is boldness towards predators related to growth rate in naive captive-reared Arctic char (Salvelinus alpinus)? Canadian Journal of	Finland	NA	yes
captivity	Salvelinus alpinus	3	0.054	15.66	Juveniles	60	-	Number of direct approaches to predator channel		Laakkonen & Hirvonen 2007. Is boldness towards predators related to growth rate in naive captive-reared Arctic char (Salvelinus alpinus)? Canadian Journal of	Finland	NA	no
captivity	Salvelinus alpinus	3	0.054	14.42	Juveniles	60	-	Number of direct approaches to predator channel		Laakkonen & Hirvonen 2007. Is boldness towards predators related to growth rate in naive captive-reared Arctic char (Salvelinus alpinus)? Canadian Journal of	Finland	NA	no
captivity	Salvelinus alpinus	3	0.384	7.47	Juveniles	60	-	Number of direct approaches to predator channel		Laakkonen & Hirvonen 2007. Is boldness towards predators related to growth rate in naive captive-reared Arctic char (Salvelinus alpinus)? Canadian Journal of	Finland	NA	yes
captivity	Salvelinus alpinus	3	0.15	7.92	Juveniles	60	-	Number of direct approaches to predator channel		Laakkonen & Hirvonen 2007. Is boldness towards predators related to growth rate in naive captive-reared Arctic char (Salvelinus alpinus)? Canadian Journal of	Finland	NA	yes
captivity	Salvelinus alpinus	3	0.384	3.82	Juveniles	60	-	Number of direct approaches to predator channel		Laakkonen & Hirvonen 2007. Is boldness towards predators related to growth rate in naive captive-reared Arctic char (Salvelinus alpinus)? Canadian Journal of	Finland	NA	yes
captivity	Salvelinus alpinus	3	0.384	6.3	Juveniles	60	-	Number of direct approaches to predator channel		Laakkonen & Hirvonen 2007. Is boldness towards predators related to growth rate in naive captive-reared Arctic char (Salvelinus alpinus)? Canadian Journal of	Finland	NA	yes
captivity	Salvelinus alpinus	3	0.096	9.1	Juveniles	60	-	Number of direct approaches to predator channel		Laakkonen & Hirvonen 2007. Is boldness towards predators related to growth rate in naive captive-reared Arctic char (Salvelinus alpinus)? Canadian Journal of	Finland	NA	no
captivity	Salvelinus alpinus	3	0.15	7.36	Juveniles	60	-	Number of direct approaches to predator channel		Laakkonen & Hirvonen 2007. Is boldness towards predators related to growth rate in naive captive-reared Arctic char (Salvelinus alpinus)? Canadian Journal of	Finland	NA	yes
captivity	Salvelinus alpinus	3	0.024	4.94	Juveniles	60	-	Number of direct approaches to predator channel		Laakkonen & Hirvonen 2007. Is boldness towards predators related to growth rate in naive captive-reared Arctic char (Salvelinus alpinus)? Canadian Journal of	Finland	NA	yes
captivity	Salvelinus alpinus	3	0.024	0.48	Juveniles	60	-	Relative swimming activity		Laakkonen & Hirvonen 2007. Is boldness towards predators related to growth rate in naive captive-reared Arctic char (Salvelinus alpinus)? Canadian Journal of	Finland	NA	no
captivity	Salvelinus alpinus	3	0.096	0.45	Juveniles	60	-	Relative swimming activity		Laakkonen & Hirvonen 2007. Is boldness towards predators related to growth rate in naive captive-reared Arctic char (Salvelinus alpinus)? Canadian Journal of	Finland	NA	no
captivity	Salvelinus alpinus	3	0.054	0.41	Juveniles	60	-	Relative swimming activity		Laakkonen & Hirvonen 2007. Is boldness towards predators related to growth rate in naive captive-reared Arctic char (Salvelinus alpinus)? Canadian Journal of	Finland	NA	yes
captivity	Salvelinus alpinus	3	0.054	0.41	Juveniles	60	-	Relative swimming activity		Laakkonen & Hirvonen 2007. Is boldness towards predators related to growth rate in naive captive-reared Arctic char (Salvelinus alpinus)? Canadian Journal of	Finland	NA	yes
captivity	Salvelinus alpinus	3	0.054	0.38	Juveniles	60	-	Relative swimming activity		Laakkonen & Hirvonen 2007. Is boldness towards predators related to growth rate in naive captive-reared Arctic char (Salvelinus alpinus)? Canadian Journal of	Finland	NA	yes
captivity	Salvelinus alpinus	3	0.024	0.4	Juveniles	60	-	Relative swimming activity		Laakkonen & Hirvonen 2007. Is boldness towards predators related to growth rate in naive captive-reared Arctic char (Salvelinus alpinus)? Canadian Journal of	Finland	NA	yes
captivity	Salvelinus alpinus	3	0.054	0.34	Juveniles	60	-	Relative swimming activity		Laakkonen & Hirvonen 2007. Is boldness towards predators related to growth rate in naive captive-reared Arctic char (Salvelinus alpinus)? Canadian Journal of	Finland	NA	no
captivity	Salvelinus alpinus	3	0.054	0.31	Juveniles	60	-	Relative swimming activity		Laakkonen & Hirvonen 2007. Is boldness towards predators related to growth rate in naive captive-reared Arctic char (Salvelinus alpinus)? Canadian Journal of	Finland	NA	yes
captivity	Salvelinus alpinus	3	0.024	0.32	Juveniles	60	-	Relative swimming activity		Laakkonen & Hirvonen 2007. Is boldness towards predators related to growth rate in naive captive-reared Arctic char (Salvelinus alpinus)? Canadian Journal of	Finland	NA	yes
captivity	Salvelinus alpinus	3	NA	5	Juveniles	60	+	Freezing (% of the fish displaying this behavior)		Laakkonen & Hirvonen 2007. Is boldness towards predators related to growth rate in naive captive-reared Arctic char (Salvelinus alpinus)? Canadian Journal of	Finland	NA	no
captivity	Salvelinus alpinus	3	NA	5	Juveniles	60	+	Freezing (% of the fish displaying this behavior)		Laakkonen & Hirvonen 2007. Is boldness towards predators related to growth rate in naive captive-reared Arctic char (Salvelinus alpinus)? Canadian Journal of	Finland	NA	no
captivity	Salvelinus alpinus	3	NA	24.83	Juveniles	60	+	Freezing (% of the fish displaying this behavior)		Laakkonen & Hirvonen 2007. Is boldness towards predators related to growth rate in naive captive-reared Arctic char (Salvelinus alpinus)? Canadian Journal of	Finland	NA	yes
captivity	Salvelinus alpinus	3	NA	20	Juveniles	60	+	Freezing (% of the fish displaying this behavior)		Laakkonen & Hirvonen 2007. Is boldness towards predators related to growth rate in naive captive-reared Arctic char (Salvelinus alpinus)? Canadian Journal of	Finland	NA	yes
captivity	Salvelinus alpinus	3	NA	10	Juveniles	60	+	Freezing (% of the fish displaying this behavior)		Laakkonen & Hirvonen 2007. Is boldness towards predators related to growth rate in naive captive-reared Arctic char (Salvelinus alpinus)? Canadian Journal of	Finland	NA	yes
captivity	Salvelinus alpinus	3	NA	10	Juveniles	60	+	Freezing (% of the fish displaying this behavior)		Laakkonen & Hirvonen 2007. Is boldness towards predators related to growth rate in naive captive-reared Arctic char (Salvelinus alpinus)? Canadian Journal of	Finland	NA	yes
captivity	Salvelinus alpinus	3	NA	0	Juveniles	60	+	Freezing (% of the fish displaying this behavior)		Laakkonen & Hirvonen 2007. Is boldness towards predators related to growth rate in naive captive-reared Arctic char (Salvelinus alpinus)? Canadian Journal of	Finland	NA	no
captivity	Salvelinus alpinus	3	NA	15.69	Juveniles	60	+	Freezing (% of the fish displaying this behavior)		Laakkonen & Hirvonen 2007. Is boldness towards predators related to growth rate in naive captive-reared Arctic char (Salvelinus alpinus)? Canadian Journal of	Finland	NA	yes
captivity	Salvelinus alpinus	3	NA	5	Juveniles	60	+	Freezing (% of the fish displaying this behavior)		Laakkonen & Hirvonen 2007. Is boldness towards predators related to growth rate in naive captive-reared Arctic char (Salvelinus alpinus)? Canadian Journal of	Finland	NA	yes
captivity	Sander lucioperca	1	538.722	14	Juvenile	20	+	Freezing (% of the time spent)		Ahlbeck & Holliland 2012. Rearing environment affects important life skills in pikeperch (Sander lucioperca). Boreal Environment Research, 17:291-304.	Sweden	NA	yes
captivity	Sander lucioperca	1	68.45	3	Juvenile	20	+	Freezing (% of the time spent)		Ahlbeck & Holliland 2012. Rearing environment affects important life skills in pikeperch (Sander lucioperca). Boreal Environment Research, 17:291-304.	Sweden	NA	yes
captivity	Sander lucioperca	1	4614.722	61	Juvenile	20	+	Freezing (% of the time spent)		Ahlbeck & Holliland 2012. Rearing environment affects important life skills in pikeperch (Sander lucioperca). Boreal Environment Research, 17:291-304.	Sweden	NA	yes
captivity	Sander lucioperca	1	1854.738	31	Juvenile	20	+	Hiding (% of the time spent)		Ahlbeck & Holliland 2012. Rearing environment affects important life skills in pikeperch (Sander lucioperca). Boreal Environment Research, 17:291-304.	Sweden	NA	yes
captivity	Sander lucioperca	1	1451.808	23	Juvenile	20	+	Hiding (% of the time spent)		Ahlbeck & Holliland 2012. Rearing environment affects important life skills in pikeperch (Sander lucioperca). Boreal Environment Research, 17:291-304.	Sweden	NA	yes
captivity	Sander lucioperca	1	4170.272	25	Juvenile	20	+	Hiding (% of the time spent)		Ahlbeck & Holliland 2012. Rearing environment affects important life skills in pikeperch (Sander lucioperca). Boreal Environment Research, 17:291-304.	Sweden	NA	yes
captivity	Sander lucioperca	1	98.568	4	Juvenile	20	+	Low activity (% of the time spent)		Ahlbeck & Holliland 2012. Rearing environment affects important life skills in pikeperch (Sander lucioperca). Boreal Environment Research, 17:291-304.	Sweden	NA	yes
captivity	Sander lucioperca	1	221.778	14	Juvenile	20	+	Low activity (% of the time spent)		Ahlbeck & Holliland 2012. Rearing environment affects important life skills in pikeperch (Sander lucioperca). Boreal Environment Research, 17:291-304.	Sweden	NA	yes
captivity	Sander lucioperca	1	0	0	Juvenile	20	+	Low activity (% of the time spent)		Ahlbeck & Holliland 2012. Rearing environment affects important life skills in pikeperch (Sander lucioperca). Boreal Environment Research, 17:291-304.	Sweden	NA	yes
captivity	Sander lucioperca	1	221.778	10	Juvenile	20	+	Inspecting (% of the time spent)		Ahlbeck & Holliland 2012. Rearing environment affects important life skills in pikeperch (Sander lucioperca). Boreal Environment Research, 17:291-304.	Sweden	NA	yes
captivity	Sander lucioperca	1	134.162	9	Juvenile	20	+	Inspecting (% of the time spent)		Ahlbeck & Holliland 2012. Rearing environment affects important life skills in pikeperch (Sander lucioperca). Boreal Environment Research, 17:291-304.	Sweden	NA	yes
captivity	Sander lucioperca	1	2.738	1	Juvenile	20	+	Inspecting (% of the time spent)		Ahlbeck & Holliland 2012. Rearing environment affects important life skills in pikeperch (Sander lucioperca). Boreal Environment Research, 17:291-304.	Sweden	NA	yes
captivity	Sander lucioperca	1	68.45	5	Juvenile	20	+	Fleeing (% of the time spent)		Ahlbeck & Holliland 2012. Rearing environment affects important life skills in pikeperch (Sander lucioperca). Boreal Environment Research, 17:291-304.	Sweden	NA	yes
captivity	Sander lucioperca	1	68.45	6	Juvenile	20	+	Fleeing (% of the time spent)		Ahlbeck & Holliland 2012. Rearing environment affects important life skills in pikeperch (Sander lucioperca). Boreal Environment Research, 17:291-304.	Sweden	NA	yes
captivity	Sander lucioperca	1	0	0	Juvenile	20	+	Fleeing (% of the time spent)		Ahlbeck & Holliland 2012. Rearing environment affects important life skills in pikeperch (Sander lucioperca). Boreal Environment Research, 17:291-304.	Sweden	NA	yes
captivity	Sander lucioperca	1	2.738	1	Juvenile	20	+	Skittering (% of the time spent)		Ahlbeck & Holliland 2012. Rearing environment affects important life skills in pikeperch (Sander lucioperca). Boreal Environment Research, 17:291-304.	Sweden	NA	yes
captivity	Sander lucioperca	1	10.952	2	Juvenile	20	+	Skittering (% of the time spent)		Ahlbeck & Holliland 2012. Rearing environment affects important life skills in pikeperch (Sander lucioperca). Boreal Environment Research, 17:291-304.	Sweden	NA	yes
captivity	Sander lucioperca	1	0	0	Juvenile	20	+	Skittering (% of the time spent)		Ahlbeck & Holliland 2012. Rearing environment affects important life skills in pikeperch (Sander lucioperca). Boreal Environment Research, 17:291-304.	Sweden	NA	yes
captivity	Sander lucioperca	1	2.738	1	Juvenile	20	+	Dashing (% of the time spent)		Ahlbeck & Holliland 2012. Rearing environment affects important life skills in pikeperch (Sander lucioperca). Boreal Environment Research, 17:291-304.	Sweden	NA	yes
captivity	Sander lucioperca	1	10.952	2	Juvenile	20	+	Dashing (% of the time spent)		Ahlbeck & Holliland 2012. Rearing environment affects important life skills in pikeperch (Sander lucioperca). Boreal Environment Research, 17:291-304.	Sweden	NA	yes
captivity	Sander lucioperca	1	0	0	Juvenile	20	+	Dashing (% of the time spent)		Ahlbeck & Holliland 2012. Rearing environment affects important life skills in pikeperch (Sander lucioperca). Boreal Environment Research, 17:291-304.	Sweden	NA	yes
captivity	Sicalis flaveola	0	17.92	37.25	Adults	28	-	Boldness score		Ladeia Dutra et al. 2016. Do apprehended saffron finches know how to survive predators? A careful look at reintroduction candidates. Behavioral Processes, 125:6-	Brazil	NA	yes
captivity	Sicalis flaveola	0	33.88	39.1	Adults	28	-	Boldness score		Ladeia Dutra et al. 2016. Do apprehended saffron finches know how to survive predators? A careful look at reintroduction candidates. Behavioral Processes, 125:6-	Brazil	NA	yes
captivity	Sicalis flaveola	0	40.32	40.35	Adults	28	-	Boldness score		Ladeia Dutra et al. 2016. Do apprehended saffron finches know how to survive predators? A careful look at reintroduction candidates. Behavioral Processes, 125:6-	Brazil	NA	no
captivity	Sicalis flaveola	0	40.32	40.7	Adults	28	-	Boldness score		Ladeia Dutra et al. 2016. Do apprehended saffron finches know how to survive predators? A careful look at reintroduction candidates. Behavioral Processes, 125:6-	Brazil	NA	no
captivity	Sicalis flaveola	0	582.2208	15.44	Adults	28	+	Alert behavior (mean frequency)		Ladeia Dutra et al. 2016. Do apprehended saffron finches know how to survive predators? A careful look at reintroduction candidates. Behavioral Processes, 125:6-	Brazil	NA	yes
captivity	Sicalis flaveola	0	658.63	12.35	Adults	28	+	Alert behavior (mean frequency)		Ladeia Dutra et al. 2016. Do apprehended saffron finches know how to survive predators? A careful look at reintroduction candidates. Behavioral Processes, 125:6-	Brazil	NA	yes
captivity	Sicalis flaveola	0	544.5468	11.03	Adults	28	+	Alert behavior (mean frequency)		Ladeia Dutra et al. 2016. Do apprehended saffron finches know how to survive predators? A careful look at reintroduction candidates. Behavioral Processes, 125:6-	Brazil	NA	no
captivity	Sicalis flaveola	0	217.9548	7.94	Adults	28	+	Alert behavior (mean frequency)		Ladeia Dutra et al. 2016. Do apprehended saffron finches know how to survive predators? A careful look at reintroduction candidates. Behavioral Processes, 125:6-	Brazil	NA	no
captivity	Sicalis flaveola	0	319.8832	5.59	Adults	28	-	Back facing behavior (mean frequency)		Ladeia Dutra et al. 2016. Do apprehended saffron finches know how to survive predators? A careful look at reintroduction candidates. Behavioral Processes, 125:6-	Brazil	NA	yes
captivity	Sicalis flaveola	0	441.3052	7.79	Adults	28	-	Back facing behavior (mean frequency)		Ladeia Dutra et al. 2016. Do apprehended saffron finches know how to survive predators? A careful look at reintroduction candidates. Behavioral Processes, 125:6-	Brazil	NA	yes
captivity	Sicalis flaveola	0	700	7.65	Adults	28	-	Back facing behavior (mean frequency)		Ladeia Dutra et al. 2016. Do apprehended saffron finches know how to survive predators? A careful look at reintroduction candidates. Behavioral Processes, 125:6-	Brazil	NA	no
captivity	Sicalis flaveola	0	408.5872	10.44	Adults	28	-	Back facing behavior (mean frequency)		Ladeia Dutra et al. 2016. Do apprehended saffron finches know how to survive predators? A careful look at reintroduction candidates. Behavioral Processes, 125:6-	Brazil	NA	no
captivity	Sicalis flaveola	0	48.7872	1.32	Adults	28	+	Head flicking behavior (mean frequency)		Ladeia Dutra et al. 2016. Do apprehended saffron finches know how to survive predators? A careful look at reintroduction candidates. Behavioral Processes, 125:6-	Brazil	NA	yes
captivity	Sicalis flaveola	0	60.5052	1.62	Adults	28	+	Head flicking behavior (mean frequency)		Ladeia Dutra et al. 2016. Do apprehended saffron finches know how to survive predators? A careful look at reintroduction candidates. Behavioral Processes, 125:6-	Brazil	NA	yes
captivity	Sicalis flaveola	0	38.9872	2.35	Adults	28	+	Head flicking behavior (mean frequency)		Ladeia Dutra et al. 2016. Do apprehended saffron finches know how to survive predators? A careful look at reintroduction candidates. Behavioral Processes, 125:6-	Brazil	NA	no
captivity	Sicalis flaveola	0	73.4832	1.76	Adults	28	+	Head flicking behavior (mean frequency)		Ladeia Dutra et al. 2016. Do apprehended saffron finches know how to survive predators? A careful look at reintroduction candidates. Behavioral Processes, 125:6-	Brazil	NA	no
captivity	Sicalis flaveola	0	9.7468	0.29	Adults	28	-	Beak cleaning behavior (mean frequency)		Ladeia Dutra et al. 2016. Do apprehended saffron finches know how to survive predators? A careful look at reintroduction candidates. Behavioral Processes, 125:6-	Brazil	NA	yes
captivity	Sicalis flaveola	0	9.7468	0.44	Adults	28	-	Beak cleaning behavior (mean frequency)		Ladeia Dutra et al. 2016. Do apprehended saffron finches know how to survive predators? A careful look at reintroduction candidates. Behavioral Processes, 125:6-	Brazil	NA	yes
captivity	Sicalis flaveola	0	15.3328	0.88	Adults	28	-	Beak cleaning behavior (mean frequency)		Ladeia Dutra et al. 2016. Do apprehended saffron finches know how to survive predators? A careful look at reintroduction candidates. Behavioral Processes, 125:6-	Brazil	NA	no
captivity	Sicalis flaveola	0	5.4208	0.29	Adults	28	-	Beak cleaning behavior (mean frequency)		Ladeia Dutra et al. 2016. Do apprehended saffron finches know how to survive predators? A careful look at reintroduction candidates. Behavioral Processes, 125:6-	Brazil	NA	no
captivity	Spermophilus beldingi	0	NA	85	Juveniles	155	+	Response rate (%)		Mateo & Holmes 1999. Plasticity of alarm-call response development in Belding's ground squirrels (Spermophilus beldingi, Sciuridae). Ethology, 105:193-206.	USA	NA	yes
captivity	Spermophilus beldingi	1	NA	95	Juveniles	133	+	Response rate (%)		Mateo & Holmes 1999. Plasticity of alarm-call response development in Belding's ground squirrels (Spermophilus beldingi, Sciuridae). Ethology, 105:193-206.	USA	NA	yes
captivity	Spermophilus beldingi	0	NA	32.5	Juveniles	144	+	Response rate (%)		Mateo & Holmes 1999. Plasticity of alarm-call response development in Belding's ground squirrels (Spermophilus beldingi, Sciuridae). Ethology, 105:193-206.	USA	NA	yes
captivity	Spermophilus beldingi	1	NA	47.5	Juveniles	125	+	Response rate (%)		Mateo & Holmes 1999. Plasticity of alarm-call response development in Belding's ground squirrels (Spermophilus beldingi, Sciuridae). Ethology, 105:193-206.	USA	NA	yes
captivity	Spermophilus beldingi	0	NA	22.35	Juveniles	49	+	Entering burrow - frequency of behavior (%)		Mateo & Holmes 1999. Plasticity of alarm-call response development in Belding's ground squirrels (Spermophilus beldingi, Sciuridae). Ethology, 105:193-206.	USA	NA	yes
captivity	Spermophilus beldingi	1	NA	30.59	Juveniles	70	+	Entering burrow - frequency of behavior (%)		Mateo & Holmes 1999. Plasticity of alarm-call response development in Belding's ground squirrels (Spermophilus beldingi, Sciuridae). Ethology, 105:193-206.	USA	NA	yes
captivity	Spermophilus beldingi	0	NA	37.65	Juveniles	82	+	Running to burrow - frequency of behavior (%)		Mateo & Holmes 1999. Plasticity of alarm-call response development in Belding's ground squirrels (Spermophilus beldingi, Sciuridae). Ethology, 105:193-206.	USA	NA	yes
captivity	Spermophilus beldingi	1	NA	47.65	Juveniles	110	+	Running to burrow - frequency of behavior (%)		Mateo & Holmes 1999. Plasticity of alarm-call response development in Belding's ground squirrels (Spermophilus beldingi, Sciuridae). Ethology, 105:193-206.	USA	NA	yes
captivity	Spermophilus beldingi	0	NA	18.82	Juveniles	41	+	Posting behavior - frequency of behavior (%)		Mateo & Holmes 1999. Plasticity of alarm-call response development in Belding's ground squirrels (Spermophilus beldingi, Sciuridae). Ethology, 105:193-206.	USA	NA	yes
captivity	Spermophilus beldingi	1	NA	10	Juveniles	23	+	Posting behavior - frequency of behavior (%)		Mateo & Holmes 1999. Plasticity of alarm-call response development in Belding's ground squirrels (Spermophilus beldingi, Sciuridae). Ethology, 105:193-206.	USA	NA	yes
captivity	Spermophilus beldingi	0	NA	20	Juveniles	44	+	Freezing behavior - frequency of behavior (%)		Mateo & Holmes 1999. Plasticity of alarm-call response development in Belding's ground squirrels (Spermophilus beldingi, Sciuridae). Ethology, 105:193-206.	USA	NA	yes
captivity	Spermophilus beldingi	1	NA	11.18	Juveniles	25	+	Freezing behavior - frequency of behavior (%)		Mateo & Holmes 1999. Plasticity of alarm-call response development in Belding's ground squirrels (Spermophilus beldingi, Sciuridae). Ethology, 105:193-206.	USA	NA	yes
captivity	Spermophilus beldingi	0	1682.3268	36.43	Juveniles	132	+	Response duration (sec)		Mateo & Holmes 1999. Plasticity of alarm-call response development in Belding's ground squirrels (Spermophilus beldingi, Sciuridae). Ethology, 105:193-206.	USA	NA	yes
captivity	Spermophilus beldingi	1	1605.8574	49.29	Juveniles	126	+	Response duration (sec)		Mateo & Holmes 1999. Plasticity of alarm-call response development in Belding's ground squirrels (Spermophilus beldingi, Sciuridae). Ethology, 105:193-206.	USA	NA	yes
captivity	Spermophilus beldingi	0	599.0103	18.57	Juveniles	47	+	Response duration (sec)		Mateo & Holmes 1999. Plasticity of alarm-call response development in Belding's ground squirrels (Spermophilus beldingi, Sciuridae). Ethology, 105:193-206.	USA	NA	yes
captivity	Spermophilus beldingi	1	1923.6419	37.86	Juveniles	59	+	Response duration (sec)		Mateo & Holmes 1999. Plasticity of alarm-call response development in Belding's ground squirrels (Spermophilus beldingi, Sciuridae). Ethology, 105:193-206.	USA	NA	yes
captivity	Spermophilus beldingi	0	NA	83.4	Juveniles	163	+	Response rate (%)		Mateo & Holmes 1999. How rearing history affects alarm-call responses of Belding's ground squirrels (Spermophilus beldingi, Sciuridae). Ethology, 105:207-222.	USA	NA	yes
captivity	Spermophilus beldingi	0	NA	95.6	Juveniles	91	+	Response rate (%)		Mateo & Holmes 1999. How rearing history affects alarm-call responses of Belding's ground squirrels (Spermophilus beldingi, Sciuridae). Ethology, 105:207-222.	USA	NA	yes
captivity	Spermophilus beldingi	0	NA	28.8	Juveniles	80	+	Response rate (%)		Mateo & Holmes 1999. How rearing history affects alarm-call responses of Belding's ground squirrels (Spermophilus beldingi, Sciuridae). Ethology, 105:207-222.	USA	NA	yes
captivity	Spermophilus beldingi	0	NA	26.7	Juveniles	45	+	Response rate (%)		Mateo & Holmes 1999. How rearing history affects alarm-call responses of Belding's ground squirrels (Spermophilus beldingi, Sciuridae). Ethology, 105:207-222.	USA	NA	yes
captivity	Spermophilus beldingi	0	1861.84	39.2	Juveniles	136	+	Response duration (sec)		Mateo & Holmes 1999. How rearing history affects alarm-call responses of Belding's ground squirrels (Spermophilus beldingi, Sciuridae). Ethology, 105:207-222.	USA	NA	yes
captivity	Spermophilus beldingi	0	251.43	32	Juveniles	87	+	Response duration (sec)		Mateo & Holmes 1999. How rearing history affects alarm-call responses of Belding's ground squirrels (Spermophilus beldingi, Sciuridae). Ethology, 105:207-222.	USA	NA	yes
captivity	Spermophilus beldingi	0	646.07	23.3	Juveniles	23	+	Response duration (sec)		Mateo & Holmes 1999. How rearing history affects alarm-call responses of Belding's ground squirrels (Spermophilus beldingi, Sciuridae). Ethology, 105:207-222.	USA	NA	yes
captivity	Spermophilus beldingi	0	476.28	17.1	Juveniles	12	+	Response duration (sec)		Mateo & Holmes 1999. How rearing history affects alarm-call responses of Belding's ground squirrels (Spermophilus beldingi, Sciuridae). Ethology, 105:207-222.	USA	NA	yes
captivity	Spermophilus beldingi	0	NA	83.08	Juveniles	123	+	Response rate (%)		Mateo & Holmes 1999. Plasticity of alarm-call response development in Belding's ground squirrels (Spermophilus beldingi, Sciuridae). Ethology, 105:193-206.	USA	NA	yes
captivity	Spermophilus beldingi	1	NA	90.77	Juveniles	167	+	Response rate (%)		Mateo & Holmes 1999. Plasticity of alarm-call response development in Belding's ground squirrels (Spermophilus beldingi, Sciuridae). Ethology, 105:193-206.	USA	NA	yes
captivity	Spermophilus beldingi	0	NA	24.62	Juveniles	97	+	Response rate (%)		Mateo & Holmes 1999. Plasticity of alarm-call response development in Belding's ground squirrels (Spermophilus beldingi, Sciuridae). Ethology, 105:193-206.	USA	NA	yes
captivity	Spermophilus beldingi	1	NA	38.46	Juveniles	71	+	Response rate (%)		Mateo & Holmes 1999. Plasticity of alarm-call response development in Belding's ground squirrels (Spermophilus beldingi, Sciuridae). Ethology, 105:193-206.	USA	NA	yes
captivity	Spermophilus beldingi	0	NA	4.44	Juveniles	6	+	Entering burrow - frequency of behavior (%)		Mateo & Holmes 1999. Plasticity of alarm-call response development in Belding's ground squirrels (Spermophilus beldingi, Sciuridae). Ethology, 105:193-206.	USA	NA	yes
captivity	Spermophilus beldingi	1	NA	24.44	Juveniles	32	+	Entering burrow - frequency of behavior (%)		Mateo & Holmes 1999. Plasticity of alarm-call response development in Belding's ground squirrels (Spermophilus beldingi, Sciuridae). Ethology, 105:193-206.	USA	NA	yes
captivity	Spermophilus beldingi	0	NA	63.33	Juveniles	94	+	Running to burrow - frequency of behavior (%)		Mateo & Holmes 1999. Plasticity of alarm-call response development in Belding's ground squirrels (Spermophilus beldingi, Sciuridae). Ethology, 105:193-206.	USA	NA	yes
captivity	Spermophilus beldingi	1	NA	50	Juveniles	67	+	Running to burrow - frequency of behavior (%)		Mateo & Holmes 1999. Plasticity of alarm-call response development in Belding's ground squirrels (Spermophilus beldingi, Sciuridae). Ethology, 105:193-206.	USA	NA	yes
captivity	Spermophilus beldingi	0	NA	15.56	Juveniles	23	+	Posting behavior - frequency of behavior (%)		Mateo & Holmes 1999. Plasticity of alarm-call response development in Belding's ground squirrels (Spermophilus beldingi, Sciuridae). Ethology, 105:193-206.	USA	NA	yes
captivity	Spermophilus beldingi	1	NA	8.89	Juveniles	12	+	Posting behavior - frequency of behavior (%)		Mateo & Holmes 1999. Plasticity of alarm-call response development in Belding's ground squirrels (Spermophilus beldingi, Sciuridae). Ethology, 105:193-206.	USA	NA	yes
captivity	Spermophilus beldingi	0	NA	20	Juveniles	30	+	Freezing behavior - frequency of behavior (%)		Mateo & Holmes 1999. Plasticity of alarm-call response development in Belding's ground squirrels (Spermophilus beldingi, Sciuridae). Ethology, 105:193-206.	USA	NA	yes
captivity	Spermophilus beldingi	1	NA	21.11	Juveniles	29	+	Freezing behavior - frequency of behavior (%)		Mateo & Holmes 1999. Plasticity of alarm-call response development in Belding's ground squirrels (Spermophilus beldingi, Sciuridae). Ethology, 105:193-206.	USA	NA	yes
captivity	Spermophilus beldingi	0	284.4678	24.17	Juveniles	102	+	Response duration (sec)		Mateo & Holmes 1999. Plasticity of alarm-call response development in Belding's ground squirrels (Spermophilus beldingi, Sciuridae). Ethology, 105:193-206.	USA	NA	yes
captivity	Spermophilus beldingi	1	2643.1128	45.83	Juveniles	152	+	Response duration (sec)		Mateo & Holmes 1999. Plasticity of alarm-call response development in Belding's ground squirrels (Spermophilus beldingi, Sciuridae). Ethology, 105:193-206.	USA	NA	yes
captivity	Spermophilus beldingi	0	417.3336	12.5	Juveniles	24	+	Response duration (sec)		Mateo & Holmes 1999. Plasticity of alarm-call response development in Belding's ground squirrels (Spermophilus beldingi, Sciuridae). Ethology, 105:193-206.	USA	NA	yes
captivity	Spermophilus beldingi	1	2270.4003	46.67	Juveniles	27	+	Response duration (sec)		Mateo & Holmes 1999. Plasticity of alarm-call response development in Belding's ground squirrels (Spermophilus beldingi, Sciuridae). Ethology, 105:193-206.	USA	NA	yes
captivity	Suricata suricatta	3	22326	124	Both adults and juveniles	6	+	Inspection duration (sec)		Hollen et al. 2007. Persistence of alarm-call behaviour in the absence of predators: A comparison between wild and captive-born meerkats (Suricata suricatta).	Europe	NA	yes
captivity	Suricata suricatta	3	2166	20	Both adults and juveniles	6	+	Inspection duration (sec)		Hollen et al. 2007. Persistence of alarm-call behaviour in the absence of predators: A comparison between wild and captive-born meerkats (Suricata suricatta).	Europe	NA	yes
captivity	Suricata suricatta	3	36864	179	Both adults and juveniles	4	+	Alarm calling duration (sec)		Hollen et al. 2007. Persistence of alarm-call behaviour in the absence of predators: A comparison between wild and captive-born meerkats (Suricata suricatta).	Europe	NA	yes
captivity	Suricata suricatta	3	484	21	Both adults and juveniles	4	+	Alarm calling duration (sec)		Hollen et al. 2007. Persistence of alarm-call behaviour in the absence of predators: A comparison between wild and captive-born meerkats (Suricata suricatta).	Europe	NA	yes
captivity	Xiphophorus birchmanni	2	38368.9744	-142.48	Adult	20	-	Change in track length (cm)		Boulton et al. 2015. How integrated are behavioral and endocrine stress response traits? A repeated measures approach to testing the stress-coping style model.	UK	NA	yes
captivity	Xiphophorus birchmanni	2	3034.9081	-16.37	Adult	20	-	Change in activity (% of time)		Boulton et al. 2015. How integrated are behavioral and endocrine stress response traits? A repeated measures approach to testing the stress-coping style model.	UK	NA	yes
captivity	Xiphophorus birchmanni	2	44.7561	-2.28	Adult	20	-	Change in area covered (% of area)		Boulton et al. 2015. How integrated are behavioral and endocrine stress response traits? A repeated measures approach to testing the stress-coping style model.	UK	NA	yes
captivity	Xiphophorus birchmanni	2	1523.3409	23.8	Adult	20	+	Change in time in refuge (sec)		Boulton et al. 2015. How integrated are behavioral and endocrine stress response traits? A repeated measures approach to testing the stress-coping style model.	UK	NA	yes
captivity	Xiphophorus birchmanni	2	1888.7716	93.35	Adult	20	+	Latency to leave refuge (sec)		Boulton et al. 2015. How integrated are behavioral and endocrine stress response traits? A repeated measures approach to testing the stress-coping style model.	UK	NA	yes
captivity	Xiphophorus birchmanni	2	2783491.824	-1202.04	Adult	20	-		Change in cortisol (PG/1000µl)	Boulton et al. 2015. How integrated are behavioral and endocrine stress response traits? A repeated measures approach to testing the stress-coping style model.	UK	NA	yes
captivity	Xiphophorus birchmanni	2	2442.3364	-5.86	Adult	20	-		Change in 11KT (PG/1000µl)	Boulton et al. 2015. How integrated are behavioral and endocrine stress response traits? A repeated measures approach to testing the stress-coping style model.	UK	NA	yes
