# Supplementary material for: Evolutionary dynamics in the Anthropocene: Life history and intensity of human contact shape antipredator responses
Source: PLoS Biol. 2020 Sep 22;18(9):e3000818. doi: 10.1371/journal.pbio.3000818 (PMC7508406; doi:10.1371/journal.pbio.3000818)
Supplement: S1 Data — All data for the meta-analysis, (A) initial data management, (B) data management, and (C) R code and data. (ZIP) [file pbio.3000818.s012.zip › S1 Data/B/Life History Trait Final.csv]

Species	Age_Maturity	Mean_Size	Mean_Weight	Longevity_Max	Foraging_Guild	Taxonomic_type	Social_Level	Ecosystem type	Domesticated.For	Start domestication	Sources M/L/W/L	Sources domestication
Acridotheres tristis	365	24,5	0,114	6	omnivore	Birds	gregarious	forest, grassland			Amniote Database and ADW
Aegithalos caudatus	365	14	0,009	11	insectivore	Birds	gregarious	forest, shrubland			Amniote Database and ADW
Alectoris rufa	280	33	0,5	6,2	omnivore	Birds	gregarious	meadow			http://wildpro.twycrosszoo.org/S/0AvGallif/Phasianidae/Alectoris/Alectoris_rufa/Alectoris_rufa.htm, https://pdfs.semanticscholar.org/946b/88ddf7289d5799b94f607fd8d58e1eaae1e2.pdf
Anas crecca	180	36	0,3438	27,1	omnivore	Birds	gregarious	wet areas			genomics.senescence.info, http://www.luontoportti.com/suomi/en
Anas platyrhynchos	365	57,5	1,121	29	omnivore	Birds	gregarious	wetlands			Amniote Database
Anastrepha ludens	10	0,9	0,000009	1,333	herbivore	Insect	solitary	Urban/Rural (next to fruit trees)			Wikipedia
Anthus spinoletta	365	17,45	0,021	9	insectivore	Birds	gregarious	grasslands, rocky areas, wetlands			Amniote Database and ADW
Ardea cinerea	730	94	1,443	37,5	carnivore	Birds	solitary	wetlands, grasslands			Amniote Database
Astacus astacus	1352,5	14	0,1	7300	omnivore	Crustacea	solitary	wet areas			http://www.bio.vu.nl/thb/deb/deblab/add_my_pet/entries_web/Astacus_astacus/Astacus_astacus_res.html, http://citeseerx.ist.psu.edu/viewdoc/download?doi=10.1.1.430.7155&rep=rep1&type=pdf,
Bos taurus	548	135	750	20	herbivore	Mammals	gregarious	meadow		6000	http://genomics.senescence.info/species/entry.php?species=Bos_taurus, wikipedia	Jared Diamond Guns, Germs and Steel
Canis familiaris	699,8333333	110	39,66666667	24	carnivore	Mammals	gregarious	meadow		10000	http://animaldiversity.org	Jared Diamond Guns, Germs and Steel
Canis lupus	669	110	26,625	20,6	carnivore	Mammals	gregarious	forest	Pets	0	http://animaldiversity.org, http://genomics.senescence.info/species/entry.php?species=Canis_lupus
Canis mesomelas	309	75	7,5	14	carnivore	Mammals	gregarious	forest	Pets		http://animaldiversity.org
Carduelis carduelis	365	12,5	0,016	27	granivore	Birds	gregarious	forest, shrubland			Amniote Database and ADW
Carduelis chloris	365	15	0,028	13,5	granivore	Birds	gregarious	forest, shrubland			Amniote Database and Wikipedia
Cavia porcellus	66	22,5	728	12	herbivore	Mammals	gregarious	meadow	Pets	7000	http://genomics.senescence.info/species/entry.php?species=Cavia_porcellus, wikipedia	wikipedia; https://www.livescience.com/50658-guinea-pig-facts.html
Certhia brachydactyla	365	12,5	0,008	6	insectivore	Birds	solitary	forest, shrubland			Amniote Database and Wikipedia
Charadrius melodus	365	17	0,057	14	omnivore	Birds	solitary	Coastal beaches and mudflats			http://animaldiversity.org
Colinus virginianus	365	22,5	0,155	6	omnivore	Birds	gregarious	Forest, rangeland			http://animaldiversity.org
Columba livia	140	33	0,32	35	granivore	Birds	gregarious	rocky areas, urban			Amniote Database and ADW
Columba palumbus	365	42	0,49	17,5	herbivore	Birds	gregarious	forest, shrubland			Amniote Database and Wikipedia
Corvus corone	910	52	0,545	19	omnivore	Birds	gregarious	marshland, forest, shrubland, rocky areas			Amniote Database and ADW
Corvus frugilegus	546	47	0,454	23	omnivore	Birds	gregarious	forest, grassland			Amniote Database and ADW
Corvus monedula	637	36,5	0,246	20	omnivore	Birds	gregarious	forest, grassland, rocky areas			Amniote Database and Wikipedia
Coturnix japonica	56	na	0,1025	6	omnivore	Birds	gregarious	meadow	Food	868	http://animaldiversity.org	wikipedia
Cynomys ludovicianus	798	33	1,125	18	herbivore	Mammals	gregarious	grassland, savanna			Amniote Database and ADW
Danio rerio	91,46511628	2,5	0,0003	5,5	omnivore	Fish	gregarious	pond	Pets	58	http://animaldiversity.org	https://www.yourgenome.org/stories/tiny-fish-big-splash-the-story-of-the-zebrafish
Dendrocopos major	365	22	0,077	12,7	omnivore	Birds	solitary	forest			Amniote Database and Wikipedia
Dicentrarchus labrax	1095	103	6,6	20	carnivore	Fish	gregarious	costal areas	Food	58	http://animaldiversity.org, http://www.bio.vu.nl/thb/deb/deblab/add_my_pet/entries_web/Dicentrarchus_labrax/Dicentrarchus_labrax_res.html, http://genomics.senescence.info/species/entry.php?species=Dicentrarchus_labrax	http://www.fao.org/fishery/culturedspecies/Dicentrarchus_labrax/en
Dipodomys heermanni arenae	53	28,15	0,075	8,3	granivore	Mammals	solitary	Most natural habitats below altitude of 900 m			http://animaldiversity.org
Equus caballus	914	160	300	57	herbivore	Mammals	gregarious	meadow		4000	http://genomics.senescence.info/species/entry.php?species=Equus_caballus, wikipedia	Jared Diamond Guns, Germs and Steel
Equus ferus przewalskii	1095	160	250	20	herbivore	Mammals	gregarious	meadow		0	https://fr.wikipedia.org/wiki/Cheval_de_Przewalski	https://www.nationalgeographic.com/animals/mammals/p/przewalskis-horse/
Erithacus rubecula	365	13	0,018	19	omnivore	Birds	solitary	forest, shurbland, grassland			Amniote Database and Wikipedia
Etheostoma caeruleum	47	6,2	0,003	5	insectivore	Fish	solitary	Freshwater streams			http://animaldiversity.org, http://academics.cehd.umn.edu/hatch/research/fish/fishes/rainbow_darter.html
Eurycea nana	250	5	0,0015	3,7	carnivore	Amphibian	solitary	Shallow limestone springs			http://animaldiversity.org, https://amphibiaweb.org; https://repository.lib.ncsu.edu/bitstream/handle/1840.16/5600/etd.pdf?sequence=1
Felix catus	213,5	76,2	4,5	30	carnivore	Mammals	solitary	meadow		4000	http://animaldiversity.org	https://www.nationalgeographic.com/animals/mammals/d/domestic-cat/
Fringilla coelebs	365	14,5	0,023	29	omnivore	Birds	gregarious	forest, shrubland			Amniote Database and Wikipedia
Gallinula chloropus	365	34	0,377	18,6	omnivore	Birds	solitary	marshland, wetlands			Amniote Database and ADW
Gallus gallus	152,5	20	2,5802	30	carnivore	Birds	gregarious	meadow	Food	8000	http://animaldiversity.org, http://genomics.senescence.info/species/entry.php?species=Gallus_gallus	https://www.thoughtco.com/the-domestication-history-of-chickens-170653; http://cobb-vantress.com/about-cobb/career-profiles/our-history
Garrulus glandarius	365	34	0,16	18	omnivore	Birds	gregarious	forest			Amniote Database and Wikipedia
Gryllus pennsylvanicus	244	1,5	0,0004	0,083333333	insectivore	Insect	solitary	meadow			https://www.insectidentification.org/insect-description.asp?identification=Field-Cricket, http://academic.macewan.ca/judgek3/reprints/Judge2011.pdf; https://datadryad.org/stash/dataset/doi:10.5061/dryad.cz8w9gj0g
Haliotis kamtschatkana	1460	11,5	0,1	15	herbivore	Mollusca	solitary	Rocky shores, kelp forests			http://animaldiversity.org, https://inverts.wallawalla.edu/
Hippolais icterina	365	13	0,013	10,8	insectivore	Birds	solitary	forest			Amniote Database and Wikipedia
Hirundo rustica	365	17,25	0,019	16	insectivore	Birds	gregarious	grassland, savanna, shrubland			Amniote Database and ADW
Jasus edwardsii	3285	50,5	8	40	carnivore	Crustacea	solitary	Reefs (5-200 m deep)			Wikipedia, http://www.scielo.br/scielo.php?script=sci_arttext&pid=S0104-64972019000100300#B63
Junco hyemalis	365	14,5	0,019	11,3	omnivore	Birds	gregarious	forest			Amniote Database and ADW
Larus argentatus	1457	61	1,085	49	omnivore	Birds	gregarious	coasts, marine			Amniote Database and ADW
Larus marinus	1639	71,5	1,659	29	omnivore	Birds	gregarious	coasts, marine			Amniote Database and Wikipedia
Marmota vancouverensis	1000,272727	67,5	5	12,1	herbivore	Mammals	gregarious	Tree-less mountain slopes			http://animaldiversity.org
Menidia menidia	300	11,5	0,009652522	2	carnivore	Fish	gregarious	River mouths			https://www.fishbase.de/
Motacilla alba	365	17,75	0,024	13,7	insectivore	Birds	gregarious	grassland, wetlands, open areas			Amniote Database and Wikipedia
Motacilla cinerea	365	18,5	0,017	8	insectivore	Birds	gregarious	grassland, wetlands, open areas			Amniote Database and Wikipedia
Mus castaneus	59,16666667	17	0,018	4	omnivore	Mammals	gregarious	meadow		150	http://slmammals.blogspot.fr/2012/02/southeastern-asian-house-mouse-mus.html	https://pdfs.semanticscholar.org/58ce/565bd134bf376ad65a5d3d681c6a8935820c.pdf
Mus domesticus	59,16666667	17,83333333	0,073333333	4	omnivore	Mammals	gregarious	meadow		150	http://animaldiversity.org, wikipedia	https://pdfs.semanticscholar.org/58ce/565bd134bf376ad65a5d3d681c6a8935820c.pdf
Mus musculus	42	17	0,021	4	omnivore	Mammals	gregarious	meadow	Experimental Breeding	150	http://genomics.senescence.info/species/entry.php?species=Mus_musculus	https://pdfs.semanticscholar.org/58ce/565bd134bf376ad65a5d3d681c6a8935820c.pdf
Neovison vison	334	65	0,925	11,4	carnivore	Mammals	solitary	forest	Fur	100	http://genomics.senescence.info/species/entry.php?species	https://fr.wikipedia.org/wiki/Vison_d%27Amérique
Notechis scutatus	1095	120	2	15	carnivore	Reptile	solitary	Coasts and wetlands			Wikipedia, https://www.snakesociety.nl/jaargangen/1995e
Oncorhynchus kisutch	1095	60	0,45	11	carnivore	Fish	gregarious	pond	Food	24	http://animaldiversity.org and wikipedia	https://www.ncbi.nlm.nih.gov/pmc/articles/PMC2651260/
Oncorhynchus mykiss	730	120	0,4	11	carnivore	Fish	gregarious	pond	Food	138	http://animaldiversity.org and wikipedia	http://www.nrcresearchpress.com/doi/abs/10.1139/f71-098#.Wk-E6WVOBGg
Oryctolagus cuniculus	119	45	1,05	15	herbivore	Mammals	gregarious	meadow	Food	1000	https://fr.wikipedia.org/wiki/Lapin_domestique
Ovis aries	548	150	80	22,8	herbivore	Mammals	gregarious	meadow	Food	8000	http://genomics.senescence.info/species/entry.php?species=Ovis_aries	Jared Diamond Guns, Germs and Steel
Parus major	365	13,25	0,018	15,4	omnivore	Birds	gregarious	forest, shrubland, grassland			Amniote Database and Wikipedia
Passer domesticus	182	16	0,028	23	omnivore	Birds	gregarious	all			Amniote Database, ADW and Wikipedia
Passer montanus	341	13,25	0,022	13	granivore	Birds	gregarious	forest, shrubland			Amniote Database and Wikipedia
Peromyscus polionotus subgriseus	30	13	0,0125	5,5	granivore	Mammals	solitary	Abandoned fields and scrub habitat			http://animaldiversity.org
Phoenicurus ochruros	365	13,75	0,017	10,2	omnivore	Birds	solitary	shrubland, rocky areas, grassland			Amniote Database and Wikipedia
Phoenicurus phoenicurus	365	13,75	0,015	10,25	omnivore	Birds	solitary	forest, shrubland			Amniote Database and Wikipedia
Phylloscopus collybita	365	11	0,008	8	insectivore	Birds	solitary	forest, savanna, shrubland			Amniote Database and Wikipedia
Phylloscopus trochilus	365	11,75	0,009	11,8	insectivore	Birds	solitary	forest, savanna, shrubland			Amniote Database and Wikipedia
Physella	50	1,5	0,000025	1	detrivore	Mollusca	solitary	Shallow standing freshwater			http://www.animalbase.uni-goettingen.de/; https://aquariumbreeder.com/bladder-snail-detailed-guide-care-diet-and-breeding/
Pica pica	637	46,5	0,213	21,7	omnivore	Birds	gregarious	shrubland, forest, grassland			Amniote Database and Wikipedia
Picus viridis	365	32	0,185	15,2	insectivore	Birds	solitary	forest, shrubland			Amniote Database and Wikipedia
Poecilia reticulata	183	1,55	0,0001	5	omnivore	Fish	gregarious	pond	Pets	90	http://animaldiversity.org and wikipedia	https://ac.els-cdn.com/004484868590239X/1-s2.0-004484868590239X-main.pdf?_tid=ca8cd0ec-f223-11e7-84c4-00000aab0f27&acdnat=1515162299_dee91390d1504b625e39df73b8362cc9
Prunella modularis	365	13,75	0,02	20,8	omnivore	Birds	gregarious	forest, shrubland			Amniote Database and Wikipedia
Pterophyllum scalare	300	15	0,026	10	omnivore	Fish	solitary	Swamps and rivers			https://meethepet.com/angelfish-pterophyllum-scalare/
Pyrrhula pyrrhula	365	15	0,026	17,5	herbivore	Birds	gregarious	forest			Amniote Database and ADW
Rangifer tarandus	730	170	200	21,8	herbivore	Mammals	gregarious	meadow	Food	1500	http://www.theanimalfiles.com/mammals/hoofed_mammals/reindeer.html	http://theses.vet-alfort.fr/telecharger.php?id=1976
Rattus norvegicus	100,7853535	39,51724138	0,347500707	3,8	omnivore	Mammals	gregarious	meadow	Experimental Breeding	190	http://animaldiversity.org	https://fr.wikipedia.org/wiki/Rat_domestique
Regulus	365	9,5	0,007	6,3	insectivore	Birds	gregarious	forest			wikipedia
Rhabdomys dilectus chakae	49	11,25	0,068	4,5	omnivore	Mammals	solitary	Mountain savannas, agricultural fields, urban			Wikipedia
Rhabdomys pumilio	49	11,5	0,068	4,5	omnivore	Mammals	gregarious	meadow		0	wikipedia
Salmo salar	547,5	100	2	13	carnivore	Fish	gregarious	pond	Food	58	http://animaldiversity.org	https://www.ncbi.nlm.nih.gov/pmc/articles/PMC4310584/
Salmo trutta	365	72	1	38	carnivore	Fish	gregarious	pond	Food	177	http://genomics.senescence.info/species/entry.php?species=Salmo_trutta	http://www.fao.org/fishery/culturedspecies/Salmo_trutta/en#tcNA0064
Serinus serinus	365	11,5	0,012	13	granivore	Birds	solitary	forest, shrubland			Amniote Database and Wikipedia
Sitta europaea	365	14	0,022	13	insectivore	Birds	solitary	forest			Amniote Database and Wikipedia
Streptopelia decaocto	365	32	0,155	18	granivore	Birds	gregarious	shrubland			Amniote Database and Wikipedia
Struthio camelus	900	na	111	50	herbivore	Mammals	gregarious	meadow	Pets	2500	http://genomics.senescence.info/species/entry.php?species=Struthio_camelus	Jared Diamond Guns, Germs and Steel
Sturnus vulgaris	455	21,5	0,078	23	omnivore	Birds	gregarious	shrubland, grassland			Amniote Database and ADW
Sus scrofa domesticus	289,25	na	255	27	omnivore	Mammals	gregarious	meadow	Pets	8000	https://www.rbst.org.uk/layout/set/print/Rare-and-Native-Breeds/Pigs/Large-White	Jared Diamond Guns, Germs and Steel
Sylvia atricapilla	365	13	0,018	13,8	omnivore	Birds	solitary	forest, woodland			Amniote Database and Wikipedia
Sylvia borin	365	14	0,02	24	omnivore	Birds	solitary	forest, savanna, shrubland			Amniote Database and Wikipedia
Sylvia communis	365	14	0,016	9	omnivore	Birds	solitary	savanna, shrubland, grassland			Amniote Database and Wikipedia
Trinomys albispinus	106,75	40	0,4	2,5	omnivore	Mammals	solitary	forest		0	http://animaldiversity.org; https://www.ncbi.nlm.nih.gov/pubmed/12834782; https://books.google.fr/books?id=p2MDAzCeQQoC&pg=PA499&lpg=PA499&dq=Trinomys+albispinus+lifespan&source=bl&ots=OEHyuNugnn&sig=ACfU3U379G6RQ-QmaVBVwjz4TBxPcHsufA&hl=fr&sa=X&ved=2ahUKEwiqjsyElYHpAhUR8uAKHT0kBOIQ6AEwAnoECAoQAQ#v=onepage&q=Trinomys%20albispinus%20lifespan&f=false
Trinomys Iheringi	106,75	40	0,4	2,5	omnivore	Mammals	solitary	forest		0	http://animaldiversity.org; https://www.ncbi.nlm.nih.gov/pubmed/12834782
Trinomys yonenagae	106,75	40	0,4	2,5	omnivore	Mammals	gregarious	meadow		0	http://animaldiversity.org; https://www.ncbi.nlm.nih.gov/pubmed/12834782
Troglodytes troglodytes	365	10	0,009	7	insectivore	Birds	gregarious	forest, shrubland			Amniote Database and ADW
Turdus merula	365	26,5	0,102	21,8	omnivore	Birds	solitary	forest, shrubland			Amniote Database and ADW
Turdus philomelos	365	21,75	0,069	17,7	omnivore	Birds	solitary	forest, shrubland			Amniote Database and Wikipedia
Turdus pilaris	365	25,75	0,105	18,1	omnivore	Birds	gregarious	forest, shrubland			Amniote Database and Wikipedia
Turdus viscivorus	365	27,5	0,118	21,25	omnivore	Birds	gregarious	forest, shrubland			Amniote Database and Wikipedia
Urocitellus beldingi	388	26,5	0,29	7	omnivore	Mammals	solitary	meadow			http://animaldiversity.org
Vulpes vulpes	304	55	3,5	21,3	carnivore	Mammals	solitary	forest	Experimental Breeding	59	MCINTOsh 1963 REPRODUCTION AND GROWTH OF THE FOX IN THE CANBERRA
